# Supplementary material for: Genome-wide identification and analysis of recurring patterns of epigenetic variation across individuals
Source: Commun Biol. 2025 Jun 7;8:888. doi: 10.1038/s42003-025-08179-5 (PMC12145423; doi:10.1038/s42003-025-08179-5)
Supplement: Supplementary file 2 — Supplementary Data 1 [file 42003_2025_8179_MOESM2_ESM.xlsx]

## Sheet: README
Supplementary Data 1. Samples, Model Parameters, and Model Validation.
LCL Sample Intersection	List of samples available with histone modification, genotypes, gene expression, and protein abundance data.
emissions_LCL	emission parameters for 85 state LCL model	Fig. 2, Supplementary Fig. 5
transitions_LCL	transition parameters for 85 state LCL model
model_LCL	ChromHMM internal file for 85 state LCL model
emissions_ASD	emission parameters for 90 state ASD model	Fig. 3, Fig. 4, Supplementary Fig. 25,27
transitions_ASD	transition parameters for 90 state ASD model
model_ASD	ChromHMM internal file for 90 state ASD model
emissions_BLUEPRINT	emission parameters for 80 state BLUEPRINT model
transitions_BLUEPRINT	transition parameters for 80 state BLUEPRINT model
model_BLUEPRINT	ChromHMM internal file for 80 state BLUEPRINT model
Pairwise corrs between marks	Pairwise correlations between marks in the LCL model for different numbers of states (5 through 100 in increments of 5).	Supplementary Fig. 1
Pairwise state correlations	Correlation between emission parameters of two modesl trained on different subsets of data. States between two models paired using a greedy algorithm.	Supplementary Fig. 3
Eval Subset	Confusion matrix from EvalSubset ChromHMM command on LCL 85 state model for each combination of the input three histone marks.	Supplementary Fig. 6-7
ASD covariate-signal correlation	Mean correlation between histone signals and covariates before and after covariate correction across histone data.	Supplementary Fig. 28

## Sheet: LCL Sample Intersection
	Histone Modifications	SNP	Gene Expression	Protein Abundance	Gene Expression & Protein Abundance
NA19153	TRUE	TRUE	TRUE	TRUE	TRUE
NA19201	TRUE	TRUE	TRUE
NA18852	TRUE	TRUE		TRUE
NA19137	TRUE	TRUE	TRUE	TRUE	TRUE
NA19222	TRUE	TRUE	TRUE	TRUE	TRUE
NA19225	TRUE	TRUE	TRUE
NA19172	TRUE	TRUE	TRUE	TRUE	TRUE
NA19203	TRUE	TRUE		TRUE
NA18520	TRUE	TRUE	TRUE	TRUE	TRUE
NA19147	TRUE	TRUE	TRUE	TRUE	TRUE
NA18508	TRUE	TRUE	TRUE	TRUE	TRUE
NA19144	TRUE	TRUE	TRUE	TRUE	TRUE
NA18486	TRUE	TRUE	TRUE	TRUE	TRUE
NA18855	TRUE	TRUE		TRUE
NA19099	TRUE	TRUE	TRUE	TRUE	TRUE
NA19101	TRUE	TRUE		TRUE
NA18522	TRUE	TRUE		TRUE
NA18523	TRUE	TRUE		TRUE
NA18861	TRUE	TRUE	TRUE	TRUE	TRUE
NA18853	TRUE	TRUE
NA18862	TRUE	TRUE		TRUE
NA18504	TRUE	TRUE		TRUE
NA19119	TRUE	TRUE	TRUE	TRUE	TRUE
NA18517	TRUE	TRUE	TRUE	TRUE	TRUE
NA18507	TRUE	TRUE		TRUE
NA19204	TRUE	TRUE	TRUE	TRUE	TRUE
NA19159	TRUE	TRUE	TRUE
NA19239	TRUE	TRUE
NA18870	TRUE	TRUE	TRUE	TRUE	TRUE
NA19207	TRUE	TRUE	TRUE	TRUE	TRUE
NA18501	TRUE	TRUE		TRUE
NA18912	TRUE	TRUE	TRUE	TRUE	TRUE
NA19131	TRUE	TRUE	TRUE	TRUE	TRUE
NA18858	TRUE	TRUE	TRUE	TRUE	TRUE
NA19160	TRUE	TRUE	TRUE	TRUE	TRUE
NA19140	TRUE	TRUE		TRUE
NA19141	TRUE	TRUE	TRUE
NA19257	TRUE	TRUE	TRUE	TRUE	TRUE
NA19210	TRUE	TRUE	TRUE
NA19098	TRUE	TRUE	TRUE	TRUE	TRUE
NA19116	TRUE	TRUE	TRUE	TRUE	TRUE
NA18511	TRUE	TRUE	TRUE	TRUE	TRUE
NA18856	TRUE	TRUE
NA18498	TRUE	TRUE	TRUE	TRUE	TRUE
NA19206	TRUE	TRUE	TRUE
NA19238	TRUE	TRUE
NA19138	TRUE	TRUE	TRUE	TRUE	TRUE
NA19092	TRUE	TRUE	TRUE	TRUE	TRUE
NA19093	TRUE	TRUE	TRUE	TRUE	TRUE
NA19127	TRUE	TRUE		TRUE
NA19152	TRUE	TRUE	TRUE	TRUE	TRUE
NA19209	TRUE	TRUE	TRUE	TRUE	TRUE
NA18519	TRUE	TRUE	TRUE	TRUE	TRUE
NA18916	TRUE	TRUE	TRUE	TRUE	TRUE
NA18907	TRUE	TRUE	TRUE	TRUE	TRUE
NA19114	TRUE	TRUE	TRUE	TRUE	TRUE
NA18502	TRUE	TRUE	TRUE	TRUE	TRUE
NA19108	TRUE	TRUE	TRUE	TRUE	TRUE
NA19128	TRUE	TRUE		TRUE
NA19130	TRUE	TRUE	TRUE	TRUE	TRUE
NA18505	TRUE	TRUE	TRUE	TRUE	TRUE
NA18489	TRUE	TRUE	TRUE
NA18859	TRUE	TRUE
NA19171	TRUE	TRUE	TRUE
NA18913	TRUE	TRUE		TRUE
NA19102	TRUE	TRUE	TRUE	TRUE	TRUE
NA19143	TRUE	TRUE	TRUE	TRUE	TRUE
NA19190	TRUE	TRUE	TRUE
NA18499	TRUE	TRUE	TRUE	TRUE	TRUE
NA19200	TRUE	TRUE	TRUE	TRUE	TRUE
NA18516	TRUE	TRUE		TRUE
NA18909	TRUE	TRUE	TRUE	TRUE	TRUE
NA18871	TRUE	TRUE		TRUE
NA19223	TRUE	TRUE	TRUE
NA18510	TRUE	TRUE	TRUE	TRUE	TRUE
sum	75	75	54	60	44

## Sheet: emissions_LCL
state (Emission order)	NA19225_H3K4ME1	NA19257_H3K4ME1	NA18516_H3K4ME1	NA19099_H3K4ME1	NA19144_H3K4ME1	NA19143_H3K4ME1	NA18507_H3K4ME1	NA19140_H3K4ME1	NA19130_H3K4ME1	NA19108_H3K4ME1	NA19128_H3K4ME1	NA18501_H3K4ME1	NA18856_H3K4ME1	NA18853_H3K4ME1	NA19200_H3K4ME1	NA18511_H3K4ME1	NA19137_H3K4ME1	NA19098_H3K4ME1	NA18907_H3K4ME1	NA19210_H3K4ME1	NA18520_H3K4ME1	NA19093_H3K4ME1	NA18870_H3K4ME1	NA18909_H3K4ME1	NA19223_H3K4ME1	NA18508_H3K4ME1	NA19127_H3K4ME1	NA18859_H3K4ME1	NA18852_H3K4ME1	NA18510_H3K4ME1	NA18517_H3K4ME1	NA19222_H3K4ME1	NA19116_H3K4ME1	NA18913_H3K4ME1	NA19101_H3K4ME1	NA18489_H3K4ME1	NA18498_H3K4ME1	NA18871_H3K4ME1	NA18862_H3K4ME1	NA19207_H3K4ME1	NA19204_H3K4ME1	NA19206_H3K4ME1	NA19119_H3K4ME1	NA18855_H3K4ME1	NA18858_H3K4ME1	NA19171_H3K4ME1	NA19209_H3K4ME1	NA19153_H3K4ME1	NA19190_H3K4ME1
1	0.984072	0.984695	0.988375	0.988638	0.989956	0.990232	0.986376	0.98999	0.99142	0.990324	0.99233	0.991801	0.980438	0.976016	0.969556	0.973581	0.987231	0.9833	0.990104	0.988411	0.968948	0.973102	0.952162	0.966508	0.962679	0.97554	0.971603	0.988404	0.972871	0.971546	0.950281	0.954437	0.940507	0.935343	0.940078	0.965749	0.94971	0.902373	0.87609	0.940209	0.830812	0.903622	0.915562	0.902554	0.920033	0.911175	0.82031	0.884076	0.887285
2	0.96873	0.972804	0.965846	0.9809	0.979159	0.98841	0.986224	0.985558	0.976654	0.98167	0.977945	0.978126	0.970255	0.967961	0.935859	0.962247	0.973747	0.981331	0.981328	0.985643	0.954218	0.941522	0.947104	0.9725	0.952047	0.967544	0.970631	0.98711	0.943255	0.93874	0.887533	0.915017	0.920548	0.898816	0.912207	0.906705	0.882378	0.854201	0.787277	0.82024	0.652761	0.800052	0.809718	0.808572	0.821638	0.819028	0.632196	0.69812	0.699654
3	0.907821	0.902279	0.898249	0.921769	0.922489	0.943552	0.935429	0.938983	0.935901	0.927564	0.920733	0.934237	0.918238	0.905535	0.876062	0.898028	0.92011	0.933256	0.943001	0.931862	0.843686	0.836583	0.859266	0.908984	0.874277	0.882061	0.899223	0.939806	0.865117	0.845155	0.769375	0.783857	0.823542	0.772747	0.794941	0.781837	0.770381	0.7088	0.624356	0.702885	0.565356	0.678953	0.658808	0.70723	0.719307	0.683582	0.559755	0.601664	0.618506
4	0.828213	0.813889	0.814468	0.830972	0.82754	0.882147	0.872238	0.854247	0.85854	0.827457	0.830757	0.850468	0.816777	0.828499	0.795224	0.815954	0.841568	0.87527	0.89406	0.866714	0.739418	0.692171	0.744053	0.80012	0.76237	0.771241	0.804888	0.852711	0.755368	0.693444	0.583683	0.615643	0.647198	0.624544	0.611886	0.601603	0.598638	0.549885	0.427098	0.547948	0.403774	0.463949	0.440984	0.516514	0.533061	0.474952	0.403167	0.393915	0.440468
5	0.605617	0.572356	0.577225	0.563053	0.585033	0.638779	0.637874	0.60716	0.620041	0.558433	0.554832	0.60369	0.558681	0.598431	0.61141	0.595473	0.611694	0.664351	0.708102	0.63832	0.513257	0.43082	0.474152	0.526514	0.508467	0.505594	0.533821	0.560983	0.511777	0.433868	0.343338	0.354062	0.385726	0.382927	0.345555	0.377351	0.378347	0.360787	0.25187	0.340675	0.270874	0.262827	0.230444	0.310823	0.337892	0.255423	0.274674	0.233027	0.288468
6	0.328421	0.308055	0.264869	0.240942	0.221844	0.269919	0.319864	0.285186	0.270771	0.249996	0.225434	0.268361	0.232206	0.291245	0.327597	0.2997	0.285257	0.328508	0.390791	0.337626	0.291491	0.197848	0.216754	0.199777	0.212619	0.225905	0.219114	0.200612	0.196091	0.164325	0.117656	0.130951	0.135484	0.174063	0.124731	0.161137	0.175697	0.178325	0.105523	0.148945	0.110041	0.0900398	0.0896675	0.103882	0.123525	0.0922309	0.113156	0.0692827	0.115334
7	0.0849545	0.0773974	0.0555763	0.0521032	0.0296074	0.0305213	0.0792681	0.0622617	0.0580635	0.0619169	0.0346302	0.0531573	0.038216	0.0803652	0.0989435	0.0851159	0.0723579	0.0717529	0.136591	0.0683882	0.0968797	0.0484763	0.0576818	0.0312828	0.0538114	0.0499997	0.0335436	0.0208066	0.0300303	0.0316077	0.0211076	0.0179766	0.0246141	0.0390015	0.0245884	0.0377325	0.0388922	0.0435927	0.0252305	0.035457	0.0245871	0.0150752	0.014917	0.015135	0.021331	0.0156366	0.0210449	0.00731782	0.0290823
8	0.256989	0.247213	0.185158	0.184923	0.166653	0.18824	0.233372	0.216859	0.18042	0.189955	0.184098	0.192751	0.145334	0.220424	0.234092	0.235311	0.226398	0.212873	0.315269	0.305984	0.267272	0.157489	0.179882	0.133048	0.161656	0.197085	0.153312	0.12495	0.131186	0.117324	0.0870239	0.0825433	0.0961428	0.135211	0.0910117	0.12109	0.145966	0.150741	0.0897715	0.104395	0.0759316	0.0597707	0.0537282	0.0638086	0.0710035	0.0709851	0.0704281	0.0452262	0.0771561
9	0.521461	0.508075	0.444075	0.467829	0.440518	0.515312	0.521694	0.507574	0.459124	0.465834	0.470043	0.470559	0.398244	0.477044	0.46241	0.475186	0.48403	0.502721	0.587865	0.60905	0.478664	0.370117	0.39821	0.385754	0.38516	0.444632	0.406271	0.4082	0.349473	0.306874	0.242644	0.244253	0.267234	0.296203	0.25536	0.288518	0.324784	0.294824	0.206874	0.239307	0.174886	0.159552	0.158239	0.175452	0.192557	0.190315	0.165765	0.133395	0.169681
10	0.688508	0.699955	0.636767	0.649111	0.623697	0.719254	0.670875	0.698811	0.629716	0.639628	0.689694	0.674353	0.589557	0.629904	0.601916	0.63277	0.648223	0.669206	0.765375	0.804176	0.655714	0.534692	0.530283	0.531359	0.492216	0.601592	0.562416	0.611333	0.50283	0.453992	0.341862	0.370851	0.355624	0.382784	0.349218	0.404781	0.428482	0.377772	0.263065	0.350237	0.190988	0.201467	0.188804	0.206521	0.211226	0.231008	0.164315	0.152594	0.18209
11	0.0989858	0.100547	0.0506069	0.0461396	0.043071	0.0624534	0.0593465	0.0659389	0.0417512	0.0523538	0.0744423	0.051	0.0328362	0.0574565	0.0787098	0.0797904	0.0633	0.0540662	0.130485	0.140431	0.133617	0.043791	0.0504741	0.028842	0.0373877	0.0609781	0.0408797	0.0266485	0.0262267	0.0230226	0.0119982	0.0171887	0.0146668	0.033546	0.0143157	0.0315047	0.0456682	0.0505782	0.0188554	0.023984	0.0118941	0.00666249	0.00468895	0.00632252	0.00649413	0.00962891	0.010345	0.00333959	0.0106046
12	0.0200644	0.0183077	0.00784139	0.00689591	0.00360747	0.00583199	0.0110222	0.00948978	0.00486411	0.00842828	0.0110464	0.00641966	0.0033304	0.0106917	0.0171031	0.0164711	0.00928247	0.00681996	0.0244519	0.0224651	0.0381155	0.00846983	0.0113451	0.00369065	0.00599874	0.0101224	0.0048391	0.00184995	0.00265971	0.00364714	0.00225473	0.00246227	0.00209172	0.00823838	0.00201341	0.00588143	0.0100406	0.0117997	0.00369626	0.00427238	0.00228208	0.00116968	0.000811673	0.00131798	0.000425037	0.0015149	0.00278029	0.000617972	0.00189168
13	0.00293724	0.001582	0.00171411	0.00219811	0.000485977	0.000332515	0.00213917	0.00204188	0.00179536	0.00226457	0.000714975	0.00163832	0.00127097	0.00247805	0.00301744	0.00368405	0.00285225	0.00206767	0.0054697	0.00135519	0.00313655	0.00284447	0.00238434	0.000964492	0.00281371	0.00168798	0.00110382	0.000296779	0.000569707	0.00134913	0.00112321	0.000694169	0.00150075	0.00110691	0.00147323	0.00217076	0.00169619	0.00184742	0.00122193	0.00157229	0.0010926	0.000490939	0.0010891	0.00070053	0.00101773	0.00118436	0.00075273	0.000225752	0.00142771
14	0.101584	0.106065	0.0833984	0.0715025	0.0789238	0.0514142	0.0707034	0.0753679	0.061761	0.0872236	0.134772	0.0985897	0.0615483	0.0704337	0.107012	0.0974802	0.0461536	0.0440525	0.101267	0.122851	0.182403	0.0906537	0.0501307	0.0546774	0.0667462	0.0878459	0.0610209	0.0548364	0.0682301	0.0758669	0.0565523	0.070702	0.0420797	0.0508321	0.0417406	0.13322	0.169127	0.115001	0.0826291	0.114606	0.0741134	0.0754099	0.0407049	0.0441047	0.0459438	0.0542884	0.0766755	0.0500328	0.0701506
15	0.028463	0.0365215	0.0276869	0.0288482	0.0280471	0.01318	0.0257766	0.0253859	0.0182832	0.0324773	0.0300339	0.0277131	0.0177467	0.0238254	0.0316562	0.0373031	0.0175469	0.0134635	0.0285432	0.0426928	0.0844686	0.0426747	0.0248171	0.0229501	0.030271	0.0357642	0.0188387	0.0154482	0.0203587	0.028694	0.0234204	0.0285396	0.0217918	0.0346285	0.021614	0.0692378	0.0829774	0.0663525	0.0570977	0.0495881	0.0393716	0.0399831	0.0210411	0.0226032	0.0203528	0.0291756	0.0358647	0.0237626	0.0378554
16	0.0060122	0.00725641	0.00499665	0.00425022	0.00285672	0.00109188	0.00417888	0.00427845	0.00338751	0.00425829	0.00524248	0.0042597	0.00247719	0.00510141	0.00657317	0.00575387	0.00348942	0.00178742	0.00458086	0.00521855	0.0192023	0.00706251	0.00353446	0.00274199	0.00491718	0.00474444	0.00274556	0.00162636	0.00359185	0.00586174	0.00366005	0.00750567	0.0037055	0.00622299	0.00362648	0.014844	0.0185407	0.0179553	0.0156959	0.0180745	0.012363	0.00915717	0.005405	0.00378657	0.00381846	0.00671135	0.0141457	0.00518563	0.0124737
17	0.706832	0.747778	0.787628	0.755354	0.708584	0.642153	0.684433	0.743217	0.758975	0.783948	0.800218	0.745597	0.665741	0.658227	0.657216	0.660285	0.635028	0.598076	0.731685	0.724563	0.744618	0.710343	0.547513	0.55286	0.559779	0.658854	0.619392	0.717279	0.670339	0.733732	0.675115	0.698362	0.532433	0.560789	0.584722	0.765421	0.72846	0.55869	0.580047	0.768445	0.681782	0.682014	0.661038	0.596837	0.669619	0.539015	0.588469	0.650845	0.658204
18	0.134296	0.15115	0.141932	0.0842322	0.0840912	0.0774898	0.0807385	0.101448	0.117133	0.126651	0.16992	0.106029	0.0770852	0.0899517	0.118454	0.11098	0.0786851	0.066112	0.15873	0.129627	0.16326	0.0990952	0.0549029	0.043224	0.0452009	0.0803166	0.0695377	0.062554	0.0775336	0.0992945	0.0507682	0.0841451	0.0411024	0.0502742	0.0369419	0.11366	0.107534	0.0791453	0.080519	0.165825	0.0872143	0.0680055	0.0487227	0.037249	0.0551449	0.0417434	0.0838404	0.0529418	0.0822359
19	0.0535294	0.0413165	0.0531204	0.0633827	0.040566	0.0341036	0.064138	0.0404004	0.0270702	0.0276909	0.0233028	0.0270993	0.0403877	0.0568502	0.0338173	0.0192038	0.0511207	0.0395914	0.0497	0.0415239	0.0427567	0.051304	0.0409405	0.0298382	0.0447732	0.033237	0.0394748	0.0163459	0.0141137	0.0400211	0.0190746	0.0164164	0.0502433	0.0450095	0.0564639	0.0469582	0.023792	0.0188497	0.0584133	0.0401185	0.0430867	0.0296721	0.0311014	0.0223907	0.0243929	0.045176	0.0168187	0.0116014	0.0243365
20	0.617834	0.633814	0.66347	0.662764	0.681846	0.650045	0.683745	0.632578	0.543687	0.528781	0.5979	0.558406	0.568017	0.578972	0.536371	0.454957	0.600183	0.569504	0.585887	0.614393	0.585672	0.620348	0.522887	0.548095	0.596668	0.588449	0.631796	0.573656	0.481197	0.619512	0.519563	0.511078	0.621042	0.535475	0.60731	0.638134	0.513169	0.426091	0.607134	0.564134	0.586415	0.586785	0.570464	0.573514	0.549432	0.614159	0.481868	0.469793	0.49833
21	0.179627	0.156225	0.212094	0.219648	0.174894	0.143304	0.19038	0.194718	0.153702	0.15594	0.156012	0.133661	0.130148	0.166626	0.132794	0.133563	0.173154	0.131883	0.190554	0.165661	0.186555	0.203493	0.128009	0.127983	0.156898	0.159897	0.139681	0.132616	0.103802	0.173074	0.115261	0.121923	0.136847	0.122505	0.167622	0.191507	0.156911	0.123911	0.159262	0.185445	0.161321	0.149809	0.149165	0.123602	0.12406	0.136355	0.0996586	0.0972411	0.128644
22	0.0567391	0.0635864	0.052167	0.0298313	0.027901	0.0248642	0.0282451	0.033163	0.0387302	0.0462703	0.0616496	0.0397599	0.0230439	0.037731	0.064458	0.0388982	0.0332352	0.0258083	0.0565185	0.0475359	0.0754039	0.0319115	0.0298378	0.0182917	0.018323	0.0261075	0.0250487	0.0168223	0.0267554	0.0378573	0.0208213	0.0367004	0.0156374	0.0264672	0.0168179	0.0446103	0.0511953	0.0505945	0.0475816	0.077997	0.0475628	0.0361009	0.0202325	0.0168412	0.0215205	0.0250265	0.047094	0.0244476	0.0399355
23	0.0115095	0.011006	0.0135546	0.00734256	0.00588964	0.00363949	0.00600691	0.0094455	0.00929417	0.0111574	0.0096867	0.00781169	0.00422564	0.0128607	0.017356	0.0103804	0.0100327	0.00665571	0.017153	0.00588707	0.0118148	0.00942782	0.00926738	0.00390105	0.00501041	0.00603391	0.00560786	0.00260157	0.00584854	0.00938502	0.0048185	0.00520046	0.00512459	0.00635189	0.00516571	0.00992045	0.0102025	0.0111754	0.0116362	0.0216984	0.0134151	0.0103872	0.00565865	0.00467999	0.00583631	0.00531719	0.0159525	0.00508322	0.0149136
24	0.0494222	0.0419662	0.0644558	0.0600052	0.0408915	0.0309511	0.0477179	0.0571707	0.0477826	0.0503607	0.0380827	0.0385594	0.0265105	0.0473721	0.0397302	0.0465385	0.0466695	0.0300032	0.0614934	0.0379137	0.0598845	0.0597491	0.0435844	0.033185	0.0343991	0.0353631	0.0316318	0.0271622	0.0244488	0.0568286	0.0269523	0.0316736	0.0316433	0.0355089	0.0447014	0.0567145	0.0512598	0.0444593	0.0491781	0.0819916	0.0577528	0.0505527	0.0387928	0.02647	0.0354489	0.032897	0.0346732	0.0256004	0.044455
25	0.00379738	0.00287166	0.00289196	0.00209981	0.000731929	0.000612834	0.00179182	0.00251169	0.0026647	0.0033824	0.00184987	0.00217524	0.0014139	0.00284544	0.00529518	0.00326446	0.00240369	0.00226614	0.00516386	0.00138028	0.0041596	0.00258149	0.00211403	0.00120339	0.00161473	0.001173	0.0012423	0.000685788	0.00118783	0.0022756	0.00117363	0.00143304	0.00148758	0.00161326	0.00178642	0.00311841	0.00282463	0.0041885	0.00310964	0.00593888	0.00289341	0.00186813	0.00178281	0.00126421	0.0018386	0.00184129	0.00355583	0.00101733	0.004844
26	0.571901	0.570715	0.658839	0.667343	0.64285	0.605665	0.626999	0.651691	0.600675	0.582449	0.582448	0.562424	0.499735	0.539904	0.497541	0.532878	0.568869	0.524412	0.581914	0.568221	0.585993	0.626168	0.485413	0.554328	0.58455	0.609531	0.574841	0.616299	0.525797	0.64515	0.562587	0.534452	0.541959	0.478376	0.583425	0.652842	0.608351	0.513634	0.563308	0.58673	0.58454	0.609246	0.608488	0.55517	0.563287	0.56924	0.469782	0.516251	0.531344
27	0.346959	0.361866	0.429609	0.356968	0.355903	0.317003	0.334808	0.39071	0.400003	0.389736	0.3719	0.376742	0.304989	0.367323	0.383375	0.328067	0.322041	0.304521	0.369741	0.307472	0.328594	0.345551	0.324255	0.322552	0.309814	0.311534	0.319601	0.333505	0.329435	0.411229	0.341441	0.34048	0.331121	0.321005	0.325783	0.389535	0.387587	0.355362	0.355062	0.442193	0.423434	0.461092	0.370437	0.352217	0.376401	0.376807	0.382114	0.397504	0.42598
28	0.929294	0.944432	0.949945	0.953244	0.96463	0.955396	0.953697	0.955225	0.933169	0.934179	0.951177	0.930091	0.904883	0.903785	0.896042	0.904467	0.920385	0.916949	0.916842	0.932578	0.920595	0.938689	0.895848	0.934287	0.938647	0.947339	0.947752	0.957419	0.925722	0.955278	0.936614	0.931331	0.932563	0.88427	0.924752	0.950032	0.933482	0.889415	0.920737	0.915154	0.920625	0.943118	0.944929	0.941669	0.934996	0.941974	0.902835	0.922673	0.915225
29	0.941161	0.961592	0.963686	0.969241	0.979337	0.97771	0.96843	0.969721	0.961102	0.9494	0.971182	0.961869	0.932389	0.926847	0.924986	0.941765	0.93629	0.937934	0.933233	0.947148	0.942829	0.953983	0.91845	0.96592	0.96093	0.972922	0.968628	0.980445	0.960247	0.976398	0.964862	0.961645	0.958501	0.924926	0.951608	0.967127	0.965905	0.943527	0.948953	0.941676	0.942707	0.969815	0.965577	0.970232	0.961801	0.97423	0.932877	0.962026	0.945097
30	0.873726	0.900973	0.922346	0.916966	0.931045	0.925475	0.9075	0.924912	0.928247	0.913187	0.919809	0.927866	0.890782	0.877385	0.882829	0.875245	0.863988	0.875772	0.872776	0.868458	0.844397	0.885609	0.872862	0.921416	0.894884	0.90257	0.926517	0.937641	0.916665	0.944209	0.921249	0.906836	0.914645	0.888226	0.888249	0.92525	0.92368	0.888927	0.883767	0.896295	0.899051	0.946385	0.926562	0.927444	0.930236	0.938148	0.890154	0.939093	0.918362
31	0.151917	0.157818	0.177496	0.125115	0.126743	0.102858	0.120949	0.158228	0.172451	0.179623	0.155459	0.152448	0.118379	0.170324	0.206168	0.132238	0.144464	0.117809	0.166893	0.120438	0.151745	0.137083	0.127743	0.107545	0.112603	0.105338	0.113877	0.0965156	0.139242	0.184928	0.123218	0.147291	0.122152	0.142341	0.120486	0.175723	0.172352	0.175419	0.185832	0.252094	0.220909	0.209354	0.150676	0.131522	0.164681	0.153615	0.216942	0.170003	0.243151
32	0.524287	0.556126	0.604723	0.553294	0.580068	0.540921	0.52645	0.601816	0.637121	0.61635	0.610562	0.623521	0.53865	0.574399	0.599297	0.496515	0.516929	0.517959	0.549121	0.49343	0.472175	0.531723	0.517484	0.548871	0.500666	0.495585	0.558466	0.56867	0.592289	0.644508	0.574219	0.563097	0.579252	0.527935	0.533999	0.603773	0.59547	0.551353	0.538921	0.607647	0.600575	0.668104	0.59085	0.590153	0.628207	0.609509	0.590627	0.657928	0.65055
33	0.885877	0.920435	0.938376	0.932478	0.944776	0.942412	0.9202	0.945978	0.955381	0.945275	0.952844	0.950325	0.924197	0.914776	0.915594	0.894455	0.891929	0.903788	0.898635	0.869225	0.839932	0.903095	0.904915	0.947444	0.914714	0.91471	0.943944	0.957806	0.946152	0.961513	0.952397	0.939402	0.947614	0.914085	0.91429	0.941945	0.940237	0.897455	0.902251	0.918444	0.921868	0.961168	0.951697	0.952977	0.962608	0.959331	0.927274	0.965605	0.950407
34	0.973617	0.947687	0.977921	0.984084	0.981962	0.98015	0.983827	0.975604	0.991087	0.984194	0.963251	0.991024	0.987228	0.980451	0.978018	0.978037	0.973024	0.980214	0.97513	0.96415	0.948204	0.972631	0.978796	0.987409	0.977282	0.953441	0.978032	0.974773	0.980945	0.976894	0.979642	0.969601	0.987902	0.978151	0.981185	0.985811	0.985277	0.973597	0.969231	0.968492	0.965551	0.982865	0.98371	0.982423	0.993386	0.980287	0.974462	0.989744	0.987156
35	0.788008	0.808291	0.818818	0.833847	0.865375	0.872832	0.82309	0.887132	0.88654	0.88671	0.88804	0.869746	0.847076	0.832781	0.828976	0.810961	0.78698	0.79272	0.780954	0.762949	0.723451	0.804991	0.819669	0.883939	0.827376	0.850124	0.894865	0.912869	0.887855	0.905939	0.915028	0.899624	0.918553	0.854204	0.853587	0.875977	0.888316	0.833315	0.837931	0.830464	0.859221	0.914107	0.918488	0.937779	0.940435	0.927818	0.896519	0.957177	0.907969
36	0.61406	0.622697	0.617931	0.625736	0.689414	0.675266	0.620295	0.703413	0.692134	0.708398	0.693818	0.685529	0.65252	0.650089	0.663916	0.61356	0.601866	0.604599	0.584931	0.590272	0.546014	0.615831	0.618006	0.688398	0.629911	0.66322	0.719356	0.728126	0.716426	0.740145	0.748961	0.723686	0.763659	0.685274	0.669186	0.697897	0.728668	0.69258	0.676652	0.676454	0.699864	0.757261	0.756971	0.797552	0.803966	0.783301	0.748966	0.847294	0.757201
37	0.356147	0.35197	0.360774	0.360894	0.394663	0.358287	0.362694	0.451642	0.416924	0.448504	0.393488	0.402646	0.374585	0.394105	0.413958	0.368184	0.366178	0.345282	0.342296	0.333292	0.316706	0.367295	0.373598	0.408879	0.383002	0.396128	0.428717	0.42487	0.447	0.483754	0.488272	0.464314	0.501695	0.453029	0.412467	0.457855	0.495029	0.467602	0.444282	0.45755	0.485675	0.530394	0.518952	0.560686	0.571009	0.548455	0.539902	0.640489	0.553106
38	0.194992	0.183421	0.1881	0.202683	0.204282	0.146575	0.202332	0.251055	0.214099	0.236876	0.175213	0.210396	0.190368	0.220868	0.229769	0.198559	0.21397	0.189687	0.209931	0.184413	0.189006	0.205704	0.194394	0.208269	0.216572	0.210185	0.20208	0.182112	0.208674	0.245734	0.231096	0.191623	0.238147	0.223355	0.209638	0.264282	0.282725	0.256057	0.239874	0.2208	0.246413	0.261184	0.241628	0.257266	0.266854	0.271775	0.24066	0.292482	0.289774
39	0.385108	0.404455	0.372739	0.404972	0.405626	0.369224	0.409164	0.429216	0.390063	0.427556	0.396821	0.413764	0.375691	0.384142	0.390651	0.366799	0.354115	0.339311	0.372851	0.421572	0.425178	0.397924	0.372187	0.397892	0.384102	0.412481	0.397178	0.403424	0.392499	0.432131	0.419445	0.387252	0.42016	0.401568	0.375237	0.475744	0.500215	0.446396	0.429438	0.387785	0.408936	0.429618	0.404928	0.42298	0.439071	0.432979	0.37629	0.448978	0.422272
40	0.648111	0.652417	0.667493	0.728368	0.720045	0.706023	0.696987	0.741273	0.717945	0.749174	0.720172	0.724546	0.675837	0.669169	0.647076	0.651616	0.648701	0.644625	0.659844	0.663574	0.63577	0.655163	0.645441	0.714602	0.682713	0.70577	0.710559	0.740925	0.696138	0.730886	0.732242	0.669683	0.724269	0.63961	0.688571	0.737652	0.739645	0.658118	0.648614	0.623366	0.664408	0.708644	0.720147	0.734949	0.752048	0.705187	0.639129	0.754609	0.701011
41	0.951164	0.953043	0.963067	0.975123	0.978887	0.981838	0.970311	0.980554	0.977234	0.976153	0.980239	0.980963	0.969642	0.962284	0.951808	0.950134	0.964499	0.969604	0.9685	0.94612	0.901709	0.935405	0.951503	0.977692	0.960719	0.952979	0.975105	0.984513	0.966728	0.965688	0.964074	0.950319	0.969709	0.925067	0.948426	0.953626	0.946939	0.907419	0.892008	0.905866	0.89507	0.944352	0.946368	0.961713	0.969194	0.949022	0.90455	0.954137	0.939478
42	0.91515	0.923647	0.939375	0.957681	0.955118	0.962517	0.950503	0.971848	0.975655	0.976607	0.972055	0.960678	0.95417	0.942445	0.921861	0.938069	0.931028	0.916851	0.911753	0.8929	0.872864	0.935372	0.943149	0.972709	0.949984	0.955641	0.972752	0.97903	0.964696	0.975313	0.984145	0.97412	0.981209	0.956995	0.962874	0.970003	0.969539	0.931283	0.940735	0.936854	0.962795	0.982911	0.990235	0.989669	0.990577	0.984212	0.976727	0.994291	0.9769
43	0.932548	0.947785	0.960263	0.963194	0.957615	0.961478	0.948248	0.968699	0.97742	0.977769	0.979363	0.973095	0.956664	0.953744	0.938973	0.915857	0.939114	0.92733	0.936606	0.913586	0.893653	0.937439	0.93602	0.9628	0.929591	0.93325	0.959777	0.974477	0.966732	0.974905	0.97052	0.965274	0.964076	0.939965	0.950379	0.967388	0.961203	0.917769	0.926239	0.952546	0.952936	0.97739	0.972018	0.967524	0.97982	0.967857	0.959459	0.979216	0.969705
44	0.668109	0.63255	0.535323	0.54251	0.625075	0.632447	0.546838	0.57703	0.541219	0.537995	0.630508	0.603811	0.55821	0.625652	0.655972	0.522381	0.532722	0.579834	0.578293	0.651421	0.571944	0.586516	0.479802	0.534064	0.489607	0.597159	0.635995	0.644107	0.583976	0.598656	0.581618	0.589659	0.589153	0.516197	0.577015	0.584012	0.599788	0.585369	0.531603	0.552289	0.508847	0.512794	0.518907	0.563697	0.550998	0.590699	0.507102	0.5831	0.551869
45	0.395381	0.424686	0.318701	0.324191	0.358814	0.374051	0.308158	0.34927	0.300003	0.309653	0.387057	0.352767	0.30094	0.330791	0.355782	0.280294	0.258555	0.327441	0.287942	0.406209	0.323988	0.313011	0.25828	0.303245	0.275089	0.375086	0.418452	0.439103	0.37387	0.403562	0.378487	0.410984	0.392208	0.30279	0.334164	0.329322	0.347835	0.372446	0.317572	0.351603	0.287339	0.310258	0.344981	0.365792	0.357673	0.410736	0.353138	0.359998	0.293902
46	0.20858	0.22628	0.160019	0.174471	0.155546	0.165402	0.148185	0.17889	0.140027	0.15959	0.178389	0.156692	0.145924	0.130756	0.161261	0.136265	0.141478	0.167226	0.141098	0.188741	0.176543	0.158528	0.117232	0.143553	0.128976	0.186123	0.224295	0.250436	0.189153	0.22089	0.199821	0.23382	0.211684	0.136376	0.149799	0.16994	0.165385	0.210568	0.145895	0.170103	0.126742	0.145751	0.188562	0.188598	0.187632	0.225398	0.197459	0.165038	0.144989
47	0.0907386	0.090286	0.0643562	0.0724277	0.0519134	0.051804	0.0554164	0.0736739	0.0547718	0.0717603	0.0777936	0.0515078	0.0447009	0.0434619	0.058636	0.0475539	0.0693182	0.0653764	0.0479242	0.0694763	0.0761791	0.059961	0.0329705	0.0481404	0.0451686	0.0814954	0.0855984	0.128495	0.077186	0.102405	0.0780464	0.105439	0.0942826	0.0392211	0.0572882	0.0525239	0.0419119	0.0911204	0.0392485	0.0616282	0.0436262	0.0396875	0.0965198	0.0833108	0.0842367	0.0976618	0.0846105	0.0547324	0.0496189
48	0.0777244	0.0698729	0.0677248	0.0746379	0.046378	0.0357586	0.0723139	0.0889357	0.0661919	0.0734873	0.0405792	0.0643538	0.0670873	0.0758778	0.0832395	0.066479	0.0834804	0.0734406	0.071415	0.0730582	0.0787462	0.0754742	0.0629747	0.0666435	0.0681123	0.0635989	0.0729554	0.0579315	0.0639471	0.0836039	0.077919	0.0741281	0.0846148	0.0746448	0.0717865	0.0887968	0.0983269	0.111649	0.0804998	0.0879979	0.074343	0.0727735	0.090663	0.0707597	0.0833746	0.0924002	0.0757708	0.0688699	0.0784469
49	0.999957	0.713793	0.699929	0.849641	0.733471	0.729173	0.732417	0.626531	0.74419	0.660417	0.739517	0.844922	0.929616	0.99044	0.99691	0.97439	0.928161	0.918432	0.998941	0.908347	0.999714	1	0.925147	0.703366	0.633905	0.679364	0.677701	0.642328	0.65191	0.632272	0.613365	0.588351	0.637588	0.809893	0.948441	0.997423	0.947032	0.875484	0.869113	0.917147	0.784608	0.730827	0.663884	0.651714	0.754693	0.662647	0.565329	0.803866	1
50	0.874387	0.860475	0.881853	0.887641	0.922238	0.928129	0.909863	0.907757	0.916114	0.892273	0.905868	0.916722	0.893566	0.869932	0.882052	0.870573	0.877875	0.917161	0.912086	0.874909	0.794766	0.795423	0.817503	0.895028	0.859411	0.86084	0.89261	0.928426	0.874785	0.853083	0.808439	0.800268	0.839333	0.768553	0.789074	0.800432	0.797487	0.750435	0.663972	0.717618	0.65943	0.736623	0.723415	0.795696	0.810225	0.746727	0.683318	0.749656	0.737646
51	0.955209	0.963216	0.975384	0.976204	0.97215	0.966136	0.962644	0.978418	0.98289	0.981939	0.984298	0.979291	0.965714	0.961328	0.950741	0.938885	0.952814	0.940452	0.949867	0.937487	0.924476	0.952323	0.946245	0.966565	0.944854	0.95284	0.969403	0.978741	0.973099	0.982885	0.976274	0.973152	0.965416	0.950054	0.962821	0.97641	0.973099	0.93667	0.942909	0.961889	0.969252	0.982589	0.983935	0.977152	0.983802	0.973362	0.9651	0.983575	0.972498
52	0.381139	0.394438	0.411174	0.405856	0.372703	0.393647	0.405773	0.517898	0.558383	0.591797	0.518622	0.462285	0.46684	0.500697	0.456785	0.459923	0.388915	0.318306	0.329211	0.32709	0.358963	0.463707	0.490066	0.497469	0.474383	0.474355	0.510478	0.493878	0.55325	0.610242	0.684133	0.69415	0.673466	0.647136	0.573475	0.614582	0.624098	0.560777	0.636198	0.675931	0.769383	0.806443	0.813835	0.782759	0.798956	0.753982	0.82123	0.894867	0.794282
53	0.113566	0.123039	0.11089	0.0930807	0.0771698	0.0760857	0.103224	0.166288	0.168091	0.195061	0.154772	0.120413	0.13162	0.198493	0.18833	0.146119	0.131416	0.0792594	0.0848569	0.0739591	0.106951	0.140206	0.164276	0.115846	0.148194	0.129104	0.136548	0.117117	0.203647	0.220438	0.251002	0.319945	0.259138	0.309147	0.200056	0.217008	0.241691	0.256219	0.305137	0.402314	0.44781	0.461554	0.43552	0.386839	0.403448	0.365693	0.54264	0.553138	0.507312
54	0.0305089	0.0266115	0.0235138	0.0197106	0.0131047	0.00815727	0.0219181	0.0385186	0.0305145	0.0459668	0.0270282	0.0256456	0.0236708	0.0584355	0.0542325	0.0367556	0.0331919	0.0179397	0.0243074	0.0125293	0.0273826	0.0339422	0.0388136	0.019237	0.0389502	0.0271877	0.0205501	0.0133469	0.0382494	0.0467468	0.0481834	0.0647593	0.0494635	0.0812249	0.0463161	0.0521145	0.0634367	0.0704755	0.0859321	0.151807	0.148447	0.12239	0.0993211	0.0860735	0.0956766	0.0834711	0.195621	0.129482	0.184558
55	0.00199566	0.000687831	0.00124153	0.00143338	0.000273678	8.16584e-05	0.00203359	0.00190375	0.00135347	0.00276278	0.000516947	0.00152515	0.00140795	0.00468256	0.00307625	0.00222435	0.00259638	0.00115553	0.00215494	0.000275214	0.00159716	0.00278501	0.00315702	0.00133005	0.0027871	0.00133976	0.000519522	0.000193108	0.000981089	0.00221217	0.00257201	0.00197679	0.00294524	0.00517954	0.00308765	0.00394162	0.00642453	0.00526281	0.00585478	0.0128008	0.00562865	0.00447255	0.0043242	0.00275288	0.00398849	0.00428958	0.0130757	0.00196302	0.0113872
56	0.0761224	0.0885703	0.0693729	0.0740294	0.0591874	0.0349339	0.0745603	0.0793705	0.0595136	0.0861245	0.0680305	0.0673107	0.060952	0.0789107	0.0828084	0.0752512	0.0625348	0.0517802	0.0652556	0.0798863	0.126144	0.0935024	0.0703232	0.0653459	0.0741837	0.0825887	0.0596885	0.045485	0.0676308	0.0902583	0.0779478	0.0893169	0.0756537	0.104566	0.0762402	0.13973	0.15478	0.155757	0.151869	0.134332	0.137318	0.119744	0.0907162	0.0835088	0.0881072	0.106232	0.114891	0.103788	0.121013
57	0.188891	0.204038	0.190395	0.194581	0.168762	0.13018	0.189066	0.199953	0.192608	0.241971	0.2205	0.198794	0.178941	0.198319	0.194367	0.19031	0.155191	0.122268	0.165996	0.196056	0.247051	0.227798	0.182285	0.180534	0.195546	0.212877	0.172322	0.150238	0.209965	0.255469	0.241798	0.275614	0.230151	0.241476	0.205661	0.317189	0.328241	0.300647	0.329828	0.329189	0.360781	0.35598	0.302783	0.276746	0.278685	0.292828	0.341373	0.361099	0.337176
58	0.582852	0.644047	0.64632	0.680708	0.629722	0.637524	0.660591	0.725754	0.748137	0.80678	0.756227	0.696122	0.684672	0.665891	0.593769	0.651267	0.56706	0.514082	0.523638	0.577023	0.60066	0.694034	0.67545	0.740904	0.655403	0.70198	0.735405	0.742495	0.733309	0.809896	0.841351	0.840807	0.814803	0.765994	0.75509	0.817891	0.815276	0.722726	0.783195	0.790104	0.856961	0.900553	0.894179	0.871009	0.886354	0.853966	0.868008	0.93196	0.850142
59	0.949665	0.958782	0.973572	0.984179	0.978612	0.983639	0.979365	0.98949	0.991244	0.992231	0.989576	0.984927	0.975873	0.970035	0.940501	0.967328	0.964483	0.949738	0.950678	0.940765	0.929274	0.967728	0.974714	0.989438	0.976585	0.980643	0.988112	0.992089	0.983815	0.989726	0.9942	0.9889	0.9915	0.976214	0.984671	0.986567	0.985301	0.9594	0.967515	0.963602	0.980974	0.994159	0.996687	0.996677	0.996088	0.993655	0.988199	0.997478	0.988773
60	0.959824	0.968788	0.974593	0.980235	0.968165	0.974236	0.971034	0.981944	0.983705	0.988814	0.988332	0.980967	0.974265	0.967185	0.946942	0.947098	0.95594	0.937208	0.954757	0.947473	0.940006	0.962926	0.959931	0.976684	0.953724	0.958789	0.976913	0.984464	0.979973	0.9905	0.988479	0.983987	0.976904	0.964357	0.972763	0.983899	0.981386	0.952805	0.95648	0.975949	0.979674	0.990098	0.990443	0.983972	0.989867	0.981699	0.977048	0.990914	0.980054
61	0.970519	0.980248	0.981825	0.991449	0.988175	0.990326	0.989445	0.993721	0.991921	0.995774	0.994332	0.988606	0.980561	0.977701	0.951878	0.976523	0.976722	0.964236	0.971016	0.962	0.958216	0.979321	0.982262	0.993477	0.985256	0.986519	0.99275	0.995644	0.988227	0.992819	0.996066	0.991122	0.993517	0.981228	0.989722	0.991695	0.990001	0.97215	0.977699	0.970542	0.985594	0.995285	0.996641	0.996125	0.997107	0.99284	0.985433	0.99707	0.987223
62	0.753425	0.790982	0.789853	0.847915	0.82894	0.817138	0.824548	0.854144	0.834975	0.876905	0.854991	0.829312	0.783746	0.77283	0.713374	0.765347	0.740964	0.715796	0.745615	0.774823	0.778974	0.775747	0.775224	0.853683	0.790304	0.816497	0.838883	0.866856	0.826473	0.859172	0.873203	0.829249	0.855078	0.774066	0.819778	0.869405	0.865975	0.783911	0.798082	0.764192	0.820717	0.864581	0.869387	0.855384	0.875319	0.825129	0.764214	0.8711	0.801561
63	0.995091	0.998117	0.998881	0.998899	0.99892	0.998889	0.998811	0.999223	0.998772	0.999283	0.999667	0.998932	0.996844	0.996222	0.989603	0.994676	0.996356	0.993367	0.995944	0.994706	0.995183	0.995923	0.996738	0.998661	0.997229	0.997848	0.99916	0.999341	0.998651	0.999064	0.999273	0.998877	0.998467	0.996569	0.997305	0.99895	0.9987	0.994596	0.996136	0.995358	0.997591	0.999354	0.999279	0.999281	0.999495	0.998427	0.995416	0.99911	0.997065
64	0.994526	0.997383	0.998198	0.998158	0.998139	0.996693	0.997241	0.998306	0.998693	0.998943	0.999074	0.998272	0.996654	0.996159	0.989299	0.991828	0.994993	0.991429	0.99551	0.993722	0.994279	0.996253	0.992696	0.995412	0.99281	0.995831	0.996663	0.998904	0.997421	0.998418	0.998162	0.99802	0.99413	0.993233	0.994282	0.99791	0.99676	0.987962	0.991157	0.99658	0.996316	0.997747	0.997988	0.997334	0.998006	0.995159	0.993026	0.997798	0.994642
65	0.985362	0.991282	0.991423	0.994686	0.995778	0.994506	0.994586	0.995394	0.993053	0.995666	0.996363	0.994488	0.986687	0.987521	0.97538	0.982091	0.988452	0.986587	0.991008	0.986118	0.983495	0.977866	0.984385	0.991416	0.984896	0.988144	0.992228	0.996517	0.987046	0.990498	0.990082	0.985511	0.985571	0.973944	0.983943	0.987699	0.985067	0.960506	0.955831	0.962285	0.949963	0.982409	0.985074	0.980707	0.984892	0.977041	0.932147	0.975741	0.963041
66	0.985905	0.982936	0.987816	0.994254	0.995439	0.996309	0.993377	0.995975	0.996016	0.995484	0.996091	0.996639	0.992832	0.988191	0.979854	0.981844	0.992834	0.99343	0.993496	0.980096	0.955326	0.976144	0.982543	0.995096	0.988001	0.985901	0.993548	0.997626	0.988631	0.99008	0.989045	0.98082	0.989367	0.970758	0.984237	0.98254	0.981229	0.951694	0.944302	0.956865	0.945106	0.981832	0.983352	0.986884	0.988078	0.981212	0.954789	0.982771	0.975336
67	0.995915	0.997752	0.998648	0.998718	0.998422	0.997858	0.997742	0.998825	0.998663	0.998723	0.999087	0.99811	0.9961	0.995829	0.990207	0.992818	0.995831	0.992845	0.996208	0.993968	0.993392	0.99628	0.991015	0.99412	0.992722	0.996087	0.995743	0.998893	0.996845	0.998753	0.998051	0.997291	0.99188	0.992391	0.993805	0.998394	0.996603	0.983911	0.990352	0.997589	0.995833	0.998308	0.998431	0.996762	0.997732	0.993532	0.9933	0.996932	0.994709
68	0.374765	0.414929	0.388609	0.414604	0.403989	0.351627	0.411858	0.42404	0.379895	0.452907	0.447225	0.416021	0.369548	0.360905	0.352538	0.378845	0.312495	0.294537	0.354211	0.434584	0.477043	0.417439	0.368579	0.400264	0.385735	0.428233	0.392036	0.379546	0.394252	0.451484	0.43441	0.434877	0.416014	0.378789	0.39553	0.534765	0.550774	0.466517	0.47392	0.443581	0.481919	0.495743	0.438715	0.401784	0.434798	0.433525	0.393415	0.46454	0.432949
69	0.669291	0.733415	0.721312	0.741349	0.72554	0.683524	0.694144	0.732537	0.700886	0.772011	0.795737	0.752819	0.659493	0.663283	0.639875	0.649023	0.596575	0.582201	0.66671	0.716311	0.748106	0.681734	0.617014	0.66714	0.63895	0.700859	0.697244	0.723929	0.70227	0.75487	0.728126	0.713359	0.641049	0.612161	0.639304	0.773099	0.788244	0.660378	0.649322	0.704812	0.704745	0.732298	0.682012	0.662495	0.689751	0.635995	0.59569	0.689044	0.653466
70	0.560376	0.591199	0.607476	0.557483	0.522856	0.490964	0.520805	0.564977	0.60646	0.632593	0.653448	0.601016	0.539802	0.544817	0.557998	0.479833	0.484054	0.456099	0.540467	0.539272	0.558508	0.527835	0.466415	0.482064	0.435221	0.476912	0.513556	0.528336	0.557996	0.630541	0.543434	0.580299	0.487481	0.481397	0.489634	0.612449	0.601115	0.519986	0.542571	0.657218	0.607104	0.616988	0.564957	0.507071	0.581782	0.535084	0.56491	0.58707	0.60542
71	0.212533	0.184719	0.145968	0.147216	0.182667	0.165904	0.143618	0.200011	0.138141	0.174563	0.162369	0.157393	0.14745	0.161176	0.180936	0.133759	0.161545	0.164483	0.143817	0.193644	0.165964	0.160167	0.12738	0.123821	0.121666	0.15841	0.211295	0.230512	0.202404	0.230155	0.200094	0.21994	0.216341	0.178327	0.189611	0.17406	0.188236	0.252619	0.183568	0.218961	0.173214	0.15988	0.189585	0.20013	0.203391	0.233921	0.197501	0.216733	0.160688
72	0.00793853	0.0275623	0.0298261	0.0372708	0.00365409	0.00322118	0.0294822	0.0287963	0.0247217	0.0210984	0.0103109	0.0239164	0.0243391	0.0213493	0.0271659	0.0236841	0.0239137	0.0314949	0.027812	0.0189045	0.0380746	0.0272222	0.0195095	0.0233888	0.0258665	0.0237827	0.026434	0.0208907	0.0210374	0.0268876	0.0262394	0.0328324	0.031679	0.0205566	0.0209772	0.0318038	0.0290857	0.0343384	0.0209802	0.0357114	0.0122387	0.0219334	0.0423356	0.020353	0.0259187	0.0288054	0.0288979	0.00752475	0.0244455
73	0.000201989	0.000119864	0.000177835	0.000256233	9.81727e-38	2.01834e-55	0.00017524	8.43376e-05	0.000174257	0.000115301	2.86806e-05	0.000129703	9.049e-05	7.24962e-05	0.000133031	0.00010927	8.35772e-05	0.000170216	0.000152157	2.91866e-05	0.000259001	0.000129561	8.09706e-05	0.000111653	0.000187572	0.000153973	6.35816e-05	7.8419e-05	7.17173e-05	0.0001438	0.00014236	0.000221254	0.000186372	5.1129e-05	6.30971e-05	0.000151538	0.00010737	0.000140452	4.31599e-05	0.000207999	1.6901e-05	4.7652e-05	0.000355135	6.63892e-05	0.000150043	0.000142745	0.000191548	9.46246e-06	0.000119675
74	0.000623024	0.000131683	0.000382252	0.000557882	2.38198e-08	4.51618e-26	0.000522697	5.4791e-05	0.000310988	0.000216115	7.47556e-06	0.000307031	0.000314616	0.000357124	0.000361637	0.000313516	0.000193127	0.000424693	0.000443188	5.73118e-05	0.000470545	0.000333178	0.000277528	0.000282475	0.000442744	0.000135007	6.18136e-05	3.17196e-05	5.60559e-05	0.000172296	0.000213603	0.00019837	0.000308649	0.000210272	0.00019003	0.000430737	0.000366052	0.000348666	0.000206155	0.000598573	4.49733e-05	0.000124772	0.000466343	6.20798e-05	0.000245098	0.000242823	0.000255592	8.73794e-07	0.000262747
75	0.0155898	0.0123047	0.0293923	0.0285914	0.00664299	0.00307352	0.031234	0.0292487	0.0220174	0.0201616	0.00890258	0.0227344	0.0219518	0.0383531	0.0324264	0.0179606	0.0272331	0.032844	0.02214	0.0279365	0.0284908	0.0250971	0.0146427	0.0165554	0.0238513	0.0117657	0.0177405	0.019045	0.0171873	0.0218425	0.0143585	0.0153971	0.0225044	0.0276704	0.0363207	0.0232638	0.0246311	0.043943	0.0276348	0.0404377	0.0134392	0.0146131	0.0393985	0.0138722	0.0203951	0.0261661	0.0176976	0.0113512	0.0160771
76	0.0784809	0.113518	0.0809168	0.0947958	0.0571378	0.0575642	0.0727705	0.109494	0.0711721	0.0633059	0.0851174	0.0676556	0.0571525	0.041223	0.0602409	0.0664945	0.0528329	0.0661168	0.0709366	0.0708814	0.087748	0.0668926	0.0479692	0.0799178	0.0666162	0.0936546	0.11768	0.0940162	0.0841391	0.0879448	0.089744	0.0920347	0.0928352	0.0628114	0.0524614	0.102114	0.0852084	0.0700498	0.0716505	0.0544336	0.0377127	0.0963854	0.0853962	0.0914991	0.0767786	0.0954654	0.0800477	0.0621504	0.0690384
77	0.0824088	0.100897	0.113546	0.08232	0.0537181	0.0479174	0.0996619	0.0693945	0.0854489	0.0496559	0.105799	0.0873086	0.0724015	0.0473591	0.0784753	0.0613686	0.0352079	0.078368	0.0555517	0.0985056	0.110121	0.0556504	0.0435023	0.0761886	0.0807948	0.0689788	0.105759	0.125976	0.0793712	0.0973901	0.0728014	0.0943826	0.0715846	0.0873791	0.0558684	0.106437	0.12895	0.095551	0.0989631	0.0920327	0.0209392	0.0964696	0.0979988	0.0761879	0.0627649	0.10961	0.0715479	0.0707849	0.0688627
78	0.999997	0.0766913	0.0444077	0.0229216	0.0198029	0.0148897	0.0430318	0.0573073	0.0369008	0.028846	0.0415194	0.0268656	0.0264743	0.0322483	0.0319269	0.0110243	0.0249423	0.032642	0.0294181	0.0253313	0.0268942	0.013336	0.0196442	0.0176471	0.0382629	0.0391309	0.0309687	0.039344	0.0248667	0.0678104	0.0365574	0.0410608	0.0380303	0.0296765	0.0214804	0.0139712	0.0259992	0.0455852	0.0204189	0.0461077	0.0178657	0.016641	0.0593452	0.0210105	0.022971	0.051023	0.035118	0.0161453	0.0135373
79	0.0363258	5.92351e-12	0.0350464	0.0380296	0.00507744	0.00163736	0.0276429	0.00844906	0.0326655	0.00422775	0.00610755	0.0290908	0.0371723	0.0255139	0.0406146	0.0261733	0.0159023	0.044872	0.0302801	0.0458849	0.0451758	0.0386305	0.0173319	0.0224694	0.0244981	0.00346947	0.0212227	0.031793	0.0223749	0.00856236	0.010677	0.0147886	0.0145367	0.0382879	0.0460013	0.0381083	0.037463	0.0310851	0.0507535	0.0347276	0.000888641	0.024607	0.0347626	0.0201701	0.0189837	0.0232169	0.0169343	0.0157838	0.0318094
80	0.00576916	0.0337361	0.0290913	0.0268561	0.00875993	0.0042456	0.0300773	0.0336224	0.0240906	0.0236748	0.0171724	0.0216631	0.0198453	0.0210846	0.0229681	0.0136006	0.0244761	0.0255012	0.0183542	0.019009	0.0265417	0.0161804	0.0122843	0.0128966	0.025812	0.0219443	0.0211798	0.0215353	0.0169322	0.044456	0.0217919	0.0237008	0.0295186	0.0203801	0.0226006	0.0192936	0.0214386	0.0396404	0.0215258	0.0380664	0.0177458	0.0108699	0.047474	0.0203548	0.0195016	0.0371467	0.0233276	0.0111745	0.0143839
81	0.00149927	0.0286614	0.0320875	0.0263824	0.0100463	0.00428066	0.0269055	0.0396802	0.0253839	0.0269408	0.0217703	0.0251996	0.0202997	0.0255713	0.0207325	0.0149263	0.0229733	0.0319445	0.0222192	0.0188608	0.0249025	0.0174802	0.0131881	0.013227	0.0285641	0.0226204	0.0180341	0.0272381	0.0170713	0.0387953	0.0230275	0.0236926	0.0289165	0.0195059	0.0209147	0.0189481	0.0217069	0.0411527	0.0185715	0.0365226	0.013644	0.00968207	0.0541175	0.0191074	0.0203764	0.0362639	0.0223508	0.0111027	0.0146812
82	0.00123952	0.00084908	0.000848005	0.000821121	7.21206e-05	7.88099e-11	0.0011069	0.000628382	0.000716938	0.000842396	0.00017928	0.000618665	0.00042593	0.00119113	0.001659	0.00140308	0.000969191	0.000896834	0.00234335	0.000357732	0.00245888	0.000944502	0.00109215	0.00029646	0.000701124	0.000415332	0.00029554	0.000126218	0.000192548	0.000473902	0.00029655	0.00021305	0.000406183	0.000386572	0.000390805	0.000886545	0.000678472	0.000945493	0.000536601	0.000739743	0.000359506	0.000209359	0.000257956	0.000171106	0.000313482	0.000212226	0.00013094	4.18695e-05	0.000516833
83	0.00249812	0.0067073	0.00134736	0.000349276	9.01225e-05	0.000295439	0.00217801	0.000178757	0.00016541	0.00021405	0.00158932	0.000391499	0.000293612	0.000267978	0.00232126	0.00125067	6.40736e-05	0.000157982	0.000179019	0.00437716	0.0322769	0.000327641	0.0019637	0.00051867	0.000197429	0.000467924	0.000570761	0.000455473	0.000402396	0.000408799	0.000323006	0.000721017	0.000126944	0.00493056	0.000135806	0.0016822	0.00640389	0.00872265	0.00185137	0.00342825	0.000262622	0.000963421	5.83538e-05	7.10555e-05	7.25256e-05	0.000609209	0.000865032	9.95705e-05	0.000125435
84	0.000623758	0.00067632	0.000682045	0.000563098	0.000300778	2.71827e-41	0.000411883	0.000504947	0.000626473	0.000818101	0.000875343	0.000403446	0.000830325	0.000792241	0.00172266	0.000622878	0.00029964	0.000153015	0.00101595	0.000623762	0.00282592	0.000881869	0.000626996	0.000395493	0.000756428	0.000538119	0.000465374	0.000309305	0.000923162	0.00141677	0.000904584	0.00242946	0.000590227	0.00211627	0.00114689	0.00400263	0.00534125	0.00870495	0.00636998	0.0128546	0.00916487	0.00451414	0.0015895	0.000699973	0.000674561	0.00207187	0.0120684	0.00116465	0.00386699
85	0.986034	0.992247	0.991503	0.99153	0.9954	0.99275	0.992817	0.992274	0.986614	0.985386	0.993547	0.986658	0.981841	0.976242	0.977912	0.975417	0.984254	0.982177	0.983128	0.98731	0.982586	0.986365	0.973481	0.9825	0.986434	0.988596	0.989775	0.993104	0.983949	0.991905	0.987635	0.987601	0.983747	0.972972	0.983993	0.991962	0.979281	0.947236	0.978878	0.983246	0.984263	0.990654	0.988883	0.990611	0.986337	0.983779	0.98036	0.980134	0.976999
[truncated: 176 more columns]

## Sheet: transitions_LCL
state (from\to) (Emission order)	1	2	3	4	5	6	7	8	9	10	11	12	13	14	15	16	17	18	19	20	21	22	23	24	25	26	27	28	29	30	31	32	33	34	35	36	37	38	39	40	41	42	43	44	45	46	47	48	49
1	0.407431	0.0838632	0.0314987	0	0	0	0	0.00206025	0	0.0484139	0.00857839	0.000763431	0	0.00640297	0	0	0.038348	0.0232284	0.000325478	0.00147201	0.000725532	0.00368466	0	0	0.000315419	0	0.000503788	0.00492734	0	0.000889691	0	0.000499581	0.000894	0.000590054	0	0	0	0	0	0.00169515	0.0116375	0	0.0132421	0.000262104	0	0	0	0	0
2	0.0846448	0.394858	0.113007	0.0122022	0.00086924	0	0	0.00384029	0.0269196	0.119281	0.028516	0.00501584	0.000877313	0.0107872	0	0	0.00227531	0.00237923	0	0	0	0.000351256	0	0	0	0	0	0	0	0	0	7.85702e-05	0	0.000120591	0	0	0	0	0	2.80316e-07	0.0110687	0	0.000915638	0	0	0	0	0	0
3	0.0217102	0.0851548	0.223168	0.103432	0.0217877	0	0	0.0427029	0.100108	0.0569305	0.0405503	0.0294342	0.0102457	0.00363153	0	0	0.000876164	0.00174361	0	0	0	0.00415469	0.000426845	0	0.000768521	0	0.000270737	0.000516675	0	0.000619363	0	0.00305832	0.00219481	0.00291457	0.000291501	0	0	0.000724304	0	0.00637079	0.0635816	0	0.00565678	0.000298944	0	0	0	0.00152704	0
4	0	0.0113512	0.113644	0.172303	0.099832	0.0371489	0.0366749	0.0912579	0.0915235	0	0.0194921	0.0416341	0.0350275	0.00067443	0.000773704	0	0.000202529	0.00126477	0	0	0	0.003628	0.00130352	0	0.00327053	0	0.00101735	0.00022457	0	0.000572105	0	0.00265964	0.00240558	0.00669679	0	0	0	0.000487905	0.00128876	0.00353641	0.0604544	0	0.00441647	0.00322882	0	0	0	0.000363451	0.000131276
5	0.000496587	0.000413554	0.0102752	0.0435364	0.145239	0.114431	0.133601	0.0505283	0.0188305	0.00106374	0.00414455	0.0219603	0.0467521	0.000216674	0	6.8982e-05	0	0.000160898	0	0	0	0.00232396	0.0026359	0.000117501	0.0105857	0	0.00158089	0	0.00022932	0.000791041	0	0.00692406	0.00370804	0.0163397	0.00471429	0	0	0.00205947	0.00574549	0.00664799	0.0209581	0.000149427	0.00118275	0.0318106	0.00481539	0.000216624	0	0.000430928	0.00118662
6	0	0	0	0.0103562	0.0799713	0.111813	0.159187	0.0262469	0	0	0	0.0137443	0.0495736	0	0	0	0	0	0	0	0	0	0	0	0.0107335	0	0	0	0	0	0	0	0	0.0080013	0.00318311	0.00185161	0	0.00361492	0.00550638	0	0	0	0	0.0430266	0.0158951	0.00218364	0	0.00459817	0.00194106
7	0	0	0	0.00496474	0.0435522	0.0776359	0.142935	0.0219072	0.00460958	0	0	0.0158721	0.0667608	0	0	0.00304469	5.27735e-05	8.51544e-05	0	0	0	0	0.00267527	9.07081e-05	0.0173779	0	0.000662654	0	0.000100512	0.000666082	0	0.00360669	0.00153148	0.00579086	0.00499265	0.00673048	0.00325645	0.0189616	0.00846744	0.00570083	0.00346003	0.000599243	0.000331769	0.0330761	0.0161196	0.00286322	0	0.01368	0.00123252
8	0	0.000916007	0.0228868	0.0464668	0.060626	0.0496575	0.0728885	0.104397	0.0592025	0.00514437	0.0238718	0.0942802	0.102018	0.00247549	0	0.00532857	0.000759719	0.00102668	0	0.00017435	0	0	0.0049653	0	0.0103689	0	0.000976932	0.000739822	0.000114077	0.000649794	0	0.00613071	0.00233012	0.0054402	0.00287726	0	0.000738455	0.00625502	0.0238616	0.0213925	0.0247567	0.000138794	0.00230464	0.0164205	0	0	0	0.00223119	0.000565019
9	0	0.0200562	0.0902953	0.0708481	0.0359883	0.0156683	0.024518	0.0900352	0.140761	0.0458039	0.0722873	0.102211	0.0481948	0.00734309	0.0108155	0.000338311	0	0.00364895	0	0	0	0.0142228	0.00177981	0	0.00318551	0	0.00133779	0.000578567	0	0.000447918	0	0.00358397	0.0015188	0.00228687	0	0	7.94002e-05	0.00148365	0.0118263	0.0186182	0.0322476	0.000173511	0.00345055	0.00406589	0	0	0	1.53732e-08	7.74115e-05
10	0.060538	0.145304	0.086136	0.0196264	0.00192578	0	0	0.0150833	0.0702053	0.213792	0.136993	0.032776	0.00598465	0.0395412	0.00202287	0.000262148	0.0111677	0.0251905	0.000141529	0.000188258	0.000284414	0.00771576	0.000721411	0	0	0	0	0	0	0	0	0.000285641	0.00028186	0.000182693	0	0	0	0.000124895	0	0.00201878	0.00701505	0	0.0018119	0.000306825	0	0	0	0	0
11	0.00746883	0.023509	0.0448017	0.0211266	0.00948519	0	0	0.0524083	0.087956	0.0916867	0.267351	0.175929	0.0310255	0.0474126	0	0	0.00328742	0.0195825	0	0	0.000444659	0.0286047	0.00149719	0.000193539	0.00241376	0	0.000195819	0	0	0	0	0.000967734	0	9.92019e-05	0	0	0	0	0	0.00445808	0.00592597	0.00015188	0.000270641	0.000569084	0	0	0	0	0
12	0.000482788	0.00113061	0.0122558	0.0179926	0.0249793	0	0.0391532	0.0825873	0.0547624	0.00795696	0.0711914	0.251857	0.113244	0.00740816	0.0191748	0.00315156	0.000671828	0.0025468	0	0	0.000319747	0.0227072	0.00440535	0.000104063	0.0132738	0.000171621	0.00034729	0.000187046	0	0	0	0.00158888	0.000224648	0.000755732	0.000323681	0.000433486	4.70874e-05	0.00667641	0	0.00775956	0.00489946	0	0.000397489	0.00411021	0	0	0	0.00019834	0.000216687
13	0	0.000129523	0.00145967	0.00343878	0.0110366	0.0174293	0.0458748	0.0196081	0.00545897	0.000236063	0.00394074	0.0335052	0.131823	0.000542145	0.00752449	0.0135771	4.37369e-05	0.000179028	2.83975e-05	0	8.41884e-05	0.00198217	0.00197802	7.92149e-05	0.0147862	3.00861e-05	0.000215163	2.21556e-05	1.31747e-05	2.97346e-05	0.00224141	0.00109172	0.000446669	0.00186026	0.0028567	0.00542174	0.00559493	0.0218647	0.0130917	0.00715124	0.00198297	0.000595518	0.000152531	0.010791	0.00837284	0.00287603	0	0.0223901	0.000693372
14	0.00683411	0.0112471	0.00299674	0.000427306	0.000826847	0	0	0.00464672	0.0114977	0.0321385	0.0511662	0.0214872	0.00524468	0.266146	0.111556	0.0260066	0.0239039	0.0440578	0.00120557	0.00122265	0.001108	0.0170203	0.000679452	0.000315913	0.000637653	0	0	0.000192391	0	0	0	0.000441166	0	0	0.000473443	0	0	0	0	0.00775728	0.0022871	0.000417977	0.00223927	0.000509078	0	0	0	0	0
15	0	0	0	0	0.000863383	0	0.00990418	0	0.0106775	0.000847664	0	0.0355839	0.05343	0.0683658	0.214758	0.136854	0	0.0133927	0	0	0	0	0.00283108	0	0.00526371	0	0.00016229	0	0	0	0.0023098	0.00189017	0.000265545	0.00124275	0.00404844	0.00438615	0.00236422	0.00952771	0.0281265	0.0355254	0.00709093	0.00385729	0.00226756	0.0029567	0	0	0	0.0027816	0
16	0	0	0	4.44583e-05	0.000265797	0	0.00697886	0.00251925	0.000388138	0	0	0.00286505	0.0534566	0.00758252	0.0686773	0.189135	0	0.0038813	0	0	0	0.0354701	0.0131969	0.00133777	0.0260709	0	0.00148244	0	0	0.000672013	0.0111767	0.00513205	0.00145981	0.00163706	0.00627006	0.00911873	0.0094974	0.0223267	0.0278591	0.017411	0.00188285	0.00369139	0.00228092	0.00315042	0	0	0	0.00912332	6.04748e-05
17	0.0450927	0.00321205	0.00214034	0	0.000493516	0	0	0.0018723	0.00199241	0.010204	0.00722292	0.00109708	0.00120391	0.0344803	0	0.00391794	0.199107	0.0868935	0.00638348	0.0213469	0.0259976	0.0111243	0.000887828	0.00283829	0.000551655	0.00133491	0.00112139	0.0163528	0	0.00173056	0	0.00158079	0.0012122	0.000313918	0	0.000145943	0	0.000372458	0	0.00281972	0.00224271	0.000975277	0.0104276	0	0	0	0	0	0
18	0.0291787	0.004322	0.00475765	0.00109269	0.000291391	0	0.00101449	0.00250264	0.00824054	0.0286146	0.0400661	0.0120082	0.00332315	0.0658528	0.0299583	0.0163676	0.0874768	0.23355	0	0.00993207	0.0397097	0.0969023	0.0070382	0.0118503	0.00595696	0.00287657	0.00593254	0.00629127	0.000461527	0.00198122	0.00154407	0.00405855	0.00218176	0.00030948	2.00092e-05	0	4.89901e-06	0.000901872	0.00153008	0.00338836	0.00125984	0.000195759	0.00737589	0.000786906	0	0	0	0.000304897	0
19	7.17293e-05	0	0	0	0	0	0	0	0	0	0	0	0	0.000181112	0	0	0.00119951	0.00108836	0.623979	0.228898	0.0392798	0	0.000250178	0.00464458	0.000373479	0.00592734	0.000187613	0.0198969	0.00330492	0.000120037	0	0	0	2.67568e-05	0	0	0	0	0	0	4.89406e-05	0	0.000117417	0	0	0	0	0	0
20	0.000177629	0	0	0	0	0	0	0	0	0.000102686	0	0.000147082	0.000162577	0.000432509	0	0	0.00590581	0.00221027	0.327978	0.310294	0.0342572	0.000512782	0.000234217	0.00442851	0.000282691	0.0088845	0.000467246	0.0530111	0.00956868	0.000981719	0	0.000211776	0.000310993	4.30734e-05	0.000229692	0	0	0	0	1.04934e-05	0	0	0.000434297	7.89738e-05	0	0.000104402	0	0	0
21	0.0010617	0	0	0	0	0	0	0	0	0.000193435	0.000219489	0.00124205	0.000151985	0.00131918	0.000499713	0	0.0211913	0.0223793	0.181529	0.110813	0.205983	0.0104981	0.00464716	0.0657586	0.00370237	0.0840943	0.00492611	0.120092	0.0571873	0.00615927	0.0018579	0.00293185	0.00212302	0.000202375	0.000280369	0	0	0	0.000744183	0.000491783	0.000346084	0.000428312	0.00248516	0	0	0	0	0	0
22	0.00194442	0	0.00413107	0.0029888	0.00422779	0	0	0.0144201	0.0149023	0.00479696	0.0269177	0.0472572	0.0178494	0.0138084	0	0.0939587	0.00844334	0.0519264	0.00211372	0.0020771	0.00563583	0.226857	0.0502222	0.0187291	0.0427701	0.00274046	0.016271	0.00365003	0.0007156	0.00492911	0.0221171	0.0163848	0.00380337	0.000468224	0.00237062	0.00139581	0.00175772	0.00448791	0.00802775	0.00946183	0.0047989	0.00247075	0.00991089	0.0016513	0	0	0	0.00294195	0
23	0.000115976	0	0.000270644	0.000748482	0.00318785	0	0.00971606	0.00372112	0.00145138	0.000181136	0.000707396	0.00611406	0.0107523	0.00031864	0.00205966	0.0217948	0.000243695	0.00185127	0.000402828	0.000418543	0.00308839	0.0348359	0.236838	0.0501934	0.178998	0.00848457	0.0425632	0.00232438	0.00581658	0.0147897	0.0485609	0.0307317	0.00819678	0.0015465	0.00474883	0.00622708	0.00728794	0.0112296	0.0024514	0.00189047	0.000427001	0.000773036	0.00159076	0.00198525	0	0.00073711	3.14343e-07	0.00425811	4.08047e-05
24	0.000329594	0	0.000113867	0	0.000257212	0	0.000910817	0.000186006	0.000323947	0	0.000521306	0	0.0014883	0	0.000490692	0.00464167	0.00133601	0.00715743	0.023047	0.0143458	0.0646729	0.0270869	0.113855	0.289906	0.0307931	0.120025	0.062788	0.0303501	0.0751904	0.0351837	0.0171234	0.0129571	0.0100055	0.000995399	0.00174318	0.00278891	0.00219907	0.00216372	0.000627349	0.000674169	0	0	0.00226774	0.00103119	0	0	0	0.00133024	1.19868e-06
25	1.50957e-05	0	9.13233e-05	0.000369546	0.0029339	0.00635411	0.0180389	0.00271869	0.000894677	8.57072e-07	0.000531519	0.00521098	0.0212956	0.000168123	0.00096247	0.0101309	4.09721e-05	0.000332133	0.000198191	0.000137884	0.000389173	0.0062334	0.0471689	0.00366213	0.145356	0.00117096	0.00572286	0.000326164	0.000533235	0.00243332	0.0227861	0.0104823	0.00330346	0.00136324	0.00393963	0.00649723	0.0087812	0.0158698	0.0020892	0.00124414	0.000332235	0.000378827	0.000435968	0.00467522	0.00500313	0.00297051	0	0.0156052	0.000288291
26	0.000215296	0	0	0.00022822	0.000816153	0	0.00166417	0.000400264	0	0	0	0.000450729	0.000883976	0	0	0	0.00166697	0.00224968	0.0258169	0.0320588	0.0800731	0.00338017	0.0192926	0.119895	0.00793147	0.191621	0.0464004	0.101966	0.205321	0.0620146	0.011344	0.0185144	0.016405	0.00123601	0.00307345	0.00198354	0.00103845	0.00346559	0	0	0.000576124	0	0.00388578	0.00103986	0	0	0	0.000351909	0.000210212
27	0	0	0.000888392	0.00116284	0.00351481	0	0.00575823	0.00245658	0.00153043	4.6924e-08	0.00031073	0.00135813	0.00250467	0	0.000483553	0.00626626	0.00141856	0.00373263	0.00137461	0.00172856	0.00712649	0.0213089	0.11584	0.067841	0.050471	0.0504324	0.127682	0.018409	0.0590766	0.0943761	0.0621359	0.0684941	0.03912	0.00346749	0.0116692	0.0121021	0.00955244	0.0129893	0	0.00255432	0.00080585	0.00174756	0.0109671	0.00369192	0	0.00118247	0	0.00297819	0
28	0.00220088	0	0.00035696	0	0	0	0	0.000768383	0	5.56275e-05	0	0.000293117	0.000400185	0.000108219	0	0	0.00705869	0.00251753	0.0435098	0.0830529	0.0566309	0.00221837	0.00260193	0.0150647	0.00132755	0.0520175	0.00913675	0.294687	0.121896	0.036688	0	0.00688434	0.0147925	0.00420695	0.00204795	0.00119899	0	0	0.00106333	0.00102843	0.00143152	0.0021864	0.0135314	0.000896901	0	0	0	0	0
29	0.0001	0	0	0	0.000456101	0	0	0	0	0	0	0	0.000281853	0	0	0	0	0.000115251	0.00845877	0.0172131	0.0316661	0.000595864	0.00869547	0.0420871	0.00339818	0.112583	0.0313143	0.137665	0.341101	0.118455	0.00766691	0.016723	0.0426989	0.0100743	0.00546683	0.00335318	0.00223634	0.00244246	0	0.000877154	0.000724053	0.00115664	0.00449595	0.00134257	0	0	0	0	0.000133437
30	0.000935968	0	0.000279738	0.000851123	0.00158501	0	0.00343032	0.000421168	0.000327562	0	0.000237056	0.000316748	0.000813739	0	9.88257e-05	0.0011435	0.000528671	0.000489769	0.000732267	0.00161589	0.00443273	0.00444369	0.0267286	0.0241363	0.0161594	0.0408916	0.0641228	0.0566187	0.150329	0.188429	0.0301274	0.0589994	0.109303	0.0279838	0.0228479	0.0150147	0.0102129	0.0122278	0	0.00320315	0.00241029	0.00677944	0.0253761	0.00504625	0	0	0	0.00173651	0.00046682
31	0	0	0	0	0.00871914	0	0.0238156	0	0	0	0	0	0.0153266	0	0.00256499	0.019148	0.000859536	0.00121864	0	0	0	0.016949	0.0611239	0.00878688	0.102692	0.00703524	0.0316496	0	0.00718101	0.0218793	0.0901649	0.0663853	0.029372	0.00769243	0.0232379	0.0272692	0.0314225	0.0407555	0.0105783	0.00893726	0	0.004312	0.00648435	0.00840903	0	0.00153654	0	0.0104677	0.000205714
32	0.000734665	0	0.00236077	0.00275779	0.010193	0	0.0172298	0.00821418	0.00332463	0.000276769	0.00020988	0.00208841	0.00937525	0.000455594	0.00215818	0.0119408	0.000866396	0.00164404	0.000340865	0.000715329	0.00197834	0.0153154	0.0375733	0.00844897	0.05576	0.0096839	0.0388384	0.00783984	0.0190961	0.0503399	0.0694718	0.0959187	0.0676193	0.01908	0.0405163	0.0360115	0.0316739	0.0333954	0.0118131	0.0146773	0.00713084	0.0102815	0.0193181	0.0119251	0	0	3.71224e-05	0.0104004	0.000137619
33	0.000742617	6.54902e-05	0.00126263	0.00195511	0.00607378	0	0.00805383	0.00360653	0.00124899	0.000262497	7.92875e-05	0.000581964	0.00190311	0	0.00042902	0.00255186	9.91022e-05	0.000272919	0.000252891	0.000332422	0.000968787	0.00352437	0.0129504	0.00324437	0.016059	0.00956294	0.0197653	0.0174448	0.0457436	0.0870875	0.0325694	0.0622182	0.148526	0.0780494	0.0708789	0.0376089	0.0243452	0.0233648	0.00723236	0.00846265	0.0167405	0.0410225	0.0511394	0.00978067	0	0	2.81056e-06	0.00601272	0.000190753
34	0	5.24906e-05	0.000925964	0.00236367	0.00996689	0.00862253	0.0117455	0.00284835	0.00069269	0.00010481	6.43233e-05	0.000651133	0.00436548	0	0.000444723	0.000561326	5.9644e-05	4.90758e-05	2.50123e-05	0.000154759	4.69381e-05	0.000186061	0.00106081	0.000109205	0.00203139	0.000350952	0.00115698	0.00168491	0.00459636	0.0084068	0.00324579	0.00590551	0.0291086	0.207091	0.101272	0.0626187	0.0337167	0.0294471	0.0101984	0.0126596	0.0366726	0.0636378	0.00842966	0.0270835	0.0164297	0.00584872	0	0.0251226	0.0042472
35	1.83306e-05	0	0	0	0.00093197	0.00188204	0.00870792	0.0011677	0	0	0	0.000321919	0.00921939	0.000108232	0.00174296	0.00506989	0	2.34235e-05	0	2.70816e-05	8.44994e-05	0.000757432	0.00162681	0.000355517	0.00583051	0.000540859	0.00234098	0.000703727	0.00190962	0.0065879	0.00813999	0.0126523	0.0248171	0.0897842	0.165825	0.113086	0.0737779	0.0543252	0.0208114	0.0242377	0.0100318	0.059092	0.00512638	0.017485	0.00962615	0	0	0.0186542	0.000205913
36	0	0	0	0	0.000934124	0	0.010298	0	0	0	0	0	0.0128727	0	0.00118877	0.0044419	0	3.35047e-05	0	0	0	0.000472674	0.0022271	0.000369564	0.00923642	0.000296802	0.00156652	0.000397055	0.00118413	0.00311602	0.00711884	0.00941301	0.0109137	0.0442831	0.0988596	0.111776	0.105821	0.0948174	0.0157322	0.0133589	0.00328672	0.0166074	0.00151663	0.0182652	0	0	0	0.048215	0.00164342
37	0	0	0	0	0	0	0.00333664	0.000227371	0	0	0	0.000130483	0.0114601	0.000125918	0.000539061	0.00537641	0	3.53463e-05	0	0	0	0.000339967	0.00250541	0.000282234	0.0106215	0.000287287	0.00171744	0	0.000523566	0.0018765	0.00838406	0.00818278	0.00587935	0.0223898	0.058536	0.0936723	0.103509	0.0897635	0.0120584	0.00858995	0.000986308	0.00812397	0.00111784	0.00501325	0.00863393	0.00348339	0	0.0509069	0.00172644
38	0	0	5.5826e-05	0	0.000338304	0.00173393	0.0187643	0.00183446	0.00068289	1.95751e-05	0	0.000886851	0.0308476	0	0.00180486	0.00766218	0	0	0	0	0	0.000864593	0.00294524	0.000243563	0.0151219	0.000159022	0.00145587	0.000426945	0.000547628	0.00182822	0.00802345	0.00660136	0.00427382	0.0143277	0.0335979	0.0626111	0.0642001	0.0986308	0.0162627	0.0107843	0.003097	0.00399726	0.00101564	0.0191757	0.0168506	0.0042909	0	0.0716285	0.00240942
39	0	0	0.00207969	0.000769859	0.00618817	0.0104254	0.033259	0.022439	0.00610596	0	0	0	0.0703962	0	0.0208112	0.040376	0	0	0	0	0	0.00437963	0.00276786	0.00056365	0.00940746	0	0	0	0.000329721	0.00152036	0	0.00926807	0.00407731	0.0173853	0.042943	0.0395996	0.0298735	0.0624534	0.0785107	0.0811416	0.0272634	0.0214054	0	0.0283463	0	0	0	0.0250587	0.000945568
40	0.000286721	0.000216934	0.00276613	0.0018832	0.00596546	0.00770144	0.0233764	0.0305527	0.0100867	0.000735454	0.00187981	0.00789703	0.0344348	0.00330066	0.0212248	0.0287126	0.000797146	0.000899689	0	0	0.000111873	0.00418936	0.00104875	0.000164014	0.00359229	0.00025022	0.000811978	0.000743686	0.000117288	0.000907984	0.00714167	0.00736311	0.00615357	0.0214949	0.0461739	0.0297769	0.0191783	0.0390453	0.0846558	0.121447	0.0561104	0.0372051	0.0119047	0.0173203	0	0	0	0.0112616	0.000444859
41	0.00292022	0.0041414	0.0340773	0.0302326	0.0298312	0	0.0117333	0.0237331	0.0203399	0.00253739	0.00199217	0.00542671	0.0117008	0.0014729	0.00483321	0.00308146	0.000626521	0.000424883	0	0.000291069	0.000104461	0.00207679	0.000438765	0	0.00141105	0.000170649	0.000249244	0.00117025	0.000360097	0.00113434	0	0.00476654	0.0114269	0.063432	0.0178176	0.00781182	0.00294805	0.0126131	0	0.0582702	0.23333	0.0154558	0.0212544	0.0135637	0	0	0	0.00213875	0.000277967
42	0	0	0	0	0.000656272	0	0	0.00144228	0	0	0	0	0.00434559	0.000277906	0.00207862	0.00617473	0.000209044	7.29632e-05	0	0.000113834	6.37625e-05	0.000811147	0.000438749	7.51526e-05	0.00065469	0	0.000673428	0.00187657	0.000462242	0.0028917	0.00256296	0.00568162	0.0218706	0.0893288	0.100683	0.0338453	0.0182177	0.0146691	0	0.0364533	0.013569	0.249127	0.0349162	0.00216905	0	0	0	0.00260712	0.000243334
43	0.00847714	0.000555185	0.00646231	0.00287905	0.00175956	0	0.00206644	0.00289967	0.00253552	0.000586349	0.000601514	0.000879977	0.00154263	0.000975965	0.00327837	0.00599199	0.00520979	0.00291303	0.000531355	0.00094794	0.000873727	0.00975237	0.00167586	0.00153696	0.00319148	0.00180746	0.0061101	0.0199523	0.00583861	0.0238281	0.0100767	0.0233116	0.0542995	0.0258085	0.0186243	0.00678026	0.00300974	0.00452096	0.00850011	0.0188242	0.034105	0.0742207	0.169831	0.0012702	0	0	0	0.00155232	0
44	0	0	0.000180665	0.000759479	0.0157219	0.0285591	0.0492673	0.00573552	0.000842127	0	0	0.00212214	0.0180732	3.66836e-05	0.000771803	0.00187192	0	0	1.75763e-05	0	0.000172812	0.000287208	0.000691295	0.000183279	0.0053841	0.000146403	0.000414792	0.000286048	0.00045873	0.000873412	0.00340918	0.00295382	0.00250325	0.0195946	0.0159411	0.0162102	0.00535403	0.0285693	0.0106794	0.00770564	0.00501848	0.00102802	0.000480337	0.0551389	0.0416669	0.0183154	0	0.0464632	0.00560529
45	0	0	0	0	0.00100471	0.00678002	0.0137475	0	0	0	0	0	0.00908918	0	0	0	0	0	0	0	0	0	0.000159649	0	0.0034739	0	0	0	0	0	0	0	0	0.00615275	0	0	0.00494827	0.0143871	0	0	0	0	0	0.024779	0.0305172	0.0239279	1.29373e-05	0.0508804	0.00506639
46	0	0	0	0	6.10164e-05	0.000946126	0	1.65243e-06	0	0	0	0.000115036	0.00317623	0	0	0	0	0	0	1.73472e-05	0	0	0	0	0.0013554	0	0	0	0	0	0	0	0	0.00192539	0	0	0.0014709	0.0025237	0	0	0	0	0	0.00863981	0.0204446	0.0258141	0.000753843	0.0306745	0.00345435
47	0	0	0	0	0	5.51265e-05	0	0	0	0	0	0	0	0	0	0	0	0	0	0	0	0	2.95545e-05	0	3.36605e-08	0	0	0	0	0	0	0	0	0	0	0	0	0	0	0	0	0	0	0	2.00439e-05	0.00177876	0.0207688	0	0.000201504
48	0	0	7.86875e-05	0	3.31095e-06	0	0.00522299	0.000188339	5.37014e-05	0	0	2.54615e-05	0.0130034	0	0.000361506	0.00122599	0	7.97813e-07	0	0	0	0.000211969	0.000415733	3.09532e-05	0.00563	8.59923e-05	0.000101564	2.80986e-05	0	0.00015913	0.002057	0.00077181	0.00036479	0.00428059	0.00466587	0.0120259	0.0152085	0.0292841	0.00249416	0.00132998	0.000181903	0.000280495	5.7709e-05	0.0125094	0.0230138	0.0171442	0	0.0729406	0.00343058
49	0	0	0	0	0.00161807	0.00561431	0.00797169	0	1.59963e-07	0	0	0.000417865	0.00584756	0	0	0	0	0	0	0	0.000124854	0	0.000264148	0	0.00198882	0.000127637	6.25893e-05	0	0.000140107	0.000111296	0.000330928	9.99071e-05	7.73563e-05	0.0111152	0.00164563	0.00486548	0.00577426	0.0124317	0.00134316	0.00043407	0.000151926	0	0.000164032	0.0201182	0.0341033	0.0288389	2.04057e-05	0.0468394	0.00835609
50	0.000355444	0.000836349	0.0144033	0.0488066	0.131352	0.0853478	0.111952	0.03676	0.0176287	0.000960472	0.00149217	0.00926522	0.0371943	7.13806e-05	0	0.00110628	0	0.000101419	0	0.000145956	0	0.00128349	0.00124129	0.000257843	0.00538234	0.000148131	0.00079282	0.000421049	0.000489373	0.00199334	0	0.00694204	0.0088557	0.0569368	0.0115978	0	0.000353393	0.00996977	0	0.0219552	0.076174	0.000939839	0.00379217	0.0563045	0	0	0	0.00195028	0.000753841
51	0.00884063	5.14799e-08	0.00117778	0.000620832	0.000930147	0	0	0.00142546	0.0015727	0.000440467	0.000616577	0.00129275	0.000897643	0.0008038	0	0	0.0281773	0.00926564	0.000473424	0.00564813	0.0083102	0.00829742	0.00244073	0.00319768	0.000983811	0.00638293	0.00742739	0.07083	0.00913549	0.0281184	0	0.0111651	0.0236606	0.00873726	0.00515427	0.00168149	0.00080747	0.00186031	0.00225912	0.00602281	0.0110429	0.0128862	0.101959	0.000945445	0	0	0	0	0
52	0	0	0	0	0	0	0	0	0	0	0	0	0.00119027	0	0.00167542	0.0170714	0	0	0	0	0	0.0011152	0.0014915	7.82629e-05	0.00400623	0.000251057	0.00253922	6.59285e-05	0	0.00159509	0.0124655	0.0166268	0.0134385	0.0144524	0.0988094	0.0463617	0	0.0103204	0	0.0055837	0	0.0697726	0.00816966	0.000829366	0	0	0	4.33641e-05	0
53	0	0	0	0	0	0	0	0	0	0	0	0	2.59912e-05	0	0.000468596	0.00670134	0	0	0	4.30711e-05	0.000159845	0.000595651	0.00272589	0	0.00951366	0	0.00159446	0	4.60221e-05	0.000266554	0.0128864	0.00733817	0.00422701	0.00816769	0.0465836	0.0483212	0.0555466	0.00396643	0.00125267	0.000301975	0	0.0101121	0.000592844	0	0	0	0	3.301e-08	0.000234389
54	0	0	0	0	0	0	0	0	0	0	0	0	0.00220011	0	0.000160423	0.00582315	0	2.28381e-07	0	0	0	0	0.00423944	0.000346069	0.0178522	0	0.000929812	0	0	0.000565364	0.0117084	0.00481453	0.0019559	0.00444952	0.0231269	0.0411862	0.0682011	0.0283838	0.0017677	0.000770822	0	0.00335332	0.000447682	0	0	2.46039e-05	0	0.00315618	0.000299647
55	0	0	0	0	0	0	0	0	0	0	0	0	0.00936277	0	0.000202628	0.00277839	0	0	0	0	0	4.54068e-05	0	0	0.013688	0	0.000206193	0	0	0	0	0.00171289	0.000700582	0.0044868	0.0100951	0.0310516	0.0534317	0.063136	0.00325648	0	0	0	0	0.0030908	0.0084317	0.00418137	0	0.0571993	0.00153515
56	0	0	0	0	0.000435172	0.000582306	0.0144719	0.00339514	0	0	0	0.00273674	0.0603861	0	0.0226428	0.064538	0	0	0	0	0	0.00882838	0.00324714	0	0.0133681	0	0	0	0	0	0.012092	0	0	0.00624797	0.0282882	0.0272507	0.0324715	0.0590906	0.0483799	0.0402545	0	0.0155244	0	0.0108044	0.00643088	6.09588e-05	0	0.0307033	0.000672692
57	0	0	0	0	0.000115826	0	0.00464638	0.00271469	0.000471631	0	0.000740469	0.00173961	0.0224865	0.00730834	0.0418353	0.0818289	0.00165592	0.00273764	0.000111033	0	0.00054913	0.0187709	0.00321025	0.000484308	0.00543448	0.000181166	0.00374547	0.000997076	0.000174801	0.000973631	0.0134155	0.0111646	0.00421827	0.00417878	0.0224103	0.0172262	0.0165438	0.0217983	0.041145	0.0505732	0.00614834	0.0226981	0.0110324	0.00242416	0	0	0	0.00553158	0.000437958
58	0	0	0	0	8.14456e-05	0	0.000744533	0.00085023	0	0	0	0	0.00119294	0.0020478	0.0136477	0.0271392	0.00136483	0.00152909	0	0	0	0.00527113	0.000983807	0.000181883	0.00216885	0	0.00291489	0.000942331	0.000389702	0.00222801	0.00653396	0.00893275	0.00926759	0.0071944	0.0331177	0.011004	0.0128577	0.0040859	0	0.0269892	0	0.0869329	0.0354584	0	0	0	0	4.69314e-06	0
59	0	0	0	0	0	0	0	0.000964073	0	0	0	0	0.001802	0.000360431	0.00317114	0.00331843	0.000739414	0.000478798	0	8.17249e-05	0	0.000707419	0.000132443	0	0.000360336	0	0.000186843	0.000270965	0.000167706	0.00068175	0.00104747	0.00198562	0.00812865	0.0268203	0.0258529	0.00749827	0	0.00374828	0	0.0272964	0.0162208	0.159578	0.0317629	0.00158198	0	0	0	0.000480785	0
60	0.00258516	0.000247167	0.00110973	0	0	0	0	0	0	0.000480796	0.00116682	0.001119	0.00173407	0.0045249	0	0	0.0166831	0.00502313	5.96291e-05	0.000816383	0.000364257	0.00411214	0.00038953	0	0.000762145	0	0.000589936	0.0019001	0.000178672	0.00101156	0	0.00277752	0.00481947	0.00372068	0.00189179	0.000950632	0.000729244	0	0	0.00935997	0.0158479	0.0227877	0.0513116	0	0	0	0	0	0
61	0	4.08925e-05	0	0	0.000339629	0	0.000249218	0.000334026	0.000395833	2.64049e-05	0	0.000847638	0.000256051	0.00292444	0.0066427	0	0.001443	0.000585474	3.49853e-05	0	0	0.000502083	0	0	0	0	0	4.91001e-05	0	3.06107e-05	0	0	0.000778974	0.00398334	0.00283151	0.000807371	0.00101178	0	0	0.0113284	0.0162915	0.030103	0.00777521	0.000400715	0	0.000312831	0	0	3.51447e-05
62	0.000631744	0.000599641	0.00312071	0.000636123	0.00277659	0	0.0034829	0.0125095	0.00898655	0.00184629	0.00355491	0.00495663	0.00671485	0.0178242	0.0369205	0.0149093	0.00419983	0.00232583	6.30721e-05	0.000179298	0.00033492	0.00417097	0.000384849	6.71225e-05	0.00109664	0	0	9.52976e-05	0	0.000274568	0.000908339	0.00236788	0.0017169	0.00355489	0.0085477	0.00408469	0.00385124	0.00736954	0	0.0744812	0.0364639	0.0188315	0.0109089	0.00304664	0	0	0	0	0
63	0.000700617	0.000368421	0.00024913	0	0	0	0	0	0	0.000394538	0.000171169	0	0.000197437	0.00430569	0	0	0.00223847	0.000665883	0	0.000128034	0	0	0	0	0	0	0	0	0	0	0	0	0	0.0003185	0.000274783	0.000109591	0	0	0	0.00136139	0.00220265	0.00156397	0.000821989	0.000103616	0	0	0	0	0
64	0.00775697	0.000725643	0.000204448	0	0	0	0.000308604	0	0	0.000863711	0.000376909	0.000282008	6.29412e-05	0.00482558	0	0	0.0112936	0.00193363	0.000220824	0.000407699	0.00016336	0	0	0	0	0	0	0.000136419	0	3.01435e-05	0	0.000192581	0.00021321	0.000487058	0.000207573	0	0	0	0	0.00067857	0.00187291	0.00155851	0.00327746	0.000195408	0.000107074	0	0	0	0
65	0.0567468	0.0645709	0.0170812	0.00187451	0	0	0	0.00162896	0.00659006	0.0177618	0.00410972	0.00152687	0.000744365	0.0158164	0	0	0.00385437	0	0	0	0	0	0	0	0	0	0	0.000120566	0	0.000214921	0	0	0.00025189	0.000621204	0	0	0	0	0	0.00268998	0.0180668	0	0.00178031	0	0	0	0	0	0
66	0.0206917	0.0187593	0.0529962	0.0139044	0.00504506	0.00146271	0.00167371	0.00908029	0.0194957	0.00832437	0.00449298	0.0035907	0.00159224	0.0018996	0.00294963	0.000491444	0.000935055	0.000609641	6.08592e-05	8.72555e-05	0	0.00110252	0	0	0.000528784	0	4.75905e-05	0.00105193	5.13793e-05	0.000288359	0	0.00112958	0.00361657	0.0165609	0.00360644	0.00111385	0.000379166	0.000866284	0	0.0256278	0.153671	0.00541041	0.0172486	0.00189199	0	0	0	0	7.84762e-05
67	0.0185135	0	0.000112678	0	0	0	0	0	0	0.000466965	0	0	0	0.00264538	0	0.000562722	0.0244841	0.00690029	0.00046297	0.00417364	0.000989922	0.000384496	5.70809e-05	0.000130326	0	0	9.41307e-05	0.00326766	9.72679e-05	0.000178019	0	0.000246778	0.00051934	0.000517563	0.000296034	0.000147991	0	0	0	0.000812914	0.00127781	0.000884945	0.00510313	0	0	0	0	0	0
68	0.00107727	0	0.00348793	0.000678906	0.000568019	0	0.0051855	0.0172343	0.0124875	0.002169	0	0.0132529	0.0169105	0.043733	0.0930632	0.046048	0.00759585	0.00788175	0	0.000331061	0.000362814	0.0130926	0.00126078	0	0.00177697	0	0.000194873	0.000582731	0	0.000209378	0.00224245	0.0031647	0.00122879	0.00230701	0.00726203	0.00461966	0.00226222	0.00801924	0.0307912	0.0590207	0.0180516	0.012397	0.00747066	0.001962	0	0	0	0.00183082	0
69	0.0098643	0.0052576	0.00279388	0	0	0	0	0.00362666	0.00714328	0.0156311	0.00882957	0.00461566	0.00162692	0.108621	0.0333476	0	0.03655	0.0164072	0.000713596	0.00170155	0	0.00228967	0	0	0.000705654	0.000407072	0	0	0	0	0	0.000647474	0.000166103	0.000247388	0.000569839	0.000362291	0	0	0	0.0093336	0.00528841	0.00127464	0.00346932	0	0	0	0	0	0
70	0.0113169	0.00127591	0.0100861	0.00343946	0.00374989	0	0.00299537	0.00980323	0.0152454	0.00557492	0.00461471	0.0065349	0.00477155	0.0104071	0.0212549	0.0189081	0.0321864	0.0434982	0.00130352	0.00353311	0.00972852	0.075111	0.00895	0.0072727	0.0076045	0	0.0171888	0.014769	0.00311491	0.0132124	0.0168278	0.0256597	0.0122227	0.00117939	0.004618	0.00178568	0.00249798	0.00382842	0	0.019998	0.010615	0.00793138	0.0571768	0.00183884	0	0	0	0.000384225	0
71	0	0	0	0	0	0	0	0	0	0	0	0	0.002014	0	0	0	0	0	0	0	0	0	3.11278e-05	0	0.00170777	0	0	0	0	0	0	0	0	0.00214259	0	0.00212034	0.00429388	0.00244156	0	0	0	0	0	0.00611369	0.0189243	0.0185116	0.000861088	0.0345675	0.00320827
72	0	0	0	0	0	0.000664444	0	0	0	0	0	0	0	0	0	0	0	0	0	0	0	0	0	0	0.00136397	0	2.05672e-05	0	6.18905e-06	0	0	0	0	0.00121155	0	0	0	0	0	0	0	0	0	0.00617917	0.0168537	0.0253298	0.00506074	0.0100207	0.0030193
73	0	0	0	0	6.63264e-06	1.90971e-05	1.71383e-06	1.84054e-07	0	0	0	0	0.000123806	0	0	0	0	0	6.49356e-07	2.15129e-07	1.58075e-06	7.86013e-07	3.79652e-05	3.6061e-06	0.000292385	8.30384e-07	3.19889e-06	0	0	0	6.08556e-06	4.23019e-07	1.21269e-06	5.04464e-05	0	0	0	0	0	0	0	1.50249e-06	0	0.000129249	0.00094691	0.00205219	0.0102595	0	0.000244974
74	0	0	3.51793e-06	0	3.01127e-06	0.000238281	7.94375e-05	0	0	0	0	0.000179831	0.00293018	0	0	1.12722e-06	0	0	0	0	0	0	0	0	0.00277729	2.16792e-06	4.37817e-06	0	0	3.44668e-06	9.36298e-05	2.55938e-05	2.29824e-06	0.000586727	2.85632e-05	0.000367823	0.000802775	0.000816794	1.35223e-05	5.82729e-06	0	3.22718e-06	1.09049e-07	0.00277817	0.00992292	0.0151364	3.15986e-05	0.0204539	0.00157303
75	0	0	0	4.76156e-07	1.45424e-06	0.000838037	5.93279e-05	0	0	0	0	0	0.0011264	0	0	0	0	0	0	0	0	0	0	0	0.00175375	0	0.000174327	0	0	0	0	2.08018e-05	0.000112337	0.00126598	0	0	0	0.00243084	0	0	0	0	0	0.00732484	0.0132882	0.0184357	0.00260785	0.02179	0.00274372
76	0	0	0	0	0.000286839	0.0031419	0.00897066	0.000145568	0	0	0	0	0.0153067	0	0.000486088	0.0010395	0	4.46135e-05	0	0	9.62093e-05	0	0.000898897	0.000100312	0.00575383	0	5.72595e-05	0	0.000227905	0	0	0.000993851	0.000711801	0.00656631	0.00728129	0.0136005	0.0141028	0.0293191	0.00312272	0.00166724	0.000697473	0	0	0.0171297	0.0284802	0.015996	0	0.0587313	0.0042904
77	0	0	0	0	0.000275412	0.00184037	0.00809411	0.000163221	6.06546e-05	0	0	0.000199534	0.0116031	0.000238121	0.000512654	0.00325177	0	3.5504e-05	0	0	0.000422851	0.000389736	0.00147205	0.000400806	0.0118558	7.56914e-05	0.000768738	0	0.000266394	0.000654219	0.00300108	0.00193499	0.0012104	0.00481166	0.00497782	0.0112726	0.0113941	0.0253119	0.00374546	0.00123741	0.000304582	0.000232095	0	0.0154452	0.0243801	0.0158844	0	0.0434174	0.00310156
78	0	0	0	0	0.000102129	0.00561824	0.00376169	0.000187223	0	0	0	0	0.00270324	0	0	0	0	0	0	0	0	0	8.11157e-05	0	0.000795857	0	0	0	0	0	0	0.00028291	0.000166937	0.00156606	0	0	0	2.14687e-06	0	0.000228086	0	0.000124279	0	0.00610472	0.0178897	0.0258559	0.000678267	0.0206264	0.00305122
79	0	0	0	0	0	0.00102004	0	0	0	0	0.000134009	0	0.00327631	0	0	0	0	0	0	0	0	0	0	0	0.00171766	0	0	0	0	0	0	0	0	0.00125699	0	0.0010787	0	0	0.000477627	0	0	0	5.32734e-05	0.0054521	0.0140546	0.0223741	0.00433896	0.0166024	0.00217908
80	0	0	0	0	0	0.000802614	0	0	0	0	0	0	0.00324127	0	0	0	0	0	0	0	0	0	0.00037571	6.64022e-05	0.00157445	0	0	0	0	0	0	0.00031952	0	0.00161144	0	0	0	0	0.000386197	0	0	0	0	0.00877632	0.0184147	0.0241862	0.00234763	0.0236014	0.00242151
81	0	0	0	0	0.000339035	0.0015303	0.00152301	0	0	0	0	0	0	0	0	0	0	0	0	0	0	0	0	0	0.00218521	0	0	0	0	0	0	0	0	0	0	0	0	0	0	0	0	0	0	0.00569456	0.0147588	0.0200121	0.00266252	0.0221187	0.00311318
82	0	0	0	0.000321614	0.00551969	0.0182929	0.0444329	0.00277555	0.000247742	7.81664e-06	0	0	0.0540148	1.73428e-05	0.00057296	0.00446391	4.29067e-06	2.07908e-05	1.15197e-05	8.12691e-06	2.76135e-05	0.000306869	0.00314231	0.000141709	0.0256413	3.68503e-05	0.000105422	1.00121e-05	3.91637e-05	9.3634e-05	0.00204595	0.000496171	0.000153585	0.00119369	0.00140062	0.00344615	0.00322705	0.016492	0.00265665	0.0010996	0.000283481	0.000178362	4.30319e-05	0.0137748	0.0129842	0.00400535	0	0.0285994	0.000770273
83	7.89155e-05	0	0.000136786	0.00126062	0.00390255	0.00779235	0.0146302	0.0163216	0.00238483	0.000111344	0.00487698	0.0769176	0.000656558	0.00101474	0.0095701	0.0323084	0	0.000212287	0	0	0	0.00917268	0.00745724	0.000210671	0.0201609	0	0.000267959	5.4817e-05	0	0	0	0.000648226	0	8.17676e-05	0.000257176	0	9.74187e-05	0.00076232	0.00536182	0.00124657	0.000285716	0	1.65675e-05	0.00189185	0.000985711	0.000156982	0	0.000187263	0.000108045
84	0	0	0	0	0	0	0	0	0	0	0	0	0.000547734	0	0.00513432	0.0667825	0	0.000131324	0	0	0	0.00402782	0.0149818	0.000511096	0.035778	0	0.000618636	0	0	0.000157061	0.0130543	0.00245899	0.000168934	0.000553295	0.00473351	0.0062105	0.014692	0.0169462	0.00666686	0.00471077	0	0.00231627	0.000265228	0.000743048	0	0	0	0.00695481	0
85	0.00143251	6.56217e-05	0	0	0	0	0	0	0	5.80428e-05	0	4.47978e-05	0	0.000610463	0	0	0.01084	0	0.0414566	0.0955264	0.00697679	0.000503014	0.000227502	0.000824796	0.000181278	0.00280675	0.000357755	0.03871	0.00643492	0.00208975	0	0.000434619	0.00085245	0.000272764	0.000286324	4.02486e-05	0	0	0	0.000423347	0.000785906	0.000616676	0.00317417	0.000129727	0	0	0	0	0
[truncated: 36 more columns]

## Sheet: model_LCL
85	225	E	-1.1677e+08	200
probinit	1	0
probinit	2	0
probinit	3	0
probinit	4	0
probinit	5	0
probinit	6	0
probinit	7	0
probinit	8	0
probinit	9	0
probinit	10	0
probinit	11	0
probinit	12	0
probinit	13	0
probinit	14	0
probinit	15	0
probinit	16	0
probinit	17	0
probinit	18	0
probinit	19	0
probinit	20	0
probinit	21	0
probinit	22	0
probinit	23	0
probinit	24	0
probinit	25	0
probinit	26	0
probinit	27	0
probinit	28	0
probinit	29	0
probinit	30	0
probinit	31	0
probinit	32	0
probinit	33	0
probinit	34	0
probinit	35	0
probinit	36	0
probinit	37	0
probinit	38	0
probinit	39	0
probinit	40	0
probinit	41	0
probinit	42	0
probinit	43	0
probinit	44	0
probinit	45	0
probinit	46	0
probinit	47	0
probinit	48	0
probinit	49	0
probinit	50	0
probinit	51	0
probinit	52	0
probinit	53	0
probinit	54	0
probinit	55	0
probinit	56	0
probinit	57	0
probinit	58	0
probinit	59	0
probinit	60	0
probinit	61	0
probinit	62	0
probinit	63	0
probinit	64	0
probinit	65	0
probinit	66	0
probinit	67	0
probinit	68	0
probinit	69	0
probinit	70	0
probinit	71	0
probinit	72	5.49424e-299
probinit	73	1
probinit	74	0
probinit	75	0
probinit	76	0
probinit	77	0
probinit	78	0
probinit	79	0
probinit	80	0
probinit	81	0
probinit	82	0
probinit	83	0
probinit	84	0
probinit	85	0
transitionprobs	1	1	0.407431
transitionprobs	1	2	0.0838632
transitionprobs	1	3	0.0314987
transitionprobs	1	4	0
transitionprobs	1	5	0
transitionprobs	1	6	0
transitionprobs	1	7	0
transitionprobs	1	8	0.00206025
transitionprobs	1	9	0
transitionprobs	1	10	0.0484139
transitionprobs	1	11	0.00857839
transitionprobs	1	12	0.000763431
transitionprobs	1	13	0
transitionprobs	1	14	0.00640297
transitionprobs	1	15	0
transitionprobs	1	16	0
transitionprobs	1	17	0.038348
transitionprobs	1	18	0.0232284
transitionprobs	1	19	0.000325478
transitionprobs	1	20	0.00147201
transitionprobs	1	21	0.000725532
transitionprobs	1	22	0.00368466
transitionprobs	1	23	0
transitionprobs	1	24	0
transitionprobs	1	25	0.000315419
transitionprobs	1	26	0
transitionprobs	1	27	0.000503788
transitionprobs	1	28	0.00492734
transitionprobs	1	29	0
transitionprobs	1	30	0.000889691
transitionprobs	1	31	0
transitionprobs	1	32	0.000499581
transitionprobs	1	33	0.000894
transitionprobs	1	34	0.000590054
transitionprobs	1	35	0
transitionprobs	1	36	0
transitionprobs	1	37	0
transitionprobs	1	38	0
transitionprobs	1	39	0
transitionprobs	1	40	0.00169515
transitionprobs	1	41	0.0116375
transitionprobs	1	42	0
transitionprobs	1	43	0.0132421
transitionprobs	1	44	0.000262104
transitionprobs	1	45	0
transitionprobs	1	46	0
transitionprobs	1	47	0
transitionprobs	1	48	0
transitionprobs	1	49	0
transitionprobs	1	50	0
transitionprobs	1	51	0.0121277
transitionprobs	1	52	0
transitionprobs	1	53	0
transitionprobs	1	54	0
transitionprobs	1	55	0
transitionprobs	1	56	0
transitionprobs	1	57	0
transitionprobs	1	58	0
transitionprobs	1	59	0
transitionprobs	1	60	0.00930837
transitionprobs	1	61	3.55939e-05
transitionprobs	1	62	0.00269662
transitionprobs	1	63	0.00301137
transitionprobs	1	64	0.027413
transitionprobs	1	65	0.101827
transitionprobs	1	66	0.0425574
transitionprobs	1	67	0.076124
transitionprobs	1	68	0.001048
transitionprobs	1	69	0.00890887
transitionprobs	1	70	0.011729
transitionprobs	1	71	0
transitionprobs	1	72	0
transitionprobs	1	73	0
transitionprobs	1	74	0
transitionprobs	1	75	0
transitionprobs	1	76	0
transitionprobs	1	77	0
transitionprobs	1	78	0
transitionprobs	1	79	0
transitionprobs	1	80	0
transitionprobs	1	81	0
transitionprobs	1	82	0
transitionprobs	1	83	0
transitionprobs	1	84	0
transitionprobs	1	85	0.0109603
transitionprobs	2	1	0.0846448
transitionprobs	2	2	0.394858
transitionprobs	2	3	0.113007
transitionprobs	2	4	0.0122022
transitionprobs	2	5	0.00086924
transitionprobs	2	6	0
transitionprobs	2	7	0
transitionprobs	2	8	0.00384029
transitionprobs	2	9	0.0269196
transitionprobs	2	10	0.119281
transitionprobs	2	11	0.028516
transitionprobs	2	12	0.00501584
transitionprobs	2	13	0.000877313
transitionprobs	2	14	0.0107872
transitionprobs	2	15	0
transitionprobs	2	16	0
transitionprobs	2	17	0.00227531
transitionprobs	2	18	0.00237923
transitionprobs	2	19	0
transitionprobs	2	20	0
transitionprobs	2	21	0
transitionprobs	2	22	0.000351256
transitionprobs	2	23	0
transitionprobs	2	24	0
transitionprobs	2	25	0
transitionprobs	2	26	0
transitionprobs	2	27	0
transitionprobs	2	28	0
transitionprobs	2	29	0
transitionprobs	2	30	0
transitionprobs	2	31	0
transitionprobs	2	32	7.85702e-05
transitionprobs	2	33	0
transitionprobs	2	34	0.000120591
transitionprobs	2	35	0
transitionprobs	2	36	0
transitionprobs	2	37	0
transitionprobs	2	38	0
transitionprobs	2	39	0
transitionprobs	2	40	2.80316e-07
transitionprobs	2	41	0.0110687
transitionprobs	2	42	0
transitionprobs	2	43	0.000915638
transitionprobs	2	44	0
transitionprobs	2	45	0
transitionprobs	2	46	0
transitionprobs	2	47	0
transitionprobs	2	48	0
transitionprobs	2	49	0
transitionprobs	2	50	0.00164876
transitionprobs	2	51	7.04915e-05
transitionprobs	2	52	0
transitionprobs	2	53	0
transitionprobs	2	54	0
transitionprobs	2	55	0
transitionprobs	2	56	0
transitionprobs	2	57	0
transitionprobs	2	58	0
transitionprobs	2	59	0
transitionprobs	2	60	9.92141e-05
transitionprobs	2	61	0
transitionprobs	2	62	0.000853846
transitionprobs	2	63	0.00255601
transitionprobs	2	64	0.00305628
transitionprobs	2	65	0.122697
transitionprobs	2	66	0.0427877
transitionprobs	2	67	0.000616839
transitionprobs	2	68	0
transitionprobs	2	69	0.00604094
transitionprobs	2	70	0.000924196
transitionprobs	2	71	0
transitionprobs	2	72	0
transitionprobs	2	73	0
transitionprobs	2	74	0
transitionprobs	2	75	0
transitionprobs	2	76	0
transitionprobs	2	77	0
transitionprobs	2	78	0
transitionprobs	2	79	0
transitionprobs	2	80	0
transitionprobs	2	81	0.000111359
transitionprobs	2	82	0
transitionprobs	2	83	0.000528192
transitionprobs	2	84	0
transitionprobs	2	85	0
transitionprobs	3	1	0.0217102
transitionprobs	3	2	0.0851548
transitionprobs	3	3	0.223168
transitionprobs	3	4	0.103432
transitionprobs	3	5	0.0217877
transitionprobs	3	6	0
transitionprobs	3	7	0
transitionprobs	3	8	0.0427029
transitionprobs	3	9	0.100108
transitionprobs	3	10	0.0569305
transitionprobs	3	11	0.0405503
transitionprobs	3	12	0.0294342
transitionprobs	3	13	0.0102457
transitionprobs	3	14	0.00363153
transitionprobs	3	15	0
transitionprobs	3	16	0
transitionprobs	3	17	0.000876164
transitionprobs	3	18	0.00174361
transitionprobs	3	19	0
transitionprobs	3	20	0
transitionprobs	3	21	0
transitionprobs	3	22	0.00415469
transitionprobs	3	23	0.000426845
transitionprobs	3	24	0
transitionprobs	3	25	0.000768521
transitionprobs	3	26	0
transitionprobs	3	27	0.000270737
transitionprobs	3	28	0.000516675
transitionprobs	3	29	0
transitionprobs	3	30	0.000619363
transitionprobs	3	31	0
transitionprobs	3	32	0.00305832
transitionprobs	3	33	0.00219481
transitionprobs	3	34	0.00291457
transitionprobs	3	35	0.000291501
transitionprobs	3	36	0
transitionprobs	3	37	0
transitionprobs	3	38	0.000724304
transitionprobs	3	39	0
transitionprobs	3	40	0.00637079
transitionprobs	3	41	0.0635816
transitionprobs	3	42	0
transitionprobs	3	43	0.00565678
transitionprobs	3	44	0.000298944
transitionprobs	3	45	0
transitionprobs	3	46	0
transitionprobs	3	47	0
transitionprobs	3	48	0.00152704
transitionprobs	3	49	0
transitionprobs	3	50	0.0295373
transitionprobs	3	51	0.00223657
transitionprobs	3	52	0
transitionprobs	3	53	0
transitionprobs	3	54	0
transitionprobs	3	55	0
transitionprobs	3	56	0
transitionprobs	3	57	0
transitionprobs	3	58	0
transitionprobs	3	59	0
transitionprobs	3	60	0.00192603
transitionprobs	3	61	5.72961e-07
transitionprobs	3	62	0.00524285
transitionprobs	3	63	0.000539682
transitionprobs	3	64	0.000548254
transitionprobs	3	65	0.0251091
transitionprobs	3	66	0.0799774
transitionprobs	3	67	0.00100683
transitionprobs	3	68	0.00372276
transitionprobs	3	69	0.00261073
transitionprobs	3	70	0.00751462
transitionprobs	3	71	0
transitionprobs	3	72	0
transitionprobs	3	73	0
transitionprobs	3	74	0
transitionprobs	3	75	0
transitionprobs	3	76	0.000675299
transitionprobs	3	77	0.000387339
transitionprobs	3	78	0
transitionprobs	3	79	0
transitionprobs	3	80	0
transitionprobs	3	81	0.000192918
transitionprobs	3	82	0.00342226
transitionprobs	3	83	0.00049825
transitionprobs	3	84	0
transitionprobs	3	85	0
transitionprobs	4	1	0
transitionprobs	4	2	0.0113512
transitionprobs	4	3	0.113644
transitionprobs	4	4	0.172303
transitionprobs	4	5	0.099832
transitionprobs	4	6	0.0371489
transitionprobs	4	7	0.0366749
transitionprobs	4	8	0.0912579
transitionprobs	4	9	0.0915235
transitionprobs	4	10	0
transitionprobs	4	11	0.0194921
transitionprobs	4	12	0.0416341
transitionprobs	4	13	0.0350275
transitionprobs	4	14	0.00067443
transitionprobs	4	15	0.000773704
transitionprobs	4	16	0
transitionprobs	4	17	0.000202529
transitionprobs	4	18	0.00126477
transitionprobs	4	19	0
transitionprobs	4	20	0
transitionprobs	4	21	0
transitionprobs	4	22	0.003628
transitionprobs	4	23	0.00130352
transitionprobs	4	24	0
transitionprobs	4	25	0.00327053
transitionprobs	4	26	0
transitionprobs	4	27	0.00101735
transitionprobs	4	28	0.00022457
transitionprobs	4	29	0
transitionprobs	4	30	0.000572105
transitionprobs	4	31	0
transitionprobs	4	32	0.00265964
transitionprobs	4	33	0.00240558
transitionprobs	4	34	0.00669679
transitionprobs	4	35	0
transitionprobs	4	36	0
transitionprobs	4	37	0
transitionprobs	4	38	0.000487905
transitionprobs	4	39	0.00128876
transitionprobs	4	40	0.00353641
transitionprobs	4	41	0.0604544
transitionprobs	4	42	0
transitionprobs	4	43	0.00441647
transitionprobs	4	44	0.00322882
transitionprobs	4	45	0
transitionprobs	4	46	0
transitionprobs	4	47	0
transitionprobs	4	48	0.000363451
transitionprobs	4	49	0.000131276
transitionprobs	4	50	0.0884806
transitionprobs	4	51	0.00047078
transitionprobs	4	52	0
transitionprobs	4	53	0
transitionprobs	4	54	0
transitionprobs	4	55	0
transitionprobs	4	56	0
transitionprobs	4	57	0
transitionprobs	4	58	0
transitionprobs	4	59	0
transitionprobs	4	60	0
transitionprobs	4	61	0
transitionprobs	4	62	0.00174322
transitionprobs	4	63	0
transitionprobs	4	64	0
transitionprobs	4	65	0.00235606
transitionprobs	4	66	0.0258938
transitionprobs	4	67	0
transitionprobs	4	68	0
transitionprobs	4	69	0
transitionprobs	4	70	0.00428012
transitionprobs	4	71	0
transitionprobs	4	72	0
transitionprobs	4	73	1.1974e-06
transitionprobs	4	74	1.20894e-07
transitionprobs	4	75	0
transitionprobs	4	76	0
transitionprobs	4	77	0
transitionprobs	4	78	0
transitionprobs	4	79	0
transitionprobs	4	80	0
transitionprobs	4	81	0
transitionprobs	4	82	0.0240373
transitionprobs	4	83	0.00424697
transitionprobs	4	84	0
transitionprobs	4	85	0
transitionprobs	5	1	0.000496587
transitionprobs	5	2	0.000413554
transitionprobs	5	3	0.0102752
transitionprobs	5	4	0.0435364
transitionprobs	5	5	0.145239
transitionprobs	5	6	0.114431
transitionprobs	5	7	0.133601
transitionprobs	5	8	0.0505283
transitionprobs	5	9	0.0188305
transitionprobs	5	10	0.00106374
transitionprobs	5	11	0.00414455
transitionprobs	5	12	0.0219603
transitionprobs	5	13	0.0467521
transitionprobs	5	14	0.000216674
transitionprobs	5	15	0
transitionprobs	5	16	6.8982e-05
transitionprobs	5	17	0
transitionprobs	5	18	0.000160898
transitionprobs	5	19	0
transitionprobs	5	20	0
transitionprobs	5	21	0
transitionprobs	5	22	0.00232396
transitionprobs	5	23	0.0026359
transitionprobs	5	24	0.000117501
transitionprobs	5	25	0.0105857
transitionprobs	5	26	0
transitionprobs	5	27	0.00158089
transitionprobs	5	28	0
transitionprobs	5	29	0.00022932
transitionprobs	5	30	0.000791041
transitionprobs	5	31	0
transitionprobs	5	32	0.00692406
transitionprobs	5	33	0.00370804
transitionprobs	5	34	0.0163397
transitionprobs	5	35	0.00471429
transitionprobs	5	36	0
transitionprobs	5	37	0
transitionprobs	5	38	0.00205947
transitionprobs	5	39	0.00574549
transitionprobs	5	40	0.00664799
transitionprobs	5	41	0.0209581
transitionprobs	5	42	0.000149427
transitionprobs	5	43	0.00118275
transitionprobs	5	44	0.0318106
transitionprobs	5	45	0.00481539
transitionprobs	5	46	0.000216624
transitionprobs	5	47	0
transitionprobs	5	48	0.000430928
transitionprobs	5	49	0.00118662
transitionprobs	5	50	0.110595
transitionprobs	5	51	0.000310591
transitionprobs	5	52	0
transitionprobs	5	53	0
transitionprobs	5	54	0
transitionprobs	5	55	0
transitionprobs	5	56	0
transitionprobs	5	57	0.000322308
transitionprobs	5	58	0
transitionprobs	5	59	0
transitionprobs	5	60	0.000271428
transitionprobs	5	61	0.000341842
transitionprobs	5	62	0.00159424
transitionprobs	5	63	0
transitionprobs	5	64	0
transitionprobs	5	65	0
transitionprobs	5	66	0.00374481
transitionprobs	5	67	0
transitionprobs	5	68	0.000788338
transitionprobs	5	69	0
transitionprobs	5	70	0.00119936
transitionprobs	5	71	0
transitionprobs	5	72	0
transitionprobs	5	73	0.000118535
transitionprobs	5	74	0.00217454
transitionprobs	5	75	2.73249e-07
transitionprobs	5	76	1.24276e-05
transitionprobs	5	77	0.000551122
transitionprobs	5	78	0.000612609
transitionprobs	5	79	0
transitionprobs	5	80	0
transitionprobs	5	81	0
transitionprobs	5	82	0.15417
transitionprobs	5	83	0.00631996
transitionprobs	5	84	0
transitionprobs	5	85	0
transitionprobs	6	1	0
transitionprobs	6	2	0
transitionprobs	6	3	0
transitionprobs	6	4	0.0103562
transitionprobs	6	5	0.0799713
transitionprobs	6	6	0.111813
transitionprobs	6	7	0.159187
transitionprobs	6	8	0.0262469
transitionprobs	6	9	0
transitionprobs	6	10	0
transitionprobs	6	11	0
transitionprobs	6	12	0.0137443
transitionprobs	6	13	0.0495736
transitionprobs	6	14	0
transitionprobs	6	15	0
transitionprobs	6	16	0
transitionprobs	6	17	0
transitionprobs	6	18	0
transitionprobs	6	19	0
transitionprobs	6	20	0
transitionprobs	6	21	0
transitionprobs	6	22	0
transitionprobs	6	23	0
transitionprobs	6	24	0
transitionprobs	6	25	0.0107335
transitionprobs	6	26	0
transitionprobs	6	27	0
transitionprobs	6	28	0
transitionprobs	6	29	0
transitionprobs	6	30	0
transitionprobs	6	31	0
transitionprobs	6	32	0
transitionprobs	6	33	0
transitionprobs	6	34	0.0080013
transitionprobs	6	35	0.00318311
transitionprobs	6	36	0.00185161
transitionprobs	6	37	0
transitionprobs	6	38	0.00361492
transitionprobs	6	39	0.00550638
transitionprobs	6	40	0
transitionprobs	6	41	0
transitionprobs	6	42	0
transitionprobs	6	43	0
transitionprobs	6	44	0.0430266
transitionprobs	6	45	0.0158951
transitionprobs	6	46	0.00218364
transitionprobs	6	47	0
transitionprobs	6	48	0.00459817
transitionprobs	6	49	0.00194106
transitionprobs	6	50	0.0478795
transitionprobs	6	51	0
transitionprobs	6	52	0
transitionprobs	6	53	0
transitionprobs	6	54	0
transitionprobs	6	55	0
transitionprobs	6	56	0.00136208
transitionprobs	6	57	0
transitionprobs	6	58	0
transitionprobs	6	59	0
transitionprobs	6	60	0
transitionprobs	6	61	0
transitionprobs	6	62	0.00013515
transitionprobs	6	63	0
transitionprobs	6	64	0
transitionprobs	6	65	0
transitionprobs	6	66	0
transitionprobs	6	67	0
transitionprobs	6	68	0
transitionprobs	6	69	0
transitionprobs	6	70	0
transitionprobs	6	71	0
transitionprobs	6	72	0.0039194
transitionprobs	6	73	0.0016059
transitionprobs	6	74	0.0325875
transitionprobs	6	75	0.000987785
transitionprobs	6	76	0.00104953
transitionprobs	6	77	0.00179774
transitionprobs	6	78	0.00133141
transitionprobs	6	79	0
transitionprobs	6	80	0
transitionprobs	6	81	0
transitionprobs	6	82	0.348897
transitionprobs	6	83	0.00702004
transitionprobs	6	84	0
transitionprobs	6	85	0
transitionprobs	7	1	0
transitionprobs	7	2	0
transitionprobs	7	3	0
transitionprobs	7	4	0.00496474
transitionprobs	7	5	0.0435522
transitionprobs	7	6	0.0776359
transitionprobs	7	7	0.142935
transitionprobs	7	8	0.0219072
transitionprobs	7	9	0.00460958
transitionprobs	7	10	0
transitionprobs	7	11	0
transitionprobs	7	12	0.0158721
transitionprobs	7	13	0.0667608
transitionprobs	7	14	0
transitionprobs	7	15	0
transitionprobs	7	16	0.00304469
transitionprobs	7	17	5.27735e-05
transitionprobs	7	18	8.51544e-05
transitionprobs	7	19	0
transitionprobs	7	20	0
transitionprobs	7	21	0
transitionprobs	7	22	0
transitionprobs	7	23	0.00267527
transitionprobs	7	24	9.07081e-05
transitionprobs	7	25	0.0173779
transitionprobs	7	26	0
transitionprobs	7	27	0.000662654
transitionprobs	7	28	0
transitionprobs	7	29	0.000100512
transitionprobs	7	30	0.000666082
transitionprobs	7	31	0
transitionprobs	7	32	0.00360669
transitionprobs	7	33	0.00153148
transitionprobs	7	34	0.00579086
transitionprobs	7	35	0.00499265
transitionprobs	7	36	0.00673048
transitionprobs	7	37	0.00325645
transitionprobs	7	38	0.0189616
transitionprobs	7	39	0.00846744
transitionprobs	7	40	0.00570083
transitionprobs	7	41	0.00346003
transitionprobs	7	42	0.000599243
transitionprobs	7	43	0.000331769
transitionprobs	7	44	0.0330761
transitionprobs	7	45	0.0161196
transitionprobs	7	46	0.00286322
transitionprobs	7	47	0
transitionprobs	7	48	0.01368
transitionprobs	7	49	0.00123252
transitionprobs	7	50	0.0319636
transitionprobs	7	51	0
transitionprobs	7	52	0
transitionprobs	7	53	0
transitionprobs	7	54	0
transitionprobs	7	55	0
transitionprobs	7	56	0
transitionprobs	7	57	0.00124607
transitionprobs	7	58	7.25906e-05
transitionprobs	7	59	0.000309071
transitionprobs	7	60	0
transitionprobs	7	61	0.000277604
transitionprobs	7	62	0.000725573
transitionprobs	7	63	0
transitionprobs	7	64	0
transitionprobs	7	65	0
transitionprobs	7	66	0
transitionprobs	7	67	0
transitionprobs	7	68	0.000789717
transitionprobs	7	69	0
transitionprobs	7	70	0
transitionprobs	7	71	0
transitionprobs	7	72	0
transitionprobs	7	73	5.69886e-05
transitionprobs	7	74	0.00466384
transitionprobs	7	75	0.000549008
transitionprobs	7	76	0.00195449
transitionprobs	7	77	0.00238758
transitionprobs	7	78	0.000900707
transitionprobs	7	79	0
transitionprobs	7	80	0
transitionprobs	7	81	0.000357093
transitionprobs	7	82	0.41254
transitionprobs	7	83	0.00781157
transitionprobs	7	84	0
transitionprobs	7	85	0
transitionprobs	8	1	0
transitionprobs	8	2	0.000916007
transitionprobs	8	3	0.0228868
transitionprobs	8	4	0.0464668
transitionprobs	8	5	0.060626
transitionprobs	8	6	0.0496575
transitionprobs	8	7	0.0728885
transitionprobs	8	8	0.104397
transitionprobs	8	9	0.0592025
transitionprobs	8	10	0.00514437
transitionprobs	8	11	0.0238718
transitionprobs	8	12	0.0942802
transitionprobs	8	13	0.102018
transitionprobs	8	14	0.00247549
transitionprobs	8	15	0
transitionprobs	8	16	0.00532857
transitionprobs	8	17	0.000759719
transitionprobs	8	18	0.00102668
transitionprobs	8	19	0
transitionprobs	8	20	0.00017435
transitionprobs	8	21	0
transitionprobs	8	22	0
transitionprobs	8	23	0.0049653
transitionprobs	8	24	0
transitionprobs	8	25	0.0103689
transitionprobs	8	26	0
transitionprobs	8	27	0.000976932
transitionprobs	8	28	0.000739822
transitionprobs	8	29	0.000114077
transitionprobs	8	30	0.000649794
transitionprobs	8	31	0
transitionprobs	8	32	0.00613071
transitionprobs	8	33	0.00233012
transitionprobs	8	34	0.0054402
transitionprobs	8	35	0.00287726
transitionprobs	8	36	0
transitionprobs	8	37	0.000738455
transitionprobs	8	38	0.00625502
transitionprobs	8	39	0.0238616
transitionprobs	8	40	0.0213925
transitionprobs	8	41	0.0247567
transitionprobs	8	42	0.000138794
transitionprobs	8	43	0.00230464
transitionprobs	8	44	0.0164205
transitionprobs	8	45	0
transitionprobs	8	46	0
transitionprobs	8	47	0
transitionprobs	8	48	0.00223119
transitionprobs	8	49	0.000565019
transitionprobs	8	50	0.0361766
transitionprobs	8	51	0.0013373
transitionprobs	8	52	0
transitionprobs	8	53	0
transitionprobs	8	54	0
transitionprobs	8	55	0
transitionprobs	8	56	0.00484266
transitionprobs	8	57	0.002706
transitionprobs	8	58	0
transitionprobs	8	59	0.00164296
transitionprobs	8	60	0.000616773
transitionprobs	8	61	0.0010741
transitionprobs	8	62	0.00839108
transitionprobs	8	63	0
transitionprobs	8	64	0
transitionprobs	8	65	0.00138741
transitionprobs	8	66	0.00720014
transitionprobs	8	67	0
transitionprobs	8	68	0.00984512
transitionprobs	8	69	0
transitionprobs	8	70	0.00542016
transitionprobs	8	71	0
transitionprobs	8	72	0
transitionprobs	8	73	0.00033626
transitionprobs	8	74	0
transitionprobs	8	75	0
transitionprobs	8	76	0.000515494
transitionprobs	8	77	0.000697951
transitionprobs	8	78	2.9426e-06
transitionprobs	8	79	0
transitionprobs	8	80	0
transitionprobs	8	81	0
transitionprobs	8	82	0.0998713
transitionprobs	8	83	0.0323227
transitionprobs	8	84	0
transitionprobs	8	85	0.000235072
transitionprobs	9	1	0
transitionprobs	9	2	0.0200562
transitionprobs	9	3	0.0902953
transitionprobs	9	4	0.0708481
transitionprobs	9	5	0.0359883
transitionprobs	9	6	0.0156683
transitionprobs	9	7	0.024518
transitionprobs	9	8	0.0900352
transitionprobs	9	9	0.140761
transitionprobs	9	10	0.0458039
transitionprobs	9	11	0.0722873
transitionprobs	9	12	0.102211
transitionprobs	9	13	0.0481948
transitionprobs	9	14	0.00734309
transitionprobs	9	15	0.0108155
transitionprobs	9	16	0.000338311
transitionprobs	9	17	0
transitionprobs	9	18	0.00364895
transitionprobs	9	19	0
transitionprobs	9	20	0
transitionprobs	9	21	0
transitionprobs	9	22	0.0142228
transitionprobs	9	23	0.00177981
transitionprobs	9	24	0
transitionprobs	9	25	0.00318551
transitionprobs	9	26	0
transitionprobs	9	27	0.00133779
transitionprobs	9	28	0.000578567
transitionprobs	9	29	0
transitionprobs	9	30	0.000447918
transitionprobs	9	31	0
transitionprobs	9	32	0.00358397
transitionprobs	9	33	0.0015188
transitionprobs	9	34	0.00228687
transitionprobs	9	35	0
transitionprobs	9	36	0
transitionprobs	9	37	7.94002e-05
transitionprobs	9	38	0.00148365
transitionprobs	9	39	0.0118263
transitionprobs	9	40	0.0186182
transitionprobs	9	41	0.0322476
transitionprobs	9	42	0.000173511
transitionprobs	9	43	0.00345055
transitionprobs	9	44	0.00406589
transitionprobs	9	45	0
transitionprobs	9	46	0
transitionprobs	9	47	0
transitionprobs	9	48	1.53732e-08
transitionprobs	9	49	7.74115e-05
transitionprobs	9	50	0.0295103
transitionprobs	9	51	0
transitionprobs	9	52	0
transitionprobs	9	53	0
transitionprobs	9	54	0
transitionprobs	9	55	0
transitionprobs	9	56	0
transitionprobs	9	57	0.000623418
transitionprobs	9	58	0
transitionprobs	9	59	0
transitionprobs	9	60	0
transitionprobs	9	61	0.000427057
transitionprobs	9	62	0.0116464
transitionprobs	9	63	0.000384677
transitionprobs	9	64	0
transitionprobs	9	65	0.0092689
transitionprobs	9	66	0.0205875
transitionprobs	9	67	0
transitionprobs	9	68	0.0121472
transitionprobs	9	69	0
transitionprobs	9	70	0.00873759
transitionprobs	9	71	0
transitionprobs	9	72	0
transitionprobs	9	73	0
transitionprobs	9	74	0
transitionprobs	9	75	0
transitionprobs	9	76	0.00010649
transitionprobs	9	77	0.000279379
transitionprobs	9	78	0
transitionprobs	9	79	0
transitionprobs	9	80	0
transitionprobs	9	81	0
transitionprobs	9	82	0.0192547
transitionprobs	9	83	0.00724831
transitionprobs	9	84	0
transitionprobs	9	85	0
transitionprobs	10	1	0.060538
transitionprobs	10	2	0.145304
transitionprobs	10	3	0.086136
transitionprobs	10	4	0.0196264
transitionprobs	10	5	0.00192578
transitionprobs	10	6	0
transitionprobs	10	7	0
transitionprobs	10	8	0.0150833
transitionprobs	10	9	0.0702053
transitionprobs	10	10	0.213792
transitionprobs	10	11	0.136993
transitionprobs	10	12	0.032776
transitionprobs	10	13	0.00598465
transitionprobs	10	14	0.0395412
transitionprobs	10	15	0.00202287
transitionprobs	10	16	0.000262148
transitionprobs	10	17	0.0111677
transitionprobs	10	18	0.0251905
transitionprobs	10	19	0.000141529
transitionprobs	10	20	0.000188258
transitionprobs	10	21	0.000284414
transitionprobs	10	22	0.00771576
transitionprobs	10	23	0.000721411
transitionprobs	10	24	0
transitionprobs	10	25	0
transitionprobs	10	26	0
transitionprobs	10	27	0
transitionprobs	10	28	0
transitionprobs	10	29	0
transitionprobs	10	30	0
transitionprobs	10	31	0
transitionprobs	10	32	0.000285641
transitionprobs	10	33	0.00028186
transitionprobs	10	34	0.000182693
transitionprobs	10	35	0
transitionprobs	10	36	0
transitionprobs	10	37	0
transitionprobs	10	38	0.000124895
transitionprobs	10	39	0
transitionprobs	10	40	0.00201878
transitionprobs	10	41	0.00701505
transitionprobs	10	42	0
transitionprobs	10	43	0.0018119
transitionprobs	10	44	0.000306825
transitionprobs	10	45	0
transitionprobs	10	46	0
transitionprobs	10	47	0
transitionprobs	10	48	0
transitionprobs	10	49	0
transitionprobs	10	50	0.00324976
transitionprobs	10	51	0.000983746
transitionprobs	10	52	0
transitionprobs	10	53	0
transitionprobs	10	54	0
transitionprobs	10	55	0
transitionprobs	10	56	0
transitionprobs	10	57	0
transitionprobs	10	58	0
transitionprobs	10	59	0
transitionprobs	10	60	0.00130165
transitionprobs	10	61	5.28721e-05
transitionprobs	10	62	0.00470055
transitionprobs	10	63	0.00307846
transitionprobs	10	64	0.00174053
transitionprobs	10	65	0.0463701
transitionprobs	10	66	0.0199224
transitionprobs	10	67	0.00250419
transitionprobs	10	68	0.00351825
transitionprobs	10	69	0.0175331
transitionprobs	10	70	0.00491783
transitionprobs	10	71	0
transitionprobs	10	72	0
transitionprobs	10	73	0
transitionprobs	10	74	0
transitionprobs	10	75	0
transitionprobs	10	76	0
transitionprobs	10	77	0
transitionprobs	10	78	0
transitionprobs	10	79	0
transitionprobs	10	80	0
transitionprobs	10	81	0
transitionprobs	10	82	0.000666396
transitionprobs	10	83	0.00129439
transitionprobs	10	84	0
transitionprobs	10	85	0.000538816
transitionprobs	11	1	0.00746883
transitionprobs	11	2	0.023509
transitionprobs	11	3	0.0448017
transitionprobs	11	4	0.0211266
transitionprobs	11	5	0.00948519
transitionprobs	11	6	0
transitionprobs	11	7	0
transitionprobs	11	8	0.0524083
transitionprobs	11	9	0.087956
transitionprobs	11	10	0.0916867
transitionprobs	11	11	0.267351
transitionprobs	11	12	0.175929
transitionprobs	11	13	0.0310255
transitionprobs	11	14	0.0474126
transitionprobs	11	15	0
transitionprobs	11	16	0
transitionprobs	11	17	0.00328742
transitionprobs	11	18	0.0195825
transitionprobs	11	19	0
transitionprobs	11	20	0
transitionprobs	11	21	0.000444659
transitionprobs	11	22	0.0286047
transitionprobs	11	23	0.00149719
transitionprobs	11	24	0.000193539
transitionprobs	11	25	0.00241376
transitionprobs	11	26	0
transitionprobs	11	27	0.000195819
transitionprobs	11	28	0
transitionprobs	11	29	0
transitionprobs	11	30	0
transitionprobs	11	31	0
transitionprobs	11	32	0.000967734
transitionprobs	11	33	0
transitionprobs	11	34	9.92019e-05
transitionprobs	11	35	0
transitionprobs	11	36	0
transitionprobs	11	37	0
transitionprobs	11	38	0
transitionprobs	11	39	0
transitionprobs	11	40	0.00445808
transitionprobs	11	41	0.00592597
transitionprobs	11	42	0.00015188
transitionprobs	11	43	0.000270641
transitionprobs	11	44	0.000569084
transitionprobs	11	45	0
transitionprobs	11	46	0
transitionprobs	11	47	0
transitionprobs	11	48	0
transitionprobs	11	49	0
transitionprobs	11	50	0.00283261
transitionprobs	11	51	0.000544083
transitionprobs	11	52	0
transitionprobs	11	53	0
transitionprobs	11	54	0
transitionprobs	11	55	0.000991897
transitionprobs	11	56	0
transitionprobs	11	57	0
transitionprobs	11	58	0
transitionprobs	11	59	0
transitionprobs	11	60	0.000529613
transitionprobs	11	61	0.000341256
transitionprobs	11	62	0.00377259
transitionprobs	11	63	0.000665209
transitionprobs	11	64	0.000879908
transitionprobs	11	65	0.00888427
transitionprobs	11	66	0.00626746
transitionprobs	11	67	0.000882011
transitionprobs	11	68	0.00629444
transitionprobs	11	69	0.0164559
transitionprobs	11	70	0.00414396
transitionprobs	11	71	0
transitionprobs	11	72	0
transitionprobs	11	73	0
transitionprobs	11	74	0
transitionprobs	11	75	0
transitionprobs	11	76	0
transitionprobs	11	77	0
transitionprobs	11	78	0.000107861
transitionprobs	11	79	0
transitionprobs	11	80	0
transitionprobs	11	81	0
transitionprobs	11	82	0
transitionprobs	11	83	0.0170175
transitionprobs	11	84	0
transitionprobs	11	85	0.000567526
transitionprobs	12	1	0.000482788
transitionprobs	12	2	0.00113061
transitionprobs	12	3	0.0122558
transitionprobs	12	4	0.0179926
transitionprobs	12	5	0.0249793
transitionprobs	12	6	0
transitionprobs	12	7	0.0391532
transitionprobs	12	8	0.0825873
transitionprobs	12	9	0.0547624
transitionprobs	12	10	0.00795696
transitionprobs	12	11	0.0711914
transitionprobs	12	12	0.251857
transitionprobs	12	13	0.113244
transitionprobs	12	14	0.00740816
transitionprobs	12	15	0.0191748
transitionprobs	12	16	0.00315156
transitionprobs	12	17	0.000671828
transitionprobs	12	18	0.0025468
transitionprobs	12	19	0
transitionprobs	12	20	0
transitionprobs	12	21	0.000319747
transitionprobs	12	22	0.0227072
transitionprobs	12	23	0.00440535
transitionprobs	12	24	0.000104063
transitionprobs	12	25	0.0132738
transitionprobs	12	26	0.000171621
transitionprobs	12	27	0.00034729
transitionprobs	12	28	0.000187046
transitionprobs	12	29	0
transitionprobs	12	30	0
transitionprobs	12	31	0
transitionprobs	12	32	0.00158888
transitionprobs	12	33	0.000224648
transitionprobs	12	34	0.000755732
transitionprobs	12	35	0.000323681
transitionprobs	12	36	0.000433486
transitionprobs	12	37	4.70874e-05
transitionprobs	12	38	0.00667641
transitionprobs	12	39	0
transitionprobs	12	40	0.00775956
transitionprobs	12	41	0.00489946
transitionprobs	12	42	0
transitionprobs	12	43	0.000397489
transitionprobs	12	44	0.00411021
transitionprobs	12	45	0
transitionprobs	12	46	0
transitionprobs	12	47	0
transitionprobs	12	48	0.00019834
transitionprobs	12	49	0.000216687
transitionprobs	12	50	0.00799713
transitionprobs	12	51	0.000361692
transitionprobs	12	52	0
transitionprobs	12	53	0
transitionprobs	12	54	0
transitionprobs	12	55	0
transitionprobs	12	56	0
transitionprobs	12	57	0.000961865
transitionprobs	12	58	0
transitionprobs	12	59	0.00021614
transitionprobs	12	60	0
transitionprobs	12	61	0.00032943
transitionprobs	12	62	0.00311349
transitionprobs	12	63	0.000359904
transitionprobs	12	64	0.000400922
transitionprobs	12	65	0.00122025
transitionprobs	12	66	0.00237413
transitionprobs	12	67	0
transitionprobs	12	68	0.005629
transitionprobs	12	69	0.00379045
transitionprobs	12	70	0.00232802
transitionprobs	12	71	0
transitionprobs	12	72	0
transitionprobs	12	73	0
transitionprobs	12	74	0
transitionprobs	12	75	0
transitionprobs	12	76	0.000274554
transitionprobs	12	77	0.00116542
transitionprobs	12	78	0
transitionprobs	12	79	0.000158915
transitionprobs	12	80	0
transitionprobs	12	81	0
transitionprobs	12	82	0.0883218
transitionprobs	12	83	0.101117
transitionprobs	12	84	0
transitionprobs	12	85	0.000185655
transitionprobs	13	1	0
transitionprobs	13	2	0.000129523
transitionprobs	13	3	0.00145967
transitionprobs	13	4	0.00343878
transitionprobs	13	5	0.0110366
transitionprobs	13	6	0.0174293
transitionprobs	13	7	0.0458748
transitionprobs	13	8	0.0196081
transitionprobs	13	9	0.00545897
transitionprobs	13	10	0.000236063
transitionprobs	13	11	0.00394074
transitionprobs	13	12	0.0335052
transitionprobs	13	13	0.131823
transitionprobs	13	14	0.000542145
transitionprobs	13	15	0.00752449
transitionprobs	13	16	0.0135771
transitionprobs	13	17	4.37369e-05
transitionprobs	13	18	0.000179028
transitionprobs	13	19	2.83975e-05
transitionprobs	13	20	0
transitionprobs	13	21	8.41884e-05
transitionprobs	13	22	0.00198217
transitionprobs	13	23	0.00197802
transitionprobs	13	24	7.92149e-05
transitionprobs	13	25	0.0147862
transitionprobs	13	26	3.00861e-05
transitionprobs	13	27	0.000215163
transitionprobs	13	28	2.21556e-05
transitionprobs	13	29	1.31747e-05
transitionprobs	13	30	2.97346e-05
transitionprobs	13	31	0.00224141
transitionprobs	13	32	0.00109172
transitionprobs	13	33	0.000446669
transitionprobs	13	34	0.00186026
transitionprobs	13	35	0.0028567
transitionprobs	13	36	0.00542174
transitionprobs	13	37	0.00559493
transitionprobs	13	38	0.0218647
transitionprobs	13	39	0.0130917
transitionprobs	13	40	0.00715124
transitionprobs	13	41	0.00198297
transitionprobs	13	42	0.000595518
transitionprobs	13	43	0.000152531
transitionprobs	13	44	0.010791
transitionprobs	13	45	0.00837284
transitionprobs	13	46	0.00287603
transitionprobs	13	47	0
transitionprobs	13	48	0.0223901
transitionprobs	13	49	0.000693372
transitionprobs	13	50	0.00765919
transitionprobs	13	51	0.000150548
transitionprobs	13	52	0.000188849
transitionprobs	13	53	1.45366e-06
transitionprobs	13	54	0.001085
transitionprobs	13	55	0.0195381
transitionprobs	13	56	0.0135154
transitionprobs	13	57	0.00378377
transitionprobs	13	58	0.000281726
transitionprobs	13	59	0.000549586
transitionprobs	13	60	0.000279459
transitionprobs	13	61	0.000259047
transitionprobs	13	62	0.00102351
transitionprobs	13	63	0
transitionprobs	13	64	5.6632e-05
transitionprobs	13	65	0
transitionprobs	13	66	0.00047297
transitionprobs	13	67	4.12399e-05
transitionprobs	13	68	0.00219069
transitionprobs	13	69	0.000150903
transitionprobs	13	70	0.000647998
transitionprobs	13	71	0
transitionprobs	13	72	0.00563292
transitionprobs	13	73	0.00409235
transitionprobs	13	74	0.157521
transitionprobs	13	75	0.000569527
transitionprobs	13	76	0.00310749
transitionprobs	13	77	0.00340425
transitionprobs	13	78	0.000161343
transitionprobs	13	79	0
transitionprobs	13	80	0
transitionprobs	13	81	0
transitionprobs	13	82	0.348729
transitionprobs	13	83	0
transitionprobs	13	84	0.000337106
transitionprobs	13	85	3.82672e-05
transitionprobs	14	1	0.00683411
transitionprobs	14	2	0.0112471
transitionprobs	14	3	0.00299674
transitionprobs	14	4	0.000427306
transitionprobs	14	5	0.000826847
transitionprobs	14	6	0
transitionprobs	14	7	0
transitionprobs	14	8	0.00464672
transitionprobs	14	9	0.0114977
transitionprobs	14	10	0.0321385
transitionprobs	14	11	0.0511662
transitionprobs	14	12	0.0214872
transitionprobs	14	13	0.00524468
transitionprobs	14	14	0.266146
transitionprobs	14	15	0.111556
transitionprobs	14	16	0.0260066
transitionprobs	14	17	0.0239039
transitionprobs	14	18	0.0440578
transitionprobs	14	19	0.00120557
transitionprobs	14	20	0.00122265
transitionprobs	14	21	0.001108
transitionprobs	14	22	0.0170203
transitionprobs	14	23	0.000679452
transitionprobs	14	24	0.000315913
transitionprobs	14	25	0.000637653
transitionprobs	14	26	0
transitionprobs	14	27	0
transitionprobs	14	28	0.000192391
transitionprobs	14	29	0
transitionprobs	14	30	0
transitionprobs	14	31	0
transitionprobs	14	32	0.000441166
transitionprobs	14	33	0
transitionprobs	14	34	0
transitionprobs	14	35	0.000473443
transitionprobs	14	36	0
transitionprobs	14	37	0
transitionprobs	14	38	0
transitionprobs	14	39	0
transitionprobs	14	40	0.00775728
transitionprobs	14	41	0.0022871
transitionprobs	14	42	0.000417977
transitionprobs	14	43	0.00223927
transitionprobs	14	44	0.000509078
transitionprobs	14	45	0
transitionprobs	14	46	0
transitionprobs	14	47	0
transitionprobs	14	48	0
transitionprobs	14	49	0
transitionprobs	14	50	0.000379093
transitionprobs	14	51	0.00144594
transitionprobs	14	52	0
transitionprobs	14	53	0.000327581
transitionprobs	14	54	0
transitionprobs	14	55	0
transitionprobs	14	56	0
transitionprobs	14	57	0.0116895
transitionprobs	14	58	0.00307432
transitionprobs	14	59	0.00187474
transitionprobs	14	60	0.00872516
transitionprobs	14	61	0.0101175
transitionprobs	14	62	0.0275646
transitionprobs	14	63	0.0184932
transitionprobs	14	64	0.0137051
transitionprobs	14	65	0.0246606
transitionprobs	14	66	0.00423884
transitionprobs	14	67	0.0102959
transitionprobs	14	68	0.0631475
transitionprobs	14	69	0.123114
transitionprobs	14	70	0.0101906
transitionprobs	14	71	0
transitionprobs	14	72	0
transitionprobs	14	73	0.00014594
transitionprobs	14	74	0
transitionprobs	14	75	0
transitionprobs	14	76	9.62842e-05
transitionprobs	14	77	0.00025475
transitionprobs	14	78	0
transitionprobs	14	79	0
transitionprobs	14	80	0
transitionprobs	14	81	0
transitionprobs	14	82	0.00261522
transitionprobs	14	83	0.00269636
transitionprobs	14	84	0.00138199
transitionprobs	14	85	0.00307586
transitionprobs	15	1	0
transitionprobs	15	2	0
transitionprobs	15	3	0
transitionprobs	15	4	0
transitionprobs	15	5	0.000863383
transitionprobs	15	6	0
transitionprobs	15	7	0.00990418
transitionprobs	15	8	0
transitionprobs	15	9	0.0106775
transitionprobs	15	10	0.000847664
transitionprobs	15	11	0
transitionprobs	15	12	0.0355839
transitionprobs	15	13	0.05343
transitionprobs	15	14	0.0683658
transitionprobs	15	15	0.214758
transitionprobs	15	16	0.136854
transitionprobs	15	17	0
transitionprobs	15	18	0.0133927
transitionprobs	15	19	0
transitionprobs	15	20	0
transitionprobs	15	21	0
transitionprobs	15	22	0
transitionprobs	15	23	0.00283108
transitionprobs	15	24	0
transitionprobs	15	25	0.00526371
transitionprobs	15	26	0
transitionprobs	15	27	0.00016229
transitionprobs	15	28	0
transitionprobs	15	29	0
transitionprobs	15	30	0
transitionprobs	15	31	0.0023098
transitionprobs	15	32	0.00189017
transitionprobs	15	33	0.000265545
transitionprobs	15	34	0.00124275
transitionprobs	15	35	0.00404844
transitionprobs	15	36	0.00438615
transitionprobs	15	37	0.00236422
transitionprobs	15	38	0.00952771
transitionprobs	15	39	0.0281265
transitionprobs	15	40	0.0355254
transitionprobs	15	41	0.00709093
transitionprobs	15	42	0.00385729
transitionprobs	15	43	0.00226756
transitionprobs	15	44	0.0029567
transitionprobs	15	45	0
transitionprobs	15	46	0
transitionprobs	15	47	0
transitionprobs	15	48	0.0027816
transitionprobs	15	49	0
transitionprobs	15	50	0.00195397
transitionprobs	15	51	0
transitionprobs	15	52	0.00244427
transitionprobs	15	53	0.000796013
transitionprobs	15	54	0.000670089
transitionprobs	15	55	0
transitionprobs	15	56	0.0378672
transitionprobs	15	57	0.0530816
transitionprobs	15	58	0.0102869
transitionprobs	15	59	0.00623491
transitionprobs	15	60	0.0066255
transitionprobs	15	61	0.0102858
transitionprobs	15	62	0.0456473
transitionprobs	15	63	0
transitionprobs	15	64	0
transitionprobs	15	65	0
transitionprobs	15	66	0.00314928
transitionprobs	15	67	0
transitionprobs	15	68	0.0776874
transitionprobs	15	69	0
transitionprobs	15	70	0.0115418
transitionprobs	15	71	0
transitionprobs	15	72	0
transitionprobs	15	73	0
transitionprobs	15	74	0
transitionprobs	15	75	0
transitionprobs	15	76	0.000640195
transitionprobs	15	77	0.000742776
transitionprobs	15	78	0
transitionprobs	15	79	0
transitionprobs	15	80	0
transitionprobs	15	81	0
transitionprobs	15	82	0.0296892
transitionprobs	15	83	0.0238694
transitionprobs	15	84	0.015212
transitionprobs	15	85	0
transitionprobs	16	1	0
transitionprobs	16	2	0
transitionprobs	16	3	0
transitionprobs	16	4	4.44583e-05
transitionprobs	16	5	0.000265797
transitionprobs	16	6	0
transitionprobs	16	7	0.00697886
transitionprobs	16	8	0.00251925
transitionprobs	16	9	0.000388138
transitionprobs	16	10	0
transitionprobs	16	11	0
transitionprobs	16	12	0.00286505
transitionprobs	16	13	0.0534566
transitionprobs	16	14	0.00758252
transitionprobs	16	15	0.0686773
transitionprobs	16	16	0.189135
transitionprobs	16	17	0
transitionprobs	16	18	0.0038813
transitionprobs	16	19	0
transitionprobs	16	20	0
transitionprobs	16	21	0
transitionprobs	16	22	0.0354701
transitionprobs	16	23	0.0131969
transitionprobs	16	24	0.00133777
transitionprobs	16	25	0.0260709
transitionprobs	16	26	0
transitionprobs	16	27	0.00148244
transitionprobs	16	28	0
transitionprobs	16	29	0
transitionprobs	16	30	0.000672013
transitionprobs	16	31	0.0111767
transitionprobs	16	32	0.00513205
transitionprobs	16	33	0.00145981
transitionprobs	16	34	0.00163706
transitionprobs	16	35	0.00627006
transitionprobs	16	36	0.00911873
transitionprobs	16	37	0.0094974
transitionprobs	16	38	0.0223267
transitionprobs	16	39	0.0278591
transitionprobs	16	40	0.017411
transitionprobs	16	41	0.00188285
transitionprobs	16	42	0.00369139
transitionprobs	16	43	0.00228092
transitionprobs	16	44	0.00315042
transitionprobs	16	45	0
transitionprobs	16	46	0
transitionprobs	16	47	0
transitionprobs	16	48	0.00912332
transitionprobs	16	49	6.04748e-05
transitionprobs	16	50	0.000608206
transitionprobs	16	51	0
transitionprobs	16	52	0.00759848
transitionprobs	16	53	0.00580111
transitionprobs	16	54	0.00977445
transitionprobs	16	55	0.0243554
transitionprobs	16	56	0.0584667
transitionprobs	16	57	0.0468182
transitionprobs	16	58	0.0110422
transitionprobs	16	59	0
transitionprobs	16	60	0
transitionprobs	16	61	0
transitionprobs	16	62	0.00925923
transitionprobs	16	63	0
transitionprobs	16	64	0
transitionprobs	16	65	0
transitionprobs	16	66	0.000844316
transitionprobs	16	67	0
transitionprobs	16	68	0.019197
transitionprobs	16	69	0
transitionprobs	16	70	0.00656112
transitionprobs	16	71	0
transitionprobs	16	72	0
transitionprobs	16	73	0
transitionprobs	16	74	0.0049459
transitionprobs	16	75	0
transitionprobs	16	76	0.000998641
transitionprobs	16	77	0.00348826
transitionprobs	16	78	0
transitionprobs	16	79	0
transitionprobs	16	80	0
transitionprobs	16	81	0
transitionprobs	16	82	0.0964353
transitionprobs	16	83	0.0451615
transitionprobs	16	84	0.102542
transitionprobs	16	85	0
transitionprobs	17	1	0.0450927
transitionprobs	17	2	0.00321205
transitionprobs	17	3	0.00214034
transitionprobs	17	4	0
transitionprobs	17	5	0.000493516
transitionprobs	17	6	0
transitionprobs	17	7	0
transitionprobs	17	8	0.0018723
transitionprobs	17	9	0.00199241
transitionprobs	17	10	0.010204
transitionprobs	17	11	0.00722292
transitionprobs	17	12	0.00109708
transitionprobs	17	13	0.00120391
transitionprobs	17	14	0.0344803
transitionprobs	17	15	0
transitionprobs	17	16	0.00391794
transitionprobs	17	17	0.199107
transitionprobs	17	18	0.0868935
transitionprobs	17	19	0.00638348
transitionprobs	17	20	0.0213469
transitionprobs	17	21	0.0259976
transitionprobs	17	22	0.0111243
transitionprobs	17	23	0.000887828
transitionprobs	17	24	0.00283829
transitionprobs	17	25	0.000551655
transitionprobs	17	26	0.00133491
transitionprobs	17	27	0.00112139
transitionprobs	17	28	0.0163528
transitionprobs	17	29	0
transitionprobs	17	30	0.00173056
transitionprobs	17	31	0
transitionprobs	17	32	0.00158079
transitionprobs	17	33	0.0012122
transitionprobs	17	34	0.000313918
transitionprobs	17	35	0
transitionprobs	17	36	0.000145943
transitionprobs	17	37	0
transitionprobs	17	38	0.000372458
transitionprobs	17	39	0
transitionprobs	17	40	0.00281972
transitionprobs	17	41	0.00224271
transitionprobs	17	42	0.000975277
transitionprobs	17	43	0.0104276
transitionprobs	17	44	0
transitionprobs	17	45	0
transitionprobs	17	46	0
transitionprobs	17	47	0
transitionprobs	17	48	0
transitionprobs	17	49	0
transitionprobs	17	50	0.00015315
transitionprobs	17	51	0.0414375
transitionprobs	17	52	0
transitionprobs	17	53	0
transitionprobs	17	54	0
transitionprobs	17	55	0.000499999
transitionprobs	17	56	0
transitionprobs	17	57	0.00332231
transitionprobs	17	58	0.00259661
transitionprobs	17	59	0.00218069
transitionprobs	17	60	0.0372475
transitionprobs	17	61	0.00496744
transitionprobs	17	62	0.0111099
transitionprobs	17	63	0.0114843
transitionprobs	17	64	0.0476626
transitionprobs	17	65	0.0082484
transitionprobs	17	66	0.00294372
transitionprobs	17	67	0.132275
transitionprobs	17	68	0.0118455
transitionprobs	17	69	0.0416323
transitionprobs	17	70	0.0375958
transitionprobs	17	71	0
transitionprobs	17	72	0
transitionprobs	17	73	0.000220916
transitionprobs	17	74	0
transitionprobs	17	75	0
transitionprobs	17	76	0
transitionprobs	17	77	0
transitionprobs	17	78	0
transitionprobs	17	79	0
transitionprobs	17	80	0
transitionprobs	17	81	0
transitionprobs	17	82	0.000293854
transitionprobs	17	83	0
transitionprobs	17	84	0
transitionprobs	17	85	0.0935923
transitionprobs	18	1	0.0291787
transitionprobs	18	2	0.004322
transitionprobs	18	3	0.00475765
transitionprobs	18	4	0.00109269
transitionprobs	18	5	0.000291391
transitionprobs	18	6	0
transitionprobs	18	7	0.00101449
transitionprobs	18	8	0.00250264
transitionprobs	18	9	0.00824054
transitionprobs	18	10	0.0286146
transitionprobs	18	11	0.0400661
transitionprobs	18	12	0.0120082
transitionprobs	18	13	0.00332315
transitionprobs	18	14	0.0658528
transitionprobs	18	15	0.0299583
transitionprobs	18	16	0.0163676
transitionprobs	18	17	0.0874768
transitionprobs	18	18	0.23355
transitionprobs	18	19	0
transitionprobs	18	20	0.00993207
transitionprobs	18	21	0.0397097
transitionprobs	18	22	0.0969023
transitionprobs	18	23	0.0070382
transitionprobs	18	24	0.0118503
transitionprobs	18	25	0.00595696
transitionprobs	18	26	0.00287657
transitionprobs	18	27	0.00593254
transitionprobs	18	28	0.00629127
transitionprobs	18	29	0.000461527
transitionprobs	18	30	0.00198122
transitionprobs	18	31	0.00154407
transitionprobs	18	32	0.00405855
transitionprobs	18	33	0.00218176
transitionprobs	18	34	0.00030948
transitionprobs	18	35	2.00092e-05
transitionprobs	18	36	0
transitionprobs	18	37	4.89901e-06
transitionprobs	18	38	0.000901872
transitionprobs	18	39	0.00153008
transitionprobs	18	40	0.00338836
transitionprobs	18	41	0.00125984
transitionprobs	18	42	0.000195759
transitionprobs	18	43	0.00737589
transitionprobs	18	44	0.000786906
transitionprobs	18	45	0
transitionprobs	18	46	0
transitionprobs	18	47	0
transitionprobs	18	48	0.000304897
transitionprobs	18	49	0
transitionprobs	18	50	0.00064762
transitionprobs	18	51	0.0211104
transitionprobs	18	52	9.75042e-07
transitionprobs	18	53	0
transitionprobs	18	54	0.000252756
transitionprobs	18	55	0
transitionprobs	18	56	0
transitionprobs	18	57	0.00774744
transitionprobs	18	58	0.00256855
transitionprobs	18	59	0.000738618
transitionprobs	18	60	0.0128325
transitionprobs	18	61	0.00213617
transitionprobs	18	62	0.00526498
transitionprobs	18	63	0.00232704
transitionprobs	18	64	0.0190844
transitionprobs	18	65	0
transitionprobs	18	66	0.00168256
transitionprobs	18	67	0
transitionprobs	18	68	0.0169165
transitionprobs	18	69	0.0302587
transitionprobs	18	70	0.0636817
transitionprobs	18	71	0
transitionprobs	18	72	0
transitionprobs	18	73	0.00025002
transitionprobs	18	74	0
transitionprobs	18	75	0
transitionprobs	18	76	0.000147301
transitionprobs	18	77	0
transitionprobs	18	78	0
transitionprobs	18	79	0
transitionprobs	18	80	0
transitionprobs	18	81	0
transitionprobs	18	82	0.0031379
transitionprobs	18	83	0.000980056
transitionprobs	18	84	0
transitionprobs	18	85	0.0268209
transitionprobs	19	1	7.17293e-05
transitionprobs	19	2	0
transitionprobs	19	3	0
transitionprobs	19	4	0
transitionprobs	19	5	0
transitionprobs	19	6	0
transitionprobs	19	7	0
transitionprobs	19	8	0
transitionprobs	19	9	0
transitionprobs	19	10	0
transitionprobs	19	11	0
transitionprobs	19	12	0
transitionprobs	19	13	0
transitionprobs	19	14	0.000181112
transitionprobs	19	15	0
transitionprobs	19	16	0
transitionprobs	19	17	0.00119951
transitionprobs	19	18	0.00108836
transitionprobs	19	19	0.623979
transitionprobs	19	20	0.228898
transitionprobs	19	21	0.0392798
transitionprobs	19	22	0
transitionprobs	19	23	0.000250178
transitionprobs	19	24	0.00464458
transitionprobs	19	25	0.000373479
transitionprobs	19	26	0.00592734
transitionprobs	19	27	0.000187613
transitionprobs	19	28	0.0198969
transitionprobs	19	29	0.00330492
transitionprobs	19	30	0.000120037
transitionprobs	19	31	0
transitionprobs	19	32	0
transitionprobs	19	33	0
transitionprobs	19	34	2.67568e-05
transitionprobs	19	35	0
transitionprobs	19	36	0
transitionprobs	19	37	0
transitionprobs	19	38	0
transitionprobs	19	39	0
transitionprobs	19	40	0
transitionprobs	19	41	4.89406e-05
transitionprobs	19	42	0
transitionprobs	19	43	0.000117417
transitionprobs	19	44	0
transitionprobs	19	45	0
transitionprobs	19	46	0
transitionprobs	19	47	0
transitionprobs	19	48	0
transitionprobs	19	49	0
transitionprobs	19	50	0
transitionprobs	19	51	0.000128944
transitionprobs	19	52	0
transitionprobs	19	53	0
transitionprobs	19	54	0
transitionprobs	19	55	0
transitionprobs	19	56	0
transitionprobs	19	57	0
transitionprobs	19	58	0
transitionprobs	19	59	0
transitionprobs	19	60	0
transitionprobs	19	61	0
transitionprobs	19	62	0.000121751
transitionprobs	19	63	4.86881e-05
transitionprobs	19	64	0.000112072
transitionprobs	19	65	0
transitionprobs	19	66	0
transitionprobs	19	67	0.000657892
transitionprobs	19	68	8.70917e-05
transitionprobs	19	69	7.58885e-05
transitionprobs	19	70	0.000112101
transitionprobs	19	71	0
transitionprobs	19	72	0
transitionprobs	19	73	7.16076e-05
transitionprobs	19	74	0
transitionprobs	19	75	0
transitionprobs	19	76	0
transitionprobs	19	77	0
transitionprobs	19	78	0
transitionprobs	19	79	0
transitionprobs	19	80	0
transitionprobs	19	81	0
transitionprobs	19	82	0.000327141
transitionprobs	19	83	0
transitionprobs	19	84	0
transitionprobs	19	85	0.0686614
transitionprobs	20	1	0.000177629
transitionprobs	20	2	0
transitionprobs	20	3	0
transitionprobs	20	4	0
transitionprobs	20	5	0
transitionprobs	20	6	0
transitionprobs	20	7	0
transitionprobs	20	8	0
transitionprobs	20	9	0
transitionprobs	20	10	0.000102686
transitionprobs	20	11	0
transitionprobs	20	12	0.000147082
transitionprobs	20	13	0.000162577
transitionprobs	20	14	0.000432509
transitionprobs	20	15	0
transitionprobs	20	16	0
transitionprobs	20	17	0.00590581
transitionprobs	20	18	0.00221027
transitionprobs	20	19	0.327978
transitionprobs	20	20	0.310294
transitionprobs	20	21	0.0342572
transitionprobs	20	22	0.000512782
transitionprobs	20	23	0.000234217
transitionprobs	20	24	0.00442851
transitionprobs	20	25	0.000282691
transitionprobs	20	26	0.0088845
transitionprobs	20	27	0.000467246
transitionprobs	20	28	0.0530111
transitionprobs	20	29	0.00956868
transitionprobs	20	30	0.000981719
transitionprobs	20	31	0
transitionprobs	20	32	0.000211776
transitionprobs	20	33	0.000310993
transitionprobs	20	34	4.30734e-05
transitionprobs	20	35	0.000229692
transitionprobs	20	36	0
transitionprobs	20	37	0
transitionprobs	20	38	0
transitionprobs	20	39	0
transitionprobs	20	40	1.04934e-05
transitionprobs	20	41	0
transitionprobs	20	42	0
transitionprobs	20	43	0.000434297
transitionprobs	20	44	7.89738e-05
transitionprobs	20	45	0
transitionprobs	20	46	0.000104402
transitionprobs	20	47	0
transitionprobs	20	48	0
transitionprobs	20	49	0
transitionprobs	20	50	0
transitionprobs	20	51	0.00192242
transitionprobs	20	52	0
transitionprobs	20	53	0
transitionprobs	20	54	0
transitionprobs	20	55	0
transitionprobs	20	56	0
transitionprobs	20	57	0
transitionprobs	20	58	0.0001109
transitionprobs	20	59	4.82399e-05
transitionprobs	20	60	0.000325099
transitionprobs	20	61	3.32457e-05
transitionprobs	20	62	0.000179348
transitionprobs	20	63	0.000204783
transitionprobs	20	64	0.000737262
transitionprobs	20	65	0.000178578
transitionprobs	20	66	0
transitionprobs	20	67	0.00562259
transitionprobs	20	68	0.000144479
transitionprobs	20	69	0.000390285
transitionprobs	20	70	0.000968096
transitionprobs	20	71	0
transitionprobs	20	72	0
transitionprobs	20	73	0
transitionprobs	20	74	0
transitionprobs	20	75	0
transitionprobs	20	76	0
transitionprobs	20	77	0
transitionprobs	20	78	0
transitionprobs	20	79	0
transitionprobs	20	80	0
transitionprobs	20	81	0
transitionprobs	20	82	0.000186838
transitionprobs	20	83	0
transitionprobs	20	84	0
transitionprobs	20	85	0.227485
transitionprobs	21	1	0.0010617
transitionprobs	21	2	0
transitionprobs	21	3	0
transitionprobs	21	4	0
transitionprobs	21	5	0
transitionprobs	21	6	0
transitionprobs	21	7	0
transitionprobs	21	8	0
transitionprobs	21	9	0
transitionprobs	21	10	0.000193435
transitionprobs	21	11	0.000219489
transitionprobs	21	12	0.00124205
transitionprobs	21	13	0.000151985
transitionprobs	21	14	0.00131918
transitionprobs	21	15	0.000499713
transitionprobs	21	16	0
transitionprobs	21	17	0.0211913
transitionprobs	21	18	0.0223793
transitionprobs	21	19	0.181529
transitionprobs	21	20	0.110813
transitionprobs	21	21	0.205983
transitionprobs	21	22	0.0104981
transitionprobs	21	23	0.00464716
transitionprobs	21	24	0.0657586
transitionprobs	21	25	0.00370237
transitionprobs	21	26	0.0840943
transitionprobs	21	27	0.00492611
transitionprobs	21	28	0.120092
transitionprobs	21	29	0.0571873
transitionprobs	21	30	0.00615927
transitionprobs	21	31	0.0018579
transitionprobs	21	32	0.00293185
transitionprobs	21	33	0.00212302
transitionprobs	21	34	0.000202375
transitionprobs	21	35	0.000280369
transitionprobs	21	36	0
transitionprobs	21	37	0
transitionprobs	21	38	0
transitionprobs	21	39	0.000744183
transitionprobs	21	40	0.000491783
transitionprobs	21	41	0.000346084
transitionprobs	21	42	0.000428312
transitionprobs	21	43	0.00248516
transitionprobs	21	44	0
transitionprobs	21	45	0
transitionprobs	21	46	0
transitionprobs	21	47	0
transitionprobs	21	48	0
transitionprobs	21	49	0
transitionprobs	21	50	0
transitionprobs	21	51	0.0103978
transitionprobs	21	52	0
transitionprobs	21	53	0
transitionprobs	21	54	0
transitionprobs	21	55	0
transitionprobs	21	56	0
transitionprobs	21	57	0.000294926
transitionprobs	21	58	0
transitionprobs	21	59	0
transitionprobs	21	60	0.000584923
transitionprobs	21	61	0.000131971
transitionprobs	21	62	0.000114422
transitionprobs	21	63	0
transitionprobs	21	64	0.00050188
transitionprobs	21	65	0
transitionprobs	21	66	0
transitionprobs	21	67	0.00614523
transitionprobs	21	68	0.000787733
transitionprobs	21	69	0.000873668
transitionprobs	21	70	0.00965902
transitionprobs	21	71	0
transitionprobs	21	72	0
transitionprobs	21	73	0.00109213
transitionprobs	21	74	0
transitionprobs	21	75	0
transitionprobs	21	76	0
transitionprobs	21	77	0
transitionprobs	21	78	0
transitionprobs	21	79	0
transitionprobs	21	80	0
transitionprobs	21	81	0
transitionprobs	21	82	0.00256068
transitionprobs	21	83	0
transitionprobs	21	84	0.000492585
transitionprobs	21	85	0.0508242
transitionprobs	22	1	0.00194442
transitionprobs	22	2	0
transitionprobs	22	3	0.00413107
transitionprobs	22	4	0.0029888
transitionprobs	22	5	0.00422779
transitionprobs	22	6	0
transitionprobs	22	7	0
transitionprobs	22	8	0.0144201
transitionprobs	22	9	0.0149023
transitionprobs	22	10	0.00479696
transitionprobs	22	11	0.0269177
transitionprobs	22	12	0.0472572
transitionprobs	22	13	0.0178494
transitionprobs	22	14	0.0138084
transitionprobs	22	15	0
transitionprobs	22	16	0.0939587
transitionprobs	22	17	0.00844334
transitionprobs	22	18	0.0519264
transitionprobs	22	19	0.00211372
transitionprobs	22	20	0.0020771
transitionprobs	22	21	0.00563583
transitionprobs	22	22	0.226857
transitionprobs	22	23	0.0502222
transitionprobs	22	24	0.0187291
transitionprobs	22	25	0.0427701
transitionprobs	22	26	0.00274046
transitionprobs	22	27	0.016271
transitionprobs	22	28	0.00365003
transitionprobs	22	29	0.0007156
transitionprobs	22	30	0.00492911
transitionprobs	22	31	0.0221171
transitionprobs	22	32	0.0163848
transitionprobs	22	33	0.00380337
transitionprobs	22	34	0.000468224
transitionprobs	22	35	0.00237062
transitionprobs	22	36	0.00139581
transitionprobs	22	37	0.00175772
transitionprobs	22	38	0.00448791
transitionprobs	22	39	0.00802775
transitionprobs	22	40	0.00946183
transitionprobs	22	41	0.0047989
transitionprobs	22	42	0.00247075
transitionprobs	22	43	0.00991089
transitionprobs	22	44	0.0016513
transitionprobs	22	45	0
transitionprobs	22	46	0
transitionprobs	22	47	0
transitionprobs	22	48	0.00294195
transitionprobs	22	49	0
transitionprobs	22	50	0.00304463
transitionprobs	22	51	0.0102387
transitionprobs	22	52	0.00169293
transitionprobs	22	53	0.00154156
transitionprobs	22	54	0.00198522
transitionprobs	22	55	0
transitionprobs	22	56	0.0115742
transitionprobs	22	57	0.0270321
transitionprobs	22	58	0.00579923
transitionprobs	22	59	0
transitionprobs	22	60	0.00592834
transitionprobs	22	61	0.00169495
transitionprobs	22	62	0.00508441
transitionprobs	22	63	0
transitionprobs	22	64	0.00124521
transitionprobs	22	65	0
transitionprobs	22	66	0.00132536
transitionprobs	22	67	0
transitionprobs	22	68	0.0138854
transitionprobs	22	69	0.00625363
transitionprobs	22	70	0.0588999
transitionprobs	22	71	0
transitionprobs	22	72	0
transitionprobs	22	73	0.000323507
transitionprobs	22	74	0
transitionprobs	22	75	0
transitionprobs	22	76	0.000297042
transitionprobs	22	77	0.000664973
transitionprobs	22	78	0
transitionprobs	22	79	0
transitionprobs	22	80	0
transitionprobs	22	81	0
transitionprobs	22	82	0.0181783
transitionprobs	22	83	0.0285525
transitionprobs	22	84	0.0164702
transitionprobs	22	85	0.00195516
transitionprobs	23	1	0.000115976
transitionprobs	23	2	0
transitionprobs	23	3	0.000270644
transitionprobs	23	4	0.000748482
transitionprobs	23	5	0.00318785
transitionprobs	23	6	0
transitionprobs	23	7	0.00971606
transitionprobs	23	8	0.00372112
transitionprobs	23	9	0.00145138
transitionprobs	23	10	0.000181136
transitionprobs	23	11	0.000707396
transitionprobs	23	12	0.00611406
transitionprobs	23	13	0.0107523
transitionprobs	23	14	0.00031864
transitionprobs	23	15	0.00205966
transitionprobs	23	16	0.0217948
transitionprobs	23	17	0.000243695
transitionprobs	23	18	0.00185127
transitionprobs	23	19	0.000402828
transitionprobs	23	20	0.000418543
transitionprobs	23	21	0.00308839
transitionprobs	23	22	0.0348359
transitionprobs	23	23	0.236838
transitionprobs	23	24	0.0501934
transitionprobs	23	25	0.178998
transitionprobs	23	26	0.00848457
transitionprobs	23	27	0.0425632
transitionprobs	23	28	0.00232438
transitionprobs	23	29	0.00581658
transitionprobs	23	30	0.0147897
transitionprobs	23	31	0.0485609
transitionprobs	23	32	0.0307317
transitionprobs	23	33	0.00819678
transitionprobs	23	34	0.0015465
transitionprobs	23	35	0.00474883
transitionprobs	23	36	0.00622708
transitionprobs	23	37	0.00728794
transitionprobs	23	38	0.0112296
transitionprobs	23	39	0.0024514
transitionprobs	23	40	0.00189047
transitionprobs	23	41	0.000427001
transitionprobs	23	42	0.000773036
transitionprobs	23	43	0.00159076
transitionprobs	23	44	0.00198525
[truncated: 43,561 more rows]
[truncated: 1 more columns]

## Sheet: emissions_ASD
state (Emission order)	CHB672	CHB367	CHB365	CHB361	CHB334	CHB550	CHB544	CHB687	CHB539	CHB548	CHB613	CHB332	CHB649	CHB633	CHB540	CHB542	CHB358	CHB589	CHB362	CHB363	CHB337	CHB343	CHB328	CHB357	CHB571	CHB354	CHB347	CHB538	CHB330	CHB331	CHB673	CHB667	CHB565	CHB421	CHB419	CHB610	CHB534	CHB608	CHB622	CHB344	CHB666	CHB376	CHB379	CHB572	CHB564	CHB346	CHB350	CHB352	CHB355
1	0.00602137	0.00274071	0.00205751	0.0250239	0.028045	0.00683154	0.0127388	0.0178768	0.0146964	0.0175401	0.00392862	0.0260696	0.0169876	0.0157701	0.00645436	0.0161216	0.0127798	0.0279768	0.0137369	0.00318555	0.0132137	0.0162485	0.00829467	0.051716	0.0220541	0.0331432	0.0153143	0.00756546	0.0256919	0.0104385	0.0380389	0.0092962	0.0118633	0.0146113	0.024873	0.019131	0.0142943	0.00884363	0.00588533	0.111869	0.0244059	0.0361973	0.0141666	0.00176988	0.00575894	0.00150286	0.0376878	0.0315819	0.0256491
2	0.0053015	0.000153565	0.00208273	0.000744774	0.00188558	0.000810305	0.00118731	0.00205973	0.00111089	0.000639982	0.0012973	0.00108913	0.00208821	0.00154241	0.000937224	0.00054442	0.000196583	0.00100989	0.00151168	0.00178506	0.00205635	0.0024243	0.00250848	0.0118531	0.00419761	0.000863938	0.000731074	0.000993756	0.00180982	0.000941453	0.00267662	0.00718536	0.00111505	0.000616782	0.000443305	0.0042466	0.000786362	0.00087921	0.000837009	0.00131194	0.00552046	0.000146501	0.000268251	0.0010188	0.000388589	0.000867863	0.00313398	0.000368494	0.00101288
3	0.000727769	4.5564e-06	0.000153247	8.25462e-05	0.000154975	0.000270407	0.000248578	0.000241809	0.000291916	0.000113418	0.000220886	0.000140914	0.000261558	0.000223133	0.000321663	0.000183687	2.04394e-05	0.00027974	0.000165838	0.000198858	0.000216121	0.000227948	0.00020105	0.00209685	0.000396973	0.000181804	5.15256e-05	0.000201452	0.000170095	0.000217182	0.000226083	0.000576965	0.000151245	0.000205677	9.25278e-05	0.000718114	0.000204348	7.01427e-05	0.000268947	0.000744899	0.00153807	0.000249029	0.000143705	0.000293366	0.000184931	0.000103026	0.000498852	3.48782e-05	0.000112716
4	0.00269492	0.000157966	0.000661977	0.000483619	0.00129225	0.000459642	0.00115883	0.00108561	0.000750561	0.000706728	0.000627534	0.000453995	0.000970681	0.000630586	0.000628318	0.000337857	0.000147672	0.000444005	0.000342444	0.000496308	0.000379499	0.0011374	0.000472613	0.00372064	0.000648653	0.000389732	0.000414333	0.000371209	0.000221003	0.000265168	0.000943101	0.00226141	0.000148506	0.000194316	0.000111305	0.00546277	0.000888577	0.000509124	0.00131736	0.0052004	0.0116585	0.000827047	0.000165691	0.000376785	0.000445334	0.000692935	0.00233788	0.000300039	0.000468898
5	0.0091532	0.00349126	0.00519616	0.00271488	0.00711431	0.00451051	0.0124409	0.0188171	0.0153162	0.0139301	0.00430129	0.01201	0.0124063	0.00605122	0.00827414	0.00818815	0.0022611	0.00113239	0.00288159	0.00777833	0.00226585	0.00729564	0.00154946	0.013822	0.00426055	0.0109669	0.00974309	0.00423564	0.00551359	0.00560428	0.0161133	0.0239132	0.0036839	0.003685	0.00933916	0.0823644	0.0262787	0.00982211	0.0236175	0.0939054	0.172092	0.0207044	0.00357	0.00300232	0.00760664	0.00785894	0.0263321	0.00577542	0.004624
6	0.0612425	0.0309229	0.0486647	0.0264835	0.0586267	0.0225879	0.0649806	0.0820953	0.0636919	0.0696412	0.0292265	0.0482062	0.083307	0.041643	0.0313876	0.0355616	0.0210892	0.0167748	0.0306764	0.0340443	0.0174482	0.0353261	0.020355	0.047253	0.0589842	0.0349242	0.0477486	0.0200811	0.027371	0.0275092	0.134425	0.0902041	0.0206721	0.0140565	0.0609417	0.160744	0.0834519	0.0736707	0.103777	0.241938	0.215116	0.0785452	0.00962074	0.00932493	0.0258626	0.0451992	0.0809734	0.0294985	0.0438502
7	0.176746	0.140125	0.186675	0.106079	0.157067	0.139503	0.230332	0.217975	0.219753	0.231839	0.132417	0.165012	0.240781	0.159032	0.119835	0.170664	0.105535	0.1012	0.141427	0.133704	0.0844476	0.101717	0.079012	0.111418	0.201013	0.137239	0.16094	0.0952523	0.0921878	0.150944	0.320495	0.180354	0.109431	0.114185	0.266135	0.303786	0.27024	0.245674	0.300561	0.594276	0.381185	0.36977	0.098697	0.106148	0.162031	0.192353	0.197239	0.126099	0.151964
8	0.336614	0.392549	0.431555	0.334906	0.363477	0.423367	0.499756	0.440314	0.454517	0.488996	0.39255	0.379649	0.453301	0.3927	0.329805	0.441028	0.311171	0.322002	0.351364	0.329776	0.229094	0.238416	0.229347	0.220814	0.413444	0.328804	0.356457	0.283805	0.231569	0.38105	0.527164	0.323999	0.308065	0.379383	0.550375	0.45708	0.531082	0.500325	0.549324	0.792729	0.526746	0.700046	0.370418	0.414629	0.457337	0.464598	0.393169	0.337125	0.375416
9	0.605824	0.766553	0.77489	0.752665	0.675365	0.822729	0.795638	0.730631	0.751619	0.76227	0.761497	0.677814	0.710817	0.681928	0.639352	0.732896	0.603462	0.645666	0.647755	0.632791	0.485109	0.462709	0.470059	0.369762	0.606373	0.575905	0.621524	0.614665	0.459089	0.688701	0.68086	0.502157	0.542818	0.627411	0.710453	0.602871	0.798621	0.7955	0.814801	0.901175	0.647431	0.912877	0.729428	0.80118	0.790478	0.781539	0.638312	0.634454	0.70964
10	0.837084	0.968193	0.960953	0.943993	0.848001	0.956514	0.903881	0.901342	0.886116	0.894953	0.947548	0.872541	0.917574	0.919596	0.880389	0.919742	0.864996	0.855274	0.891331	0.894925	0.798553	0.70919	0.747018	0.611345	0.727281	0.778556	0.872472	0.896089	0.726802	0.938631	0.82837	0.711601	0.795302	0.852268	0.794828	0.741509	0.928238	0.937896	0.933608	0.933508	0.720508	0.986948	0.919141	0.934773	0.96375	0.926276	0.819532	0.850817	0.921306
11	0.973711	0.9985	0.994508	0.98462	0.940571	0.994681	0.986028	0.986694	0.985503	0.96606	0.998786	0.989238	0.996167	0.996621	0.993054	0.996634	0.994763	0.989662	0.991073	0.99496	0.986865	0.95904	0.97736	0.895573	0.943821	0.883949	0.987136	0.994227	0.932462	0.998727	0.971903	0.950802	0.9857	0.996463	0.979745	0.931029	0.993234	0.99421	0.992678	0.989558	0.862286	0.997963	0.992279	0.996837	0.998749	0.99706	0.951155	0.971676	0.956192
12	0.998986	0.99993	0.999856	0.99899	0.986047	0.999937	0.999141	0.999602	0.999765	0.999966	1	0.999835	1	1	0.999967	1	1	1	0.999979	0.999904	0.999912	0.999718	0.999999	0.996966	0.999055	0.99319	1	1	0.997334	1	0.999453	0.999384	0.999983	1	1	0.996854	0.999806	0.999798	0.999537	0.996256	0.956023	0.999403	0.999967	0.999934	1	0.99996	0.999279	1	0.999746
13	0.876022	0.968267	0.952706	0.952762	0.845831	0.934714	0.877773	0.902149	0.9018	0.923699	0.9806	0.866633	0.959805	0.966556	0.963782	0.973349	0.983892	0.97522	0.975982	0.977482	0.974359	0.9524	0.983291	0.89269	0.902925	0.985404	0.983151	0.965424	0.803427	0.976752	0.86492	0.887859	0.925377	0.970454	0.88951	0.676195	0.882464	0.893672	0.828358	0.649431	0.404235	0.696557	0.895725	0.91373	0.894769	0.943182	0.858388	0.97449	0.968539
14	0.67823	0.883475	0.880383	0.913378	0.759871	0.794469	0.689727	0.724651	0.685368	0.702864	0.797786	0.594308	0.775842	0.762226	0.719794	0.786884	0.844391	0.834564	0.888059	0.858722	0.87047	0.825128	0.862188	0.740985	0.696717	0.850645	0.842951	0.761834	0.575892	0.810182	0.643773	0.579228	0.588532	0.640155	0.466998	0.353066	0.573527	0.660191	0.580448	0.349479	0.231686	0.331066	0.625508	0.717367	0.618791	0.76343	0.640607	0.859995	0.87563
15	0.436484	0.594662	0.691035	0.732319	0.5419	0.461212	0.402744	0.396126	0.369406	0.350756	0.420741	0.284734	0.431946	0.423967	0.381179	0.43645	0.496088	0.543455	0.671824	0.609554	0.666597	0.622462	0.694508	0.553215	0.526238	0.523139	0.512725	0.417526	0.323028	0.443756	0.402105	0.334501	0.266713	0.251782	0.140109	0.155742	0.21315	0.308309	0.217891	0.0633728	0.109281	0.0350933	0.268413	0.369799	0.278787	0.463443	0.390747	0.535767	0.650322
16	0.215221	0.250345	0.427297	0.428616	0.315518	0.173363	0.193177	0.157038	0.146264	0.120608	0.136194	0.0778374	0.16388	0.158097	0.127053	0.13762	0.137672	0.226735	0.367936	0.32867	0.400336	0.334067	0.393452	0.315346	0.283711	0.143227	0.169884	0.145089	0.124494	0.150632	0.16459	0.145762	0.0787584	0.0487022	0.0200821	0.0612404	0.0532365	0.0947085	0.0527756	0.010986	0.0478684	0.0035537	0.0629195	0.136604	0.0906431	0.184686	0.14672	0.153347	0.307378
17	0.0814782	0.0435445	0.122374	0.148326	0.134937	0.0420471	0.0631277	0.0584441	0.041232	0.0398316	0.0411148	0.0213057	0.0494232	0.0368078	0.0358685	0.0251893	0.0197449	0.0497637	0.0746669	0.0671402	0.0792896	0.0872585	0.110765	0.107625	0.108058	0.0131297	0.0272818	0.036896	0.0290352	0.0248583	0.0533278	0.0704242	0.0120334	0.00412197	0.00204167	0.0252016	0.0144842	0.0285283	0.0214392	0.00188753	0.0225944	2.04958e-12	0.00882599	0.0287396	0.0157738	0.0427092	0.0620229	0.0204048	0.0882121
18	0.0724481	0.016059	0.105158	0.0399136	0.0502911	0.0214063	0.027151	0.0399727	0.0458214	0.0180787	0.0466679	0.0210352	0.0849894	0.0930011	0.0362184	0.0435604	0.0312416	0.0673123	0.179254	0.16481	0.249852	0.218442	0.270818	0.249879	0.22066	0.0638129	0.0567364	0.0337085	0.101431	0.0557994	0.101307	0.122686	0.0489521	0.0188591	0.00910113	0.0257808	0.00843176	0.028594	0.0046558	0.000475827	0.00898183	6.07829e-05	0.0111809	0.0249691	0.00977677	0.0758967	0.0622701	0.0196822	0.0757077
19	0.19931	0.143265	0.328578	0.2299	0.176186	0.13123	0.116486	0.14681	0.240646	0.110231	0.211631	0.141289	0.300372	0.361962	0.210246	0.310928	0.274657	0.380769	0.630714	0.607476	0.72702	0.644642	0.81136	0.577367	0.580346	0.456449	0.381358	0.223835	0.299609	0.302082	0.35381	0.32684	0.224588	0.132359	0.0636911	0.0735354	0.049074	0.113526	0.0173922	0.00216062	0.0158212	5.46322e-12	0.085634	0.133347	0.0529833	0.324427	0.17403	0.209127	0.334111
20	0.41382	0.40925	0.486968	0.46703	0.326614	0.356906	0.296774	0.360486	0.52978	0.400131	0.585432	0.44228	0.636394	0.749592	0.637627	0.716194	0.751656	0.800915	0.867854	0.86088	0.912197	0.862507	0.970193	0.798922	0.833587	0.875632	0.819794	0.610676	0.52335	0.693227	0.69458	0.647417	0.578998	0.555234	0.381944	0.221917	0.241193	0.284738	0.110218	0.0354675	0.0448528	0.00211082	0.263837	0.301571	0.170141	0.577928	0.422931	0.632495	0.607205
21	0.691577	0.718759	0.680816	0.713245	0.475646	0.684217	0.578285	0.631522	0.816055	0.758204	0.900326	0.791694	0.898444	0.949	0.931722	0.942604	0.968129	0.973316	0.970113	0.975717	0.986114	0.960305	0.997206	0.934148	0.956623	0.991255	0.97931	0.916071	0.74104	0.93918	0.901195	0.894804	0.875306	0.919296	0.803486	0.46359	0.591652	0.525428	0.333081	0.143486	0.0942704	0.0279621	0.599402	0.588352	0.449837	0.821398	0.687976	0.923739	0.832148
22	0.927431	0.934711	0.792968	0.835927	0.545021	0.912474	0.890606	0.899077	0.971841	0.97806	0.997514	0.973758	0.993457	0.9985	0.999565	0.99894	0.999711	0.999828	0.998616	0.999353	0.99965	0.99593	1	0.989855	0.992534	0.999713	0.999525	0.996344	0.898673	0.997706	0.986226	0.99405	0.993617	0.999158	0.992875	0.86071	0.953025	0.810409	0.771803	0.505868	0.252969	0.19196	0.879964	0.895367	0.907233	0.982241	0.924158	0.995254	0.950595
23	0.994244	0.997383	0.961999	0.954905	0.768946	0.996104	0.995047	0.990886	0.998689	0.999851	0.999963	0.998397	0.999752	1	1	1	1	1	1	1	1	0.999042	1	0.997098	0.998888	1	1	1	0.973161	0.999938	0.998728	0.999817	0.999874	1	0.999992	0.990726	0.999624	0.985432	0.990608	0.936934	0.678629	0.879674	0.996344	0.996797	0.999209	0.99967	0.991611	0.999862	0.996466
24	0.891357	0.915922	0.732095	0.664436	0.525905	0.853618	0.936856	0.908744	0.957804	0.982601	0.995494	0.962995	0.989616	0.995792	0.997874	0.995429	0.989829	0.993966	0.983162	0.994904	0.98358	0.945605	0.982304	0.916177	0.985746	0.995302	0.99511	0.984991	0.805106	0.989451	0.981037	0.986136	0.999116	0.999056	0.999709	0.940644	0.986094	0.890365	0.90952	0.930396	0.669049	0.859423	0.903452	0.879009	0.982429	0.984976	0.922871	0.968111	0.92342
25	0.752455	0.632271	0.408604	0.379327	0.270209	0.502405	0.706	0.739287	0.828599	0.894997	0.974907	0.874932	0.957657	0.990243	0.988235	0.965197	0.970428	0.986595	0.948963	0.976397	0.968748	0.915158	0.975111	0.889558	0.963088	0.995389	0.982991	0.927721	0.703718	0.958695	0.942032	0.973389	0.995293	0.993769	0.993665	0.823748	0.906843	0.627159	0.624826	0.619557	0.39265	0.254938	0.560199	0.515999	0.802076	0.921208	0.823208	0.908281	0.749143
26	0.518252	0.326081	0.245261	0.224508	0.193813	0.240062	0.401311	0.517894	0.557692	0.647534	0.835602	0.650498	0.820314	0.929866	0.889671	0.767939	0.808183	0.889911	0.793824	0.853182	0.852723	0.761917	0.908509	0.749356	0.865367	0.953993	0.891555	0.693934	0.552203	0.772605	0.81804	0.884447	0.938097	0.916018	0.914636	0.592312	0.651567	0.411269	0.338871	0.362016	0.261305	0.0729008	0.266206	0.205852	0.408604	0.702765	0.628069	0.67141	0.511087
27	0.302668	0.125622	0.151147	0.116657	0.125618	0.0921533	0.163737	0.299038	0.27959	0.318204	0.497283	0.367832	0.544314	0.72452	0.565661	0.396603	0.460952	0.591911	0.522073	0.564434	0.601538	0.541309	0.749877	0.563933	0.65149	0.730327	0.600394	0.350224	0.399017	0.44694	0.582041	0.678356	0.67267	0.560123	0.57123	0.323247	0.305358	0.20847	0.140845	0.110282	0.139931	0.00787866	0.0928886	0.0692576	0.104374	0.377601	0.401605	0.328959	0.288001
28	0.154462	0.0331531	0.0724752	0.0525005	0.0808555	0.0366833	0.064146	0.137983	0.109557	0.11542	0.200377	0.147067	0.274983	0.407269	0.217723	0.133421	0.158061	0.238446	0.253635	0.277165	0.327001	0.330054	0.442527	0.36055	0.410834	0.35837	0.274912	0.119614	0.244439	0.182259	0.334033	0.417621	0.303925	0.187805	0.190167	0.141383	0.0950926	0.0987357	0.0408063	0.0276747	0.0660555	0.00135768	0.0310183	0.0271851	0.0230991	0.162019	0.217551	0.118913	0.142232
29	0.318412	0.234621	0.285024	0.302616	0.331069	0.205195	0.261379	0.342818	0.274247	0.344984	0.40113	0.32066	0.400969	0.46318	0.373765	0.292517	0.288255	0.351716	0.349229	0.359064	0.311103	0.322165	0.466639	0.326724	0.456885	0.386361	0.386715	0.274784	0.288654	0.307939	0.445985	0.421567	0.328144	0.328085	0.370821	0.271114	0.311068	0.293922	0.27431	0.23168	0.211597	0.108905	0.179284	0.128617	0.146518	0.293974	0.347851	0.257324	0.352332
30	0.485922	0.482198	0.469846	0.46467	0.441229	0.390952	0.468067	0.537049	0.505736	0.595275	0.681072	0.535926	0.651626	0.721264	0.6823	0.586071	0.570012	0.619808	0.604794	0.64371	0.56246	0.529713	0.679998	0.500038	0.668761	0.710324	0.675419	0.544621	0.46272	0.585717	0.65638	0.643914	0.671512	0.67722	0.700401	0.481441	0.58785	0.503682	0.495353	0.488473	0.350587	0.335761	0.394449	0.308889	0.406541	0.563297	0.528782	0.506344	0.565703
31	0.649359	0.707159	0.611953	0.554916	0.52497	0.608486	0.719417	0.714715	0.755203	0.841231	0.896288	0.76049	0.864551	0.911144	0.912089	0.863751	0.820164	0.849449	0.815592	0.874315	0.783062	0.704918	0.811693	0.660477	0.873261	0.918949	0.89704	0.800807	0.599784	0.834228	0.857346	0.841303	0.940322	0.93886	0.950841	0.727841	0.852475	0.729899	0.707862	0.790437	0.548383	0.686317	0.668844	0.571669	0.776038	0.843011	0.716115	0.75307	0.749815
32	0.304919	0.184531	0.142285	0.0764542	0.144144	0.104627	0.339713	0.390466	0.412423	0.496391	0.563883	0.516131	0.627371	0.787206	0.686309	0.488615	0.462398	0.475014	0.474253	0.612108	0.479141	0.432704	0.446139	0.451558	0.723074	0.776384	0.691166	0.392169	0.362812	0.465299	0.679829	0.734376	0.869273	0.758985	0.907049	0.590343	0.587645	0.360474	0.27222	0.606209	0.407577	0.198117	0.177943	0.0980918	0.336625	0.574062	0.486566	0.392503	0.314812
33	0.148214	0.0527729	0.0547546	0.0236208	0.0754871	0.0266449	0.121518	0.200904	0.160206	0.214625	0.234747	0.26292	0.337643	0.481401	0.311031	0.161373	0.156087	0.163851	0.18911	0.276387	0.198833	0.217121	0.196102	0.254901	0.419313	0.448746	0.348487	0.126006	0.229992	0.173481	0.422188	0.504379	0.551012	0.348685	0.619156	0.370123	0.268789	0.180286	0.113449	0.35837	0.274964	0.0550356	0.0470117	0.0214968	0.0761606	0.244452	0.271918	0.148883	0.134
34	0.0586839	0.00702032	0.0153557	0.00599241	0.0303984	0.005176	0.0259486	0.0737022	0.0399656	0.0496667	0.0591457	0.0933384	0.118283	0.174655	0.0700864	0.0317228	0.0309498	0.0320224	0.0492999	0.0746439	0.0578334	0.0858878	0.0713534	0.13508	0.156732	0.135998	0.10562	0.0271427	0.11617	0.0462375	0.178342	0.250431	0.165615	0.0713952	0.167236	0.149155	0.0648901	0.0580674	0.0316953	0.101781	0.124114	0.005099	0.00694893	0.00314877	0.00910324	0.0620081	0.121649	0.0354458	0.0397451
35	0.0153535	0.000871478	0.00877808	0.00176905	0.00877497	0.000845313	0.00387898	0.013454	0.00458613	0.00380595	0.00705667	0.0111188	0.0202098	0.0223393	0.00573314	0.00304957	0.00263418	0.00428886	0.0154641	0.0166788	0.0233055	0.0303235	0.0189965	0.0627574	0.0339738	0.0143144	0.011907	0.00263822	0.0299588	0.00633759	0.0346671	0.0651739	0.0131121	0.00239964	0.00650535	0.0262895	0.00482891	0.00829632	0.00245413	0.00628374	0.0215306	2.25751e-05	0.000648479	0.000932007	0.000563548	0.00873401	0.0253176	0.00340455	0.00766197
36	0.015428	0.00537476	0.0336845	0.0221753	0.0447055	0.0232256	0.0266006	0.0288141	0.0252177	0.0223356	0.029106	0.0239196	0.0385432	0.036335	0.0316525	0.0187723	0.00963723	0.0279294	0.0294514	0.0331753	0.0307583	0.041802	0.0622757	0.0859065	0.079073	0.0168036	0.0164725	0.0263548	0.0376435	0.0253957	0.0473453	0.064701	0.0245963	0.0230088	0.0173664	0.0311735	0.0127189	0.0189873	0.0194863	0.00485548	0.028775	0.00258795	0.0117905	0.0242851	0.0141798	0.0183608	0.0495434	0.00592862	0.028264
37	0.167854	0.0689961	0.116887	0.140835	0.205398	0.0905279	0.126073	0.16677	0.105785	0.141739	0.156749	0.14287	0.171799	0.19928	0.135942	0.10334	0.0910223	0.139936	0.119266	0.11602	0.102071	0.135997	0.213231	0.167723	0.218966	0.105988	0.127598	0.102425	0.144818	0.114604	0.222908	0.205318	0.0999175	0.104597	0.119565	0.120174	0.107095	0.126137	0.115864	0.0728265	0.104287	0.0297088	0.0685209	0.0536032	0.0444931	0.0957392	0.183589	0.08703	0.160178
38	0.0129381	0.00312072	0.0114519	0.00868465	0.0199372	0.00160699	0.00938295	0.0121654	0.0046124	0.00623221	0.00368662	0.00492538	0.00981577	0.00499151	0.00335353	0.00171015	0.0028325	0.00431525	0.00591144	0.00518086	0.0056157	0.011572	0.00797169	0.0292885	0.0159332	0.00174644	0.00455485	0.00256857	0.002846	0.00205523	0.0182839	0.0214274	0.000896777	5.31392e-05	0.000443947	0.0167359	0.00239474	0.00547276	0.00733811	0.00155772	0.0188039	7.54012e-46	6.67793e-06	0.00123942	0.00111751	0.00514116	0.0168432	0.00359344	0.00928236
39	0.027819	0.00335914	0.0161005	0.0116854	0.0122593	0.0149537	0.0191156	0.0139482	0.0149121	0.00932214	0.0110985	0.00500741	0.0157342	0.0100951	0.0145981	0.0135204	0.00287066	0.0187574	0.013319	0.0127725	0.0166553	0.0151422	0.0128062	0.0483127	0.0209573	0.00826029	0.00396999	0.00935379	0.00929592	0.0101856	0.00845591	0.0167781	0.0062377	0.00669851	0.00392243	0.0134701	0.0108255	0.00552355	0.00843017	0.00178588	0.0181708	0.00194653	0.00659008	0.0170313	0.0140884	0.00864908	0.0212229	0.00486865	0.0113692
40	0.110163	0.0357179	0.0936999	0.059209	0.0153283	0.025979	0.0891993	0.0592584	0.0648234	0.0468984	0.0219288	0.04896	0.0560942	0.0530617	0.0538573	0.0768383	0.0764481	0.131669	0.06479	0.0507118	0.0618509	0.11559	0.0689927	0.249132	0.221134	0.121957	0.05246	0.0265812	0.0523354	0.0546435	0.0835421	0.0622379	0.0439951	0.0221415	0.0271086	0.0645094	0.0420828	0.0319025	0.0524882	0.0258262	0.122617	0.00422023	0.0075277	0.0749237	0.126427	0.143344	0.144469	0.157311	0.0887775
41	0.255149	0.131971	0.262163	0.197819	0.0505702	0.0978003	0.20847	0.135796	0.193437	0.145044	0.0777259	0.186136	0.155965	0.181978	0.164823	0.249084	0.314628	0.423886	0.215107	0.157973	0.173088	0.315629	0.241048	0.493796	0.519337	0.412231	0.199343	0.105342	0.176975	0.192918	0.246004	0.143484	0.156694	0.119445	0.144501	0.131383	0.116461	0.121089	0.152157	0.104875	0.239263	0.0249884	0.0616335	0.265944	0.363027	0.436833	0.3346	0.510329	0.27826
42	0.408598	0.322952	0.480853	0.391759	0.102903	0.212032	0.358874	0.252738	0.358623	0.288981	0.175695	0.404063	0.304254	0.362568	0.342178	0.527843	0.636677	0.727947	0.459533	0.357738	0.356715	0.549005	0.473436	0.725604	0.774668	0.762434	0.434934	0.257834	0.348279	0.415321	0.471793	0.264003	0.334903	0.355917	0.383307	0.233218	0.243396	0.276845	0.30995	0.258307	0.392412	0.0827361	0.208365	0.548338	0.649315	0.751769	0.538193	0.846283	0.509036
43	0.583628	0.584515	0.712855	0.628765	0.183743	0.430365	0.545887	0.410147	0.573712	0.497435	0.344719	0.680299	0.531745	0.578607	0.58996	0.814034	0.902694	0.924273	0.725076	0.637034	0.614002	0.783366	0.733253	0.892703	0.92487	0.953171	0.719071	0.505944	0.574076	0.696626	0.728879	0.430118	0.571353	0.720395	0.709634	0.371009	0.428539	0.510573	0.531998	0.468792	0.578191	0.220435	0.507178	0.810958	0.858978	0.93479	0.755753	0.97717	0.760387
44	0.778483	0.882541	0.894752	0.864463	0.34836	0.722333	0.71459	0.645725	0.827838	0.759703	0.664949	0.911228	0.809457	0.839115	0.799626	0.95214	0.982925	0.982885	0.917945	0.858738	0.803818	0.898954	0.878745	0.953159	0.981233	0.984862	0.921988	0.797292	0.81049	0.898405	0.893301	0.629197	0.784382	0.938116	0.923464	0.596025	0.700651	0.788605	0.779053	0.712511	0.791133	0.560159	0.873103	0.962872	0.97242	0.991493	0.932316	0.997852	0.93698
45	0.932129	0.992642	0.98225	0.982708	0.620039	0.947709	0.897473	0.894923	0.968221	0.943841	0.940153	0.989748	0.973498	0.975643	0.95143	0.994264	0.999436	0.99757	0.993199	0.978376	0.944523	0.969996	0.966837	0.988459	0.997829	0.991362	0.990908	0.968006	0.952226	0.987859	0.981596	0.851489	0.945006	0.996816	0.993673	0.869565	0.938004	0.969834	0.955599	0.937491	0.948756	0.915578	0.992138	0.997986	0.998895	0.999201	0.992543	0.999749	0.990607
46	0.611486	0.834992	0.747417	0.773043	0.410127	0.529967	0.397576	0.542503	0.689949	0.498238	0.624342	0.714728	0.610267	0.824781	0.465324	0.531534	0.63649	0.583949	0.70779	0.506956	0.333446	0.454933	0.403477	0.574402	0.837129	0.545516	0.787058	0.681383	0.494855	0.485316	0.487546	0.392501	0.50987	0.499431	0.47621	0.39311	0.556567	0.667994	0.405574	0.402397	0.483629	0.657668	0.783223	0.822871	0.871559	0.962877	0.877563	0.862539	0.81624
47	0.330998	0.469708	0.338535	0.346321	0.196264	0.196513	0.120023	0.231178	0.311042	0.185075	0.331728	0.29884	0.268778	0.475658	0.136195	0.125776	0.168826	0.14532	0.343446	0.139833	0.0747722	0.137835	0.0880247	0.209044	0.485209	0.106939	0.396555	0.322396	0.150805	0.104437	0.163146	0.196989	0.23668	0.122913	0.112129	0.177023	0.204735	0.32442	0.120802	0.0899198	0.222807	0.346176	0.384565	0.449821	0.459874	0.784488	0.595467	0.404027	0.401338
48	0.109163	0.104439	0.0671198	0.0660575	0.0636997	0.0341128	0.0235081	0.058618	0.0641395	0.0355701	0.0870278	0.0447371	0.0667779	0.120222	0.026091	0.0162939	0.0197466	0.0140945	0.0676488	0.026959	0.0108082	0.0268473	0.00867684	0.0539336	0.118011	0.0104017	0.0750306	0.0704883	0.017431	0.0119155	0.0312863	0.0670069	0.0547374	0.0114397	0.00928507	0.0623774	0.0444385	0.0849096	0.02123	0.012942	0.0923091	0.0728045	0.0543311	0.0960892	0.088225	0.314357	0.230966	0.0575039	0.0732692
49	0.257105	0.270295	0.295393	0.399001	0.30223	0.22204	0.259049	0.315896	0.238056	0.233459	0.222622	0.157033	0.218653	0.180111	0.164765	0.149747	0.105689	0.150051	0.145213	0.161386	0.119992	0.188543	0.126388	0.135816	0.213607	0.116963	0.178594	0.148298	0.122155	0.109042	0.166989	0.193303	0.0863528	0.0299676	0.0522639	0.176735	0.244117	0.21909	0.227102	0.187906	0.213613	0.123634	0.0674048	0.126454	0.142703	0.280412	0.288115	0.165959	0.257233
50	0.473368	0.664777	0.684892	0.732062	0.57242	0.623758	0.593312	0.594236	0.501422	0.49859	0.558342	0.38918	0.505691	0.473615	0.406288	0.414368	0.328568	0.391017	0.431506	0.453407	0.347052	0.372116	0.279501	0.254753	0.357386	0.301871	0.418861	0.403814	0.313752	0.396367	0.337582	0.320059	0.273255	0.155382	0.192999	0.349166	0.555283	0.553376	0.552347	0.564735	0.39367	0.54933	0.335381	0.478451	0.518053	0.59839	0.48564	0.419118	0.538652
51	0.307162	0.40518	0.333862	0.510459	0.541533	0.657532	0.631009	0.422288	0.429205	0.502261	0.357396	0.299852	0.225258	0.122101	0.19253	0.234996	0.143239	0.220922	0.155257	0.154426	0.0644868	0.110046	0.0894356	0.0529728	0.0768895	0.059237	0.14189	0.141317	0.10647	0.10783	0.17857	0.137758	0.0336266	0.0389987	0.112491	0.290516	0.476092	0.5358	0.569315	0.712137	0.456163	0.494672	0.251088	0.396918	0.277657	0.303936	0.264889	0.233372	0.237753
52	0.595572	0.804703	0.77497	0.847581	0.822843	0.96194	0.925247	0.713036	0.772856	0.807488	0.815444	0.712255	0.589166	0.464706	0.479498	0.603334	0.479954	0.598551	0.565522	0.482383	0.325548	0.298876	0.28014	0.119743	0.149102	0.222738	0.392295	0.397233	0.426688	0.504806	0.411195	0.311658	0.147122	0.345925	0.479657	0.5117	0.819891	0.881318	0.890271	0.95228	0.68676	0.947503	0.826962	0.915704	0.758458	0.653132	0.535636	0.576449	0.620699
53	0.435211	0.56653	0.543344	0.740688	0.731197	0.838761	0.768814	0.618062	0.544858	0.619486	0.628658	0.511089	0.391499	0.300753	0.27895	0.391041	0.319396	0.490014	0.448529	0.304942	0.245267	0.223432	0.223489	0.091978	0.0825522	0.136919	0.227099	0.226274	0.261977	0.335664	0.234066	0.200812	0.0662144	0.218521	0.361338	0.298317	0.553187	0.684936	0.726132	0.72282	0.424311	0.697369	0.70145	0.698714	0.392146	0.389122	0.402414	0.497002	0.526862
54	0.25279	0.3344	0.331364	0.486579	0.52163	0.476553	0.531924	0.260298	0.266999	0.390566	0.331573	0.269254	0.205022	0.167254	0.117756	0.151986	0.110492	0.184425	0.192981	0.132382	0.102232	0.0924317	0.084983	0.0596144	0.0511923	0.0603337	0.105393	0.0916068	0.114881	0.12786	0.128213	0.13487	0.0348435	0.0826418	0.134505	0.228361	0.302529	0.381845	0.426057	0.598805	0.373779	0.569005	0.342037	0.313828	0.208637	0.200138	0.23278	0.130568	0.266479
55	0.095017	0.14844	0.0931689	0.214175	0.272947	0.137668	0.239154	0.0949778	0.0775529	0.178761	0.102836	0.124366	0.0616239	0.0557317	0.0350788	0.033937	0.0332153	0.0547197	0.0552977	0.0326258	0.0296384	0.0296006	0.0246114	0.0299836	0.00666659	0.0181662	0.0451133	0.0295081	0.0305546	0.0295813	0.040433	0.0519274	0.0062665	0.0193819	0.0288127	0.127677	0.0825545	0.162073	0.203406	0.22778	0.219265	0.207355	0.0800063	0.0422376	0.0421245	0.0311462	0.0929873	0.0482336	0.0767558
56	0.21212	0.204886	0.25749	0.525608	0.522874	0.315776	0.254159	0.250414	0.121322	0.139997	0.187072	0.126153	0.131679	0.0877827	0.061395	0.0797899	0.0866937	0.168181	0.171206	0.0874238	0.104239	0.0854273	0.0868061	0.0650696	0.0374794	0.0160044	0.0397967	0.0760868	0.0444177	0.0893702	0.0565475	0.0623443	0.0101067	0.0223259	0.0295125	0.0577731	0.0679539	0.204735	0.184857	0.0161623	0.0698759	0.0823657	0.168639	0.124669	0.0384918	0.065492	0.0987625	0.154387	0.233786
57	0.063421	0.0332105	0.0521579	0.164668	0.204129	0.0609996	0.0843237	0.0493719	0.0239478	0.0417304	0.028027	0.0162787	0.0220213	0.0132218	0.0120507	0.00943993	0.00929056	0.0440291	0.0308024	0.0147715	0.0220558	0.0148819	0.0222537	0.0261621	0.0146051	0.00110273	0.00794149	0.0133442	0.00477291	0.00792472	0.0114978	0.0196333	0.00164847	0.00138548	0.00114717	0.0153879	0.00523905	0.027239	0.0265089	0.00247217	0.020242	0.00154655	0.0116797	0.0147818	0.00491609	0.00941408	0.0234951	0.0178017	0.0463937
58	0.169979	0.146888	0.20179	0.399248	0.453971	0.329785	0.322202	0.170695	0.14778	0.191444	0.150945	0.0981135	0.10527	0.0733197	0.0805297	0.0946114	0.0639089	0.232686	0.162277	0.0885965	0.115508	0.0794047	0.135753	0.0740597	0.0698261	0.0175278	0.0470578	0.0738029	0.0478025	0.0617418	0.058005	0.0624075	0.0162696	0.0254304	0.02415	0.0459639	0.0583169	0.13415	0.117195	0.0565467	0.0539523	0.0186155	0.134708	0.138875	0.0579132	0.0729283	0.128987	0.125395	0.225175
59	0.360933	0.480759	0.514656	0.746476	0.756705	0.677092	0.572877	0.430626	0.374031	0.38692	0.454348	0.334241	0.299778	0.238768	0.205005	0.294112	0.277434	0.494773	0.461345	0.273233	0.3342	0.227616	0.302657	0.15997	0.133481	0.0953447	0.171179	0.229104	0.178464	0.282827	0.161032	0.135355	0.0524622	0.120927	0.136279	0.106291	0.197886	0.433955	0.359602	0.144163	0.108949	0.146393	0.453466	0.431636	0.178283	0.214328	0.266121	0.420829	0.517071
60	0.60945	0.792377	0.788414	0.914399	0.902108	0.926295	0.847437	0.713392	0.694921	0.71276	0.820751	0.675211	0.607116	0.544384	0.452389	0.624035	0.614975	0.785575	0.778889	0.565213	0.607125	0.444613	0.514314	0.262947	0.218004	0.329894	0.435605	0.47846	0.444541	0.643097	0.366604	0.292789	0.165969	0.454507	0.484471	0.270511	0.574253	0.79804	0.741091	0.541237	0.2928	0.583869	0.837284	0.846181	0.508253	0.527014	0.524929	0.734777	0.793804
61	0.799662	0.956387	0.943257	0.971404	0.950424	0.995139	0.978278	0.871519	0.921676	0.929959	0.970867	0.902171	0.847166	0.785142	0.728083	0.879139	0.828348	0.877902	0.899472	0.810311	0.728359	0.588783	0.598204	0.309053	0.274087	0.533041	0.68673	0.713159	0.709638	0.862426	0.622242	0.50063	0.343206	0.750726	0.766817	0.584168	0.90702	0.965784	0.963091	0.931583	0.692097	0.966625	0.978478	0.989928	0.903188	0.8457	0.747495	0.857337	0.900384
62	0.945618	0.99668	0.996392	0.993808	0.986225	0.999827	0.996533	0.968373	0.988967	0.990814	0.997439	0.985707	0.979123	0.964871	0.942264	0.990259	0.981914	0.980248	0.987831	0.977459	0.939568	0.849361	0.853301	0.599216	0.540944	0.856943	0.928625	0.947288	0.921479	0.989954	0.906084	0.779634	0.717568	0.973855	0.959388	0.818379	0.986398	0.996065	0.997011	0.987657	0.879406	0.99703	0.9986	0.999695	0.991695	0.977139	0.916366	0.972939	0.981923
63	0.249405	0.157755	0.182731	0.346836	0.357373	0.567636	0.384484	0.656248	0.297703	0.293189	0.236583	0.170687	0.149485	0.0582057	0.142462	0.228465	0.136652	0.270264	0.161511	0.136698	0.0736297	0.13075	0.136432	0.0478243	0.0444221	0.0461212	0.0718516	0.0867218	0.0779195	0.136787	0.095701	0.0841564	0.016245	0.0590908	0.195625	0.124104	0.29426	0.340804	0.497599	0.303528	0.182893	0.14454	0.396527	0.29834	0.111148	0.139209	0.223348	0.480603	0.28551
64	0.0868778	0.0170102	0.0508868	0.0860672	0.107013	0.129474	0.103899	0.205205	0.0685565	0.0638762	0.0525612	0.027781	0.0470165	0.0209989	0.0502797	0.0577396	0.01825	0.0509358	0.0363112	0.0354846	0.0204435	0.0395536	0.0437369	0.0271494	0.0256485	0.00896885	0.0110078	0.0254801	0.0138012	0.0314749	0.0232879	0.0349623	0.00606412	0.0121643	0.020067	0.0383124	0.0597066	0.0550406	0.107388	0.0430894	0.0636083	0.017103	0.0787923	0.0647717	0.030971	0.0310685	0.0714113	0.0844491	0.0858109
65	0.0124029	0.00168608	0.00474001	0.0103377	0.0186692	0.00667312	0.0103066	0.0113709	0.00397754	0.00595579	0.00322673	0.0016768	0.00308952	0.00161332	0.00315496	0.00213723	0.000668562	0.00392479	0.00305595	0.00232381	0.00232016	0.00254949	0.00368567	0.00704673	0.00333728	0.00017779	0.000743917	0.00227433	0.000427709	0.00116212	0.00159781	0.00503455	0.000503854	0.000340594	0.000293402	0.00561887	0.00185945	0.0024305	0.00581182	0.00219696	0.0104599	0.00120189	0.00215777	0.00358421	0.0011949	0.00161918	0.00650426	0.00210035	0.00551928
66	0.0228693	0.00772692	0.00891502	0.0144714	0.0473983	0.0101413	0.0333242	0.0204388	0.0137914	0.0252395	0.00884437	0.00805231	0.0106418	0.0046648	0.00409839	0.00490848	0.00291638	0.00353749	0.00363818	0.00437737	0.00184827	0.00766906	0.00269871	0.00811858	0.00267103	0.00250908	0.00444874	0.00164729	0.00137226	0.00214942	0.0130229	0.0179414	0.000428801	0.000702872	0.00305199	0.050861	0.0177921	0.0123981	0.0334521	0.103518	0.108574	0.0251182	0.00273196	0.00356773	0.00277963	0.00835592	0.0235721	0.00568266	0.00994178
67	0.112456	0.0533803	0.0896662	0.134488	0.200192	0.139528	0.210207	0.139721	0.105505	0.127012	0.0881267	0.0455012	0.0799375	0.0416844	0.04022	0.0601786	0.0232683	0.0415975	0.042046	0.043559	0.0201185	0.0420333	0.0209145	0.0296365	0.0322848	0.0210661	0.0236956	0.0194501	0.0275848	0.0367446	0.0686555	0.0753008	0.00967971	0.020311	0.0490561	0.128296	0.150516	0.0863842	0.180499	0.413168	0.245613	0.24522	0.0883304	0.0962792	0.0574145	0.101244	0.107537	0.0399306	0.0877188
68	0.128113	0.0924125	0.0669787	0.165881	0.204722	0.155634	0.220868	0.162909	0.130779	0.180954	0.0736009	0.0683745	0.0522402	0.0226119	0.0469272	0.0504709	0.0275348	0.0446052	0.0238548	0.0312193	0.0107721	0.0428232	0.0298303	0.0216677	0.031357	0.0122949	0.0369962	0.0355468	0.0129297	0.0139222	0.0536113	0.0649907	0.00776171	0.00254904	0.0132557	0.128087	0.147185	0.157463	0.181428	0.254209	0.219329	0.0587742	0.0179783	0.0410547	0.0337889	0.07303	0.0949114	0.0576797	0.0485654
69	0.0266965	0.00715749	0.0060094	0.0151981	0.0251915	0.0067712	0.0193776	0.0201153	0.0145124	0.0208494	0.00668056	0.00616256	0.00666539	0.00346543	0.00532957	0.00365952	0.00169981	0.00240375	0.00252927	0.00292037	0.00118791	0.00835609	0.00564178	0.00766809	0.00832139	0.000895946	0.00508691	0.00591623	0.00100216	0.000620089	0.00731482	0.0181786	0.00135267	0.000198191	0.000421752	0.03356	0.0164291	0.0141665	0.0138588	0.0245757	0.0592264	0.00137379	0.000458459	0.00274291	0.00191579	0.0130399	0.02717	0.00473546	0.00447688
70	0.00837213	0.0223573	0.0134644	0.0257413	0.0887659	0.0374926	0.0505457	0.0177889	0.0303479	0.0394095	0.00644215	0.0213737	0.00240193	0.00121305	0.020554	0.0238125	0.0123462	0.0124374	0.0158557	0.0113234	0.00504635	0.0330631	0.0167124	0.0201784	0.0113189	0.00608398	0.0140343	0.00948615	1.6677e-06	0.00787299	0.0211379	0.00738324	0.00238237	0.00437897	0.0135655	0.00663138	0.0296101	0.00399989	0.0634951	0.0433759	0.0160846	0.0172745	0.00427734	0.0125849	0.00284045	0.00670949	0.051696	0.031685	0.0230808
71	2.03523e-14	4.72542e-47	8.50412e-07	6.21901e-15	1.62935e-06	3.82038e-06	4.41371e-06	3.89149e-06	8.32104e-07	7.30357e-07	8.68372e-07	2.30945e-07	5.76393e-14	1.37266e-06	1.09848e-06	3.43177e-25	2.18092e-12	5.22459e-06	2.85935e-06	5.59735e-20	1.24833e-06	1.66976e-06	9.32563e-10	3.59904e-06	2.31758e-06	1.01225e-26	4.6257e-20	2.26257e-06	1.74617e-19	4.01028e-06	9.02045e-07	1.49334e-22	1.75871e-06	1.82894e-06	4.02097e-15	1.63561e-06	4.7155e-23	2.09323e-07	9.28036e-07	4.1447e-06	4.34993e-06	2.4393e-06	2.29629e-06	1.14362e-06	8.34728e-07	4.49879e-28	3.31332e-06	1.03289e-16	4.28471e-07
72	0.00841063	0.0069679	0.0129956	0.00418243	0.00844432	0.0142665	0.00568298	0.0036008	0.0184321	0.00727198	0.0049661	0.0181332	0.0038276	0.0027246	0.00452518	0.0164591	0.00565588	0.000648026	0.00499772	0.00838541	0.0053089	0.0113476	0.0028459	0.0119483	0.00465004	0.0198732	0.0133024	0.0108117	0.00328433	0.0210851	0.0107107	0.00629862	0.0189306	0.0334367	0.0154122	0.00649262	0.028774	0.00360384	0.0108537	0.203479	0.0107852	0.0958621	0.0394419	0.0381203	0.0196732	0.033302	0.025166	0.0085296	0.0100224
73	0.00662524	0.000167341	0.00117578	0.000573679	0.000583224	0.00959845	0.00178136	0.00258049	0.00682867	0.00271328	0.00947828	0.00476823	0.00408938	0.00579531	0.0044703	0.00712525	0.00153556	0.00370837	0.000915926	0.00103084	0.00155134	0.00209153	0.00205022	0.00801834	0.00389459	0.0044482	0.00102435	0.0138634	0.00411978	0.00960007	0.00260429	0.00396554	0.0230538	0.022945	0.00567326	0.0105671	0.00909453	0.00249449	0.00521469	0.047733	0.0305394	0.0473838	0.0294434	0.0362513	0.0183434	0.00794983	0.00540912	0.000445848	0.000489604
74	0.0734037	0.0576278	0.0472559	0.0157125	0.0274364	0.105417	0.0276064	0.0322697	0.105012	0.0546645	0.08241	0.138283	0.0373243	0.0520464	0.111333	0.140109	0.0941425	0.0136179	0.0258568	0.050169	0.0308588	0.0416525	0.044206	0.0331304	0.0299522	0.151091	0.0959457	0.174741	0.0952779	0.160477	0.0460801	0.0677332	0.152927	0.299587	0.112284	0.11076	0.146138	0.0469753	0.0627301	0.261417	0.209027	0.382897	0.298424	0.237463	0.173646	0.185856	0.112284	0.0576461	0.0370273
75	0.220887	0.259866	0.185299	0.106058	0.134365	0.407545	0.151655	0.149595	0.311742	0.250713	0.422849	0.441587	0.221919	0.314493	0.356757	0.466772	0.393411	0.166099	0.186747	0.249065	0.205063	0.177101	0.3395	0.128475	0.219863	0.414838	0.358202	0.521456	0.40793	0.540729	0.201639	0.293322	0.527424	0.715274	0.427885	0.264084	0.356275	0.283071	0.254244	0.305396	0.432894	0.685323	0.657218	0.614407	0.547331	0.447098	0.337819	0.259193	0.163572
76	0.566976	0.713242	0.545295	0.477208	0.45917	0.786484	0.437613	0.583581	0.699796	0.663547	0.861533	0.837427	0.676128	0.795973	0.806893	0.842963	0.84746	0.544856	0.579914	0.679496	0.606109	0.547869	0.734009	0.318584	0.548836	0.832133	0.802463	0.863597	0.878715	0.901145	0.594779	0.712211	0.858793	0.954297	0.831942	0.704558	0.715691	0.748613	0.68195	0.447928	0.813126	0.917891	0.939196	0.911357	0.868913	0.78885	0.762155	0.666678	0.544167
77	0.027831	0.0305691	0.0555607	0.0205981	0.0550982	0.206892	0.0435815	0.0198318	0.0315791	0.0553483	0.0961198	0.0478709	0.0687596	0.0873738	0.0489022	0.0734455	0.0626267	0.184488	0.0435713	0.0198839	0.132102	0.00764946	0.108401	0.0597264	0.150644	0.00626055	0.00285394	0.205933	0.0945533	0.116191	0.00989718	0.0219577	0.446234	0.212616	0.0872666	0.00850831	0.017969	0.063243	0.00775259	8.00637e-62	0.023198	0.254927	0.329342	0.458025	0.307296	0.017892	0.00501965	0.00535853	0.0166338
78	0.0543432	0.00933236	0.00435234	0.00588279	0.00453886	0.0271642	0.013577	0.0198747	0.0257408	0.0165078	0.0796924	0.0113072	0.0385918	0.0590979	0.0105761	0.0276013	0.00835793	0.00346839	0.00456284	0.00824055	0.00564339	0.00572897	0.00693456	0.0133586	0.0174228	0.00880574	0.00885229	0.0389493	0.00173985	0.0125025	0.0083578	0.0396918	0.0246319	0.0323314	0.0169725	0.032132	0.0232171	0.041072	0.00745128	0.00275381	0.0364575	0.0687338	0.0245442	0.035009	0.0301791	0.076174	0.00822712	0.00466143	0.00429968
79	0.064278	0.0282586	0.00648116	0.00121671	0.00335185	0.00243013	0.00259403	0.0108048	0.0210807	0.000552426	0.00377003	0.0519148	0.0630813	0.0210336	0.0018138	0.0237441	5.9314e-22	0.00603588	0.00176317	0.00587899	0.0651887	0.0306928	0.00453938	0.00632136	0.0021745	0.00235951	0.00108028	0.000708345	0.00313462	0.0346893	0.170712	0.0281045	0.00759562	2.04513e-16	9.5169e-257	0.00652538	0.059654	0.0384797	0.0178485	0.0378827	0.047922	0.00226622	9.27877e-05	0.000368056	0.0412378	0.00680437	0.00863901	0.00380779	0.00027933
80	0.696757	0.638177	0.382222	0.102488	0.13391	0.181744	0.143305	0.240325	0.20396	0.016544	0.334638	0.629374	0.769369	0.571577	0.167844	0.262802	0.0543744	0.178869	0.0789288	0.284708	0.693519	0.383922	0.220702	0.120208	0.114612	0.0267211	0.0624096	0.0698894	0.186088	0.671419	0.755323	0.489912	0.394109	0.158045	0.0152869	0.163313	0.553378	0.682818	0.470642	0.72551	0.474907	0.260516	0.0262586	0.112531	0.789029	0.257339	0.106345	0.0365021	0.0121543
81	0.953215	0.981598	0.923424	0.620179	0.589236	0.778833	0.65545	0.784886	0.619798	0.257919	0.935436	0.931998	0.99019	0.963583	0.770127	0.726897	0.610993	0.622368	0.541336	0.856214	0.964908	0.828469	0.780539	0.523595	0.577266	0.1175	0.416165	0.65779	0.734034	0.980035	0.915318	0.87893	0.902818	0.85022	0.357113	0.616543	0.933537	0.975051	0.903261	0.986329	0.816957	0.881838	0.501342	0.747567	0.994483	0.904178	0.413574	0.311859	0.172412
82	0.792654	0.834645	0.895891	0.870874	0.765092	0.747682	0.465715	0.611805	0.449881	0.681819	0.567476	0.527587	0.659965	0.710033	0.543349	0.626995	0.57721	0.450485	0.607389	0.678366	0.514967	0.385171	0.571866	0.40902	0.197695	0.365076	0.550038	0.717615	0.59904	0.855791	0.741815	0.450937	0.30685	0.509032	0.248853	0.455593	0.616103	0.72878	0.913168	0.542732	0.429169	0.74685	0.60406	0.310376	0.701832	0.430645	0.399575	0.427725	0.764014
83	0.534246	0.500873	0.638899	0.653042	0.5244	0.328961	0.205284	0.313295	0.180802	0.313407	0.230896	0.207611	0.300886	0.343976	0.205329	0.240786	0.229307	0.169609	0.259687	0.328311	0.239773	0.186688	0.320431	0.218353	0.0797441	0.108085	0.223465	0.325867	0.293901	0.466528	0.443908	0.238197	0.0885028	0.155048	0.0634743	0.242052	0.255178	0.339444	0.642011	0.243027	0.239967	0.324434	0.190551	0.0683711	0.242156	0.160764	0.19879	0.152284	0.470929
84	0.282651	0.178779	0.296157	0.324844	0.240059	0.0638431	0.0663084	0.101892	0.0514287	0.0963055	0.0617927	0.055462	0.0815815	0.0896443	0.0434301	0.0539169	0.0475251	0.036794	0.068937	0.106757	0.0765476	0.0873464	0.15488	0.100747	0.0264212	0.021001	0.0676103	0.077558	0.0883061	0.129422	0.18801	0.102221	0.0163753	0.0273954	0.0122232	0.109821	0.0704252	0.0861809	0.293639	0.07322	0.123836	0.0577094	0.0263757	0.00995347	0.0381361	0.0531275	0.0894803	0.0340332	0.180782
85	0.0789609	0.0242556	0.0574602	0.0669009	0.0431013	0.00431416	0.00928935	0.014575	0.00595905	0.0108612	0.00609502	0.00618999	0.00906307	0.00668441	0.00452981	0.00388417	0.00359377	0.00305502	0.00804029	0.0139528	0.0087186	0.0190684	0.0343191	0.026107	0.00359286	0.00112738	0.00777932	0.00615631	0.00860368	0.0119634	0.0326214	0.0253453	0.00106529	0.00139511	0.00035626	0.0277714	0.00725196	0.00722816	0.0597795	0.00813458	0.0379538	0.00265533	0.00115364	0.000848832	0.00178566	0.00786061	0.0204286	0.0023008	0.0252631
86	0.999997	0.00692582	0.0137233	0.0419312	0.0686673	0.0113624	0.0175261	0.0261768	0.0169862	0.0272106	0.0101357	0.0338756	0.0250259	0.0194957	0.0120087	0.0163981	0.0118293	0.0366602	0.0210129	0.0090402	0.0225022	0.0385571	0.0122716	0.079024	0.0390882	0.0210598	0.0176719	0.0179486	0.0626395	0.0134	0.0514272	0.0182157	0.0122732	0.00863042	0.0113056	0.0274647	0.0189339	0.0135034	0.0103476	0.0258983	0.0278229	0.00727558	0.0121985	0.0025888	0.00357968	9.91356e-08	0.054819	0.0237704	0.0506466
87	0.0628242	0.0117883	0.0410152	0.0153893	0.0162681	0.0027957	0.0129742	0.0309978	0.018327	0.0102617	0.0204444	0.0198782	0.0280545	0.0246186	0.0122674	0.00873252	0.00578508	0.00288932	0.0267874	0.0322348	0.0223159	0.04592	0.0602812	0.0590298	0.0296654	0.0143316	0.012114	0.00850244	0.0353876	0.0166878	0.0445377	0.083511	0.00830798	0.0111319	0.0118761	0.0558157	0.0224181	0.010392	0.02634	0.00279947	0.0709234	0.00226727	0.00126047	0.00253216	0.00387975	0.012644	0.0267301	0.00282646	0.0129638
88	0.199482	0.0874974	0.163057	0.0877411	0.0708104	0.0293954	0.0634552	0.152687	0.127586	0.0841781	0.156894	0.137455	0.182056	0.219585	0.140964	0.0918954	0.081674	0.055837	0.170491	0.182603	0.140301	0.19109	0.278469	0.221512	0.202409	0.149473	0.130954	0.100397	0.195423	0.127011	0.216744	0.272312	0.142164	0.124852	0.131225	0.178412	0.137	0.0760898	0.105319	0.0249233	0.161421	0.0250084	0.0231473	0.0256899	0.0586734	0.121834	0.132344	0.0428121	0.0973045
89	0.0693611	0.00805326	0.0228208	0.0108	0.0153006	0.0224831	0.0212713	0.0428261	0.0331542	0.0270245	0.0805557	0.0268401	0.0667423	0.080141	0.0178736	0.0313874	0.0141407	0.0204346	0.0177962	0.0179008	0.0212984	0.0210248	0.0522753	0.044115	0.0653275	0.00738269	0.0100738	0.0405726	0.0269792	0.037006	0.0381898	0.0891909	0.0598798	0.0516773	0.0270538	0.0337307	0.0177216	0.0523453	0.0187018	0.00234251	0.0312313	0.0117942	0.0180724	0.0383024	0.0249048	0.0397991	0.0159838	0.00713341	0.0104137
90	0.0166937	0.0084026	0.0174627	0.0168289	0.0115656	0.00886294	0.0272662	0.00621277	0.021859	0.0234114	0.00443397	0.0138048	0.00793125	0.00500348	0.00642852	0.0164988	0.00929607	0.0081983	0.00834976	0.00836819	0.0107758	0.016697	0.0323519	0.0231892	0.0218862	0.00876968	0.0143184	0.00812791	0.00696564	0.0119498	0.0443953	0.0113507	0.00352177	0.0133397	0.00994816	0.0130043	0.0223246	0.00580663	0.034837	0.103491	0.0200727	0.0173124	0.00347689	0.00397998	0.0148854	0.00826957	0.0372309	0.0178238	0.0129277
[truncated: 27 more columns]

## Sheet: transitions_ASD
state (from\to) (Emission order)	1	2	3	4	5	6	7	8	9	10	11	12	13	14	15	16	17	18	19	20	21	22	23	24	25	26	27	28	29	30	31	32	33	34	35	36	37	38	39	40	41	42	43	44	45	46	47	48	49
1	0.0496582	0.174964	0.00995837	0.13877	0.0648326	0.046656	0.00604689	0.000537	0	0	0	0	0	5.11e-05	1.85e-06	0.00114088	0.012442	0.00204221	0	0	0	0	0	0	0	0	0	0.0003	0.00315459	0.000892	0	0	0.00340272	0.0106998	0.0141227	0.0549943	0.0220408	0.217673	3.25e-06	0.0216847	0.00505012	0.00133879	0	0	0	0	0.00068	0.000385	0.00132557
2	0.00237969	0.872404	0.00477652	6.96e-08	0.00650635	0	0	0	0	0	4.96e-05	0.000106	4.12e-05	0	0.000101	0.000254	0.00146414	0.00098	3.27e-05	3.12e-06	0	0	0	4.12e-06	0	4.68e-06	2.9e-05	6.49e-05	2.27e-05	0	0	0	0	0.00132752	0.0118297	0.0601935	0.000397	0.000902	0.0063536	0.000402	3.42e-05	0	0	0	0	0	0	0	0
3	2.11e-05	0.000707	0.969379	0.000326	0.000521	0	7.4e-06	0	5.12e-07	0	0	0	2.23e-06	2.43e-06	2.68e-06	3.21e-05	5.66e-05	3.98e-05	2.11e-06	0	0	0	0	0	0	0	0	3.47e-06	1.13e-05	0	0	0	4.26e-06	1.36e-05	8.55e-05	0	0	3.82e-07	0.0160064	0.00012	1.31e-05	9.94e-07	1.57e-06	0	0	0	8.17e-07	1.67e-05	4.43e-06
4	0.00133003	2.7e-07	0.00181644	0.89944	0.0402362	0.000843	6.19e-05	2.31e-05	0	1.3e-05	0	0	0	1.67e-05	6.61e-06	0.000159	0.000536	0	0	0	0	0	0	0	0	0	0	0	2.91e-05	1.85e-07	0	2.65e-06	7.55e-06	3.58e-07	0	6.2e-08	2.07e-08	0.00457062	0.007242	0.00119416	0.000152	1.63e-05	0	0	0	2.65e-06	2.06e-05	0.000526	0.000136
5	0.0063575	0.0405835	0.0247362	0.36732	0.357281	0.0367567	0.00341539	0	0	3.27e-05	0	0.000272	0	0	0.000288	0.000281	0.000366	0	0	0	0	0	0	0	0	0	0	7.74e-06	5.38e-05	0	3.13e-08	7.11e-05	0.000585	0.00747015	0.00145835	3.28e-06	0	0.0494082	2.2e-08	0.00698869	0.000525	0	0	0	0	0	9e-07	0.00139573	0.000767
6	0.00985933	0	0	0.0173781	0.0773153	0.361025	0.112889	0.0193755	0.0022723	0.000587	0	0	0	0	0.000323	0.000855	0.0138806	0	0	0	0	0	0	0	0	0	0	0	0.00743618	0	0.000294	0.000911	0.00338281	0.00472478	6.05e-05	0	0.0312356	0.219971	0	0.000661	0.000912	2.61e-05	2.34e-05	0	0	0	0.000305	0.0015345	0.0100913
7	0.00320816	0	0.000227	0.0063607	0.013039	0.270412	0.271376	0.126484	0.0185702	0.00164045	0.000164	0	0	9.74e-06	0.00067	0.00139344	0.0122819	0	0	0	0	0	4.52e-05	0	0	0	0	0	0.0161309	0.00917803	0.00288324	0	0.00526199	0.00283067	0.000457	0	0.0308106	0.0642643	0	0.00971711	0.007222	0.00410433	0.00100234	0.000589	0	0.000458	0.00132714	0.000791	0.0099702
8	1.63e-05	0	0	0.00125332	0	0.0782242	0.187404	0.277916	0.110092	0.0167936	0.0015079	0.000216	0.000193	0.00098	0.00277094	0.00406039	0.0107014	0	0	0	0	0	6.68e-05	0.000618	0	0	0	0	0.0237649	0.0225611	0.0128137	0	0.00299933	0.000347	0	0	0.035675	0.0118412	0	0.00466747	0.00752894	0.00753758	0.0059289	0.00357449	0.000424	0.00151284	0.00121578	0	0.0259932
9	8.73e-05	0	0.000322	0.000417	0	0.00809985	0.0354169	0.126606	0.257238	0.154743	0.0427954	0.00149489	0.00141713	0.0113031	0.00980949	0.00699864	0.00787524	0	0	0	0	0	0	0	0	0	0	0	0.0101281	0.0112751	0.00810517	0	0	0	0	0	0.00861716	0.00380804	0	0.00110218	0.00220811	0.00101362	0.00417748	0.00506433	0.00334007	0.00181819	0	0	0.0488673
10	0	0	0.000323	0.000456	0	0	0.00253465	0.0173919	0.121936	0.27652	0.185783	0.0245314	0.0120004	0.0320316	0.0122801	0.00528307	0.00483897	0	0	0	0	0	0	0.000507	0	0	0	0	0.00472906	0.0101366	0.0131317	0	0	0	0	0	0.00198518	0.00156684	0.000731	0	0.00015	0.000783	0.000267	0.00103407	0.00590095	0.0166418	0.00261549	0.000974	0.0312999
11	0	0	0	0.00110597	0	0	0.000221	0.000652	0.0185953	0.100797	0.383009	0.187707	0.0573525	0.0377797	0.0105015	0.00375588	0	0	0	0.000101	5.87e-05	0	6.46e-05	0.0107432	0	0	0	9.98e-05	0.00294808	0.00936206	0.0168523	0	0.000242	0	0	0	0	0	0	0.000735	6.69e-05	0.000176	0	0.000743	0.00565657	0.00430001	0.000547	0.000246	0.00783841
12	7.77e-05	0.00141626	0.000273	0	0	0	7.6e-05	0	0.000464	0.00755665	0.106883	0.699121	0.0479213	0.0126839	0.00271379	0	0	0.000195	0.000152	0.000232	0.000814	0.00105483	0.0542095	0.00569599	8.44e-05	5.09e-05	9.99e-05	3.78e-05	0	0.00100128	0.0023832	6.11e-05	5.83e-05	0	0	0	0	0	0	0	0	0	0.000207	0.0014078	0.00726	0.000532	5.81e-05	9.76e-05	0.000745
13	0	0.00308413	0.00125179	0	0	0	0.000391	0	0.00271423	0.0125639	0.119931	0.171654	0.260072	0.124777	0.05346	0.0194378	0.00747009	0.000605	0.00394573	0.0117076	0.0209334	0.00309951	0.0253089	0.0108926	0.00012	0.000746	0.000457	0.000556	0.0106757	0.0313314	0.0376335	0	5.01e-05	0.000118	0	7.87e-05	0	0.00127396	0	0.000298	0.000478	0	0.000468	0.00242202	0.00528972	0.0046633	0.00123494	0.000719	0.00737494
14	0	0.000796	0.00083	0.00107211	0	0	9.51e-05	0.00115775	0.0121793	0.0421242	0.0913843	0.0509346	0.137671	0.196428	0.135574	0.0671313	0.0218876	0.0012836	0.00353567	0.00529906	0.0052563	1.62e-05	0.00105222	0.00159977	0	0	2.61e-05	0.000214	0.0183159	0.0261553	0.0146412	0	0	0	0	0	0.00398888	0.0037129	0.00171991	0.00234375	0.00247952	0.00209261	0.00470979	0.00733153	0.00752081	0.00344803	0.000773	0.0017784	0.0254022
15	0.000431	0.0051955	0.00322544	0.000335	0	0.00206104	0	0.00261264	0.00861458	0.0191183	0.0279329	0.0111849	0.0567774	0.133741	0.198888	0.160947	0.0666854	0.00725412	0.0108536	0.00690804	0.00555369	0.00027	0.000217	0.000916	0	0	0.000413	8.77e-05	0.0339477	0.0339951	0.0115996	0	0.000132	0.000285	0	0	0.01323	0.010077	0.00906032	0.00693218	0.00742357	0.00760924	0.011099	0.00966198	0.00207954	0.00580834	0.00267048	0.00262785	0.0173603
16	0.000734	0.0101972	0.00764532	0.0100315	0.00217498	0.000377	0.00138231	0	0.00437521	0.00490221	0	0.00207587	0.0173364	0.0441554	0.112378	0.223757	0.18594	0.0232366	0.00926924	0.00478699	0	0	0	0	0	0	1.21e-08	0.000801	0.055826	0.025064	0.00544262	0	0	0	0	0.00632505	0.036961	0.044852	0.028657	0.011591	0.00794272	0.0059918	0	0	0	0	0.00128494	0.00156992	0.0160316
17	0.00330401	0.0221208	0.00686288	0.00916285	0	0.0152275	0.00631936	0.00373986	0.00199562	0.00146616	0.00107556	0	0.00131201	0.00494873	0.0171957	0.0617564	0.323902	0	0	0	0	0	0	0	0	0	0	0	0.0253542	0.00457861	0	0	0	0	0	2.5e-05	0.0951174	0.233459	0.00543335	4.56e-05	0.00207422	0	0	0	0	0.000903	0.00163063	0.00421472	0.0285911
18	0	0.0171634	0.00484798	0	0	0	0	0	0	0	4.1e-07	0	0.000373	0.000688	0.00247643	0.0101726	0.00519472	0.337305	0.0597734	0.0118014	0.00270166	0.000866	0	0.000318	0.00161414	0.00892171	0.0462744	0.134685	0.0135823	0.00391635	0.00124789	0.00430183	0.0109957	0.043551	0.229628	0.0167319	0.00910152	0.00107959	0	0.000725	0.000839	0.000458	0.000353	0	0	0	0	0.00011	0
19	0	0.00118809	0.00053	0	0	0	0	0	0	0	0	0.00027	0.00257107	0.00174408	0.00962106	0.0141353	0	0.169823	0.256282	0.144612	0.0462965	0.0109043	0.0018393	0.00270919	0.0179456	0.0559025	0.102944	0.0775594	0.0134263	0.0173684	0.00826383	0.00274847	0.00011	0.00148404	0.0176938	0	0.00164285	0.00126197	0	0.000579	0.00049	0.00110458	0.00104794	0.000162	0	0	0	0	0
20	0	0.000768	0	0	0	0	6.99e-05	0	0	0	0	0.00122953	0.0136932	0.00505519	0.0114833	0	0	0.0430493	0.162954	0.24187	0.161718	0.0658115	0.0119098	0.012932	0.0559422	0.0813242	0.066171	0.02313	0	0.0162481	0.0160917	0	0.000608	3.12e-05	0.00236704	0	0	0.000554	0	0	0	0.000494	0.000299	0.000471	0	0	0	0	0
21	0	0	0	0	0	0	0	0	0	0	0.00161793	0.00342896	0.0260765	0.0045779	0.00649324	0	0	0.0102949	0.0587499	0.168487	0.263713	0.201435	0.0683258	0.0320299	0.0620563	0.0421395	0.0211175	0	0	0.0117673	0.01387	0.000315	0	0.000173	0	8.55e-05	0	0	0	0	0	4.33e-05	9.36e-05	0.0006	0.000155	0	0	0	0
22	0	0	0	0	0	0	0	0	0	0	0	0.00469483	0.00311542	0.0001	0.00023	0	0	0.00161234	0.00959122	0.0457859	0.147932	0.398566	0.246126	0.0269179	0.0820781	0.0264359	0.00568702	0	0	0	0	0.000207	0	0	0	0	0	0	0	0	0	0	0	0.000291	0.000335	0	0	0	0
23	4.4e-05	0	0	0	0	0	0	0	0	0	3.17e-08	0.0928706	0.0106608	0.000512	0.000322	0	0	0.000318	0.00111008	0.00508863	0.0237658	0.129996	0.620254	0.0834836	0.0203715	0.00332334	0.000701	0	0	0.000579	0.00512798	8.59e-05	0.000176	0	0	0	0	0	0	0	0	0	0	0	0.000296	0	0	0	0
24	0	0	0	0	0	0	7.66e-05	0.000363	0	0.000547	0.0196696	0.0197277	0.00930907	0.000321	0.00051	0	0	0.000919	0.00244125	0.0108225	0.0204038	0.0227442	0.145204	0.40716	0.131227	0.0436562	0.0078777	0.00228325	0.00445371	0.0224148	0.10796	0.00997494	0.00234464	0.000809	0.000716	0.000164	0	0.000235	0	0	0	0	0.000302	0.000454	0.000484	2.92e-08	0	0	0
25	0	0	0	0	0	0	0	0	0	0	0	0.000571	0	0	0.000101	0	0	0.00295424	0.0145828	0.0401897	0.0417523	0.0758766	0.0354549	0.128424	0.326475	0.211798	0.0618335	0.0125235	0	0.00127621	0.00667488	0.0279219	0.00488667	0.00124647	0.00144593	0	0	0	0	0	0	7.26e-05	0.000536	6.25e-05	0	0	0	0	0
26	0.000112	0	0	0	0	0	0	2.51e-05	0	0	1.25e-05	0.000234	0	0	0	0	0	0.0163566	0.0388851	0.0513919	0.0231795	0.0191351	0.00442579	0.0337971	0.176933	0.283394	0.176834	0.0593631	0	0.00437747	0.0126354	0.0562103	0.0208183	0.00652042	0.00465846	0	0	0	0	0	0	0	1.45e-08	0.000315	0	3e-05	0	0	0
27	0	0.00084	0.000772	0	0	0	0	0	0	0	6.21e-05	0.000161	0.000454	7.97e-05	2.21e-05	0.000636	0	0.0779668	0.055575	0.0327953	0.00876213	0.00386119	0.000971	0.00533434	0.0415336	0.156119	0.253161	0.181341	0.00763139	0.00618056	0.00640424	0.0392861	0.0372554	0.0297863	0.021798	0.000876	0	0	0	0.000655	0	0	0.000201	5.54e-08	0	0	0	0	0
28	0.000225	0.0016884	0.000529	0	0	0	0	2.06e-05	0	0	0	0.000117	0.000313	0	3.85e-08	0.000239	0	0.180458	0.0318114	0.0105587	0.00178681	0	0	0.00139737	0.00696702	0.0400205	0.148882	0.253906	0.0114141	0.00606495	0.00300023	0.0237678	0.0532183	0.0998403	0.106693	0.00223681	0.00482542	3.84e-07	0.00286257	0	0.000452	0.000294	0	0	0	0	0	0	0
29	0.00112299	0.000819	0.00332456	0	0.000111	0.0155571	0.0151373	0.017022	0.00630485	0.00350073	0.0030348	0.000888	0.00863062	0.00889467	0.0200521	0.0444864	0.0629782	0.0227942	0.00984403	0.00449223	0	0	0	0	0	0	0.00656806	0.0131187	0.234673	0.146211	0.0464284	0	0.0154425	0.011974	0.0112524	0.0046634	0.161259	0.0324226	4.46e-06	0.000976	0.000607	0.00138978	0.00046	0	0	0	0	0	0.00584883
30	0.000574	0.000538	0.000642	0.000102	0	0	0.0110087	0.0169179	0.00815871	0.00924729	0.0122925	0.00416599	0.0248834	0.0174263	0.0263293	0.0270097	0.0147953	0.0101361	0.0133785	0.0122795	0.00617684	0	0.00187335	0.0249974	0.000437	0.00636476	0.0102635	0.00976325	0.189943	0.225384	0.153268	0.0150298	0.0120051	0.00576816	0.00338098	0.000877	0.0540482	0.00784044	0.000381	0.000688	0.00119166	0.000742	0.000593	0.000926	0.000214	0.000624	0.000986	2.99e-06	0.00451423
31	0.000118	0.000265	1.01e-06	0	2.06e-05	0.00283106	0.00388251	0.0107272	0.00693612	0.0113583	0.0342483	0.00755527	0.0368452	0.0103278	0.00964174	0	0	0.00289089	0.00622332	0.0127364	0.0107013	0	0.00987515	0.118763	0.00788927	0.0163447	0.00761331	0.00549788	0.0682786	0.167458	0.316662	0.0534923	0.0156558	0.00170555	0.00149597	0	0.0140455	0.00187214	0	0	0.000356	0.000833	0.000808	0.00193526	0.000799	0.000646	0.000557	0.00023	0.000939
32	0	5.07e-08	0	4.26e-05	0	0	0.00417259	0.00232657	0	0	0.000386	0	0	0	0	0	0	0.0106297	0.00298093	0.000758	6.45e-05	0	0.00011	0.0153962	0.0354025	0.0949168	0.077469	0.0564202	0	0.019775	0.060609	0.301912	0.219642	0.0616248	0.0115855	0	0	0	0	0.000388	0	0.000825	0.00102873	0.000517	9.97e-05	0	0.000405	0	0
33	0.000558	3.41e-05	0.000173	6.24e-05	0.00624517	0.00866619	0.005177	0.000966	0	0	0.000334	0	0	0	0.000138	9.17e-05	0	0.0183433	0.00131947	0.000209	0.000115	0	0.000192	0.00194752	0.00415962	0.0162863	0.0440664	0.0696181	0.0163801	0.00882994	0.0113959	0.122124	0.296141	0.257206	0.0675278	0.000252	0.0090652	0.0022906	0	0.000284	0.000603	0.000286	6.8e-05	0	0	8.96e-05	0	0.000497	0
34	0.00120474	0.0207335	0.000812	3.49e-06	0.0153393	0.00405399	0.00104109	0	0	0	0	0	0	0	0	0	0	0.032277	0	1.04e-05	0	0	0	0.00021	0.000323	0.00261954	0.014238	0.0549271	0	0.00181325	0.000929	0.014545	0.106401	0.360685	0.330341	0.00315214	0.0100998	0.000354	0	0.000404	0.000325	0.000148	0	0	0	0	0	0.000117	0
35	0.00114039	0.0745459	0.00550434	0	0.00216815	0.000207	0	1.29e-05	0	0	0	0	0	0	5.72e-05	0	0	0.0744976	0.00209977	0.000346	9.74e-05	0	0	6.86e-05	0.000265	0.00081	0.00388944	0.0261285	0.00220294	0.000421	0.000168	0.00143081	0.012794	0.14725	0.606255	0.0140692	0.0062249	0	0	0	0	0	0	0	0	0	0	0.000225	0
36	0.00635133	0.52099	0	1.53e-06	6.79e-08	0	0	0	0	0	0	0.000269	7.81e-05	0	0.000248	0.000747	0	0.00656456	0	0	0	0	0	0	0	0	0.000297	0.00094	0.000885	0	3.49e-06	0	2.93e-05	0.00171989	0.017851	0.192417	0.0210089	0.176095	0	0.0019298	0.00169069	0	0	0	0	0	0	0	0
37	0.00534302	0.00736712	0	5.16e-08	6.78e-08	0.0479511	0.0219551	0.0157887	0.00257401	0	0.0009	0	0	0.00131042	0.0043306	0.0203216	0.134442	0.00973154	0.000756	0	0	0	0	0	0	3.78e-05	0	0.00478677	0.102018	0.0266283	0.00543328	0	0.00497702	0.0104838	0.0217968	0.0547208	0.256673	0.16703	0	0.00207054	0.00147545	0.000348	0.000217	0	0	0	0	0	0.00357202
38	0.0134879	0.00300148	1.02e-05	0.0296782	0.0320534	0.0636535	0.00780743	0.00127922	0.000231	0.000164	0	0	0.000166	0.00027	0.000549	0.0041068	0.0730314	0.000844	8.81e-05	0	0	0	0	0	1e-05	0	0	1.41e-08	0.00334008	0.000809	0.000164	0	0.000407	0.000107	0	0.0854257	0.0341324	0.531009	9.12e-06	0.0227088	0.00540562	0.00144374	0.000342	0.00014	0.000148	0.000107	0.000611	0.00337141	0.00274862
39	3.18e-06	0.0285297	0.59326	0.0547748	1.56e-07	0	8.09e-08	0	0	0	0	0	3.52e-05	0.000213	0.000929	0.00271327	0.00253371	0	0	0	0	0	0	0	0	4.17e-05	0.000193	0.000676	0	0.000172	5.47e-06	0	9.59e-08	0	0	0	0	2.44e-05	0.239725	0.0191033	0.0031441	0.000518	0	0	0	0	0.00017	0.000898	4.75e-05
40	0.00573841	0.00874458	0.0214296	0.0435642	0.0271479	0.00187054	0.00509879	0.00227994	6.72e-05	0.000374	0	0	0.000231	0.000488	0.00175812	0.00637442	0.00171435	0.00120331	5.4e-05	9.58e-05	0	0	0	0	0	0	0	0.000351	0.00111487	0.000771	0	0.000109	0	0.000546	0	0.0157811	0.000861	0.125312	0.0926143	0.341386	0.16112	0.0668571	0.0171869	0.00380722	0	0.00134811	0.00249219	0.00144586	0.00147065
41	0.00350769	0.00153635	0.00346563	0.00749138	0.00620278	0.00464841	0.00828441	0.0068192	0.0013586	0	0.000158	0.000158	0	0.000728	0.00573219	0.0087702	0	0.00277692	0.000291	0	0	0	0	0	0	0	0.000162	6.15e-07	0.00135344	5.12e-05	0	0.000467	0.000581	0.0008	0	0.00331814	0.0031302	0.0561758	0.0298598	0.260931	0.259695	0.180495	0.08182	0.0231019	0.00314739	0.00661352	0.00338239	0.00348506	0.00154301
42	0.000989	0	0.00136332	0.000832	0.000345	7.5e-05	0.00561081	0.00802626	0.00169758	0.000235	0	0.00011	0.000552	0.00175725	0.00742824	0.00843795	0.00449325	0.00111431	0.00113388	0.000596	0	0	0	0.000252	0.000115	4.81e-05	9.46e-05	3.9e-06	0.00123562	0.00185207	0.000125	0.000475	0.000338	0.000539	0	0	0.00149011	0.0186097	0.00432466	0.131131	0.22858	0.257703	0.189098	0.079333	0.0138676	0.00993709	0.00320228	0.00190803	0.00156931
43	0.000424	0	0.000306	0	0.000297	0	0.00104927	0.00508143	0.00325837	0	3.74e-08	0.000733	0.000667	0.00489914	0.0111765	0	0	0.000849	0.00154734	0.00186602	0	0	0	0.000637	0.000145	0.000435	0.000134	0	0.000598	0.000741	0.00187339	0	0.000223	1.01e-05	0	0	0.000666	0.00662874	0	0.0410028	0.130373	0.23067	0.291389	0.20113	0.0517092	0.00420197	0.000442	0	0.00110903
44	9.96e-05	0	0	0	0	0	0.000358	0.00430703	0.00574997	0.00317987	0.0025097	0.00576132	0.00394793	0.00865933	0.0109036	0	0	0.00029	0.000397	0.000315	0.00112154	0.000484	0.000235	0.000499	0.000152	0.000243	0	0	0.00014	0.000927	0.00155727	9.01e-05	0	0	0	0	0	0.00221492	0	0.0080159	0.0400023	0.100284	0.223959	0.335257	0.190922	0.0334545	0.00706087	0.000487	0.000589
45	0	0	0	0	0	0	0	0.00132003	0.00451476	0.0117195	0.0136124	0.0396532	0.00798297	0.0118502	0.00466791	0	0	0	0	0.000167	0.000549	0.000264	0.00138781	0.0017073	0	0	0	0	0	0.000488	0.00227934	0	0	0	0	0	0	0.00145575	0	0	0.00643398	0.0231795	0.0661784	0.2358	0.515082	0.0356006	0.00411326	0	0
46	0	0	0.000354	0	0	0.00143221	0.00310503	0.00396501	0.00379344	0.0397017	0.0197361	0.0082337	0.0074513	0.00725265	0.0144229	0	0.00509013	0	0	0	0	0	0	0	0	0	0	0	0.00107262	0.00355494	0.00369517	0	0	0	0	0	0	0.00337427	0	0.00857852	0.0186328	0.0257661	0.00554094	0.068094	0.04384	0.384222	0.208694	0.0522003	0.0259386
47	0.000193	0	5.45e-05	0.00344227	0.00066	0.00432049	0.00378961	0.00154194	0.000449	0.00870959	0.0017654	0	0.00261973	0.00137819	0.00457817	0	0.0078998	0	0	0	0	0	0	0	0	2.18e-05	0	0	0	0.00206324	0.00134836	0.000782	0	0.000118	6.54e-05	0	0	0.0110821	0.00367095	0.00556293	0.010046	0.00878964	0.000938	0.0097718	0.00453285	0.168238	0.367347	0.269475	0.0309279
48	0.000453	7.24e-06	0.00870438	0.0400505	0.0103268	0.00500108	0.00121801	0.000989	7.74e-05	0.000794	0	0.000134	0.000695	0.00151247	0.00167756	0.000795	0.00959649	0.000853	0	0	0	0	0	0	0	0	0	0	0	0.000531	3.29e-05	0	0.000663	0.000538	0.00176861	0	0.000266	0.0416418	0.0080296	0.00488116	0.00393699	0.00137397	9.31e-05	0	0	0.0231033	0.144837	0.440441	0.0282346
49	0.000524	0.0025324	0.00223134	0.00860987	0.0059805	0.0285111	0.0136554	0.0170684	0.0327722	0.0300674	0.0158213	0	0.00371897	0.0190941	0.0171096	0.0138162	0.0997335	0	0	0	0	0	0	0	0	0	0	0	0.00842888	0.00375389	0.00155173	0	0	0.000161	0	0	0.0094139	0.0232708	0.00228457	0.00167664	0.00176707	0.00141032	0.000445	0.000384	0	0.00820805	0.0128152	0.0249187	0.258526
50	0.000452	0	4.55e-08	0.00511523	0.00150045	0.00896072	0.00626002	0.0154879	0.0984489	0.0919083	0.0445055	0.0082381	0.00605548	0.0264282	0.0114804	0.0114438	0.0393058	0	0	0	0	0	0	0	0	0	0	0	0.00497879	0.000696	5.38e-06	0	0	0	0	0	0.00426993	0.00849076	0.00489506	0.000952	0.00103066	0.000279	0	4.09e-05	0.000682	0.0101577	0.00629809	0.00642369	0.184212
51	0	0	0	0	0	0	0.002863	0.00716443	0.0138849	0.00387898	0	6.1e-05	0	0	0	0	0	0	0	0	0	0	0	0	0	0	0	0	0	0	0	0	0	0	0	0	0	0	0	0	0	0	8.96e-05	0	0	0	0	0.000122	0
52	1.54e-07	0	0	0	0	0	0.000165	0.00220126	0.0113987	0.00490106	0.000488	0	0	5.54e-05	0	0	0	0	0	0	0	0	0	0	0	0	0	0	7.21e-05	0	0	0	0	0	0	0	0	0	0	0	0	0	3.72e-05	0	0	0	0	0	0
53	0	0	0	0	0	0	2.01e-05	0.0032341	0.00352352	0.00115567	0.000141	5.86e-05	0	0.000112	0	0	0	0	0	0	0	0	0	0	0	0	0	0	0.000361	2.36e-06	2.06e-05	0	3.51e-05	0	0	0	0.000371	0	0	0	0	0	7.09e-06	0	0	0	0	0	0.000826
54	0.000199	0	0.00105505	0.00197932	0.000693	0	0.00415411	0.0105181	0.00394126	0.000566	0.000146	0	0	0	0	0.000585	0.000703	0	0	0	0	0	0	0	0	0	0	0	4.01e-07	0	0	0	0	0	0	0	0.00104536	8.16e-05	0	0	6.15e-05	0	0	0	0	0	0	4.89e-05	0.00191062
55	0.00047	0	0.00873517	0.0374039	0.020013	0.00158301	0.00318669	0.00157597	0.000258	0.000532	0.000264	0	0	4.29e-05	0	0.000691	0.00187066	0	0	0	0	0	0	0	0	0	0	0	0	0	0	0	0	0	0	0	0.00196189	0.0123723	0.000594	0	0	0.000101	0	0	0	0	0.000106	6.56e-05	0.00181047
56	0.0004	0	0.00192603	0	0	0	0.000638	0.00124095	0.00168109	0.000321	0.000137	4.9e-05	0	0.000963	0.00108561	0	0.00643231	0	0	0	0	0	0	0	0	0	0	0	0.000209	0	0	0	0	0	0	0	0.000937	0	0	0.000618	0.000293	0.000194	0	0	0	0	0	9.41e-05	0.00340752
57	0.000637	0	0.00883709	0.0142443	5.91e-06	0	0	0.000907	0.000233	4.65e-06	0	0	0	0.000118	0	0.000994	0.00839435	0	0	0	0	0	0	0	0	0	0	0	4.55e-05	0	0	0	0	0	0	0	0.000768	0	1.51e-05	4.39e-05	0	0	4.5e-05	0	0	0	0	0	0
58	0.00047	0	3.65e-07	0	0	0	0.00112811	0.00406644	0.00169789	0.000556	0	0	0	0	0.00137501	0.00353342	0.0143468	5.47e-05	0	0	0	0	0	0	0	0	0	0	0.000116	0	0	0	0	0	0	0	0.00382886	0.00231539	0	0.000615	0.000364	0	0	0	0	0	0	0	0.00106971
59	9.54e-05	0	0.000333	0	0	0	0	0	0.00580337	0.00395371	0.00123254	0	0.000346	0.00526766	0.00657498	0.00997971	0.00881288	0	0	0	0	0	0	0	0	0	0	0	0.00242116	0.000425	9.55e-05	0	0	0	0	0	0.00259957	0	0	0.000315	0.000426	0.000437	0.000409	5.31e-05	0	0	0	0	0.00260685
60	0	0	5.46e-05	6.51e-06	8.05e-05	0	0	0.00273844	0.00607602	0.00775355	0.00309334	0.000135	0.00122008	0.00716448	0.00676736	0	0.0015215	0	0	0	0	0	0	0	0	0	0	0	0.00280058	0.000641	0.000224	0	0	0	0	0	0	0	0	0	0.000526	0.000314	0.000385	8.41e-05	0	9.69e-05	0	0	0.00164617
61	0	0	0	0	0	0	0	0.000525	0.00600349	0.00887936	0.00492136	0	0.00076	0.00404113	0.000863	0	0	0	0	0	0	0	0	0	0	0	0	0	0	0	2.11e-05	0	0	0	0	0	0	0	0	3.85e-05	0	0	0.00025	0.000129	9.3e-07	0	0	0	0.000339
62	0	0	0	0	0	0	0.000137	0.000479	0.00980546	0.0220692	0.0570969	0.000638	0.00114254	0.00810202	0.00149307	0	0	0	0	0	0	0	0	0	0	0	5.37e-05	0	0	0	0	0	0	0	0	0	0	0	0	0	0	0	0.000416	0.00111377	0.00114016	0	0	0	0.000887
63	0	0	0	0	0	0.000318	0	0.00308815	0.00100234	0.000464	2.67e-05	0	0	0	0.00038	0.000608	0.000214	0	0	0	0	0	0	0	0	0	0	0	0.000619	0	0	0	0	0	0	0	0.00235461	0.00174818	0	0.000519	0.000433	0	0	0	0	0	0	0.000151	0.000387
64	0.000894	0	0.000412	0.000241	8.76e-05	0	2.04e-05	0.000287	0	0	0	0	0	0	0	0	5.31e-05	0	0	0	0	0	0	0	0	0	0	0	0.000189	0	0	0	0	0	0	0	0.000921	3.02e-05	2.27e-05	0.000995	0	2.49e-05	0	0	0	0	0	0	0
65	0.000729	0	0.038205	0.0220052	0.00184728	0	2.87e-06	0	3.77e-05	0	0	0	0	2.37e-05	4.07e-05	0.000161	0.00420931	0	0	0	0	0	0	0	0	0	0	0	2.87e-05	0	0	0	0	0	0	0	0.000351	0	0.0184824	0	0	0	0	0	0	0	0	0	0.000133
66	0.000321	0	0	0.0704855	3.57e-06	0.0175849	0.00680707	0.00157277	0.000182	0	0	0	0	0	0	6.25e-08	0.000107	0	0	0	0	0	0	0	0	0	0	0	0	0	0	0	0	0	0	0	0.000445	0	0	0	0	2.08e-05	0	0	0	0	0	0	8.34e-05
67	0.000156	0	0	0.00339769	0	0.00504306	0.0139611	0.0123028	0.0014435	9.14e-05	7.43e-05	0	0	0	0	0	0.00110088	0	0	0	0	0	0	0	0	0	0	0	0	0	0	0	0	0	0	0	0.0006	0	0	0.00053	0.000151	0	0	0	0	0	0	0	0.000552
68	0	0	0	0.000488	0	0.00330796	0.00599597	0.00333401	0.004205	0.00106991	0	0	0	0.000457	0	0	0.00297155	0	0	0	0	0	0	0	0	0	0	0	8.86e-05	0	0	0	0	0	0	0	0	8.81e-08	0	0	0	0.000272	0.000103	0	0	5.45e-05	0.000106	0.000133	0.0434716
69	0.000306	0	0.00138479	0.0888943	6e-08	0.00616435	0.000702	0.000161	0.000113	0.000488	1.26e-07	0	0	0.000288	0.000224	0.000366	0.0135057	0	0	0	0	0	0	0	0	0	0	0	0	0	0	0	0	0	0.000141	0	0	0.00408833	0	3.07e-05	0	0.000126	0	0	0	0.000365	0.00379364	0.044048	0.0220666
70	0.00492254	0.0281309	0.0265784	0.0785727	0.010635	0.0101697	0.00199921	0.00100171	0	0.000187	0	0.000382	0	0.000245	0.000444	9.43e-06	0.00735368	0	0	0	0	0	0	0	0	0	0	1.37e-07	0.00118664	0.000951	9.66e-06	0	0.000257	5.26e-05	0.000354	0.00778961	0.0143012	0.0722769	1.13e-05	0	0.000124	0	0.000244	0	0	0	6.39e-07	0	1.15e-07
71	0	0	0.000134	0	0	0	2.39e-06	0	0	3.22e-06	5.56e-06	1.26e-05	5.97e-06	0	1.25e-06	1.92e-06	0	0	0	1.75e-06	0	0	0	1.57e-06	0	0	9.71e-07	0	5.54e-06	0	0	0	0	4.05e-07	3.27e-06	0	0	0	1.41e-05	1.98e-05	3.9e-06	8.4e-07	0	0	4.81e-06	0	0	0	3.35e-06
72	0.00398398	0.179192	0.055959	0.291533	0.139329	0.0198279	0.00243406	0	0	4.49e-05	0.00018	0.0005	0	0	0.000138	0.000504	0.00412048	0	0	0	0	0	0	0	0	0	0	4.22e-05	3.01e-05	0.000289	0	0	0.000939	0.00721313	0.0105539	0.0196082	0.00365793	0.0682843	0.00613457	0.00556772	0.0007	0.000155	5.84e-05	0	0	0	0.000204	0.000959	0.000497
73	0	0	0.864047	0	0	0	0	0	0	0	0.000153	0	0	0	0	0	0	1.41e-08	0	1.01e-07	1.74e-05	0	0	0	0	2.73e-07	0	0.000182	0	0	0	3.89e-05	0	0	0	0	0	0	0	0	0	0	0	0	0	0	0	0	0
74	0.00447036	0.112951	0.0279082	0.00858789	0.190595	0.0110161	0.00559959	0.00156927	0	0.000385	0	0	0.00527179	0	0.00129985	0.00226706	0.00682464	0.00200741	0	0	0	0	0	0	0	0	0.000264	9.66e-05	0.00164485	0.000749	0	0	0.00145008	0.00601355	0.00211941	0.0431007	0.0189725	0.038863	0	0.00509296	0.00313096	0.00108786	0	0	0.00176342	0	0	0.0010699	0.00120803
75	0.000704	0.111741	0.0207797	0.000149	0.0823001	0.00461628	0.00675867	0.00407122	0.00261788	0.000718	0.0070314	0.0299658	0.00962368	0.00178081	0.00566377	0.00479992	0.00834506	0.00148278	0.00082	0	0	0	0	0	0.000249	0	0	0.000734	0.0179406	0.0092785	0.00123857	0.000433	0.00110913	0.00319455	0.000401	0.0262986	0.0270857	0.0161863	0.000445	0.00165134	0.00342693	0.000906	0	0	0	0	0.000723	0.00106727	1.76e-08
76	0	0.0859411	0.0047781	2e-05	0.0453951	1.56e-07	0	0.000503	0.001	0.00430103	0.0207215	0.0721191	0.0312652	0.00497197	0.00727814	0.00619915	0	1.33e-05	0	0	0	0	0	0.00463705	0	0.00106423	0	0.00162991	0.00224024	0.0110021	0.00253797	0	1.53e-06	0.00130804	0	0.0118906	0.00849239	0.00919226	0	0	0	0	0	0	5.9e-05	0.000801	0.000179	0	0.00147011
77	0.00237545	0.0945878	0.245311	0.0713444	0	0	0	0	0	0	0	0	0	0.000105	0	0	0.00782713	0.00314956	0	0	0	0	0	0	0	0	0	0	0	0.000476	0	0	0	0	0	0.0427958	0	0.0354929	0.0152187	0.00298774	0.00158298	0	0	0	0	0	0	0	0.00301879
78	0.00638548	0.13415	0.0450673	0.277601	0.0920643	0.0153675	0.00240505	0	0	0	0	0.000151	7.78e-05	0	1.45e-08	0.00104032	0.00881114	1.04e-07	0	0	0	0	0	0	0	0	0	2.38e-06	0.000783	0	7.2e-05	5.63e-05	0.00104075	0.0070726	0.0116326	0.0292105	0.00574118	0.112401	0.00671051	0.00381171	0.0016325	0	0	0	0	0	0.00193409	0.0146614	0.00168589
79	0	0.00153596	6.75e-05	0.00132339	0	0	0.00540274	0.00272672	0.0125716	0.0312152	0.103508	0.0623484	0.0126069	0.0059606	0.00282039	0	0	0	0	0	0.000358	0	0.00181248	0.00506724	0.00114355	0.000125	0	0	0.000824	0.00503121	0.00547649	0	0	0	0.000189	0	0	0.00218766	0	0	0.000759	0.000561	0.000537	0.00243076	0.00453978	0.00224991	0.00214156	0.00113295	0.0120793
80	0	0	0	0.00228618	0	0	0.00285945	0.00385143	0.0112715	0.0416122	0.18244	0.11847	0.00834423	0.00880778	0	0	0	0	0	0	0	0	0.00288631	0.00569283	0	0.000605	0	0	0	0.00434565	0.00433982	0	0.000442	0.00166696	0	0	0	0.00647871	0	0	0.000479	0	0.000352	0.00197217	0.00161249	0.00398329	0.00129475	0.00142707	0.0102187
81	0	0	0	0.00334368	0	0	0.00202688	0.00105371	0.0138665	0.058009	0.229495	0.170786	0.00900928	0.00875003	0.00128853	0	0	0	0	0	0	0	0.000791	0.00526959	0	0	0	0	0	0.00270572	0.0068782	0	0	0	0	0	0	0	0	0.000504	0	0.000565	0.00019	0.00132044	0.00553253	0.00340332	0.0023792	0.000875	0.0107799
82	0	0	0	0.000209	0	0.000889	0.00412992	0.00793233	0.0103213	0.0805031	0.00493763	0.00019	0.00543971	0.019504	0.0113406	0.00726989	0.00253014	3.65e-05	0	0	0.000188	0	0	0.000186	0.000101	0	0	0	0.000852	0.00514946	0.00471392	0	0	0	0	0	0	0	0	0	0.000211	3.75e-05	2.18e-05	0.000487	0	0	0	0	0.000231
83	0.000232	0	0	0.000241	0.000758	0.00502131	0.00632663	0.00722542	0.00420536	0.0118327	0.000253	0	0.000829	0.00389316	0.00827332	0.0123032	0.00755414	0	0	0	0.000185	0	0.000208	0.000351	5.48e-05	5.58e-06	0	0	0.00322897	0.00371635	0.00113146	0	0	0	0	0	0.00188047	0.00549543	0	0	0	0.000598	0	0	0	0	0	0	0.00150144
84	0.000273	0.00114329	0.00427043	0.0121223	0.00197275	0.0100499	0.00407382	0.00278414	0.000392	0.000932	0.000161	0	0.000223	0.000581	0.00299927	0.00651545	0.0120052	0.000259	3.25e-05	0.000157	3.55e-05	0	1.61e-05	9.4e-05	5.29e-05	0	0.000469	0	0.00527517	0.00284959	0.000476	0	0.000177	0	0	0.000141	2.95e-05	0.0143845	4.73e-05	0.00064	0.000419	0.000405	0.000145	0.000101	7.66e-05	0	0.000223	0.000216	0.000454
85	0.000476	0.01053	0.0349575	0.120219	0.000595	0.00278011	0.000366	6.26e-05	0	0.000131	0	0	0	0	0	0.00168398	0.0028865	0.00054	0	9.67e-05	0	0	0	2.41e-05	1.35e-05	0	0	0.000199	0	0	0	0	0.000103	6.81e-06	0	0.00127413	0	1.22e-07	2.24e-07	0.000156	0.000104	0	0	0	0	0	0.000127	3.95e-05	1.88e-05
86	0.00926616	0.189106	0.000401	0.0695383	0.0057103	0.0182405	0.00403633	0	0	1.44e-06	0	0	0	0	0	0.00239241	0.0523516	0.0046264	0.000654	0	0	0	0	0	0	0	0.000258	0.00157466	0.00520299	0.00118209	0	0	4.79e-06	0	0	0.0857155	0.03626	0.311648	8.89e-05	0.0185273	0.00319982	0.00081	0.000442	0	0	0	0	0.00149985	0.00280089
87	0.000648	0.17576	0.0350241	0.0160428	0.0113114	0.00378773	0.000224	0	0	0	0	0	5.21e-05	0.000261	0.000301	0.00232857	0.00564041	0.00771494	0.00120804	9.63e-05	0	0	0	0	7.73e-05	0.000846	0.00597903	0.000319	0.0049623	0.0014202	0.000342	0.000989	0.00458562	0.00787701	0.01646	1.8e-08	0.000686	0.0230098	0.00952344	0.00135739	0.000621	0.000165	0	0	0	0	0.00168922	0.00447387	0.00078
88	0.00133119	0.0236929	0.00831636	0.00277556	0.00279851	0	0.00433294	0.00136651	0.000272	0.00028	0	0.000599	0.00116147	0.000256	0.00458507	0.00848947	0.020578	0.0186803	0.00914159	0.00291748	0.000673	0.000161	0	0.000857	0.00203768	0.0108391	0.0374005	0.00245213	0.0434281	0.0236758	0.00515393	0.0190059	0.0213129	0.018106	0.0166309	0.00549525	0	0.0225396	0.0067575	0.00497884	0.00113678	0.00203947	0.000395	0.000158	0	0.00108074	0.00454032	0.00280765	0.00224533
89	0.00876458	0.358648	0.0140871	0.0215802	0.0286282	0.0059673	0.000751	0	0	0	0	0.000593	0.000305	6.17e-05	0.000565	0.00101446	0.014026	0.0100281	0.000456	0	0	0	0	0	0	0.000363	0.00181238	0.00595433	0.0046353	0	0.000117	0.000462	0.00249505	0.0224463	0.0636742	0.12856	0.0340602	0.128874	7.08e-05	0.000964	0	0.000608	0	0	0	0	0	0.000866	0.00109726
90	0.00963335	0.0705568	0.0139669	0.192266	0.134952	0.0770011	0.017072	0.00151749	4.57e-05	0	0	0	0	0	0.00016	8.8e-08	0.00216491	0	0	0	0	0	0	0	0	0	0	0.000814	0.000576	0	0	0	0.00111025	0.00359125	0.000802	0.0174792	0.00810595	0.218516	1.78e-05	0.0330693	0.0106401	0.00133442	0.000281	0	0	0.000126	0.000101	0.00525458	0.000294
[truncated: 41 more columns]

## Sheet: model_ASD
90	76	E	-6.58127e+07	200
probinit	1	0
probinit	2	0
probinit	3	9.08174e-133
probinit	4	0
probinit	5	0
probinit	6	0
probinit	7	0
probinit	8	0
probinit	9	0
probinit	10	0
probinit	11	0
probinit	12	0
probinit	13	0
probinit	14	0
probinit	15	0
probinit	16	0
probinit	17	0
probinit	18	0
probinit	19	0
probinit	20	0
probinit	21	0
probinit	22	0
probinit	23	0
probinit	24	0
probinit	25	0
probinit	26	0
probinit	27	0
probinit	28	0
probinit	29	0
probinit	30	0
probinit	31	0
probinit	32	0
probinit	33	0
probinit	34	0
probinit	35	0
probinit	36	0
probinit	37	0
probinit	38	0
probinit	39	1.04293e-261
probinit	40	0
probinit	41	0
probinit	42	0
probinit	43	0
probinit	44	0
probinit	45	0
probinit	46	0
probinit	47	0
probinit	48	0
probinit	49	0
probinit	50	0
probinit	51	0
probinit	52	0
probinit	53	0
probinit	54	0
probinit	55	0
probinit	56	0
probinit	57	0
probinit	58	0
probinit	59	0
probinit	60	0
probinit	61	0
probinit	62	0
probinit	63	0
probinit	64	0
probinit	65	1.51204E-319
probinit	66	0
probinit	67	0
probinit	68	0
probinit	69	0
probinit	70	0
probinit	71	1
probinit	72	0
probinit	73	2.74801e-173
probinit	74	0
probinit	75	0
probinit	76	0
probinit	77	0
probinit	78	0
probinit	79	0
probinit	80	0
probinit	81	0
probinit	82	0
probinit	83	0
probinit	84	0
probinit	85	0
probinit	86	0
probinit	87	0
probinit	88	0
probinit	89	0
probinit	90	0
transitionprobs	1	1	0.0496582
transitionprobs	1	2	0.174964
transitionprobs	1	3	0.00995837
transitionprobs	1	4	0.13877
transitionprobs	1	5	0.0648326
transitionprobs	1	6	0.046656
transitionprobs	1	7	0.00604689
transitionprobs	1	8	0.000536741
transitionprobs	1	9	0
transitionprobs	1	10	0
transitionprobs	1	11	0
transitionprobs	1	12	0
transitionprobs	1	13	0
transitionprobs	1	14	5.11473e-05
transitionprobs	1	15	1.85138e-06
transitionprobs	1	16	0.00114088
transitionprobs	1	17	0.0124419
transitionprobs	1	18	0.00204221
transitionprobs	1	19	0
transitionprobs	1	20	0
transitionprobs	1	21	0
transitionprobs	1	22	0
transitionprobs	1	23	0
transitionprobs	1	24	0
transitionprobs	1	25	0
transitionprobs	1	26	0
transitionprobs	1	27	0
transitionprobs	1	28	0.000300182
transitionprobs	1	29	0.00315459
transitionprobs	1	30	0.000891542
transitionprobs	1	31	0
transitionprobs	1	32	0
transitionprobs	1	33	0.00340272
transitionprobs	1	34	0.0106998
transitionprobs	1	35	0.0141227
transitionprobs	1	36	0.0549943
transitionprobs	1	37	0.0220408
transitionprobs	1	38	0.217673
transitionprobs	1	39	3.25373e-06
transitionprobs	1	40	0.0216847
transitionprobs	1	41	0.00505012
transitionprobs	1	42	0.00133879
transitionprobs	1	43	0
transitionprobs	1	44	0
transitionprobs	1	45	0
transitionprobs	1	46	0
transitionprobs	1	47	0.000679803
transitionprobs	1	48	0.000384561
transitionprobs	1	49	0.00132557
transitionprobs	1	50	0.000369405
transitionprobs	1	51	0
transitionprobs	1	52	0
transitionprobs	1	53	0
transitionprobs	1	54	0
transitionprobs	1	55	0.00375614
transitionprobs	1	56	0
transitionprobs	1	57	0.00404225
transitionprobs	1	58	0.00156636
transitionprobs	1	59	0
transitionprobs	1	60	0
transitionprobs	1	61	0
transitionprobs	1	62	0
transitionprobs	1	63	0
transitionprobs	1	64	0.00192087
transitionprobs	1	65	0.0348261
transitionprobs	1	66	0.00575256
transitionprobs	1	67	0
transitionprobs	1	68	0
transitionprobs	1	69	0.00235046
transitionprobs	1	70	0.00236626
transitionprobs	1	71	0
transitionprobs	1	72	0.017601
transitionprobs	1	73	0
transitionprobs	1	74	0.00350433
transitionprobs	1	75	0.000128707
transitionprobs	1	76	7.04334e-05
transitionprobs	1	77	0.000681876
transitionprobs	1	78	0.0107078
transitionprobs	1	79	0
transitionprobs	1	80	0
transitionprobs	1	81	0
transitionprobs	1	82	0
transitionprobs	1	83	0.000310036
transitionprobs	1	84	0.00206538
transitionprobs	1	85	0.00134426
transitionprobs	1	86	0.00965069
transitionprobs	1	87	0.0010601
transitionprobs	1	88	0.0024935
transitionprobs	1	89	0.0108116
transitionprobs	1	90	0.0177726
transitionprobs	2	1	0.00237969
transitionprobs	2	2	0.872404
transitionprobs	2	3	0.00477652
transitionprobs	2	4	6.96458e-08
transitionprobs	2	5	0.00650635
transitionprobs	2	6	0
transitionprobs	2	7	0
transitionprobs	2	8	0
transitionprobs	2	9	0
transitionprobs	2	10	0
transitionprobs	2	11	4.96172e-05
transitionprobs	2	12	0.00010564
transitionprobs	2	13	4.1222e-05
transitionprobs	2	14	0
transitionprobs	2	15	0.000101111
transitionprobs	2	16	0.000253961
transitionprobs	2	17	0.00146414
transitionprobs	2	18	0.000980417
transitionprobs	2	19	3.26741e-05
transitionprobs	2	20	3.11694e-06
transitionprobs	2	21	0
transitionprobs	2	22	0
transitionprobs	2	23	0
transitionprobs	2	24	4.12216e-06
transitionprobs	2	25	0
transitionprobs	2	26	4.68169e-06
transitionprobs	2	27	2.89831e-05
transitionprobs	2	28	6.49496e-05
transitionprobs	2	29	2.26852e-05
transitionprobs	2	30	0
transitionprobs	2	31	0
transitionprobs	2	32	0
transitionprobs	2	33	0
transitionprobs	2	34	0.00132752
transitionprobs	2	35	0.0118297
transitionprobs	2	36	0.0601935
transitionprobs	2	37	0.000396781
transitionprobs	2	38	0.000901543
transitionprobs	2	39	0.0063536
transitionprobs	2	40	0.000401835
transitionprobs	2	41	3.42244e-05
transitionprobs	2	42	0
transitionprobs	2	43	0
transitionprobs	2	44	0
transitionprobs	2	45	0
transitionprobs	2	46	0
transitionprobs	2	47	0
transitionprobs	2	48	0
transitionprobs	2	49	0
transitionprobs	2	50	0
transitionprobs	2	51	0
transitionprobs	2	52	0
transitionprobs	2	53	0
transitionprobs	2	54	0
transitionprobs	2	55	0
transitionprobs	2	56	0
transitionprobs	2	57	0
transitionprobs	2	58	0
transitionprobs	2	59	0
transitionprobs	2	60	0
transitionprobs	2	61	0
transitionprobs	2	62	0
transitionprobs	2	63	0
transitionprobs	2	64	0
transitionprobs	2	65	0
transitionprobs	2	66	0
transitionprobs	2	67	0
transitionprobs	2	68	0
transitionprobs	2	69	0
transitionprobs	2	70	0.000152883
transitionprobs	2	71	0
transitionprobs	2	72	0.00652911
transitionprobs	2	73	0
transitionprobs	2	74	0.00128135
transitionprobs	2	75	0.000594762
transitionprobs	2	76	0.000210223
transitionprobs	2	77	0.000519335
transitionprobs	2	78	0.00324145
transitionprobs	2	79	0
transitionprobs	2	80	0
transitionprobs	2	81	0
transitionprobs	2	82	0
transitionprobs	2	83	0
transitionprobs	2	84	7.4118e-05
transitionprobs	2	85	0.000571132
transitionprobs	2	86	0.00221516
transitionprobs	2	87	0.00646463
transitionprobs	2	88	0.000539964
transitionprobs	2	89	0.00592785
transitionprobs	2	90	0.00101545
transitionprobs	3	1	2.11138e-05
transitionprobs	3	2	0.000707157
transitionprobs	3	3	0.969379
transitionprobs	3	4	0.000325921
transitionprobs	3	5	0.000520641
transitionprobs	3	6	0
transitionprobs	3	7	7.40453e-06
transitionprobs	3	8	0
transitionprobs	3	9	5.12038e-07
transitionprobs	3	10	0
transitionprobs	3	11	0
transitionprobs	3	12	0
transitionprobs	3	13	2.22757e-06
transitionprobs	3	14	2.43393e-06
transitionprobs	3	15	2.68223e-06
transitionprobs	3	16	3.21178e-05
transitionprobs	3	17	5.65604e-05
transitionprobs	3	18	3.98427e-05
transitionprobs	3	19	2.10799e-06
transitionprobs	3	20	0
transitionprobs	3	21	0
transitionprobs	3	22	0
transitionprobs	3	23	0
transitionprobs	3	24	0
transitionprobs	3	25	0
transitionprobs	3	26	0
transitionprobs	3	27	0
transitionprobs	3	28	3.46888e-06
transitionprobs	3	29	1.13061e-05
transitionprobs	3	30	0
transitionprobs	3	31	0
transitionprobs	3	32	0
transitionprobs	3	33	4.26371e-06
transitionprobs	3	34	1.35516e-05
transitionprobs	3	35	8.55001e-05
transitionprobs	3	36	0
transitionprobs	3	37	0
transitionprobs	3	38	3.81821e-07
transitionprobs	3	39	0.0160064
transitionprobs	3	40	0.000120489
transitionprobs	3	41	1.30941e-05
transitionprobs	3	42	9.94405e-07
transitionprobs	3	43	1.5692e-06
transitionprobs	3	44	0
transitionprobs	3	45	0
transitionprobs	3	46	0
transitionprobs	3	47	8.17079e-07
transitionprobs	3	48	1.6706e-05
transitionprobs	3	49	4.43064e-06
transitionprobs	3	50	2.21528e-06
transitionprobs	3	51	0
transitionprobs	3	52	0
transitionprobs	3	53	1.17017e-07
transitionprobs	3	54	6.7153e-06
transitionprobs	3	55	4.22146e-05
transitionprobs	3	56	7.54898e-06
transitionprobs	3	57	0.000107737
transitionprobs	3	58	2.47908e-07
transitionprobs	3	59	0
transitionprobs	3	60	0
transitionprobs	3	61	0
transitionprobs	3	62	0
transitionprobs	3	63	0
transitionprobs	3	64	2.96121e-07
transitionprobs	3	65	0.0024846
transitionprobs	3	66	0
transitionprobs	3	67	0
transitionprobs	3	68	2.54136e-08
transitionprobs	3	69	2.25182e-05
transitionprobs	3	70	1.21222e-05
transitionprobs	3	71	1.14247e-05
transitionprobs	3	72	0.000287039
transitionprobs	3	73	0.00870111
transitionprobs	3	74	4.43766e-05
transitionprobs	3	75	1.65488e-05
transitionprobs	3	76	4.48532e-06
transitionprobs	3	77	0.000149632
transitionprobs	3	78	0.000127656
transitionprobs	3	79	1.2564e-07
transitionprobs	3	80	0
transitionprobs	3	81	0
transitionprobs	3	82	0
transitionprobs	3	83	0
transitionprobs	3	84	2.22838e-05
transitionprobs	3	85	0.000322509
transitionprobs	3	86	1.6868e-07
transitionprobs	3	87	0.000167558
transitionprobs	3	88	1.28519e-05
transitionprobs	3	89	2.7958e-05
transitionprobs	3	90	3.52862e-05
transitionprobs	4	1	0.00133003
transitionprobs	4	2	2.69724e-07
transitionprobs	4	3	0.00181644
transitionprobs	4	4	0.89944
transitionprobs	4	5	0.0402362
transitionprobs	4	6	0.000842977
transitionprobs	4	7	6.19006e-05
transitionprobs	4	8	2.30994e-05
transitionprobs	4	9	0
transitionprobs	4	10	1.30458e-05
transitionprobs	4	11	0
transitionprobs	4	12	0
transitionprobs	4	13	0
transitionprobs	4	14	1.67447e-05
transitionprobs	4	15	6.60573e-06
transitionprobs	4	16	0.000159449
transitionprobs	4	17	0.000536446
transitionprobs	4	18	0
transitionprobs	4	19	0
transitionprobs	4	20	0
transitionprobs	4	21	0
transitionprobs	4	22	0
transitionprobs	4	23	0
transitionprobs	4	24	0
transitionprobs	4	25	0
transitionprobs	4	26	0
transitionprobs	4	27	0
transitionprobs	4	28	0
transitionprobs	4	29	2.9092e-05
transitionprobs	4	30	1.85432e-07
transitionprobs	4	31	0
transitionprobs	4	32	2.64859e-06
transitionprobs	4	33	7.54878e-06
transitionprobs	4	34	3.57588e-07
transitionprobs	4	35	0
transitionprobs	4	36	6.19873e-08
transitionprobs	4	37	2.06607e-08
transitionprobs	4	38	0.00457062
transitionprobs	4	39	0.007242
transitionprobs	4	40	0.00119416
transitionprobs	4	41	0.000152282
transitionprobs	4	42	1.62782e-05
transitionprobs	4	43	0
transitionprobs	4	44	0
transitionprobs	4	45	0
transitionprobs	4	46	2.65002e-06
transitionprobs	4	47	2.06282e-05
transitionprobs	4	48	0.000525599
transitionprobs	4	49	0.000136284
transitionprobs	4	50	4.43305e-05
transitionprobs	4	51	0
transitionprobs	4	52	1.7625e-06
transitionprobs	4	53	1.42231e-07
transitionprobs	4	54	6.61552e-05
transitionprobs	4	55	0.000898549
transitionprobs	4	56	0
transitionprobs	4	57	0.000914247
transitionprobs	4	58	0
transitionprobs	4	59	0
transitionprobs	4	60	0
transitionprobs	4	61	0
transitionprobs	4	62	0
transitionprobs	4	63	0
transitionprobs	4	64	1.79174e-06
transitionprobs	4	65	0.00817506
transitionprobs	4	66	0.00603415
transitionprobs	4	67	5.48075e-05
transitionprobs	4	68	1.49131e-05
transitionprobs	4	69	0.00416599
transitionprobs	4	70	0.000419997
transitionprobs	4	71	0
transitionprobs	4	72	0.00709024
transitionprobs	4	73	0
transitionprobs	4	74	6.15036e-05
transitionprobs	4	75	6.63983e-07
transitionprobs	4	76	0
transitionprobs	4	77	0.00023192
transitionprobs	4	78	0.00421695
transitionprobs	4	79	2.64049e-05
transitionprobs	4	80	1.86313e-05
transitionprobs	4	81	0
transitionprobs	4	82	6.67315e-08
transitionprobs	4	83	2.22588e-07
transitionprobs	4	84	0.000320529
transitionprobs	4	85	0.00551784
transitionprobs	4	86	0.000514867
transitionprobs	4	87	0.000552726
transitionprobs	4	88	5.94262e-05
transitionprobs	4	89	0.000134169
transitionprobs	4	90	0.00207868
transitionprobs	5	1	0.0063575
transitionprobs	5	2	0.0405835
transitionprobs	5	3	0.0247362
transitionprobs	5	4	0.36732
transitionprobs	5	5	0.357281
transitionprobs	5	6	0.0367567
transitionprobs	5	7	0.00341539
transitionprobs	5	8	0
transitionprobs	5	9	0
transitionprobs	5	10	3.27037e-05
transitionprobs	5	11	0
transitionprobs	5	12	0.000272283
transitionprobs	5	13	0
transitionprobs	5	14	0
transitionprobs	5	15	0.000287721
transitionprobs	5	16	0.000281072
transitionprobs	5	17	0.000365533
transitionprobs	5	18	0
transitionprobs	5	19	0
transitionprobs	5	20	0
transitionprobs	5	21	0
transitionprobs	5	22	0
transitionprobs	5	23	0
transitionprobs	5	24	0
transitionprobs	5	25	0
transitionprobs	5	26	0
transitionprobs	5	27	0
transitionprobs	5	28	7.73732e-06
transitionprobs	5	29	5.37817e-05
transitionprobs	5	30	0
transitionprobs	5	31	3.13111e-08
transitionprobs	5	32	7.11439e-05
transitionprobs	5	33	0.000585202
transitionprobs	5	34	0.00747015
transitionprobs	5	35	0.00145835
transitionprobs	5	36	3.27561e-06
transitionprobs	5	37	0
transitionprobs	5	38	0.0494082
transitionprobs	5	39	2.20076e-08
transitionprobs	5	40	0.00698869
transitionprobs	5	41	0.000524567
transitionprobs	5	42	0
transitionprobs	5	43	0
transitionprobs	5	44	0
transitionprobs	5	45	0
transitionprobs	5	46	0
transitionprobs	5	47	8.99957e-07
transitionprobs	5	48	0.00139573
transitionprobs	5	49	0.000767435
transitionprobs	5	50	0.000241942
transitionprobs	5	51	0
transitionprobs	5	52	0
transitionprobs	5	53	3.23776e-05
transitionprobs	5	54	0
transitionprobs	5	55	0.00406493
transitionprobs	5	56	0
transitionprobs	5	57	0.000166408
transitionprobs	5	58	0
transitionprobs	5	59	0
transitionprobs	5	60	0
transitionprobs	5	61	0
transitionprobs	5	62	0
transitionprobs	5	63	0
transitionprobs	5	64	0.000829257
transitionprobs	5	65	0.00377458
transitionprobs	5	66	3.25309e-05
transitionprobs	5	67	0
transitionprobs	5	68	0
transitionprobs	5	69	0
transitionprobs	5	70	0.00165739
transitionprobs	5	71	0
transitionprobs	5	72	0.0324096
transitionprobs	5	73	0
transitionprobs	5	74	0.012969
transitionprobs	5	75	0.0023835
transitionprobs	5	76	0.000816122
transitionprobs	5	77	0
transitionprobs	5	78	0.015163
transitionprobs	5	79	0
transitionprobs	5	80	0
transitionprobs	5	81	0
transitionprobs	5	82	0
transitionprobs	5	83	8.64722e-08
transitionprobs	5	84	0.000844655
transitionprobs	5	85	7.12486e-05
transitionprobs	5	86	0.000789578
transitionprobs	5	87	0.00239129
transitionprobs	5	88	0.000222133
transitionprobs	5	89	0.00183991
transitionprobs	5	90	0.0128757
transitionprobs	6	1	0.00985933
transitionprobs	6	2	0
transitionprobs	6	3	0
transitionprobs	6	4	0.0173782
transitionprobs	6	5	0.0773153
transitionprobs	6	6	0.361025
transitionprobs	6	7	0.112889
transitionprobs	6	8	0.0193755
transitionprobs	6	9	0.0022723
transitionprobs	6	10	0.00058658
transitionprobs	6	11	0
transitionprobs	6	12	0
transitionprobs	6	13	0
transitionprobs	6	14	0
transitionprobs	6	15	0.000323373
transitionprobs	6	16	0.000855197
transitionprobs	6	17	0.0138806
transitionprobs	6	18	0
transitionprobs	6	19	0
transitionprobs	6	20	0
transitionprobs	6	21	0
transitionprobs	6	22	0
transitionprobs	6	23	0
transitionprobs	6	24	0
transitionprobs	6	25	0
transitionprobs	6	26	0
transitionprobs	6	27	0
transitionprobs	6	28	0
transitionprobs	6	29	0.00743618
transitionprobs	6	30	0
transitionprobs	6	31	0.000294207
transitionprobs	6	32	0.000910804
transitionprobs	6	33	0.00338281
transitionprobs	6	34	0.00472478
transitionprobs	6	35	6.0477e-05
transitionprobs	6	36	0
transitionprobs	6	37	0.0312356
transitionprobs	6	38	0.219971
transitionprobs	6	39	0
transitionprobs	6	40	0.000660978
transitionprobs	6	41	0.000912066
transitionprobs	6	42	2.60594e-05
transitionprobs	6	43	2.3387e-05
transitionprobs	6	44	0
transitionprobs	6	45	0
transitionprobs	6	46	0
transitionprobs	6	47	0.000304681
transitionprobs	6	48	0.0015345
transitionprobs	6	49	0.0100913
transitionprobs	6	50	0.00264583
transitionprobs	6	51	4.76521e-06
transitionprobs	6	52	0
transitionprobs	6	53	0
transitionprobs	6	54	0
transitionprobs	6	55	0
transitionprobs	6	56	0
transitionprobs	6	57	0
transitionprobs	6	58	0
transitionprobs	6	59	0
transitionprobs	6	60	0
transitionprobs	6	61	0
transitionprobs	6	62	0
transitionprobs	6	63	0
transitionprobs	6	64	0
transitionprobs	6	65	0
transitionprobs	6	66	0.0348465
transitionprobs	6	67	0.00401401
transitionprobs	6	68	0.00173118
transitionprobs	6	69	0.00561013
transitionprobs	6	70	0.00105269
transitionprobs	6	71	0
transitionprobs	6	72	0.0104083
transitionprobs	6	73	0
transitionprobs	6	74	0.00180102
transitionprobs	6	75	0.000553613
transitionprobs	6	76	1.54087e-05
transitionprobs	6	77	0
transitionprobs	6	78	0.0061962
transitionprobs	6	79	6.5857e-05
transitionprobs	6	80	0
transitionprobs	6	81	0.000158569
transitionprobs	6	82	0.000146263
transitionprobs	6	83	0.00207989
transitionprobs	6	84	0.00509244
transitionprobs	6	85	0.00236635
transitionprobs	6	86	0.00300094
transitionprobs	6	87	0.00177754
transitionprobs	6	88	0
transitionprobs	6	89	0.00178985
transitionprobs	6	90	0.0173134
transitionprobs	7	1	0.00320816
transitionprobs	7	2	0
transitionprobs	7	3	0.00022652
transitionprobs	7	4	0.0063607
transitionprobs	7	5	0.013039
transitionprobs	7	6	0.270412
transitionprobs	7	7	0.271376
transitionprobs	7	8	0.126484
transitionprobs	7	9	0.0185703
transitionprobs	7	10	0.00164045
transitionprobs	7	11	0.000163712
transitionprobs	7	12	0
transitionprobs	7	13	0
transitionprobs	7	14	9.74376e-06
transitionprobs	7	15	0.000669641
transitionprobs	7	16	0.00139344
transitionprobs	7	17	0.0122819
transitionprobs	7	18	0
transitionprobs	7	19	0
transitionprobs	7	20	0
transitionprobs	7	21	0
transitionprobs	7	22	0
transitionprobs	7	23	4.51964e-05
transitionprobs	7	24	0
transitionprobs	7	25	0
transitionprobs	7	26	0
transitionprobs	7	27	0
transitionprobs	7	28	0
transitionprobs	7	29	0.0161309
transitionprobs	7	30	0.00917803
transitionprobs	7	31	0.00288324
transitionprobs	7	32	0
transitionprobs	7	33	0.00526199
transitionprobs	7	34	0.00283067
transitionprobs	7	35	0.000456958
transitionprobs	7	36	0
transitionprobs	7	37	0.0308106
transitionprobs	7	38	0.0642643
transitionprobs	7	39	0
transitionprobs	7	40	0.00971711
transitionprobs	7	41	0.007222
transitionprobs	7	42	0.00410433
transitionprobs	7	43	0.00100234
transitionprobs	7	44	0.00058852
transitionprobs	7	45	0
transitionprobs	7	46	0.000457944
transitionprobs	7	47	0.00132714
transitionprobs	7	48	0.000791056
transitionprobs	7	49	0.0099702
transitionprobs	7	50	0.00264684
transitionprobs	7	51	0.00136354
transitionprobs	7	52	0
transitionprobs	7	53	0
transitionprobs	7	54	0.00512162
transitionprobs	7	55	0.00269818
transitionprobs	7	56	0.000656112
transitionprobs	7	57	0.00226224
transitionprobs	7	58	0.00145795
transitionprobs	7	59	0
transitionprobs	7	60	0
transitionprobs	7	61	4.15184e-06
transitionprobs	7	62	0
transitionprobs	7	63	0.000321315
transitionprobs	7	64	4.69305e-07
transitionprobs	7	65	0.0017664
transitionprobs	7	66	0.0262597
transitionprobs	7	67	0.0187548
transitionprobs	7	68	0.0059952
transitionprobs	7	69	0.00141809
transitionprobs	7	70	0.00113509
transitionprobs	7	71	0.000198542
transitionprobs	7	72	0.00245224
transitionprobs	7	73	0
transitionprobs	7	74	0.00215793
transitionprobs	7	75	0.00107899
transitionprobs	7	76	0.000137193
transitionprobs	7	77	0
transitionprobs	7	78	0.0012912
transitionprobs	7	79	0.00173588
transitionprobs	7	80	0.00121251
transitionprobs	7	81	0.000391428
transitionprobs	7	82	0.00132367
transitionprobs	7	83	0.00562778
transitionprobs	7	84	0.0051551
transitionprobs	7	85	0.00108042
transitionprobs	7	86	0.00108943
transitionprobs	7	87	0.00134264
transitionprobs	7	88	0.0021969
transitionprobs	7	89	0.000305902
transitionprobs	7	90	0.00648259
transitionprobs	8	1	1.63008e-05
transitionprobs	8	2	0
transitionprobs	8	3	0
transitionprobs	8	4	0.00125332
transitionprobs	8	5	0
transitionprobs	8	6	0.0782242
transitionprobs	8	7	0.187404
transitionprobs	8	8	0.277916
transitionprobs	8	9	0.110092
transitionprobs	8	10	0.0167936
transitionprobs	8	11	0.0015079
transitionprobs	8	12	0.000215803
transitionprobs	8	13	0.000192776
transitionprobs	8	14	0.000980443
transitionprobs	8	15	0.00277094
transitionprobs	8	16	0.00406039
transitionprobs	8	17	0.0107014
transitionprobs	8	18	0
transitionprobs	8	19	0
transitionprobs	8	20	0
transitionprobs	8	21	0
transitionprobs	8	22	0
transitionprobs	8	23	6.67927e-05
transitionprobs	8	24	0.000618398
transitionprobs	8	25	0
transitionprobs	8	26	0
transitionprobs	8	27	0
transitionprobs	8	28	0
transitionprobs	8	29	0.0237649
transitionprobs	8	30	0.0225611
transitionprobs	8	31	0.0128137
transitionprobs	8	32	0
transitionprobs	8	33	0.00299933
transitionprobs	8	34	0.000347364
transitionprobs	8	35	0
transitionprobs	8	36	0
transitionprobs	8	37	0.035675
transitionprobs	8	38	0.0118412
transitionprobs	8	39	0
transitionprobs	8	40	0.00466747
transitionprobs	8	41	0.00752894
transitionprobs	8	42	0.00753758
transitionprobs	8	43	0.0059289
transitionprobs	8	44	0.00357449
transitionprobs	8	45	0.000424029
transitionprobs	8	46	0.00151284
transitionprobs	8	47	0.00121578
transitionprobs	8	48	0
transitionprobs	8	49	0.0259932
transitionprobs	8	50	0.0119636
transitionprobs	8	51	0.00525193
transitionprobs	8	52	0.00370991
transitionprobs	8	53	0.00450371
transitionprobs	8	54	0.0206038
transitionprobs	8	55	0.00260738
transitionprobs	8	56	0.00243261
transitionprobs	8	57	0.0029787
transitionprobs	8	58	0.00848674
transitionprobs	8	59	0
transitionprobs	8	60	0.00207189
transitionprobs	8	61	0.000297592
transitionprobs	8	62	0.000656406
transitionprobs	8	63	0.00266012
transitionprobs	8	64	0
transitionprobs	8	65	0.000383989
transitionprobs	8	66	0.0108574
transitionprobs	8	67	0.0223373
transitionprobs	8	68	0.00820319
transitionprobs	8	69	0.00157149
transitionprobs	8	70	0.00134543
transitionprobs	8	71	0.000317732
transitionprobs	8	72	0.000366529
transitionprobs	8	73	0
transitionprobs	8	74	0.000348749
transitionprobs	8	75	0.000634336
transitionprobs	8	76	2.0534e-08
transitionprobs	8	77	0
transitionprobs	8	78	0.000571826
transitionprobs	8	79	0.00187371
transitionprobs	8	80	0.000879807
transitionprobs	8	81	0.000439755
transitionprobs	8	82	0.00640413
transitionprobs	8	83	0.0063175
transitionprobs	8	84	0.00450015
transitionprobs	8	85	0.000229484
transitionprobs	8	86	0.000457857
transitionprobs	8	87	4.15558e-07
transitionprobs	8	88	0.000580226
transitionprobs	8	89	0.000560187
transitionprobs	8	90	0.00139487
transitionprobs	9	1	8.73023e-05
transitionprobs	9	2	0
transitionprobs	9	3	0.000322411
transitionprobs	9	4	0.000416987
transitionprobs	9	5	0
transitionprobs	9	6	0.00809985
transitionprobs	9	7	0.0354169
transitionprobs	9	8	0.126606
transitionprobs	9	9	0.257238
transitionprobs	9	10	0.154743
transitionprobs	9	11	0.0427954
transitionprobs	9	12	0.00149489
transitionprobs	9	13	0.00141713
transitionprobs	9	14	0.0113031
transitionprobs	9	15	0.00980949
transitionprobs	9	16	0.00699864
transitionprobs	9	17	0.00787524
transitionprobs	9	18	0
transitionprobs	9	19	0
transitionprobs	9	20	0
transitionprobs	9	21	0
transitionprobs	9	22	0
transitionprobs	9	23	0
transitionprobs	9	24	0
transitionprobs	9	25	0
transitionprobs	9	26	0
transitionprobs	9	27	0
transitionprobs	9	28	0
transitionprobs	9	29	0.0101281
transitionprobs	9	30	0.0112751
transitionprobs	9	31	0.00810517
transitionprobs	9	32	0
transitionprobs	9	33	0
transitionprobs	9	34	0
transitionprobs	9	35	0
transitionprobs	9	36	0
transitionprobs	9	37	0.00861716
transitionprobs	9	38	0.00380804
transitionprobs	9	39	0
transitionprobs	9	40	0.00110218
transitionprobs	9	41	0.00220811
transitionprobs	9	42	0.00101362
transitionprobs	9	43	0.00417748
transitionprobs	9	44	0.00506433
transitionprobs	9	45	0.00334007
transitionprobs	9	46	0.00181819
transitionprobs	9	47	0
transitionprobs	9	48	0
transitionprobs	9	49	0.0488673
transitionprobs	9	50	0.0874111
transitionprobs	9	51	0.0177786
transitionprobs	9	52	0.0119844
transitionprobs	9	53	0.0068197
transitionprobs	9	54	0
transitionprobs	9	55	0.0033682
transitionprobs	9	56	0.00206585
transitionprobs	9	57	0.00206968
transitionprobs	9	58	0.00491118
transitionprobs	9	59	0.0134707
transitionprobs	9	60	0.00840117
transitionprobs	9	61	0.0119838
transitionprobs	9	62	0.0082596
transitionprobs	9	63	0.0019284
transitionprobs	9	64	0
transitionprobs	9	65	0
transitionprobs	9	66	0.00143906
transitionprobs	9	67	0.00312738
transitionprobs	9	68	0.00959031
transitionprobs	9	69	0.00177622
transitionprobs	9	70	0
transitionprobs	9	71	0
transitionprobs	9	72	0
transitionprobs	9	73	0
transitionprobs	9	74	0.000110988
transitionprobs	9	75	0.00112941
transitionprobs	9	76	0.00010284
transitionprobs	9	77	0
transitionprobs	9	78	0
transitionprobs	9	79	0.0073849
transitionprobs	9	80	0.00354222
transitionprobs	9	81	0.00437686
transitionprobs	9	82	0.00542233
transitionprobs	9	83	0.00541196
transitionprobs	9	84	0.00139633
transitionprobs	9	85	0
transitionprobs	9	86	0
transitionprobs	9	87	0
transitionprobs	9	88	0.000587066
transitionprobs	9	89	0
transitionprobs	9	90	0
transitionprobs	10	1	0
transitionprobs	10	2	0
transitionprobs	10	3	0.000322987
transitionprobs	10	4	0.000456482
transitionprobs	10	5	0
transitionprobs	10	6	0
transitionprobs	10	7	0.00253465
transitionprobs	10	8	0.0173919
transitionprobs	10	9	0.121936
transitionprobs	10	10	0.27652
transitionprobs	10	11	0.185783
transitionprobs	10	12	0.0245314
transitionprobs	10	13	0.0120004
transitionprobs	10	14	0.0320316
transitionprobs	10	15	0.0122801
transitionprobs	10	16	0.00528307
transitionprobs	10	17	0.00483897
transitionprobs	10	18	0
transitionprobs	10	19	0
transitionprobs	10	20	0
transitionprobs	10	21	0
transitionprobs	10	22	0
transitionprobs	10	23	0
transitionprobs	10	24	0.000507444
transitionprobs	10	25	0
transitionprobs	10	26	0
transitionprobs	10	27	0
transitionprobs	10	28	0
transitionprobs	10	29	0.00472906
transitionprobs	10	30	0.0101366
transitionprobs	10	31	0.0131317
transitionprobs	10	32	0
transitionprobs	10	33	0
transitionprobs	10	34	0
transitionprobs	10	35	0
transitionprobs	10	36	0
transitionprobs	10	37	0.00198518
transitionprobs	10	38	0.00156684
transitionprobs	10	39	0.000730941
transitionprobs	10	40	0
transitionprobs	10	41	0.000149539
transitionprobs	10	42	0.000783196
transitionprobs	10	43	0.000267417
transitionprobs	10	44	0.00103407
transitionprobs	10	45	0.00590095
transitionprobs	10	46	0.0166418
transitionprobs	10	47	0.00261549
transitionprobs	10	48	0.000973621
transitionprobs	10	49	0.0312999
transitionprobs	10	50	0.0675986
transitionprobs	10	51	0.00214155
transitionprobs	10	52	0.00393608
transitionprobs	10	53	0.00114724
transitionprobs	10	54	0.00158924
transitionprobs	10	55	0.000616793
transitionprobs	10	56	0.000921828
transitionprobs	10	57	0.000372566
transitionprobs	10	58	0
transitionprobs	10	59	0.00516451
transitionprobs	10	60	0.00647443
transitionprobs	10	61	0.0103497
transitionprobs	10	62	0.0139828
transitionprobs	10	63	0
transitionprobs	10	64	0
transitionprobs	10	65	0
transitionprobs	10	66	0
transitionprobs	10	67	0.000253537
transitionprobs	10	68	0.00151624
transitionprobs	10	69	0.000973388
transitionprobs	10	70	0
transitionprobs	10	71	0.000231541
transitionprobs	10	72	0
transitionprobs	10	73	0
transitionprobs	10	74	0.000272666
transitionprobs	10	75	0
transitionprobs	10	76	0.000817238
transitionprobs	10	77	0
transitionprobs	10	78	0
transitionprobs	10	79	0.015159
transitionprobs	10	80	0.00919019
transitionprobs	10	81	0.0144739
transitionprobs	10	82	0.0430513
transitionprobs	10	83	0.00880019
transitionprobs	10	84	0.00226304
transitionprobs	10	85	0.000231017
transitionprobs	10	86	0
transitionprobs	10	87	0
transitionprobs	10	88	0
transitionprobs	10	89	0
transitionprobs	10	90	0.000107075
transitionprobs	11	1	0
transitionprobs	11	2	0
transitionprobs	11	3	0
transitionprobs	11	4	0.00110597
transitionprobs	11	5	0
transitionprobs	11	6	0
transitionprobs	11	7	0.000220591
transitionprobs	11	8	0.000651783
transitionprobs	11	9	0.0185953
transitionprobs	11	10	0.100797
transitionprobs	11	11	0.383009
transitionprobs	11	12	0.187707
transitionprobs	11	13	0.0573525
transitionprobs	11	14	0.0377797
transitionprobs	11	15	0.0105015
transitionprobs	11	16	0.00375588
transitionprobs	11	17	0
transitionprobs	11	18	0
transitionprobs	11	19	0
transitionprobs	11	20	0.000101016
transitionprobs	11	21	5.86763e-05
transitionprobs	11	22	0
transitionprobs	11	23	6.45886e-05
transitionprobs	11	24	0.0107433
transitionprobs	11	25	0
transitionprobs	11	26	0
transitionprobs	11	27	0
transitionprobs	11	28	9.97513e-05
transitionprobs	11	29	0.00294808
transitionprobs	11	30	0.00936206
transitionprobs	11	31	0.0168523
transitionprobs	11	32	0
transitionprobs	11	33	0.000242404
transitionprobs	11	34	0
transitionprobs	11	35	0
transitionprobs	11	36	0
transitionprobs	11	37	0
transitionprobs	11	38	0
transitionprobs	11	39	0
transitionprobs	11	40	0.000735044
transitionprobs	11	41	6.68803e-05
transitionprobs	11	42	0.000175904
transitionprobs	11	43	0
transitionprobs	11	44	0.000743375
transitionprobs	11	45	0.00565657
transitionprobs	11	46	0.00430001
transitionprobs	11	47	0.000547222
transitionprobs	11	48	0.00024595
transitionprobs	11	49	0.00783841
transitionprobs	11	50	0.0188888
transitionprobs	11	51	0.000366143
transitionprobs	11	52	0.000520172
transitionprobs	11	53	0
transitionprobs	11	54	0
transitionprobs	11	55	0
transitionprobs	11	56	0
transitionprobs	11	57	0.000395196
transitionprobs	11	58	0
transitionprobs	11	59	0.00054248
transitionprobs	11	60	0.00113402
transitionprobs	11	61	0.00222401
transitionprobs	11	62	0.0210142
transitionprobs	11	63	0
transitionprobs	11	64	0
transitionprobs	11	65	0.000200858
transitionprobs	11	66	0
transitionprobs	11	67	3.99297e-05
transitionprobs	11	68	0.000741426
transitionprobs	11	69	0
transitionprobs	11	70	4.41399e-05
transitionprobs	11	71	0.00014326
transitionprobs	11	72	0.000144921
transitionprobs	11	73	0
transitionprobs	11	74	0
transitionprobs	11	75	0.00099461
transitionprobs	11	76	0
transitionprobs	11	77	0
transitionprobs	11	78	0.000135027
transitionprobs	11	79	0.0265124
transitionprobs	11	80	0.0235471
transitionprobs	11	81	0.0377352
transitionprobs	11	82	0.00173334
transitionprobs	11	83	0.000299299
transitionprobs	11	84	0.000143595
transitionprobs	11	85	0
transitionprobs	11	86	0.00017258
transitionprobs	11	87	0
transitionprobs	11	88	6.96562e-05
transitionprobs	11	89	0
transitionprobs	11	90	0
transitionprobs	12	1	7.76995e-05
transitionprobs	12	2	0.00141626
transitionprobs	12	3	0.000273126
transitionprobs	12	4	0
transitionprobs	12	5	0
transitionprobs	12	6	0
transitionprobs	12	7	7.60295e-05
transitionprobs	12	8	0
transitionprobs	12	9	0.00046365
transitionprobs	12	10	0.00755665
transitionprobs	12	11	0.106883
transitionprobs	12	12	0.699121
transitionprobs	12	13	0.0479213
transitionprobs	12	14	0.0126839
transitionprobs	12	15	0.00271379
transitionprobs	12	16	0
transitionprobs	12	17	0
transitionprobs	12	18	0.000194583
transitionprobs	12	19	0.000152335
transitionprobs	12	20	0.000232218
transitionprobs	12	21	0.000814194
transitionprobs	12	22	0.00105483
transitionprobs	12	23	0.0542095
transitionprobs	12	24	0.00569599
transitionprobs	12	25	8.43549e-05
transitionprobs	12	26	5.0875e-05
transitionprobs	12	27	9.98707e-05
transitionprobs	12	28	3.78037e-05
transitionprobs	12	29	0
transitionprobs	12	30	0.00100128
transitionprobs	12	31	0.0023832
transitionprobs	12	32	6.10936e-05
transitionprobs	12	33	5.8329e-05
transitionprobs	12	34	0
transitionprobs	12	35	0
transitionprobs	12	36	0
transitionprobs	12	37	0
transitionprobs	12	38	0
transitionprobs	12	39	0
transitionprobs	12	40	0
transitionprobs	12	41	0
transitionprobs	12	42	0
transitionprobs	12	43	0.000207145
transitionprobs	12	44	0.0014078
transitionprobs	12	45	0.00726
transitionprobs	12	46	0.000531902
transitionprobs	12	47	5.80573e-05
transitionprobs	12	48	9.76146e-05
transitionprobs	12	49	0.000745474
transitionprobs	12	50	0.00173694
transitionprobs	12	51	0
transitionprobs	12	52	0
transitionprobs	12	53	0
transitionprobs	12	54	4.39822e-07
transitionprobs	12	55	0
transitionprobs	12	56	0
transitionprobs	12	57	0
transitionprobs	12	58	0
transitionprobs	12	59	0
transitionprobs	12	60	2.25856e-05
transitionprobs	12	61	8.96605e-05
transitionprobs	12	62	9.38086e-05
transitionprobs	12	63	0
transitionprobs	12	64	0
transitionprobs	12	65	0
transitionprobs	12	66	0
transitionprobs	12	67	0
transitionprobs	12	68	0
transitionprobs	12	69	0
transitionprobs	12	70	5.49668e-05
transitionprobs	12	71	6.94512e-05
transitionprobs	12	72	0.000464304
transitionprobs	12	73	0
transitionprobs	12	74	0
transitionprobs	12	75	0.00227653
transitionprobs	12	76	0.00330984
transitionprobs	12	77	0
transitionprobs	12	78	0
transitionprobs	12	79	0.00899834
transitionprobs	12	80	0.0102708
transitionprobs	12	81	0.0165908
transitionprobs	12	82	5.47611e-05
transitionprobs	12	83	2.25902e-05
transitionprobs	12	84	0
transitionprobs	12	85	0
transitionprobs	12	86	0
transitionprobs	12	87	0
transitionprobs	12	88	0.000273374
transitionprobs	12	89	4.58915e-05
transitionprobs	12	90	0
transitionprobs	13	1	0
transitionprobs	13	2	0.00308413
transitionprobs	13	3	0.00125179
transitionprobs	13	4	0
transitionprobs	13	5	0
transitionprobs	13	6	0
transitionprobs	13	7	0.000391057
transitionprobs	13	8	0
transitionprobs	13	9	0.00271423
transitionprobs	13	10	0.0125639
transitionprobs	13	11	0.119931
transitionprobs	13	12	0.171654
transitionprobs	13	13	0.260072
transitionprobs	13	14	0.124777
transitionprobs	13	15	0.05346
transitionprobs	13	16	0.0194378
transitionprobs	13	17	0.00747009
transitionprobs	13	18	0.000604749
transitionprobs	13	19	0.00394573
transitionprobs	13	20	0.0117076
transitionprobs	13	21	0.0209334
transitionprobs	13	22	0.00309951
transitionprobs	13	23	0.0253089
transitionprobs	13	24	0.0108926
transitionprobs	13	25	0.000119528
transitionprobs	13	26	0.000746102
transitionprobs	13	27	0.000456595
transitionprobs	13	28	0.00055583
transitionprobs	13	29	0.0106757
transitionprobs	13	30	0.0313314
transitionprobs	13	31	0.0376335
transitionprobs	13	32	0
transitionprobs	13	33	5.01268e-05
transitionprobs	13	34	0.000117698
transitionprobs	13	35	0
transitionprobs	13	36	7.86592e-05
transitionprobs	13	37	0
transitionprobs	13	38	0.00127396
transitionprobs	13	39	0
transitionprobs	13	40	0.000298447
transitionprobs	13	41	0.000478285
transitionprobs	13	42	0
transitionprobs	13	43	0.000468194
transitionprobs	13	44	0.00242202
transitionprobs	13	45	0.00528972
transitionprobs	13	46	0.0046633
transitionprobs	13	47	0.00123494
transitionprobs	13	48	0.000718981
transitionprobs	13	49	0.00737494
transitionprobs	13	50	0.00551147
transitionprobs	13	51	6.28902e-05
transitionprobs	13	52	0
transitionprobs	13	53	0
transitionprobs	13	54	0
transitionprobs	13	55	0
transitionprobs	13	56	0.000153447
transitionprobs	13	57	0
transitionprobs	13	58	0
transitionprobs	13	59	0.000783588
transitionprobs	13	60	0.00128616
transitionprobs	13	61	0.000630565
transitionprobs	13	62	0.00155446
transitionprobs	13	63	0
transitionprobs	13	64	0
transitionprobs	13	65	0
transitionprobs	13	66	0
transitionprobs	13	67	0
transitionprobs	13	68	7.11454e-05
transitionprobs	13	69	0
transitionprobs	13	70	0
transitionprobs	13	71	0.000176995
transitionprobs	13	72	0
transitionprobs	13	73	0
transitionprobs	13	74	0.00337285
transitionprobs	13	75	0.00267867
transitionprobs	13	76	0.00629825
transitionprobs	13	77	0
transitionprobs	13	78	0
transitionprobs	13	79	0.00462031
transitionprobs	13	80	0.00299801
transitionprobs	13	81	0.00442438
transitionprobs	13	82	0.00262819
transitionprobs	13	83	0.000641468
transitionprobs	13	84	0.00029282
transitionprobs	13	85	0.00012066
transitionprobs	13	86	0
transitionprobs	13	87	0
transitionprobs	13	88	0.00216847
transitionprobs	13	89	0.000237632
transitionprobs	13	90	0
transitionprobs	14	1	0
transitionprobs	14	2	0.00079608
transitionprobs	14	3	0.000829588
transitionprobs	14	4	0.00107211
transitionprobs	14	5	0
transitionprobs	14	6	0
transitionprobs	14	7	9.50832e-05
transitionprobs	14	8	0.00115775
transitionprobs	14	9	0.0121793
transitionprobs	14	10	0.0421242
transitionprobs	14	11	0.0913843
transitionprobs	14	12	0.0509345
transitionprobs	14	13	0.137671
transitionprobs	14	14	0.196428
transitionprobs	14	15	0.135574
transitionprobs	14	16	0.0671313
transitionprobs	14	17	0.0218876
transitionprobs	14	18	0.0012836
transitionprobs	14	19	0.00353567
transitionprobs	14	20	0.00529906
transitionprobs	14	21	0.0052563
transitionprobs	14	22	1.61906e-05
transitionprobs	14	23	0.00105222
transitionprobs	14	24	0.00159977
transitionprobs	14	25	0
transitionprobs	14	26	0
transitionprobs	14	27	2.61352e-05
transitionprobs	14	28	0.000213811
transitionprobs	14	29	0.0183159
transitionprobs	14	30	0.0261553
transitionprobs	14	31	0.0146412
transitionprobs	14	32	0
transitionprobs	14	33	0
transitionprobs	14	34	0
transitionprobs	14	35	0
transitionprobs	14	36	0
transitionprobs	14	37	0.00398888
transitionprobs	14	38	0.0037129
transitionprobs	14	39	0.00171991
transitionprobs	14	40	0.00234375
transitionprobs	14	41	0.00247952
transitionprobs	14	42	0.00209261
transitionprobs	14	43	0.00470979
transitionprobs	14	44	0.00733153
transitionprobs	14	45	0.00752081
transitionprobs	14	46	0.00344803
transitionprobs	14	47	0.000773499
transitionprobs	14	48	0.0017784
transitionprobs	14	49	0.0254022
transitionprobs	14	50	0.0260962
transitionprobs	14	51	0
transitionprobs	14	52	0
transitionprobs	14	53	7.90945e-07
transitionprobs	14	54	0
transitionprobs	14	55	0.000348469
transitionprobs	14	56	0.00100974
transitionprobs	14	57	0.00105357
transitionprobs	14	58	0.00150314
transitionprobs	14	59	0.0101368
transitionprobs	14	60	0.0117064
transitionprobs	14	61	0.00332235
transitionprobs	14	62	0.00856135
transitionprobs	14	63	0
transitionprobs	14	64	0
transitionprobs	14	65	0
transitionprobs	14	66	0
transitionprobs	14	67	0
transitionprobs	14	68	0.000846841
transitionprobs	14	69	0.0011019
transitionprobs	14	70	0
transitionprobs	14	71	6.60256e-05
transitionprobs	14	72	0.000121217
transitionprobs	14	73	0
transitionprobs	14	74	0.000107114
transitionprobs	14	75	0.000214279
transitionprobs	14	76	0
transitionprobs	14	77	0
transitionprobs	14	78	0
transitionprobs	14	79	0.00374533
transitionprobs	14	80	0.00358163
transitionprobs	14	81	0.00341046
transitionprobs	14	82	0.00983813
transitionprobs	14	83	0.00529597
transitionprobs	14	84	0.00160711
transitionprobs	14	85	0
transitionprobs	14	86	0.000293717
transitionprobs	14	87	0.000150765
transitionprobs	14	88	0.00184853
transitionprobs	14	89	2.14395e-05
transitionprobs	14	90	4.94735e-05
transitionprobs	15	1	0.000431091
transitionprobs	15	2	0.0051955
transitionprobs	15	3	0.00322544
transitionprobs	15	4	0.00033507
transitionprobs	15	5	0
transitionprobs	15	6	0.00206104
transitionprobs	15	7	0
transitionprobs	15	8	0.00261264
transitionprobs	15	9	0.00861458
transitionprobs	15	10	0.0191183
transitionprobs	15	11	0.0279329
transitionprobs	15	12	0.0111849
transitionprobs	15	13	0.0567774
transitionprobs	15	14	0.133741
transitionprobs	15	15	0.198888
transitionprobs	15	16	0.160947
transitionprobs	15	17	0.0666854
transitionprobs	15	18	0.00725412
transitionprobs	15	19	0.0108536
transitionprobs	15	20	0.00690804
transitionprobs	15	21	0.00555369
transitionprobs	15	22	0.000269648
transitionprobs	15	23	0.000216598
transitionprobs	15	24	0.000916086
transitionprobs	15	25	0
transitionprobs	15	26	0
transitionprobs	15	27	0.000413273
transitionprobs	15	28	8.7688e-05
transitionprobs	15	29	0.0339477
transitionprobs	15	30	0.0339951
transitionprobs	15	31	0.0115995
transitionprobs	15	32	0
transitionprobs	15	33	0.000132172
transitionprobs	15	34	0.000285034
transitionprobs	15	35	0
transitionprobs	15	36	0
transitionprobs	15	37	0.01323
transitionprobs	15	38	0.010077
transitionprobs	15	39	0.00906032
transitionprobs	15	40	0.00693218
transitionprobs	15	41	0.00742357
transitionprobs	15	42	0.00760924
transitionprobs	15	43	0.011099
transitionprobs	15	44	0.00966198
transitionprobs	15	45	0.00207954
transitionprobs	15	46	0.00580834
transitionprobs	15	47	0.00267048
transitionprobs	15	48	0.00262785
transitionprobs	15	49	0.0173603
transitionprobs	15	50	0.0145816
transitionprobs	15	51	0
transitionprobs	15	52	0
transitionprobs	15	53	0
transitionprobs	15	54	0.000108017
transitionprobs	15	55	5.53565e-06
transitionprobs	15	56	0.00125381
transitionprobs	15	57	0.0017851
transitionprobs	15	58	0.00305913
transitionprobs	15	59	0.0106136
transitionprobs	15	60	0.00719281
transitionprobs	15	61	0.00279881
transitionprobs	15	62	0.00128812
transitionprobs	15	63	3.92673e-05
transitionprobs	15	64	0
transitionprobs	15	65	0
transitionprobs	15	66	0
transitionprobs	15	67	0
transitionprobs	15	68	0.000403759
transitionprobs	15	69	0.0020932
transitionprobs	15	70	8.62008e-08
transitionprobs	15	71	4.85818e-05
transitionprobs	15	72	0.000518931
transitionprobs	15	73	0
transitionprobs	15	74	0.000325782
transitionprobs	15	75	0.00158257
transitionprobs	15	76	0
transitionprobs	15	77	0
transitionprobs	15	78	1.28759e-05
transitionprobs	15	79	0.00156589
transitionprobs	15	80	0.000506567
transitionprobs	15	81	0.00100516
transitionprobs	15	82	0.00750093
transitionprobs	15	83	0.00998537
transitionprobs	15	84	0.00630938
transitionprobs	15	85	0.00107745
transitionprobs	15	86	0
transitionprobs	15	87	0.00296007
transitionprobs	15	88	0.00477652
transitionprobs	15	89	0.000441086
transitionprobs	15	90	0.00033738
transitionprobs	16	1	0.000733672
transitionprobs	16	2	0.0101972
transitionprobs	16	3	0.00764532
transitionprobs	16	4	0.0100315
transitionprobs	16	5	0.00217498
transitionprobs	16	6	0.000377448
transitionprobs	16	7	0.00138231
transitionprobs	16	8	0
transitionprobs	16	9	0.00437521
transitionprobs	16	10	0.00490221
transitionprobs	16	11	0
transitionprobs	16	12	0.00207587
transitionprobs	16	13	0.0173364
transitionprobs	16	14	0.0441554
transitionprobs	16	15	0.112378
transitionprobs	16	16	0.223757
transitionprobs	16	17	0.18594
transitionprobs	16	18	0.0232366
transitionprobs	16	19	0.00926924
transitionprobs	16	20	0.00478699
transitionprobs	16	21	0
transitionprobs	16	22	0
transitionprobs	16	23	0
transitionprobs	16	24	0
transitionprobs	16	25	0
transitionprobs	16	26	0
transitionprobs	16	27	1.20775e-08
transitionprobs	16	28	0.0008013
transitionprobs	16	29	0.055826
transitionprobs	16	30	0.025064
transitionprobs	16	31	0.00544262
transitionprobs	16	32	0
transitionprobs	16	33	0
transitionprobs	16	34	0
transitionprobs	16	35	0
transitionprobs	16	36	0.00632505
transitionprobs	16	37	0.036961
transitionprobs	16	38	0.044852
transitionprobs	16	39	0.028657
transitionprobs	16	40	0.011591
transitionprobs	16	41	0.00794272
transitionprobs	16	42	0.0059918
transitionprobs	16	43	0
transitionprobs	16	44	0
transitionprobs	16	45	0
transitionprobs	16	46	0
transitionprobs	16	47	0.00128494
transitionprobs	16	48	0.00156992
transitionprobs	16	49	0.0160316
transitionprobs	16	50	0.00651013
transitionprobs	16	51	0
transitionprobs	16	52	0
transitionprobs	16	53	0
transitionprobs	16	54	0.000675237
transitionprobs	16	55	0.000329823
transitionprobs	16	56	0.00245593
transitionprobs	16	57	0.00498707
transitionprobs	16	58	0.00565477
transitionprobs	16	59	0.0109039
transitionprobs	16	60	0.00434933
transitionprobs	16	61	0.000558429
transitionprobs	16	62	0
transitionprobs	16	63	0.00026686
transitionprobs	16	64	0.000813644
transitionprobs	16	65	0.00331187
transitionprobs	16	66	0
transitionprobs	16	67	0
transitionprobs	16	68	0.00073123
transitionprobs	16	69	7.24405e-05
transitionprobs	16	70	4.90546e-08
transitionprobs	16	71	1.49433e-05
transitionprobs	16	72	0.00138325
transitionprobs	16	73	0
transitionprobs	16	74	0.00102038
transitionprobs	16	75	0.00215033
transitionprobs	16	76	0.00074216
transitionprobs	16	77	0.000771627
transitionprobs	16	78	0.000697553
transitionprobs	16	79	0.0010302
transitionprobs	16	80	0
transitionprobs	16	81	0
transitionprobs	16	82	0.00324899
transitionprobs	16	83	0.00996842
transitionprobs	16	84	0.0085941
transitionprobs	16	85	0.00382615
transitionprobs	16	86	0.00171331
transitionprobs	16	87	0.00260519
transitionprobs	16	88	0.00646717
transitionprobs	16	89	0.0010051
transitionprobs	16	90	4.32764e-05
transitionprobs	17	1	0.00330401
transitionprobs	17	2	0.0221208
transitionprobs	17	3	0.00686288
transitionprobs	17	4	0.00916285
transitionprobs	17	5	0
transitionprobs	17	6	0.0152275
transitionprobs	17	7	0.00631936
transitionprobs	17	8	0.00373986
transitionprobs	17	9	0.00199562
transitionprobs	17	10	0.00146616
transitionprobs	17	11	0.00107556
transitionprobs	17	12	0
transitionprobs	17	13	0.00131201
transitionprobs	17	14	0.00494873
transitionprobs	17	15	0.0171957
transitionprobs	17	16	0.0617565
transitionprobs	17	17	0.323902
transitionprobs	17	18	0
transitionprobs	17	19	0
transitionprobs	17	20	0
transitionprobs	17	21	0
transitionprobs	17	22	0
transitionprobs	17	23	0
transitionprobs	17	24	0
transitionprobs	17	25	0
transitionprobs	17	26	0
transitionprobs	17	27	0
transitionprobs	17	28	0
transitionprobs	17	29	0.0253543
transitionprobs	17	30	0.00457861
transitionprobs	17	31	0
transitionprobs	17	32	0
transitionprobs	17	33	0
transitionprobs	17	34	0
transitionprobs	17	35	0
transitionprobs	17	36	2.5034e-05
transitionprobs	17	37	0.0951173
transitionprobs	17	38	0.233459
transitionprobs	17	39	0.00543335
transitionprobs	17	40	4.56172e-05
transitionprobs	17	41	0.00207422
transitionprobs	17	42	0
transitionprobs	17	43	0
transitionprobs	17	44	0
transitionprobs	17	45	0
transitionprobs	17	46	0.000903004
transitionprobs	17	47	0.00163063
transitionprobs	17	48	0.00421472
transitionprobs	17	49	0.0285911
transitionprobs	17	50	0.0084829
transitionprobs	17	51	0
transitionprobs	17	52	0
transitionprobs	17	53	0
transitionprobs	17	54	0.000648852
transitionprobs	17	55	0.00192629
transitionprobs	17	56	0.00262894
transitionprobs	17	57	0.0133541
transitionprobs	17	58	0.00590433
transitionprobs	17	59	0.00387177
transitionprobs	17	60	0.000359862
transitionprobs	17	61	0
transitionprobs	17	62	0
transitionprobs	17	63	0.000306117
transitionprobs	17	64	0.00207014
transitionprobs	17	65	0.0319439
transitionprobs	17	66	0.000293681
transitionprobs	17	67	0.000698422
transitionprobs	17	68	0
transitionprobs	17	69	0.0110457
transitionprobs	17	70	0.00164756
transitionprobs	17	71	9.41215e-05
transitionprobs	17	72	0.00200768
transitionprobs	17	73	0
transitionprobs	17	74	0.00121789
transitionprobs	17	75	0.000590508
transitionprobs	17	76	0
transitionprobs	17	77	0.00051786
transitionprobs	17	78	0.0023379
transitionprobs	17	79	0
transitionprobs	17	80	0
transitionprobs	17	81	0
transitionprobs	17	82	0.000193182
transitionprobs	17	83	0.00226006
transitionprobs	17	84	0.00544731
transitionprobs	17	85	0.00205872
transitionprobs	17	86	0.00819314
transitionprobs	17	87	0.00430831
transitionprobs	17	88	0
transitionprobs	17	89	0.00264892
transitionprobs	17	90	0.00112558
transitionprobs	18	1	0
transitionprobs	18	2	0.0171634
transitionprobs	18	3	0.00484798
transitionprobs	18	4	0
transitionprobs	18	5	0
transitionprobs	18	6	0
transitionprobs	18	7	0
transitionprobs	18	8	0
transitionprobs	18	9	0
transitionprobs	18	10	0
transitionprobs	18	11	4.10212e-07
transitionprobs	18	12	0
transitionprobs	18	13	0.000372706
transitionprobs	18	14	0.000687963
transitionprobs	18	15	0.00247643
transitionprobs	18	16	0.0101726
transitionprobs	18	17	0.00519472
transitionprobs	18	18	0.337305
transitionprobs	18	19	0.0597734
transitionprobs	18	20	0.0118014
transitionprobs	18	21	0.00270166
transitionprobs	18	22	0.000865989
transitionprobs	18	23	0
transitionprobs	18	24	0.000317724
transitionprobs	18	25	0.00161414
transitionprobs	18	26	0.00892171
transitionprobs	18	27	0.0462744
transitionprobs	18	28	0.134685
transitionprobs	18	29	0.0135823
transitionprobs	18	30	0.00391635
transitionprobs	18	31	0.00124789
transitionprobs	18	32	0.00430183
transitionprobs	18	33	0.0109957
transitionprobs	18	34	0.043551
transitionprobs	18	35	0.229628
transitionprobs	18	36	0.0167319
transitionprobs	18	37	0.00910152
transitionprobs	18	38	0.00107959
transitionprobs	18	39	0
transitionprobs	18	40	0.000724698
transitionprobs	18	41	0.000839082
transitionprobs	18	42	0.000457716
transitionprobs	18	43	0.000352505
transitionprobs	18	44	0
transitionprobs	18	45	0
transitionprobs	18	46	0
transitionprobs	18	47	0
transitionprobs	18	48	0.000109519
transitionprobs	18	49	0
transitionprobs	18	50	0
transitionprobs	18	51	0
transitionprobs	18	52	0
transitionprobs	18	53	0
transitionprobs	18	54	0
transitionprobs	18	55	0
transitionprobs	18	56	0
transitionprobs	18	57	0
transitionprobs	18	58	0
transitionprobs	18	59	0
transitionprobs	18	60	0
transitionprobs	18	61	0
transitionprobs	18	62	0
transitionprobs	18	63	0
transitionprobs	18	64	0
transitionprobs	18	65	0
transitionprobs	18	66	0
transitionprobs	18	67	0
transitionprobs	18	68	0
transitionprobs	18	69	0
transitionprobs	18	70	0
transitionprobs	18	71	0
transitionprobs	18	72	4.50768e-05
transitionprobs	18	73	0
transitionprobs	18	74	0.000479922
transitionprobs	18	75	0.000243133
transitionprobs	18	76	0.000132532
transitionprobs	18	77	0.000296638
transitionprobs	18	78	5.25798e-08
transitionprobs	18	79	0
transitionprobs	18	80	0
transitionprobs	18	81	0
transitionprobs	18	82	0
transitionprobs	18	83	0
transitionprobs	18	84	0.000115442
transitionprobs	18	85	0.000366155
transitionprobs	18	86	0.000826884
transitionprobs	18	87	0.00459273
transitionprobs	18	88	0.00908384
transitionprobs	18	89	0.0020218
transitionprobs	18	90	0
transitionprobs	19	1	0
transitionprobs	19	2	0.00118809
transitionprobs	19	3	0.000529746
transitionprobs	19	4	0
transitionprobs	19	5	0
transitionprobs	19	6	0
transitionprobs	19	7	0
transitionprobs	19	8	0
transitionprobs	19	9	0
transitionprobs	19	10	0
transitionprobs	19	11	0
transitionprobs	19	12	0.000269863
transitionprobs	19	13	0.00257107
transitionprobs	19	14	0.00174408
transitionprobs	19	15	0.00962106
transitionprobs	19	16	0.0141353
transitionprobs	19	17	0
transitionprobs	19	18	0.169823
transitionprobs	19	19	0.256282
transitionprobs	19	20	0.144612
transitionprobs	19	21	0.0462965
transitionprobs	19	22	0.0109043
transitionprobs	19	23	0.0018393
transitionprobs	19	24	0.00270919
transitionprobs	19	25	0.0179456
transitionprobs	19	26	0.0559025
transitionprobs	19	27	0.102944
transitionprobs	19	28	0.0775594
transitionprobs	19	29	0.0134263
transitionprobs	19	30	0.0173684
transitionprobs	19	31	0.00826383
transitionprobs	19	32	0.00274847
transitionprobs	19	33	0.000109657
transitionprobs	19	34	0.00148404
transitionprobs	19	35	0.0176938
transitionprobs	19	36	0
transitionprobs	19	37	0.00164285
transitionprobs	19	38	0.00126197
transitionprobs	19	39	0
transitionprobs	19	40	0.000578777
transitionprobs	19	41	0.000489914
transitionprobs	19	42	0.00110458
transitionprobs	19	43	0.00104794
transitionprobs	19	44	0.000162293
transitionprobs	19	45	0
transitionprobs	19	46	0
transitionprobs	19	47	0
transitionprobs	19	48	0
transitionprobs	19	49	0
transitionprobs	19	50	0
transitionprobs	19	51	0
transitionprobs	19	52	0
transitionprobs	19	53	0
transitionprobs	19	54	0
transitionprobs	19	55	0
transitionprobs	19	56	0
transitionprobs	19	57	0
transitionprobs	19	58	0
transitionprobs	19	59	0
transitionprobs	19	60	0
transitionprobs	19	61	0
transitionprobs	19	62	0
transitionprobs	19	63	0
transitionprobs	19	64	0
transitionprobs	19	65	0
transitionprobs	19	66	0
transitionprobs	19	67	0
transitionprobs	19	68	0
transitionprobs	19	69	0
transitionprobs	19	70	0
transitionprobs	19	71	0
transitionprobs	19	72	0
transitionprobs	19	73	4.26147e-05
transitionprobs	19	74	0
transitionprobs	19	75	2.12727e-07
transitionprobs	19	76	0.000132499
transitionprobs	19	77	0
transitionprobs	19	78	0
transitionprobs	19	79	0
transitionprobs	19	80	0
transitionprobs	19	81	0
transitionprobs	19	82	0
transitionprobs	19	83	0.000118983
transitionprobs	19	84	0.000507165
transitionprobs	19	85	0.000130998
transitionprobs	19	86	2.84239e-05
transitionprobs	19	87	0.002366
transitionprobs	19	88	0.0122838
transitionprobs	19	89	0.000129083
transitionprobs	19	90	0
transitionprobs	20	1	0
transitionprobs	20	2	0.000768434
transitionprobs	20	3	0
transitionprobs	20	4	0
transitionprobs	20	5	0
transitionprobs	20	6	0
transitionprobs	20	7	6.98734e-05
transitionprobs	20	8	0
transitionprobs	20	9	0
transitionprobs	20	10	0
transitionprobs	20	11	0
transitionprobs	20	12	0.00122953
transitionprobs	20	13	0.0136932
transitionprobs	20	14	0.00505519
transitionprobs	20	15	0.0114833
transitionprobs	20	16	0
transitionprobs	20	17	0
transitionprobs	20	18	0.0430493
transitionprobs	20	19	0.162954
transitionprobs	20	20	0.24187
transitionprobs	20	21	0.161718
transitionprobs	20	22	0.0658115
transitionprobs	20	23	0.0119098
transitionprobs	20	24	0.012932
transitionprobs	20	25	0.0559422
transitionprobs	20	26	0.0813242
transitionprobs	20	27	0.066171
transitionprobs	20	28	0.02313
transitionprobs	20	29	0
transitionprobs	20	30	0.0162481
transitionprobs	20	31	0.0160917
transitionprobs	20	32	0
transitionprobs	20	33	0.0006078
transitionprobs	20	34	3.11526e-05
transitionprobs	20	35	0.00236704
transitionprobs	20	36	0
transitionprobs	20	37	0
transitionprobs	20	38	0.000554308
transitionprobs	20	39	0
transitionprobs	20	40	0
transitionprobs	20	41	0
transitionprobs	20	42	0.000493705
transitionprobs	20	43	0.000298987
transitionprobs	20	44	0.000471466
transitionprobs	20	45	0
transitionprobs	20	46	0
transitionprobs	20	47	0
transitionprobs	20	48	0
transitionprobs	20	49	0
transitionprobs	20	50	0
transitionprobs	20	51	0
transitionprobs	20	52	0
transitionprobs	20	53	0
transitionprobs	20	54	0
transitionprobs	20	55	0
transitionprobs	20	56	0
transitionprobs	20	57	0
transitionprobs	20	58	0
transitionprobs	20	59	0
transitionprobs	20	60	0
transitionprobs	20	61	0
transitionprobs	20	62	0
transitionprobs	20	63	0
transitionprobs	20	64	0
transitionprobs	20	65	0
transitionprobs	20	66	0
transitionprobs	20	67	0
transitionprobs	20	68	0
transitionprobs	20	69	0
transitionprobs	20	70	0
transitionprobs	20	71	1.5263e-08
transitionprobs	20	72	4.64139e-05
transitionprobs	20	73	0
transitionprobs	20	74	0
transitionprobs	20	75	0
transitionprobs	20	76	0
transitionprobs	20	77	0
transitionprobs	20	78	0
transitionprobs	20	79	0
transitionprobs	20	80	2.32217e-05
transitionprobs	20	81	0
transitionprobs	20	82	0
transitionprobs	20	83	0
transitionprobs	20	84	0.000573821
transitionprobs	20	85	0
transitionprobs	20	86	0
transitionprobs	20	87	0.000118546
transitionprobs	20	88	0.00296172
transitionprobs	20	89	0
transitionprobs	20	90	0
transitionprobs	21	1	0
transitionprobs	21	2	0
transitionprobs	21	3	0
transitionprobs	21	4	0
transitionprobs	21	5	0
transitionprobs	21	6	0
transitionprobs	21	7	0
transitionprobs	21	8	0
transitionprobs	21	9	0
transitionprobs	21	10	0
transitionprobs	21	11	0.00161793
transitionprobs	21	12	0.00342896
transitionprobs	21	13	0.0260765
transitionprobs	21	14	0.0045779
transitionprobs	21	15	0.00649324
transitionprobs	21	16	0
transitionprobs	21	17	0
transitionprobs	21	18	0.0102949
transitionprobs	21	19	0.0587499
transitionprobs	21	20	0.168487
transitionprobs	21	21	0.263713
transitionprobs	21	22	0.201435
transitionprobs	21	23	0.0683258
transitionprobs	21	24	0.0320299
transitionprobs	21	25	0.0620563
transitionprobs	21	26	0.0421395
transitionprobs	21	27	0.0211176
transitionprobs	21	28	0
transitionprobs	21	29	0
transitionprobs	21	30	0.0117673
transitionprobs	21	31	0.01387
transitionprobs	21	32	0.000314626
transitionprobs	21	33	0
transitionprobs	21	34	0.000172978
transitionprobs	21	35	0
transitionprobs	21	36	8.5541e-05
transitionprobs	21	37	0
transitionprobs	21	38	0
transitionprobs	21	39	0
transitionprobs	21	40	0
transitionprobs	21	41	0
transitionprobs	21	42	4.32735e-05
transitionprobs	21	43	9.36237e-05
transitionprobs	21	44	0.000599734
transitionprobs	21	45	0.000154658
transitionprobs	21	46	0
transitionprobs	21	47	0
transitionprobs	21	48	0
transitionprobs	21	49	0
transitionprobs	21	50	0
transitionprobs	21	51	0
transitionprobs	21	52	0
transitionprobs	21	53	0
transitionprobs	21	54	0
transitionprobs	21	55	0
transitionprobs	21	56	0
transitionprobs	21	57	0
transitionprobs	21	58	0
transitionprobs	21	59	0
transitionprobs	21	60	0
transitionprobs	21	61	0
transitionprobs	21	62	0
transitionprobs	21	63	0
transitionprobs	21	64	0
transitionprobs	21	65	0
transitionprobs	21	66	0
transitionprobs	21	67	0
transitionprobs	21	68	0
transitionprobs	21	69	0
transitionprobs	21	70	0
transitionprobs	21	71	0
transitionprobs	21	72	0
transitionprobs	21	73	0
transitionprobs	21	74	0
transitionprobs	21	75	0
transitionprobs	21	76	0
transitionprobs	21	77	0
transitionprobs	21	78	0
transitionprobs	21	79	0.000174834
transitionprobs	21	80	0
transitionprobs	21	81	0
transitionprobs	21	82	0.00012737
transitionprobs	21	83	9.61278e-05
transitionprobs	21	84	0.000219957
transitionprobs	21	85	0
transitionprobs	21	86	0
transitionprobs	21	87	0
transitionprobs	21	88	0.00173691
transitionprobs	21	89	0
transitionprobs	21	90	0
transitionprobs	22	1	0
transitionprobs	22	2	0
transitionprobs	22	3	0
transitionprobs	22	4	0
transitionprobs	22	5	0
transitionprobs	22	6	0
transitionprobs	22	7	0
transitionprobs	22	8	0
transitionprobs	22	9	0
transitionprobs	22	10	0
transitionprobs	22	11	0
transitionprobs	22	12	0.00469483
transitionprobs	22	13	0.00311542
transitionprobs	22	14	0.000100093
transitionprobs	22	15	0.000229686
transitionprobs	22	16	0
transitionprobs	22	17	0
transitionprobs	22	18	0.00161234
transitionprobs	22	19	0.00959122
[truncated: 19,871 more rows]
[truncated: 1 more columns]

## Sheet: emissions_BLUEPRINT
state (Emission order)	S00630H3_H3K4me1	S001YWH1_H3K4me1	S003Q3H2_H3K4me1	S002KJH1_H3K4me1	S006UKH1_H3K4me1	S00446H1_H3K4me1	S00294H1_H3K4me1	S00278H1_H3K4me1	S0020MH1_H3K4me1	S0021KH1_H3K4me1	S007G7H1_H3K4me1	S007DDH4_H3K4me1	S003R1H1_H3K4me1	S007VEH3_H3K4me1	S003AZH3_H3K4me1	S0031GH1_H3K4me1	S006XEH1_H3K4me1	S001T5H4_H3K4me1	S001NHH1_H3K4me1	S003JHH2_H3K4me1	S005VMH1_H3K4me1	S002WWH1_H3K4me1	S00M48H1_H3K4me1	S00RADH3_H3K4me1	S00R9FH1_H3K4me1	S00QQMH3_H3K4me1	S00S2PH1_H3K4me1	S00QWAH1_H3K4me1	S00S4LH1_H3K4me1	S00G5UH1_H3K4me1	S00FULH1_H3K4me1	S00FVJH1_H3K4me1	S00RMQH3_H3K4me1	S00RD7H2_H3K4me1	S00S7FH1_H3K4me1	S00QE9H1_H3K4me1	S0100MH1_H3K4me1	S00R0XH1_H3K4me1	S00Q6PH1_H3K4me1	S00QUEH1_H3K4me1	S00PK1H2_H3K4me1	S00KHRH1_H3K4me1	S00YVHH1_H3K4me1	S00YH8H1_H3K4me1	S00UMEH2_H3K4me1	S00K0OH1_H3K4me1	S00KEXH2_H3K4me1	S00JA8H1_H3K4me1	S00UKIH1_H3K4me1
1	0.108356	0.153355	0.130645	0.108012	0.0749601	0.0682717	0.120214	0.146912	0.175291	0.154401	0.170052	0.156663	0.156803	0.143948	0.125934	0.12258	0.160167	0.255279	0.187867	0.15234	0.222159	0.233741	0.262906	0.225377	0.224895	0.17544	0.173312	0.137332	0.155832	0.190284	0.133815	0.128035	0.0731119	0.0570727	0.068134	0.0480766	0.05187	0.0875393	0.0844806	0.081009	0.0744296	0.125365	0.145852	0.14204	0.12676	0.0826286	0.0701377	0.0830609	0.0570885
2	0.220014	0.266919	0.238679	0.216696	0.168587	0.149338	0.208364	0.234408	0.274992	0.274071	0.312177	0.312671	0.30965	0.314198	0.30361	0.311351	0.346519	0.408752	0.327417	0.326188	0.399462	0.445391	0.508347	0.51388	0.50191	0.447824	0.399236	0.354648	0.373847	0.373605	0.296525	0.272663	0.201651	0.169544	0.190581	0.143202	0.153635	0.215163	0.205849	0.226244	0.188048	0.248441	0.249747	0.244334	0.25624	0.203456	0.165443	0.179753	0.138157
3	0.350392	0.38239	0.365496	0.338581	0.282839	0.25149	0.30177	0.328593	0.386945	0.409959	0.471977	0.479867	0.471223	0.512409	0.512053	0.511115	0.535639	0.557777	0.473699	0.502484	0.57701	0.642265	0.744899	0.797237	0.781154	0.746339	0.67147	0.63629	0.648819	0.607917	0.523204	0.47476	0.419143	0.378925	0.40447	0.326668	0.337396	0.39998	0.39837	0.467801	0.3679	0.408122	0.385287	0.370048	0.432214	0.39155	0.322583	0.333528	0.284058
4	0.520052	0.536817	0.528991	0.505513	0.450161	0.407595	0.431901	0.450081	0.531618	0.570741	0.655781	0.675796	0.66977	0.711133	0.717565	0.725499	0.736758	0.720567	0.635932	0.704659	0.749187	0.818804	0.89446	0.937922	0.936758	0.915102	0.869059	0.849948	0.852759	0.812974	0.758471	0.695991	0.652528	0.6241	0.650339	0.564704	0.578776	0.616917	0.626532	0.712864	0.603223	0.578799	0.545872	0.518198	0.627929	0.601401	0.507704	0.531905	0.471866
5	0.694545	0.691815	0.68834	0.670916	0.635543	0.581931	0.572014	0.590638	0.669737	0.72833	0.809321	0.834515	0.821118	0.866181	0.8782	0.889799	0.884311	0.848245	0.790348	0.855321	0.882599	0.929995	0.977829	0.989632	0.98908	0.98434	0.968178	0.961236	0.961127	0.938871	0.912619	0.870473	0.859359	0.846809	0.854786	0.801334	0.805899	0.822285	0.830905	0.89856	0.815134	0.775895	0.717719	0.687678	0.821952	0.813919	0.735543	0.739457	0.699848
6	0.849734	0.835321	0.835279	0.827488	0.808438	0.763017	0.725663	0.735819	0.807389	0.868063	0.925703	0.936656	0.935166	0.955112	0.964159	0.97027	0.967418	0.938792	0.905193	0.95384	0.962392	0.983596	0.997114	0.998261	0.998691	0.998542	0.995827	0.99467	0.994067	0.989242	0.984076	0.966658	0.966183	0.965213	0.965991	0.943941	0.946842	0.951171	0.9544	0.979503	0.950812	0.913789	0.869725	0.843909	0.946614	0.949687	0.906966	0.905892	0.891963
7	0.960206	0.950747	0.957643	0.95426	0.942912	0.928414	0.879241	0.893889	0.9358	0.964231	0.986062	0.989968	0.989158	0.989594	0.993202	0.99723	0.996533	0.988377	0.979463	0.994588	0.994958	0.998628	0.999918	0.999807	0.999826	1	0.99937	0.999691	0.999622	0.999471	0.998725	0.997627	0.996803	0.997941	0.997124	0.994891	0.994479	0.995302	0.99372	0.998102	0.996223	0.983833	0.97298	0.965185	0.994709	0.995062	0.987049	0.987745	0.98644
8	0.996782	0.994591	0.994891	0.99639	0.995828	0.99187	0.980282	0.979348	0.990365	0.997695	0.999581	0.99959	0.999463	0.999727	0.999797	0.999983	0.99994	0.999151	0.999062	0.999829	0.999822	0.99997	1	1	1	1	1	1	1	0.999999	1	0.999968	1	0.99988	0.999915	1	0.999957	0.999931	0.999872	0.999993	0.999735	0.999473	0.998254	0.997361	0.999896	0.999884	0.999766	0.999775	0.999834
9	0.938572	0.925685	0.923521	0.928705	0.933523	0.890504	0.859531	0.8528	0.9043	0.955939	0.97667	0.981458	0.980236	0.992865	0.995086	0.996339	0.993015	0.982387	0.970663	0.986146	0.991676	0.99618	0.999602	0.999725	0.999697	0.999691	0.999144	0.999265	0.998944	0.998396	0.997418	0.994071	0.996317	0.994407	0.994787	0.990823	0.990318	0.990956	0.993292	0.997462	0.989573	0.979584	0.951609	0.937819	0.987001	0.991658	0.981349	0.972302	0.971849
10	0.995374	0.992662	0.992702	0.994318	0.995262	0.988613	0.977806	0.976432	0.987837	0.997496	0.999137	0.999471	0.99959	0.999854	0.999899	0.999862	0.999804	0.999111	0.998709	0.999682	0.999773	0.999923	1	1	0.999942	0.9999	0.99997	1	0.999947	1	1	0.999873	0.999875	0.99972	0.999816	0.999934	0.999884	0.999838	0.999924	0.999943	0.999763	0.999702	0.997462	0.996364	0.999588	0.999929	0.99962	0.999608	0.99967
11	0.948905	0.937334	0.93513	0.941823	0.94891	0.912309	0.881785	0.875955	0.917914	0.964478	0.980836	0.985112	0.984365	0.991719	0.995375	0.996208	0.993831	0.985398	0.977071	0.988405	0.993277	0.997159	0.999584	0.999294	0.999532	0.999372	0.998875	0.999291	0.999011	0.9982	0.995935	0.993348	0.994618	0.992631	0.99417	0.987895	0.989425	0.990625	0.993305	0.997234	0.989853	0.981665	0.950712	0.941732	0.984716	0.991077	0.975914	0.967881	0.969909
12	0.996696	0.994114	0.994923	0.996703	0.997001	0.993896	0.984933	0.983718	0.992441	0.998231	0.999537	0.999342	0.999509	0.999844	0.99991	0.999935	0.999932	0.999679	0.999225	0.999723	0.999896	0.999929	0.999974	1	1	0.999896	0.999974	0.999974	0.999912	1	0.999975	0.999948	0.999973	0.999903	0.999878	0.999945	1	1	0.999961	0.999944	0.999865	0.999647	0.998296	0.997073	0.999873	0.999947	0.999743	0.999399	0.999577
13	0.998267	0.997506	0.997737	0.998411	0.999023	0.996988	0.992341	0.991774	0.996268	0.999012	0.999683	0.999918	0.999772	0.999974	1	1	0.999902	0.999914	0.999738	0.999957	1	0.999956	1	0.999976	1	1	1	1	0.999878	1	1	1	0.999934	0.999853	0.999949	0.999908	0.999773	0.999976	0.999914	0.999975	0.999901	0.999948	0.99914	0.998785	0.999904	1	0.999684	0.999702	0.999821
14	0.957055	0.946816	0.95207	0.960134	0.963161	0.937872	0.914152	0.90771	0.940892	0.974304	0.984212	0.989215	0.9903	0.994414	0.995932	0.997386	0.994581	0.988541	0.983526	0.994222	0.995125	0.996821	0.999093	0.999519	0.999123	0.999629	0.998739	0.998814	0.998876	0.996906	0.995515	0.993658	0.994363	0.990868	0.992281	0.98756	0.989216	0.987494	0.993865	0.997319	0.992015	0.983746	0.946785	0.950685	0.981674	0.988259	0.971285	0.963211	0.964289
15	0.825586	0.811234	0.800473	0.825599	0.817364	0.768322	0.756225	0.736344	0.798515	0.866265	0.895108	0.915052	0.913163	0.933805	0.950154	0.960003	0.949718	0.923192	0.900867	0.933685	0.953634	0.965342	0.984944	0.993137	0.990728	0.993132	0.979096	0.978563	0.966657	0.952942	0.935089	0.906499	0.920047	0.882189	0.901124	0.86212	0.868728	0.879485	0.916162	0.938391	0.896935	0.857425	0.765107	0.778729	0.853563	0.863771	0.786393	0.761453	0.748279
16	0.565367	0.573104	0.550256	0.575082	0.544233	0.49395	0.527314	0.51583	0.567538	0.638281	0.67395	0.707192	0.702852	0.730109	0.749398	0.789134	0.779559	0.749832	0.703485	0.742698	0.801984	0.82532	0.85647	0.890125	0.859132	0.886438	0.810937	0.796889	0.744917	0.700115	0.6541	0.607354	0.593839	0.502682	0.566777	0.490372	0.497253	0.558373	0.5877	0.637446	0.556934	0.565745	0.491054	0.504073	0.549505	0.533107	0.44811	0.407873	0.405032
17	0.301084	0.304152	0.262126	0.254964	0.229009	0.172648	0.260086	0.2795	0.305561	0.327674	0.360781	0.379834	0.34866	0.361432	0.370636	0.401433	0.425278	0.453898	0.397471	0.404513	0.51152	0.554799	0.666018	0.605689	0.557796	0.557453	0.471894	0.414058	0.422874	0.386058	0.292909	0.306114	0.283534	0.216834	0.243848	0.175314	0.208623	0.286128	0.245849	0.28949	0.249794	0.342841	0.324236	0.321214	0.351848	0.304194	0.263075	0.211822	0.216556
18	0.565872	0.56098	0.535026	0.542821	0.510243	0.436512	0.484423	0.487029	0.541719	0.621314	0.666279	0.701286	0.681229	0.74042	0.763558	0.784655	0.762643	0.74026	0.678584	0.718728	0.792629	0.830154	0.921939	0.944606	0.926042	0.932945	0.868032	0.866632	0.845248	0.78635	0.725557	0.684536	0.687112	0.618435	0.659069	0.574994	0.591291	0.643128	0.652734	0.732576	0.606828	0.627995	0.547629	0.539571	0.633155	0.633822	0.540984	0.497429	0.486582
19	0.795315	0.772507	0.762889	0.775033	0.771983	0.695846	0.694062	0.692066	0.751438	0.831832	0.879559	0.900142	0.892495	0.931028	0.944074	0.952618	0.936941	0.907511	0.873056	0.908752	0.940376	0.961227	0.99019	0.994439	0.992882	0.994595	0.982841	0.983385	0.975132	0.960111	0.94216	0.915558	0.924164	0.897535	0.916663	0.871886	0.879499	0.893811	0.909117	0.947778	0.887365	0.860522	0.781442	0.768107	0.8651	0.884648	0.819799	0.792648	0.78325
20	0.459568	0.534145	0.566779	0.645855	0.55502	0.550758	0.562343	0.509509	0.584821	0.649573	0.600598	0.693062	0.768031	0.776438	0.798999	0.889627	0.823301	0.75729	0.685142	0.75022	0.759049	0.722283	0.573997	0.675229	0.640947	0.737669	0.664099	0.616792	0.458795	0.446521	0.492656	0.363753	0.304354	0.224331	0.315797	0.255698	0.27328	0.315808	0.404868	0.402967	0.30704	0.311829	0.263271	0.323545	0.229708	0.192387	0.142725	0.175988	0.119953
21	0.177171	0.255959	0.257893	0.307684	0.209725	0.211078	0.279064	0.250895	0.303732	0.313633	0.270101	0.32334	0.40977	0.357024	0.38958	0.531398	0.434665	0.4431	0.349115	0.354484	0.400578	0.319376	0.165005	0.181763	0.174073	0.227915	0.215586	0.16563	0.0982644	0.12728	0.130786	0.0930755	0.0532587	0.0320272	0.0589314	0.0374207	0.0506974	0.0771621	0.102122	0.0781168	0.0591555	0.0850087	0.0913126	0.120677	0.0571262	0.0338406	0.0257216	0.040003	0.0239887
22	0.0299604	0.0669528	0.0518556	0.0500905	0.0256494	0.0276415	0.0611767	0.0750856	0.0948433	0.0690289	0.0597127	0.0506144	0.0640903	0.0441413	0.0402514	0.0520827	0.0544131	0.131959	0.0875949	0.0420389	0.0836915	0.0568004	0.0380499	0.0435858	0.0453319	0.0387983	0.0446925	0.0326079	0.0301444	0.062464	0.0408358	0.0397772	0.0132095	0.00925301	0.0133805	0.00784375	0.0100005	0.0195025	0.0227498	0.0157563	0.0167305	0.0232077	0.0432929	0.0454765	0.0226597	0.010666	0.00851658	0.014152	0.00723816
23	0.0510634	0.0899705	0.0652978	0.049084	0.0321543	0.0289046	0.0738218	0.0985789	0.0999792	0.0751244	0.0862355	0.0663498	0.0597751	0.0436011	0.0305016	0.0294336	0.0664548	0.137604	0.0991395	0.0633354	0.104846	0.106735	0.127209	0.0292512	0.0360695	0.0156492	0.0256962	0.0113147	0.0196998	0.0413834	0.0203389	0.0294092	0.00974341	0.00717625	0.00723443	0.00550583	0.00720153	0.0232852	0.0154642	0.00974214	0.0155118	0.0707343	0.0860154	0.0885283	0.0660994	0.0322932	0.0298876	0.0336773	0.0226057
24	0.127274	0.154795	0.111059	0.102702	0.0835247	0.0616167	0.133862	0.150997	0.15707	0.146787	0.150044	0.158715	0.133261	0.119476	0.110826	0.117016	0.172196	0.230059	0.196878	0.160615	0.239977	0.266764	0.343489	0.174904	0.15565	0.138973	0.140309	0.0812774	0.106741	0.110999	0.0642076	0.0901561	0.0695998	0.0433041	0.0457352	0.0300352	0.0399651	0.0839646	0.0523287	0.0577813	0.0639358	0.163636	0.169274	0.170053	0.158284	0.102749	0.0966273	0.0745283	0.0739548
25	0.0327323	0.0587769	0.0336501	0.0311585	0.0211539	0.0171092	0.0548889	0.0721306	0.0728211	0.0550868	0.0377841	0.0340589	0.0320664	0.0254495	0.0186408	0.0239435	0.0373113	0.0960262	0.0740573	0.0285227	0.0723151	0.056638	0.0816934	0.0147877	0.0129259	0.00990531	0.016559	0.00597826	0.00961375	0.0208032	0.00903944	0.0175691	0.00721866	0.0032931	0.00382164	0.00234015	0.0037187	0.0135203	0.00762445	0.00557743	0.0103335	0.0458068	0.0587589	0.0597634	0.0427354	0.0179678	0.0205082	0.0158021	0.0139349
26	0.00815435	0.0252572	0.0128473	0.00931788	0.00499296	0.00522725	0.02471	0.0381057	0.0387579	0.0200143	0.0191842	0.00757897	0.00828043	0.00404339	0.00167586	0.00152824	0.00628427	0.0412094	0.0257677	0.00455953	0.0174577	0.0105958	0.0144068	0.000416525	0.000724856	0.000108413	0.000969783	0.000149235	0.000453685	0.003906	0.00145251	0.00330484	0.000288681	0.00026891	0.000216269	0.000159942	0.000235014	0.00217806	0.001124	0.00028672	0.00136779	0.0134804	0.0261069	0.0274369	0.0138176	0.00353569	0.0044158	0.00509084	0.00336949
27	0.00152748	0.00738545	0.0037025	0.0031604	0.00113629	0.00105708	0.00805264	0.0148049	0.0142358	0.00567182	0.00586846	0.00133478	0.00176013	0.000816939	0.000349974	0.000796823	0.00110104	0.0153958	0.00817655	0.000740638	0.00423471	0.0010767	0.000887801	0.000422022	0.000702792	0.000391013	0.000661619	0.000246399	0.000371542	0.00200816	0.00101301	0.0018606	0.000252075	0.000154843	0.000141983	0.00011242	0.000169471	0.000637732	0.000492771	0.00020552	0.000512233	0.00140183	0.00644596	0.006141	0.00139022	0.0003121	0.000449681	0.000507315	0.000300006
28	1.17803e-05	0.000699522	9.68184e-05	0.000125391	1.67836e-06	3.5265e-05	0.00138397	0.00337979	0.00217243	0.000327937	1.02117e-05	2.28519e-06	1.61311e-06	2.81428e-06	4.93655e-33	7.54056e-07	1.65468e-09	0.000988227	0.00023251	8.52726e-20	4.01156e-09	8.42531e-06	1.65049e-14	1.75687e-73	3.38652e-07	7.89224e-168	1.27889e-44	6.66498e-128	2.36851e-88	1.61128e-31	2.60855e-19	6.21123e-06	2.77951e-76	7.26878e-07	5.33148e-96	1.80997e-140	2.64911e-185	5.63336e-09	1.53298e-05	1.0473e-18	1.06354e-47	4.95512e-05	0.001017	0.00125664	0.000128486	2.05792e-26	4.45434e-19	3.90735e-05	8.97921e-06
29	0.000348989	0.00320449	0.000655965	0.000545263	0.000248547	0.00043616	0.00476689	0.0105373	0.00870481	0.00252984	0.000470626	0.00013653	0.000225285	4.59461e-05	1.23306e-05	6.08231e-06	7.62237e-05	0.00508995	0.00248425	2.40688e-06	0.000532054	9.74997e-05	0.000383374	1.41289e-06	2.12818e-06	1.06055e-97	6.73447e-06	4.59152e-75	9.25845e-39	0.000148915	4.33047e-05	0.000169321	5.351e-06	1.36978e-24	4.98211e-57	5.78901e-139	1.13045e-16	7.67264e-05	3.80003e-05	6.59118e-06	6.83977e-05	0.00102158	0.00538848	0.00527572	0.00165171	0.000256609	0.000389475	0.000432603	0.000268164
30	0.00144635	0.00704793	0.00202127	0.00175123	0.000866061	0.00100842	0.00867807	0.0156303	0.0140261	0.0064145	0.000757239	0.000750241	0.00101586	0.000509641	0.000152123	0.000207331	0.000517122	0.0115664	0.00713173	8.83791e-05	0.00337614	0.00100367	0.00416416	5.22897e-05	3.33431e-39	1.46586e-66	7.51307e-05	3.14615e-140	3.8107e-05	0.000574096	0.00015905	0.000826791	3.93079e-57	9.02878e-12	1.10953e-05	1.68031e-05	1.5677e-05	0.00034199	0.000174623	2.33046e-05	0.000390898	0.00457572	0.010936	0.0100759	0.00540202	0.00121752	0.00183363	0.00159564	0.00108589
31	0.00631926	0.0186595	0.00701484	0.00713984	0.00378911	0.00265976	0.0256801	0.0346102	0.0256643	0.0120676	0.00487939	0.00604277	0.00591444	0.00120303	0.00026798	0.000579288	0.00948494	0.0230481	0.0161207	0.00521152	0.00803999	0.00875097	0.0110918	3.67073e-15	0.00012761	4.15805e-05	0.000334986	2.66044e-123	3.64372e-05	0.00094506	0.000286666	0.00113198	3.58563e-05	3.99044e-05	5.31588e-05	2.59237e-05	1.01877e-05	0.000440383	0.000232335	1.36839e-05	0.000443624	0.0110352	0.0267831	0.0323454	0.0139231	0.00213132	0.003255	0.00275026	0.00318398
32	0.000992683	0.0049094	0.00144045	0.00221552	0.000720225	0.000479805	0.0114489	0.0146206	0.00950555	0.00299869	0.000475014	0.000454669	0.00132468	8.85521e-05	8.00803e-121	2.89843e-05	0.00103902	0.00575076	0.00314718	0.000342791	0.000398013	0.000645624	0.000534757	1.18218e-120	2.25857e-19	3.41179e-241	1.1351e-19	1.4212e-11	1.38061e-93	3.76748e-05	5.02629e-05	8.66874e-05	7.79494e-128	4.49327e-06	1.56997e-238	1.07696e-257	2.71346e-176	8.14122e-05	1.0772e-05	2.49518e-135	2.89962e-05	0.00147086	0.00713827	0.0115012	0.00243328	0.000164328	0.000314755	0.00061334	0.000308655
33	0.000344926	0.00316313	0.000695605	0.00135578	0.00024872	0.000516515	0.0064316	0.012274	0.0102356	0.00292345	0.00188901	1.5864e-25	0.000439086	7.97054e-05	7.21041e-05	0.000125905	0.000112165	0.00560346	0.00188386	9.39941e-82	0.000424246	0.000234762	0.00011217	8.61716e-126	3.02987e-22	8.75615e-66	6.99874e-05	4.49742e-199	2.42302e-116	0.000371184	1.68004e-10	0.000257736	6.4105e-52	3.34125e-88	1.87121e-66	1.30816e-156	1.14186e-46	8.68417e-05	0.00015278	9.78328e-113	2.57415e-29	0.000170091	0.00285821	0.00466671	0.000665876	7.58724e-05	9.85345e-05	0.000128103	0.000153363
34	9.85619e-06	0.000445746	4.11314e-05	5.15447e-05	1.0334e-05	5.0656e-05	0.00107788	0.00361673	0.00243735	0.000281792	7.73998e-06	2.82733e-06	7.66584e-06	4.25266e-07	1.35493e-51	4.49619e-10	2.19248e-06	0.000723768	0.000211109	2.63014e-07	1.05427e-05	1.45072e-06	7.3738e-07	6.07176e-273	7.30305e-07	1.71677e-34	1.05907e-17	1.77047e-237	1.22331e-189	1.07957e-05	5.67429e-06	1.88357e-05	1.70487e-185	2.45631e-07	1.11175e-09	2.77768e-58	2.92725e-07	4.86428e-06	6.67094e-06	2.13108e-07	3.74613e-06	1.95e-05	0.000569631	0.00071594	6.8615e-05	2.70182e-06	1.18161e-05	1.55831e-05	9.2291e-06
35	2.97831e-10	4.99145e-05	6.46412e-30	1.22009e-05	3.4345e-06	1.81876e-06	0.000105595	0.000390487	0.000199262	9.31809e-06	1.12798e-72	2.15652e-42	2.91015e-06	1.19648e-06	7.14228e-19	2.63383e-167	5.79133e-06	4.39084e-05	2.08206e-05	4.07167e-182	5.27116e-06	1.91336e-13	6.90978e-30	1.42205e-237	6.23819e-06	9.88521e-07	9.97187e-10	6.47373e-302	1.24407e-206	1.07894e-05	4.05183e-06	1.47184e-05	5.23968e-237	2.22423e-54	1.40368e-50	1.96405e-06	7.47912e-129	6.06668e-06	2.19648e-53	1.46498e-06	8.50393e-43	2.90685e-06	6.86176e-05	6.08314e-05	7.34749e-06	8.31205e-40	3.62578e-06	1.87533e-06	4.10414e-06
36	0	2.98776e-108	8.26252e-07	1.50524e-111	7.21066e-46	0	3.54132e-37	1.26509e-06	1.52361e-06	3.2248873674433E-311	0	7.11697e-07	0	2.9401E-319	2.61582e-151	0	2.57256e-214	7.42378e-18	7.662e-150	8.80627e-07	1.6286e-76	0	3.37637e-119	8.65909e-07	7.55431e-07	1.27139e-90	8.93636e-07	0	1.75451e-06	9.37696e-07	1.43406e-139	9.27134e-07	0	0	6.49657e-07	5.49808e-176	0	5.11158e-130	0	0	0	4.81326e-101	2.75655e-06	1.47163e-88	4.71765e-151	0	0	1.17248e-251	0
37	8.98601e-06	0.000763198	6.50385e-06	7.3381e-05	2.2496e-05	0.000129485	0.00160879	0.00477065	0.00372529	0.000282597	3.03106e-06	1.38219e-05	1.24535e-05	2.42619e-77	1.00313e-217	5.95117e-07	1.13742e-05	0.00117337	0.000385617	3.24743e-255	1.23396e-05	7.87031e-10	1.38242e-06	6.68467e-82	5.10353e-61	1.48179e-150	4.3183e-163	0	5.72213e-289	6.44996e-05	5.17477e-20	2.24258e-05	2.70718e-107	1.0518e-216	3.0673e-131	1.00848e-222	7.33813e-199	9.86975e-06	3.53596e-05	1.4338e-186	1.29474e-05	1.63212e-05	0.000997976	0.00113948	0.00012303	2.12445e-05	1.79328e-05	9.68481e-06	1.70387e-05
38	3.31939e-05	0.00139448	7.9641e-33	2.24679e-06	1.51734e-33	0.000200709	0.00320506	0.00685136	0.00361088	0.00149243	0.000111677	1.17795e-90	2.64798e-05	1.55347e-70	4.14724e-139	1.64196e-06	3.92525e-129	0.00184174	0.00055372	1.59322e-71	1.37709e-26	4.66175e-05	5.55841e-06	2.14642e-222	5.38797e-63	3.06401e-132	2.34011e-05	2.25818e-289	1.12029e-162	0.000160971	3.20988e-102	8.75881e-05	3.93855e-51	2.8181e-102	1.32557e-107	1.41076e-168	2.87059e-43	2.62366e-52	1.34994e-40	5.8113e-88	9.21429e-10	3.23963e-05	0.00345994	0.00124076	0.000995286	7.48549e-05	7.38098e-05	0.000151689	1.47378e-09
39	0.00667488	0.0169513	0.00439274	0.0067815	0.00558355	0.0124703	0.0421958	0.0439682	0.0367564	0.0180229	0.00763116	0.00481243	0.00620209	0.00282087	0.000639948	0.00210708	0.0122216	0.0225002	0.00843944	0.001406	0.00363975	0.00636415	0.0199221	0.00155377	0.000482994	8.14699e-101	0.000383441	0.000130985	6.57232e-32	0.00198684	0.000660069	0.00269029	0.000625674	0.000389489	0	0.00025532	0.00035434	0.00266774	0.0023114	0.00191029	0.00190452	0.0123015	0.0223846	0.0296635	0.0206253	0.00707903	0.00892452	0.00977573	0.00943515
40	0.0997773	0.118972	0.0651904	0.0840185	0.093867	0.161908	0.225076	0.17822	0.157735	0.154415	0.13108	0.0916688	0.106518	0.0671101	0.0291549	0.0671904	0.182051	0.144111	0.0589991	0.0375463	0.0427865	0.140458	0.294037	0.0277611	0.0172541	0.0183326	0.0244565	0.0108691	0.0114536	0.0183895	0.00955046	0.0238987	0.0141401	0.00778136	0.0031378	0.0108089	0.0383915	0.062298	0.0792062	0.0731036	0.0508833	0.0899354	0.156244	0.210362	0.213677	0.123624	0.133246	0.135283	0.147694
41	0.650769	0.60795	0.564398	0.581593	0.616405	0.764017	0.779308	0.668366	0.651106	0.687717	0.69963	0.649632	0.621188	0.525686	0.355817	0.589647	0.742819	0.643473	0.384769	0.310213	0.294119	0.730117	0.894559	0.535677	0.39958	0.338412	0.419946	0.296055	0.277604	0.185323	0.191215	0.165123	0.198176	0.158345	0.114033	0.395383	0.607602	0.672681	0.681554	0.716155	0.546125	0.533425	0.680834	0.810831	0.849831	0.734659	0.691238	0.742181	0.765493
42	0.128911	0.0904115	0.0983173	0.044313	0.0570614	0.0458657	0.0890546	0.14543	0.10859	0.0739938	0.0864863	0.0945671	0.0541926	0.0294285	0.0288612	0.0463349	0.136075	0.130949	0.146903	0.150417	0.303124	0.420757	0.294734	0.139406	0.0959778	0.0545773	0.0545052	0.0595471	0.0220042	0.0693191	0.0522429	0.0942433	0.0365419	0.036442	0.0204116	0.0394024	0.0441005	0.131137	0.127818	0.0603318	0.180741	0.1444	0.153349	0.154535	0.146532	0.0954647	0.079093	0.0835036	0.0521566
43	0.0804487	0.0813946	0.0780009	0.0485339	0.0525431	0.0430078	0.0827066	0.134796	0.102344	0.0790074	0.0733381	0.0834424	0.0603073	0.0363052	0.0339587	0.0616835	0.112052	0.119673	0.137925	0.130187	0.211329	0.186856	0.196231	0.1213	0.0803553	0.053734	0.0553906	0.0520266	0.0241303	0.049002	0.0469435	0.0723922	0.0262727	0.0324415	0.0177678	0.0347665	0.0275474	0.0812136	0.0937346	0.0626507	0.110087	0.0887746	0.0935427	0.110458	0.0812377	0.0628105	0.0491183	0.0601443	0.0297979
44	0.224992	0.236024	0.226363	0.235205	0.230343	0.207585	0.256142	0.277026	0.275507	0.268773	0.252624	0.29139	0.28616	0.2437	0.256128	0.314348	0.365331	0.351085	0.329239	0.325898	0.440392	0.393605	0.29891	0.28498	0.248402	0.2198	0.218435	0.168255	0.124755	0.149142	0.152055	0.148743	0.0992007	0.0907804	0.0653385	0.109193	0.0869124	0.143209	0.181828	0.153907	0.205535	0.137786	0.158864	0.172316	0.138006	0.0949264	0.0850426	0.11078	0.0666489
45	0.602089	0.539642	0.552963	0.457552	0.522718	0.446169	0.501358	0.5849	0.54778	0.545089	0.652126	0.69027	0.557612	0.492056	0.536549	0.642196	0.775012	0.684259	0.685108	0.798562	0.872596	0.888412	0.803817	0.80765	0.743197	0.687154	0.653995	0.607363	0.465945	0.518911	0.486431	0.51588	0.479682	0.456582	0.327782	0.419381	0.419418	0.551895	0.636444	0.574495	0.706829	0.507462	0.49563	0.503491	0.506813	0.444797	0.396958	0.392707	0.339259
46	0.9238	0.903919	0.916774	0.881678	0.924465	0.885114	0.85646	0.887624	0.89231	0.921793	0.969127	0.972141	0.942247	0.94369	0.962959	0.98031	0.984036	0.961072	0.961844	0.986851	0.993389	0.995601	0.996159	0.997655	0.995986	0.994523	0.991559	0.984536	0.964337	0.96185	0.948819	0.952348	0.957882	0.941307	0.902321	0.924923	0.933635	0.949612	0.979463	0.973148	0.986695	0.931964	0.890035	0.898225	0.922517	0.9278	0.896456	0.873968	0.866606
47	0.812788	0.803461	0.824154	0.826567	0.846653	0.795859	0.780628	0.781387	0.824233	0.870893	0.902487	0.921695	0.900944	0.900111	0.915513	0.943601	0.950767	0.92302	0.908898	0.943414	0.963092	0.970028	0.954352	0.983542	0.969045	0.978572	0.966032	0.943013	0.909609	0.889927	0.876468	0.855134	0.858023	0.79295	0.786514	0.811664	0.783155	0.801585	0.890521	0.895157	0.896275	0.782911	0.677018	0.728624	0.753856	0.739327	0.666245	0.645654	0.626766
48	0.613798	0.634441	0.645481	0.672285	0.659361	0.634791	0.630572	0.623126	0.668883	0.722479	0.723443	0.761209	0.78492	0.773317	0.792411	0.84328	0.84193	0.809422	0.767954	0.815105	0.857659	0.855744	0.762892	0.853405	0.814463	0.848132	0.803963	0.737116	0.665224	0.63565	0.629402	0.553187	0.537619	0.441879	0.466287	0.474425	0.436463	0.49987	0.592386	0.605984	0.585001	0.484164	0.415871	0.485506	0.450267	0.402169	0.325726	0.321122	0.307407
49	0.224378	0.251118	0.237897	0.25351	0.227599	0.206113	0.261964	0.267964	0.277291	0.284315	0.267669	0.299274	0.321707	0.29737	0.301921	0.360955	0.392617	0.391914	0.343614	0.344169	0.424684	0.409047	0.334254	0.294979	0.251119	0.283871	0.259313	0.191168	0.156954	0.175255	0.154235	0.159501	0.123933	0.0828152	0.10276	0.0795802	0.0818614	0.126816	0.131134	0.13229	0.149205	0.165067	0.178957	0.194747	0.164932	0.11551	0.102602	0.0991358	0.0896728
50	0.083061	0.119767	0.082509	0.0915238	0.0703785	0.0596111	0.119955	0.130129	0.129284	0.119572	0.10252	0.116568	0.115111	0.0952187	0.088471	0.123889	0.152456	0.1866	0.16121	0.121937	0.179894	0.176236	0.189873	0.0821945	0.0708948	0.068674	0.0709697	0.0421326	0.0433836	0.0618728	0.0402912	0.053768	0.0315529	0.0189827	0.0240348	0.016091	0.0192271	0.0400608	0.0303701	0.0271422	0.0384154	0.0922555	0.104979	0.107161	0.0893601	0.0478468	0.0488548	0.0363535	0.0396325
51	0.0177392	0.0365451	0.0163848	0.0172673	0.0119259	0.0104474	0.0398673	0.0512232	0.0481639	0.0313248	0.0171499	0.0195306	0.0178984	0.0116612	0.00814276	0.0124821	0.0242955	0.0573623	0.0446206	0.0185505	0.0372297	0.0328266	0.0456151	0.00534418	0.00421212	0.00277629	0.00630047	0.0020822	0.00248815	0.00824165	0.00284706	0.00766247	0.00235541	0.0012667	0.00124364	0.000921187	0.001256	0.00520273	0.00321813	0.00153821	0.00467729	0.0300959	0.0458373	0.0475478	0.0328985	0.0113723	0.0139095	0.00836092	0.00991595
52	2.61301e-43	0.000466927	4.93e-05	0.000170921	1.18454e-32	3.86272e-05	0.000941836	0.00391005	0.00173489	0.000491354	8.05885e-05	5.25174e-32	8.96047e-07	3.40975e-49	8.252e-06	1.50991e-57	1.36995e-51	0.000814061	0.000224452	2.984e-88	4.67631e-12	6.3453e-09	1.41435e-05	2.76852e-299	1.19397e-71	1.86591e-83	6.33591e-79	1.23155e-292	4.76324e-282	2.4793e-05	6.92923e-60	5.30364e-05	4.46655e-212	6.05503e-24	8.81055e-06	8.55621e-75	6.57366e-67	5.50007e-53	1.03997e-58	3.69095e-41	1.76683e-05	1.54223e-05	0.000431674	0.0010502	6.43785e-05	3.55626e-05	4.54305e-05	5.97955e-05	9.45233e-37
53	8.45482e-05	0.000818025	2.3103e-05	9.20239e-26	6.89141e-36	0.000326488	0.00172803	0.00523506	0.00438946	0.000444894	7.13355e-33	3.14382e-06	7.13535e-49	3.71653e-06	8.62586e-194	4.0993e-07	1.24551e-99	0.00122506	0.000558816	2.57006e-164	6.07369e-05	1.933e-15	3.32655e-05	0	1.56838e-241	0	1.15613e-58	0	0	1.03387e-05	1.43311e-05	1.6472e-05	9.76633e-209	1.73289E-318	7.37035e-186	0	6.58493e-159	8.33136e-05	1.53476e-06	5.89328e-157	1.03821e-05	7.34324e-05	0.00112584	0.000599695	4.24796e-06	2.28877e-05	1.62059e-08	1.84092e-05	3.01157e-45
54	3.62065e-51	0.000606315	2.85135e-05	0.000168436	6.01514e-52	2.7721e-06	0.000990453	0.00239802	0.00268848	1.53205e-05	6.12181e-17	2.68743e-05	1.31025e-05	2.68094e-65	6.4772e-06	1.97773e-97	1.51404e-35	0.000597179	0.000195119	4.9693e-93	5.81303e-16	7.10391e-41	5.38969e-05	4.04026e-294	4.57038e-68	9.13953e-06	7.15165e-84	2.12472e-274	1.73947e-272	2.73302e-05	4.06568e-67	2.85725e-05	1.22318e-193	7.43067e-76	3.72523e-137	1.63266e-85	2.16172e-51	1.44804e-13	2.34317e-05	4.0296e-52	4.56457e-45	0.000132052	0.000533956	0.00143616	1.05175e-17	9.46122e-47	6.98817e-19	1.59736e-44	1.35468e-05
55	0.000132669	0.00131977	2.37313e-28	5.05519e-05	1.46664e-05	0.000335878	0.00355661	0.00815966	0.00355302	0.00122612	2.5502e-06	0	4.93773e-07	4.55165e-05	6.28822e-44	7.31864e-06	5.18253e-207	0.00212676	0.00055583	1.31588e-05	5.44087e-05	1.26581e-58	0	1.66627e-23	0	0	7.00402e-10	2.4124e-05	0	4.63462e-05	3.4325e-05	4.60773e-05	1.1128e-197	0	0	0	1.53451e-05	1.06697e-61	3.75687e-39	0	2.69646e-05	7.72176e-05	0.00176546	0.00097248	0.000649195	0.000152134	9.81093e-05	5.01663e-05	4.21919e-05
56	0.000109353	0.00263116	0.00101272	0.000576319	0.00018142	0.000434346	0.00267351	0.00801942	0.00749857	0.00104956	9.38301e-39	0.000109486	9.65653e-05	5.87256e-05	5.91643e-92	2.31651e-88	9.93523e-05	0.00275288	0.00170775	2.19858e-11	0.000362322	1.61127e-32	0.000726708	4.978e-283	0.000178336	2.32268e-162	2.14139e-144	1.76629e-217	1.72971e-78	0.000239527	4.93854e-05	3.07823e-30	3.4904e-227	7.30091e-252	3.35294e-214	0	5.77859e-05	7.97669e-05	6.0084e-66	1.98037e-05	7.7459e-05	0.000828388	0.00362264	0.00569823	0.00112289	0.000235553	0.000382687	0.000311909	0.000266769
57	2.55385e-05	0.000343706	8.47298e-05	0.000134102	1.72127e-05	2.14083e-05	0.000941494	0.00350588	0.00173755	0.000505919	1.36613e-29	2.9837e-26	1.7293e-05	1.1401e-57	1.80061e-270	1.72738e-275	1.17846e-163	0.000582175	0.000156546	4.0754e-18	1.08428e-05	2.16857e-05	1.30113e-84	1.02968e-05	8.09374e-98	1.31696e-267	2.1863e-117	0	4.72695e-06	1.20019e-05	6.97328e-06	3.47763e-05	6.46308e-06	1.35235e-215	2.78907e-252	2.65922e-237	1.50965e-37	2.67289e-141	2.69918e-05	4.95097e-200	1.4227e-05	7.79611e-06	0.000669364	0.000970738	0.000108615	4.0168e-214	5.09944e-06	8.77054e-05	1.9065e-07
58	4.65179e-47	0.000714446	8.91936e-06	2.31105e-05	3.81775e-25	9.40218e-05	0.00136832	0.00426753	0.00426057	6.83933e-05	1.9415e-05	1.08556e-05	1.35863e-05	8.68322e-276	1.00793e-05	5.49612e-06	4.53628e-205	0.000918025	0.000434632	4.11641e-294	2.47948e-05	6.8782e-09	1.55128e-07	0	6.63815e-06	3.30553e-33	7.24461e-06	0	0	8.46589e-06	7.44E-321	1.39559e-05	9.71041e-35	5.41118e-160	0	0	4.14729e-99	1.22787e-05	1.41447e-05	8.07429e-200	3.68808e-05	5.41108e-05	0.000760937	0.000935248	5.52252e-05	8.96278e-116	4.80217e-05	1.27114e-290	2.6215e-05
59	0.0109063	0.0221889	0.0223042	0.019514	0.00674038	0.00658187	0.0243267	0.0374105	0.0408046	0.0209363	0.025789	0.0155104	0.0282704	0.00576922	0.00347201	0.00442137	0.011347	0.0409746	0.0235894	0.0216499	0.0130923	0.0386647	0.0050567	0.000893898	0.00616213	0.00080417	0.00614306	0.000706931	0.00420903	0.0107024	0.00533125	0.00410797	0.000466444	0.000248039	0.00124839	0.00111469	0.000829789	0.00294131	0.00100358	0.000366736	0.00165609	0.00689293	0.0168108	0.0340843	0.00902592	0.001312	0.00144321	0.0098171	0.000788135
60	2.43035e-05	0.000364239	7.31197e-09	0.000190181	2.29702e-05	8.34207e-24	0.00106857	0.00244311	0.00178795	0.000155197	3.77156e-05	9.35993e-06	3.37438e-05	7.00551e-07	7.98515e-06	4.91705e-52	6.28964e-06	0.000701499	0.000223304	5.2468e-206	3.29061e-05	3.24982e-17	1.54525e-05	0	2.42618e-216	2.72049e-05	4.00024e-213	0	8.41698e-06	6.2252e-06	7.06061e-41	2.20318e-05	0	1.13388e-132	2.41647e-224	1.15679e-05	1.00305e-05	1.16743e-05	6.10978e-05	3.08377e-146	6.8597e-06	6.33269e-05	0.000432991	0.00116322	5.06298e-05	2.08842e-153	1.08806e-06	1.20987e-05	1.77161e-177
61	7.5221e-05	0.00123762	1.46651e-05	5.27631e-05	9.92308e-06	0.000225396	0.002021	0.00694365	0.0037122	0.00105878	1.7438e-64	3.08604e-05	2.52761e-86	4.81228e-106	2.22352e-124	1.96722e-22	2.69413e-92	0.00141545	0.000660114	4.9216e-140	1.46461e-86	1.93668e-78	3.47972e-103	3.77614e-91	1.03985e-72	3.45944e-05	6.73176e-93	0	2.58581e-225	8.66459e-06	6.57726e-05	1.99449e-20	3.44395e-279	8.2582e-68	1.20654e-124	2.66916e-134	4.6071e-94	6.00626e-05	3.72923e-05	5.3548e-95	1.97997e-13	8.17175e-98	0.00152225	0.00129795	0.000244824	3.12719e-28	1.05219e-114	1.72404e-12	2.85171e-05
62	1.42518e-10	0.000273665	0.000118469	0.00013144	1.55942e-22	2.65481e-05	0.000782715	0.00291549	0.00196276	0.000262005	1.11897e-05	3.19568e-269	3.7942e-06	1.3522e-102	8.74689e-112	1.50578e-06	8.07749e-26	0.000457567	0.000171791	3.72317e-138	9.90589e-06	0	7.2982e-06	1.27049e-44	0	0	4.31676e-258	0	0	6.45392e-08	1.31049e-13	9.88092e-53	0	1.18774e-177	0	0	6.99845e-06	2.27533e-05	2.2455e-05	1.4039e-171	1.38204e-05	3.00944e-05	0.000343662	0.00103603	8.6273e-05	0	7.03418e-06	5.46134e-05	2.87245e-27
63	6.06496e-05	0.00111675	8.89501e-19	5.51861e-05	3.50245e-06	4.07054e-05	0.00224707	0.00635373	0.00453564	0.00113762	2.42135e-06	3.37018e-05	3.65157e-06	4.9404e-16	5.15725e-256	3.42228e-298	4.52515e-05	0.00170757	0.00072485	0	1.28914e-84	4.90149e-05	9.33425e-295	0	3.41696e-44	3.26339e-251	4.23791e-296	0	0	8.0738e-05	4.20723e-05	8.15725e-05	0	7.049096335E-315	5.730121352328E-311	2.94812e-306	3.80364e-256	5.45747e-05	1.31105e-162	1.65249e-273	1.94721e-212	6.22029e-40	0.00124735	0.001053	0.000429238	1.96518e-19	9.94071e-06	0.000166951	5.16108e-05
64	8.18563e-20	0.000302596	3.98512e-05	5.93138e-05	0	4.27502e-05	0.00066019	0.00238495	0.00214212	6.39246e-05	7.74607e-14	6.86674e-144	8.05945e-06	8.80251e-48	1.3485e-261	4.71876e-81	3.49643e-65	0.000482725	5.87664e-05	2.0079e-06	3.86173e-06	1.58956e-05	2.15436e-12	0	1.32867e-148	1.67926e-237	6.51848e-269	0	2.36619e-37	6.9209e-12	1.07037e-05	2.57866e-06	0	1.72205e-292	0	0	7.18394e-06	1.47959e-05	1.02266e-06	7.00383e-06	8.05113e-307	1.67657e-05	0.000244632	0.00116422	2.29305e-05	1.53494e-21	2.02554e-05	4.56618e-37	1.20299e-50
65	8.36352e-05	0.00104588	7.61223e-23	6.51147e-124	1.73223e-78	1.21955e-06	0.00224918	0.00762227	0.00472384	0.000980553	1.17772e-05	3.23481e-108	8.00134e-46	5.63096e-07	0	1.05081e-07	2.43772e-05	0.00172943	0.000793809	0	3.82015e-05	4.74214e-107	5.15491e-242	2.94774e-297	0	2.45948e-107	0	0	0	1.50888e-05	2.18977e-194	0.000144135	3.66959e-256	0	0	0	0	9.92627e-05	5.81522e-05	0	1.51519e-33	9.75151e-70	0.00092891	0.000804512	0.000290995	6.98096e-07	1.35149e-05	0.000106941	6.4868e-05
66	0.000229709	0.00113751	5.99e-18	0.000206956	6.50158e-05	0.000495445	0.00348982	0.00767571	0.00502193	0.00112962	1.20592e-23	6.46918e-174	0.00010415	3.47444e-187	5.60799e-05	1.01796e-183	8.99361e-09	0.00128561	0.000884023	3.27576e-05	1.07061e-05	1.32085e-169	4.0612e-61	4.15563e-73	6.72597e-66	4.74802e-174	1.43728e-184	0	4.17612e-246	6.46321e-05	1.92162e-183	9.07199e-05	3.32944e-05	4.27765e-173	1.08141e-183	3.52136e-183	4.32613e-161	4.78857e-05	5.73152e-05	6.30967e-179	7.83793e-05	5.83695e-111	0.00181388	0.00143867	0.000281865	2.36251e-05	0.000118404	2.09817e-05	5.20503e-161
67	1.46699e-58	0.000285558	0.000105767	7.57891e-05	6.41086e-05	4.58898e-05	0.000784394	0.00310892	0.00250012	0.000161903	4.3041e-08	6.51993e-06	1.73791e-25	1.41476e-05	0	8.60239e-90	7.45326e-175	0.000583578	0.000295384	0	1.06198e-07	3.65319e-06	4.99669e-05	0	0	0	0	1.65134e-112	0	2.88778e-05	2.69349e-281	4.85802e-05	1.61235e-149	0	0	1.57381e-05	2.77441e-285	0	1.13049e-46	5.22068e-301	0	4.76251e-05	0.000279659	0.000974361	9.95512e-05	4.00586e-47	1.88055e-05	4.64154e-05	3.06164e-05
68	4.25779e-05	0.000977047	0.000145161	3.70748e-08	2.38392e-05	0.000254514	0.0023278	0.00670924	0.00419136	0.00171983	6.37009e-05	1.84663e-171	3.9341e-137	3.32124e-05	6.50069e-05	1.45194e-09	1.25015e-24	0.00210673	0.00038324	4.76697e-249	4.64695e-08	1.45343e-121	2.07789e-41	0	3.4303e-196	3.79589e-215	2.74845e-206	1.10694e-300	4.6388e-262	9.89526e-05	9.73985e-222	0.000203411	0	8.34155e-164	2.50932e-208	1.28811e-201	3.21546e-16	9.8461e-05	1.42773e-214	6.92244e-199	1.32108e-229	1.24374e-151	0.000986379	0.000923559	0.000186957	1.27315e-116	4.24649e-08	5.22048e-05	7.93291e-05
69	2.26945e-48	0.000318175	8.81841e-05	1.61652e-05	2.05185e-05	6.76975e-05	0.000687332	0.00195152	0.00207195	0.000203971	1.33971e-11	5.73268e-96	3.80253e-44	1.25888e-44	6.31486e-304	3.67469e-134	4.6216e-235	0.000428914	0.000191969	0	3.63589e-146	0	2.28387e-05	0	3.87161e-20	0	1.53158e-145	0	0	7.26662e-05	2.15587e-275	4.67577e-05	9.1788e-106	0	0	0	1.45977e-05	2.48611e-177	6.36061e-06	5.52782e-143	8.80213e-06	1.02201e-42	0.000454051	0.00124635	5.92312e-05	1.06665e-139	8.41265e-48	0.000109155	2.81837e-243
70	2.30962e-44	0.000423284	2.16996e-07	3.18548e-135	2.74468e-145	0.000264568	0.00153514	0.00688192	0.00591871	0.000883338	9.34376e-05	1.10326e-202	2.51607e-07	6.86933e-252	7.90637e-271	4.23916e-292	6.87664e-05	0.00256631	2.79565e-05	4.74645e-05	1.70867e-154	9.97463e-05	2.99037e-206	0	5.75088e-229	8.70402e-263	6.34574e-287	0	3.19453e-256	4.34494e-05	8.94815e-05	3.58628e-05	0	1.32181e-286	2.4783e-261	2.28638e-280	3.27681e-208	5.51018e-05	7.82812e-120	4.69035e-05	5.13743e-05	0.000199729	0.00166326	0.00124626	0.000352755	5.63777e-61	6.07352e-05	9.35635e-05	8.27605e-204
71	3.48749e-06	0.000479627	6.72715e-32	0.000123182	2.39687e-05	1.61526e-06	0.0011186	0.00300127	0.00184659	0.00015719	4.47129e-39	2.33294e-114	3.69619e-06	1.95723e-08	1.6348e-296	1.4842e-08	2.63643e-45	0.000503526	0.000173123	0	1.23001e-05	5.95606e-06	8.38325e-06	0	2.82649e-34	1.73428e-05	2.93933e-11	0	1.78974e-273	3.27291e-08	2.71505e-107	1.82645e-05	0	0	0	0	3.62392e-305	4.83263e-173	1.18773e-05	1.69272e-255	7.01727e-127	2.37053e-60	0.00028029	0.00146937	6.62196e-05	0	1.08811e-137	7.38389e-05	1.46021e-108
72	0.000141927	0.000782129	0.000129002	7.19375e-05	4.10072e-05	0.000255282	0.00323702	0.00608179	0.00324184	0.00154458	0.000198269	2.49892e-192	4.50419e-93	5.85312e-201	1.01165e-258	3.81147e-244	2.12488e-247	0.00168756	6.72983e-24	1.38132e-264	2.32535e-05	5.86751e-44	9.79816e-206	0	1.3458e-174	6.25742e-212	3.28214e-05	0	1.30204e-277	2.64284e-196	3.15875e-05	1.39904e-05	2.22905e-101	4.11885e-228	1.72657e-176	4.92007e-225	1.15404e-210	3.60912e-05	1.80547e-26	8.73875e-196	1.43033e-96	1.84995e-140	0.000896865	0.000382448	0.000288619	4.12965e-05	8.78415e-05	0.000139002	1.05451e-10
73	2.303e-06	0.000733587	6.54332e-05	4.02727e-06	7.21297e-06	0.000138419	0.00108555	0.00453172	0.00401169	0.000192923	4.66864e-15	4.71832e-171	2.93401e-06	1.79902e-101	1.90743e-05	4.1194e-275	4.17826e-05	0.000745121	0.000271631	2.47851e-208	5.70357e-05	2.77902e-144	4.98349e-14	0	9.18252e-06	9.26647174E-316	1.15419e-29	7.83732e-06	0	9.91787e-06	2.90991e-96	2.72998e-05	1.75516e-05	0	0	7.1010230516746E-311	4.30805e-287	5.53171e-06	2.01757e-05	6.40078e-235	1.06926e-17	0.000117357	0.000693561	0.000969346	0.000112483	2.26883e-226	1.82076e-05	1.4748e-24	4.85141e-23
74	1.29612e-08	1.73659e-05	7.68153e-05	2.38536e-06	3.76982e-05	4.30996e-05	0.00134883	0.00409556	0.00205626	0.000416131	8.08497e-61	2.25689e-05	2.25737e-13	4.34877e-36	0	7.79341e-110	0	0.000552769	0.000101748	2.11157e-209	6.63525e-06	7.00084e-07	2.57986e-166	0	1.69125e-05	1.3816e-234	0	0	0	4.22895e-77	2.4703e-05	2.34521e-05	0	0	0	0	1.70701e-05	1.91183e-70	2.78822e-05	0	2.1959e-190	1.06446e-11	0.000864206	0.00133686	3.62296e-31	1.17024e-281	7.76687e-153	9.63067e-05	5.11031e-222
75	0.000125099	0.000662443	2.41409e-07	2.56728e-05	9.35441e-05	0.000270886	0.00222937	0.00554903	0.00366814	0.000441537	4.36449e-05	9.51601e-75	5.56875e-58	4.4877e-128	1.70055e-78	3.06263e-206	5.46586e-56	0.00137114	0.00109468	3.7735e-215	2.21024e-105	2.53396e-07	1.88409e-17	0	1.72443e-117	1.38742e-187	2.52377e-175	0	6.94985e-250	2.52811e-10	4.33094e-05	1.99192e-06	0	2.25703e-169	4.03123e-173	9.25225e-174	6.40159e-153	3.61651e-12	3.25875e-178	3.47941e-126	3.43617e-05	5.21812e-54	0.000998141	0.00116848	3.9305e-05	8.03375e-05	8.78015e-05	0.000112948	2.93786e-05
76	1.22153e-76	0.000194535	6.79927e-05	0.000169068	4.78831e-24	3.25903e-19	0.000875535	0.00289027	0.00205928	0.000313127	1.25384e-124	2.4661e-05	3.57609e-05	5.58865e-118	6.28813e-215	1.00101e-229	2.82736e-67	0.00037046	0.000254461	2.51734e-228	4.74881e-130	4.53458e-101	3.09156e-173	4.6140544E-317	3.19569e-208	2.00783e-222	3.0617e-07	0	1.60139e-05	3.04639e-90	1.8052e-05	8.78492e-05	3.01843e-308	2.21456e-05	8.43692e-231	2.51371e-05	1.50719e-157	6.74007e-78	8.06431e-199	3.58796e-162	2.84179e-05	7.22376e-05	0.000465658	0.0011785	1.50804e-09	1.53458e-05	1.31172e-176	0.000104067	6.15206e-05
77	2.39001e-56	0.000539767	0.000171545	5.22333e-05	1.68518e-05	4.62932e-07	0.000925666	0.00309524	0.00146409	0.000220155	2.3095e-05	9.57932e-15	4.46813e-179	0	0	8.74752e-86	1.01963e-176	0.00075085	0.0001361	0	1.8674e-05	6.57069e-256	0	5.09047e-05	2.40079e-289	0	2.08172e-55	0	0	4.61653e-05	2.27642e-180	9.38168e-17	0	0	0	8.85523101785E-313	3.77621e-06	2.9709e-05	6.13797e-257	1.33915e-17	5.41051e-06	3.6614e-05	0.000717978	0.00138254	7.99384e-05	8.42007e-12	2.88805e-05	2.17065e-67	1.64231e-18
78	0.998766	0.998427	0.99922	0.998826	0.999421	0.998901	0.995971	0.9957	0.997498	0.999489	0.999933	0.999881	0.999592	0.999782	0.999097	0.999819	0.99991	0.999903	0.998877	0.998948	0.999072	1	0.999969	0.999901	0.999906	0.999874	0.999874	0.99959	0.999648	0.998854	0.998934	0.997735	0.999029	0.998536	0.99752	0.999815	0.999906	0.999936	0.999926	0.999937	0.999822	0.999758	0.999022	0.999169	0.999704	0.999839	0.99976	0.999294	0.999453
79	0.999726	0.999495	0.999308	0.999484	0.999848	0.999229	0.997488	0.997316	0.998744	0.999895	0.999971	0.999958	0.999956	1	1	1	0.999927	0.999972	0.999972	1	1	1	0.999972	1	1	1	1	1	0.999982	1	1	1	1	1	1	1	0.999941	1	1	1	1	0.999947	0.999776	0.999767	0.999972	1	1	0.999954	0.999972
80	0.969747	0.970252	0.97511	0.97592	0.983093	0.972912	0.947302	0.945032	0.964559	0.986455	0.993831	0.994923	0.994481	0.995601	0.997681	0.998787	0.997802	0.994586	0.992116	0.996969	0.998104	0.999032	0.999067	0.999882	0.999212	0.99981	0.99979	0.999507	0.999357	0.998056	0.997594	0.996785	0.997358	0.995938	0.994183	0.99438	0.993309	0.993452	0.997256	0.998556	0.998088	0.989535	0.963998	0.974544	0.989706	0.991979	0.979172	0.971119	0.975088
[truncated: 257 more columns]

## Sheet: transitions_BLUEPRINT
state (from\to) (Emission order)	1	2	3	4	5	6	7	8	9	10	11	12	13	14	15	16	17	18	19	20	21	22	23	24	25	26	27	28	29	30	31	32	33	34	35	36	37	38	39	40	41	42	43	44	45	46	47	48	49
1	0.240219	0.168409	0.0865523	0.0376991	0.0144602	0.00528322	0.00109926	0	0.00136843	0	0	0	0	0	0.00136216	0.00048064	0.00689982	0.00944534	0.00339666	0.00204731	0.00425603	0.130414	0.151667	0.0143387	0.00285554	0.0674231	0.0375959	0.00150097	0.000283829	0	0.000157581	3.10929e-05	0.000176973	5.90589e-08	0.00092647	0.000322388	0	1.94754e-07	0	1.64176e-05	0	0	0	0	0	0	0	0.000145443	0.000122261
2	0.20856	0.21932	0.150769	0.0806938	0.0391375	0.0132699	0.00252287	0.000357808	0.00220067	0.000512005	0.00265824	0.000549189	0.000370027	0.000705898	0.00129145	0.00171054	0.0159538	0.0269523	0.008142	0.00639623	0.00875694	0.072661	0.0791886	0.0173518	0.00150224	0.0160825	0.0184846	4.12913e-06	0	0	0	0	0	0	0.000872756	8.71083e-05	0	0	0	0	0	0	0	0.000117439	1.69868e-05	1.97537e-05	0.000103708	4.56184e-05	8.82486e-05
3	0.140676	0.196754	0.20361	0.137937	0.0902868	0.0369994	0.00876609	0.000914225	0.00860646	0	0	0	0	0.00095589	0.0011667	0.0010396	0.0110731	0.0476107	0.0208361	0.00395045	0.00333515	0.0394984	0.0267863	0.00561329	0.000201206	0.00221092	0.0101809	0	0	0	5.08662e-05	0	0	0	0	0	0	0	0	0	0	0	0	1.32278e-05	0	0	0	6.14639e-05	5.13564e-05
4	0.0789229	0.137363	0.176849	0.189566	0.165556	0.0992825	0.0304771	0.00285774	0.019276	0.00287341	0.0059368	0.00193683	0.000557106	0.000357171	0.000580401	0.000419428	0.00139114	0.0208301	0.0192889	0.00593947	0.00225011	0.0204235	0.0090636	0.00123292	0	0	0.00558735	0	0	0	0	0	0	0	0	0.000149949	0	0	0	0	0	0	0	0	0	0	9.4396e-05	0.000288104	0.000171445
5	0.0310863	0.0692279	0.124291	0.172567	0.209807	0.164419	0.0658851	0.00991423	0.0526558	0.00722134	0.00959685	0.0028275	0.00073728	0.00101634	0.0014392	0.000481819	0.00152096	0.0215751	0.0351385	0.00350099	0	0.0107754	0	0	0	0	0.00297381	0	0	0	0	0	0	0	0	6.64655e-05	0	0	0	0	0	0	0	0	0	0	0.000124746	0.000323974	0.000409565
6	0.0127586	0.0269747	0.0603326	0.12118	0.18857	0.236316	0.145385	0.0384188	0.0951746	0.0231981	0.00966928	0.00556549	0.000984545	0.00106162	0.00146778	0.000964273	0.000936829	0.00833833	0.0174383	0.00122933	0	0	0	0	0	0	0.00212328	0	0	0	0	0	0	0	0	7.00992e-05	0	0	0	0	0	0	0	0	0	0	0.000190723	0.000693058	0.000357729
7	0.00442156	0.0066621	0.0173299	0.0493344	0.0998913	0.201341	0.34626	0.184641	0.0370334	0.0332401	0.00383746	0.00422892	0.000260964	0.0011875	0.00116608	0.000507363	0.000490115	0.00204795	0.00405306	0.000437926	0	0	0	0	0	0	0.000705937	0	0	0	0	0	0	0	0	0	0	0	0	0	0	0	0	0	0	0	0.000183175	0.000253025	0.00036064
8	0	0.00100668	0.00194208	0.00615982	0.016339	0.0570337	0.200502	0.524059	0.0292157	0.122115	0.0045928	0.0230103	0.00360482	0.00341428	0.00213976	0.000289153	0	0.000747326	0.00241862	0	0	0	0	0	0	0	0.000149461	0	0	0	0	0	0	0	0	0	0	0	0	0	0	0	0	0	0	0	0.00049455	0.000231392	0
9	0.00387714	0.00699845	0.0137988	0.0333668	0.0797257	0.125817	0.0382763	0.0260034	0.282748	0.123807	0.0778687	0.0603762	0.011138	0.00984528	0.00600415	0.00230491	0.000953471	0.0163105	0.0693746	0.000678496	0	0	0	0.000131338	0	0	0.00106359	0	0	0	0	0	0	0	0	0	0	0	0	0	0	0	0	0.000689706	9.23174e-05	5.18155e-05	0.00323395	0.00191544	0.000591173
10	0	0.00155398	0	0.00514267	0.0121715	0.034589	0.0356298	0.121183	0.131743	0.356374	0.0286505	0.193751	0.048215	0.00843144	0.00233989	0	0	0	0.0074573	0	0	0	0	0	0	0	0.00013935	0	0	0	0	0	0	0	0	0	0	0	0	0	0	0	0	0	0	0.000406069	0.00229251	0	0
11	0.00423367	0.00558333	0.0107918	0.00772151	0.0199369	0.0181266	0.00525868	0.00612693	0.099282	0.0363225	0.251183	0.115094	0.0610995	0.0817266	0.0425737	0	0	0.0473316	0.148819	0.00314935	0	0	0	0	0	0	0.000761512	0	0	0	0	0	0	0	0	0	0	0	0	0	0	3.12031e-05	0.000348301	0	0.00132223	0.00159423	0.00917178	0.00335162	0.000565462
12	0	0.00122365	0	0.0034688	0.00495398	0.00710547	0.00328685	0.0204015	0.0544255	0.173045	0.0838163	0.337908	0.2089	0.0238339	0.00402044	0	0	0	0.0156652	0	0	0	0	0	0	0	0.000263475	0	0	0	0	0	0	0	0	0	0	0	0	0	0	0	6.57763e-05	0	0.000610494	0.00227475	0.00299071	0.000184723	0
13	0	0.00102108	0	0.00073046	0.00074856	0.000903051	0.000564156	0.00232695	0.00905242	0.0409767	0.0419466	0.19689	0.387557	0.0537915	0.00675532	0	0	0	0.00779752	0	0	0	0	0	0	0	0.000129866	0	0	0	0	0	0	0	0	0	0	0	0	0	0	0	0	0	0.000904024	0.0074424	0.00273613	0.000379946	0
14	0	0.00397017	0	0.00155132	0.00192484	0.00278107	0.00120242	0.00401443	0.0150563	0.0124615	0.107422	0.0439924	0.10495	0.260688	0.119909	0.029758	0	0.0170502	0.0457257	0.00563303	0	0	0	0	0	0	0.000920789	0	0	0	0	0	0	0	0	0	0	0	0	0	0	0.000155596	0.00123036	0.00476512	0.0124159	0.0123078	0.0365449	0.00991525	0.00107585
15	0.00680404	0.00536812	0.00470055	0.00221329	0.00429582	0.00488527	0.00301986	0.00390152	0.0114519	0.00418375	0.0650071	0.0069304	0.013976	0.1499	0.234415	0.130503	0.0386918	0.0516887	0.0836368	0.0245873	0	0	0	0	0	0	0.0039344	0	0	0	0	0	0	0	0	4.4678e-05	0	0	0	0	0.000107864	0.00012154	0.00282481	0.0134185	0.00615277	0.00264266	0.0370077	0.0323737	0.00736978
16	0.00652349	0.0114974	0.00700718	0.00104208	0.00237008	0.00275802	0.00166831	0.000362497	0.00360419	0	0.0175278	0	0	0	0.143727	0.262994	0.15475	0.0713601	0.0494396	0.0583447	0.0275645	0	0	0.0350878	0.0119458	0	0.00702944	0	0	0	0	0	0	0	0	0	0	0	0	0.000828838	0	0	0	0	0	0	0.0218962	0.0533671	0.0312984
17	0.0271479	0.0584553	0.0280602	0.00146401	0.00316337	0.00167061	0.000680596	0	0.000907667	0	0.00479809	0	0	0	0.0220879	0.0847691	0.321627	0.0888923	0.0238064	0.00792247	0.0110513	0.01714	0.00714612	0.193627	0.0384908	0	0.00945072	0	0	0	9.74883e-05	0	0	0	0	0	0	0	0.000166902	0.000973621	0	0	0	0	0	0	0.00105991	0.0067779	0.0143877
18	0.0349911	0.0844915	0.108797	0.0349239	0.0358495	0.0100644	0.00171949	0.000691731	0.0201485	0	0.0332329	0	0	0.0166985	0.0265756	0.0332624	0.0760116	0.25601	0.149946	0.0326448	0.0130958	0.0163631	0	0	0	0	0.0038474	0	0	0	0.000217681	0	0	0	0	0.000218531	0	0	0	0	0	0	0.000165697	0.00172911	0.000288058	0.000131683	0.000566598	0.00183816	0.00211048
19	0.011567	0.0239729	0.0447738	0.0344349	0.0579866	0.0264701	0.00384799	0.00247743	0.0784932	0.00858676	0.118003	0.020069	0.00846236	0.0318022	0.0437124	0.0240725	0.0168814	0.156584	0.243645	0.0163048	0.00265784	0	0	0.0034458	0.00146738	0	0.00326135	0	0	0	0	0	0	0	0	0	0	0	0	0	0.000117607	0	0.000271483	0.00177946	0.000522109	0.00034706	0.00316409	0.00402875	0.00255469
20	0.0150632	0.047271	0.0192044	0.0237839	0.0170887	0.00357302	0.00112229	0.000101554	0.00188476	0	0	0	0	0	0.0330764	0.0704901	0.0190085	0.073942	0.0411358	0.283079	0.214843	0.0483895	0.00386197	0.00805664	0.00883956	0	0.0100984	0	0	0	0	0	0	6.96014e-08	0	0	0	0	0	0	0	0	0.000835894	0.00724878	0	0	0.00650375	0.0211383	0.0113572
21	0.0204446	0.0375203	0.00810532	0.00560168	0	0	0	0	0	0	0	0	0	0	0	0.0184842	0.0166284	0.0191036	0.00373979	0.134156	0.362097	0.199359	0.0225648	0.00932278	0.0552691	0	0.0356411	0	0.00452153	0	0.00149296	0.000581002	0.0014391	0	0.000464491	0	0.000141597	0	0	0	0	0	0.000215939	0	0	0	0	0.00884714	0.015177
22	0.12897	0.0600406	0.0241611	0.0104139	0.00463901	0	0.000461998	0	0	0	0	0	0	0	0	0.00104963	0.00422262	0.00489306	0	0.00592018	0.0392718	0.347338	0.0304344	0.00599405	0.00903443	0.106572	0.137649	0.0109861	0.0364942	0	4.96585e-08	0.00131736	0.0164031	0.00282281	0.00516165	0	0.000225071	0.000106405	0	0	0	0	0	0	0	0	0	0	0
23	0.135711	0.0589343	0.0154837	0.00354016	0	0	0	0	0	0	0	0	0	0	0	0	0.00161425	0	0	0	0.00369414	0.0274854	0.392856	0.0214361	0.0151443	0.295023	0.0255101	0	0	0	0.00345935	0	0	0	0	0	0	0	0.000107688	0	0	0	0	0	0	0	0	0	0
24	0.0379328	0.0395	0.00836954	0.00147942	0.000648452	0	0	0	0.000122995	0	0	0	0	0	0	0.0139064	0.120149	0	0.00200376	0.00315753	0.00535026	0.0145923	0.0645007	0.404973	0.211427	0	0.0233325	0	0	0	0.00442911	0	0	0	0	0	0	0	0.000580302	0	0	0	0	0	0	0	0	0	0.0036718
25	0.00332248	0.00211282	0	9.88909e-05	0	0	0	0	0	0	0	0	0	0	0	0.00182998	0.0119756	0	0.000528251	0.00128377	0.0143777	0.0116471	0.023287	0.100719	0.529143	0.0826544	0.052899	0	0	0.106522	0.0193794	0	0	0	0	0	0	0	0	0	0	0	0	0	0	0	0	0	0.00179333
26	0.0169337	0.00283351	0.000474199	4.36859e-06	0	0	0	0	0	0	0	0	0	0	1.75425e-05	0	0	0	0	0	0	0.0242514	0.0828587	0	0.0161018	0.60372	0.116352	0.0110719	0.101107	0.000443498	0.00268483	0.0185088	0	0	0	0	0	0	0	0	0	0	0	0	0	0	0	0	0
27	0.0144896	0.00598633	0.00246335	0.0012499	0.000540814	0.000299202	4.51788e-05	0	0.000118287	2.8593e-05	9.50198e-05	2.03839e-05	2.93286e-05	6.56407e-05	0.000148898	0.000278024	0.000980722	0.000466415	0.000268897	0.000429339	0.00245044	0.0540487	0.0129071	0.003462	0.0161573	0.188981	0.573345	0.0370477	0.000277562	0.0473032	0.00721	2.09976e-07	0.00577674	8.25323e-06	0.0132689	0.000502259	0.000351401	0	5.00977e-05	4.40233e-05	4.12165e-05	3.24383e-06	3.19181e-05	0.000163818	6.54674e-06	1.61089e-05	6.85672e-05	0.000164065	0.000443671
28	0.000242061	9.29693e-06	0	0	0	0	0	0	0	0	0	0	0	0	0	0	0	0	0	0	1.91993e-08	0.00168782	0	0	0	0.00448591	0.0121568	0.643386	0.289612	0.0049471	0	0.0331507	0.00123267	1.34987e-07	0.000448993	8.33234e-07	2.40613e-05	0.00106444	0	0	0	0	0	0	0	0	0	0	0
29	5.7684e-07	0	0	0	0	0	0	0	0	0	0	0	0	0	0	0	0	0	0	0	6.20323e-05	0.0025413	0	0	0	0.0299907	1.82975e-05	0.170469	0.768625	0.00370735	0	4.98143e-08	0.000955494	0.00151012	0.00115164	0	0.00070291	0.000871686	0	9.20646e-06	0	0	0	0	0	0	0	0	0
30	0	0	0	0	0	0	0	0	0	0	0	0	0	0	0	0	0	0	0	0	0	0	0	0	0.0332686	0.000295647	0.0468237	0.0145383	0.0224299	0.819843	0.0440438	0	0	0	0	0	0	0	0.000321877	0	0	0	0	0	0	0	0	0	0
31	0.000111679	1.48522e-08	0	0	0	0	0	0	0	0	0	0	0	0	0	0	0	0	0	0	0.000388123	3.79142e-07	0.00565073	0.00255017	0.0196529	0.0137011	0.0230179	0	0	0.145316	0.66656	0.0581309	0	0	0	0	0	0	0.00163224	0.000664672	0	0	0	0	0	0	0	0	0
32	6.14745e-05	0	0	0	0	0	0	0	0	0	0	0	0	0	0	0	0	0	0	0	4.24086e-05	0.000208331	0	0	0	0.0226842	5.50657e-07	0.0801707	3.86943e-08	0	0.0128328	0.880316	1.20766e-05	3.35847e-07	0.000623931	4.93622e-05	2.88365e-05	0	0	5.49815e-06	2.0085e-05	0	0	0	0	0	0	0	0
33	7.16817e-05	0	0	0	0	0	0	0	0	0	0	0	0	0	0	0	0	0	0	0	0	0.0078974	0	0	0	0	0	0.00263926	0.00466139	0	0	0.000268623	0.516189	0.205096	0.00232354	8.21278e-05	0.0180584	0.00505556	0.00618651	0	0	0	0	1.04022e-05	0	0	0	0	0
34	0	0	0	0	0	0	0	0	0	0	0	0	0	0	0	0	0	0	0	0	0	0.000132692	0	0	0	0	8.16243e-08	4.09898e-08	0.000573006	0	0	7.73202e-07	0.0143331	0.637091	0.00630797	0	0.028244	0.00706095	0	1.6424e-05	1.07912e-05	0	0	0	0	0	0	0	0
35	0.000196765	0.000139103	0	0	0	0	0	0	0	0	0	0	0	0	0	0	0	0	0	0	2.11059e-05	0.000934386	0	0	0	0	0.00604243	0.000340018	0.00286105	0	0	0.000435793	0.00070902	0.0339081	0.929747	0.000902302	0.00295891	5.3151e-05	0.000198046	7.66473e-05	4.24116e-05	0	0	0	0	0	0	0	0
36	2.58994e-05	1.14284e-05	0	4.28326e-06	1.77444e-06	2.2093e-06	1.2702e-06	0	0	0	0	0	0	0	1.22633e-06	0	0	6.26283e-06	1.88337e-06	1.68016e-06	0	0	0	0	0	0	0.000150513	5.434e-07	0	0	0	0	2.45569e-05	0	0.000565905	0.999127	0	0	0	7.32219e-06	5.20527e-06	0	1.39777e-06	5.24942e-06	8.80295e-07	0	0	0	6.73137e-06
37	0	0	0	0	0	0	0	0	0	0	0	0	0	0	0	0	0	0	0	0	2.2731e-05	0.000169319	0	0	0	0	0.000212375	0.00120572	0.00576443	0	0	0	0.0204856	0.51103	0.00899007	0	0.151991	0.0114479	0	0.00013224	8.95438e-05	0	0	0	0	0	0	0	0
38	0	0	0	0	0	0	0	0	0	0	0	0	0	0	0	0	0	0	0	0	0	0	0	0	0	0	0	0.0250276	0.0146314	0	0	0	0.00899051	0.305046	0.000366022	0	0.0261043	0.25879	0	0	0	0	0	0	0	0	0	0	0
39	0.000181144	0.00015586	0	0	0	0	0	0	0	0	0	0	0	0	0	0.000119733	0.000825	0	0	0	0	0	0.00134004	0.00422388	0	0	0.00312648	0.000906052	0	0.014158	0.0205379	0	0.195621	0	0.0171402	0.00189944	0.00175406	0	0.644541	0.0886142	0	0	0	0	0	0	0	0	0
40	0	0	0	0	0	0	0	0	0	0	0	0	0	0	0	0.00417676	0.0074683	0	0	0	0	0	0	0.00515062	0	0	0.00278792	0	0.000663701	0	0.00898536	0.0033376	0.0768184	0.0022765	0.0219765	0.00359021	0.00189915	0	0.242027	0.504834	0.0875191	0	0	0.000351105	0	0	0	0	0
41	0	0.00191915	0	0	0	0	0	0	0	0	0	0	0	0	0.00096363	0	0	0	0.00283201	0	0	0	0	0	0	0	0.00678702	0	0	0	0.0146386	0.00837982	0.0767385	0.0036956	0.0146021	0.000993091	0.00694767	0	0	0.251051	0.451094	0	0	0	0	0	0	0	0
42	0	0	0	0	0	0	0	0	0	0	0	0	0	0.000485212	0.000320854	0	0	0	0	0	0	0	0	0	0	0	0	0	0	0	0	0	0	0	0	5.2595e-05	0	0	0	0	0	0.613897	0.134463	0.0173615	0.170275	0.0519662	0.00751478	0.00115613	0
43	0	0	0	0	0	0	0	0	0	0	0.000328143	0	0.000198216	0.00279073	0.00504071	0	0	0	0.000564841	0.00144089	0	0	0	0	0	0	0.00112978	0	0	0	0	0	0	0	0	0	0	0	0	0	0	0.244127	0.339377	0.131143	0.133611	0.0321748	0.0450022	0.0231601	0.0288608
44	0	0.000925602	0.000296232	0.000456392	0	0.000288886	2.10017e-07	0	0.00249739	0	0.00775384	0	0	0	0.0345037	0	0	0.00779146	0.0117847	0.0177334	0	0	0	0	0	0	0.00512699	0	0	0	0	0	0	0	0	0.000286274	0	0	0	0	0	0.0447892	0.163007	0.276225	0.0605735	0.0161824	0.0634805	0.0809279	0.13562
45	0	0	0	0	0	0	0	0	0.000493962	0	0.00273901	0.00164883	0.0020249	0.020812	0.00711278	0	0	0.00121672	0	0	0	0	0	0	0	0	0	0	0	0	0	0	0	0	0	0	0	0	0	0	0	0.226096	0.0932032	0.0368696	0.221758	0.192512	0.067084	0.018336	0
46	0	0.000111299	0	0	0.000165866	0	0	7.60398e-05	0.000326317	0.000503773	0.00273532	0.00735498	0.0200118	0.0208231	0.00398207	0	0	0.000281333	0	0	0	0	0	0	0	0	0.000262713	0	0	0	0	0	0	0	0	0	0	0	0	0	0.000187013	0.0671442	0.0212154	0.00879275	0.18753	0.272821	0.0531239	0.00666573	0.0020253
47	0	0.00111393	0	0.000896135	0.000833457	0.00103598	0.000170664	0.00144386	0.00741367	0.00767482	0.0199065	0.0106731	0.010488	0.0676409	0.0564491	0.0263806	0	0.00226146	0.0121381	0.00896637	0	0	0	0	0	0	0.0019346	0	0	0	0	0	0	0	0	0	0	0	0	0	0	0.0123556	0.0370835	0.039204	0.077418	0.0606959	0.250156	0.112435	0.019067
48	0.000966694	0.000751961	0.000532212	0.000572247	0.00317291	0.00342907	0.00187628	0.000448049	0.0104999	0	0.0109919	0.00154573	0.00162851	0.0310941	0.072129	0.0947573	0.0182647	0.00594304	0.0172061	0.0407151	0.0254904	0	0	0.00382488	0	0	0.0064225	0	0	0	0	0	0	0	0	1.8022e-07	0	0	0	0	0	0.00194869	0.0179437	0.061135	0.0236581	0.0088857	0.133101	0.238308	0.0990142
49	0.000121493	0.000757949	0	0.0020605	0.00173459	0.00213856	0.000901558	0	0.00147332	0	0.00148339	0	0	0.00597305	0.0118273	0.0470241	0.0401053	0.00532881	0.0090273	0.0186185	0.0325878	0	0	0.0128952	0.0181388	0	0.012829	0	0	0	0	0	0	0.000153072	0	0.00113441	0	0	0	0	0	0	0.0258398	0.0854634	0.00910651	0.00127305	0.0193431	0.0883329	0.311089
50	0	0	0.000333718	0	0	0	0	0	2.92385e-06	0	0	0	0	0	0.00403686	0.0151262	0.0345661	0.00267168	0.00106901	0.00473729	0.0170885	0.00488727	0	0.0586334	0.0520676	0	0.0232122	0	0	0	0.0210027	0	0	0	0	0.000513923	0	0	0	0.000518687	5.73013e-05	0	0	0.0162478	0	0.000169219	0.00343689	0.0140027	0.114775
51	0	0	0	0	0	0	0	0	0	0	0	0	0	0	0	0	0.00245439	0	0	0.000324123	0.00192564	0	3.41549e-07	0.0163456	0.0647356	0	0.0147454	0	0	0.139529	0.131288	0	0.00057993	8.914e-05	0.00164547	0.000744554	6.59214e-05	0	0.000532267	0.000158555	0.00124494	0	0.00113997	0.00214273	0.00028327	0	0.00066117	0.00161099	0.0116548
52	0	0	0	0	0	0	0	0	0	0	0	0	0	0	0	0	0	0	0	0	1.81198e-07	3.05226e-06	0	0	0	0	7.43959e-07	3.3303e-06	0.00266999	0	0	2.92191e-08	0.0251877	0.582927	0.0076105	0	0.0321174	0.00908603	0	0	0	0	0	0	0	0	0	0	0
53	3.12459e-05	0	0	0	0	0	0	0	0	0	0	0	0	0	0	0	0	0	0	0	5.87962e-05	0.000165633	0	0	0	0	0.00244232	0	0.000298068	0	0	0	0.00689743	0.517789	0.00606113	0	0.0270213	0.0200713	0	0.000121634	0	0	0	0	0	0	0	0	0
54	0	0	0	0	0	0	0	0	0	0	0	0	0	0	0	0	0	0	0	0	1.04853e-05	0.000123405	0	0	0	0	0.000103388	0.000157929	0.00616567	0	0	0.000216744	0.0349607	0.534004	0.00539196	0	0.0294335	0.00870333	0	0	0	0	0	0	0	0	0	0	0
55	0	0	0	0	0	0	0	0	0	0	0	0	0	0	0	0	0	0	0	0	0	0	0	0	0	0	0.0019509	0.00587196	0.00420426	0	0	0.00132199	0.0450551	0.540886	0.00638378	0	0.0297768	0.0103297	0	0.000133988	0	0	0	0	0	0	0	0	0
56	0.00199522	0.000515817	6.1096e-05	0	0	0	0	0	0	0	0	0	0	0	0	0	0	0	0	0	0.000119862	0.00787361	0	0	0	0.0414625	0.00193887	0.181045	0.702443	0.00402813	0	0.001841	4.21179e-05	0.00153957	0.000834253	1.13767e-05	0.00158672	0.0017335	0	0	0	0	0	0	0	0	0	0	0
57	5.15659e-05	0	0	0	0	0	0	0	0	0	0	0	0	0	0	0	0	0	0	0	0	0.000277396	0	0	0	0	2.57016e-07	0.000300383	0.0119469	0	0	0	0.027868	0.523578	0.00416685	0	0.0296047	0.0208357	0	4.28105e-05	0	0	0	0	0	0	0	0	0
58	0	0	0	0	0	0	0	0	0	0	0	0	0	0	0	0	0	0	0	0	0	0.000213509	0	0	0	0	0.00171864	0.000133109	0.00538867	0	0	4.68695e-07	0.0242827	0.550191	0.00590307	0	0.0275929	0.0122411	0	4.889e-05	4.67599e-05	0	0	0	0	0	0	0	0
59	0.0506773	0.0110484	0.00288555	0.00106324	0.00020162	0.000978257	5.71403e-05	0	0	0	0	0	0	0	0	0	0.000271002	0	0	0.000304378	0.00619047	0.00685265	0	0	0	0.00949967	0.00396225	0.0310629	0.034607	0	0.000594461	0.0371018	0.00363695	0.0327355	0.00244272	0.000197016	0.00227026	0.00400168	0	0	0	0	0	0.000720398	0	0	0	0	0.00103564
60	0	0	0	0	0	0	0	0	0	0	0	0	0	0	0	0	0	0	0	0	0	7.92856e-06	0	0	0	0	3.7549e-05	5.9471e-06	0.00576826	0	0	0.000310506	0.0398324	0.53323	0.00737437	0	0.0285977	0.00969833	0	2.00302e-05	0	0	0	0	0	0	0	0	0
61	0	0	0	0	0	0	0	0	0	0	0	0	0	0	0	0	0	0	0	0	5.25612e-06	0	0	0	0	0	0.00145978	6.42679e-05	0.000934633	0	0	0	0.0277891	0.571995	0.0053101	0	0.0304404	0.00771063	0	0	0	0	0	0	0	0	0	0	0
62	7.37515e-06	0	0	0	0	0	0	0	0	0	0	0	0	0	0	0	0	0	0	0	0	0.00013001	0	0	0	0	0.00111572	3.96902e-08	0.0018273	0	0	0.000115274	0.0237252	0.567899	0.00731919	0	0.031079	0.0158477	0	6.65421e-05	4.20662e-05	0	0	0	0	0	0	0	0
63	0	0	0	0	0	0	0	0	0	0	0	0	0	0	0	0	0	0	0	0	0	0.00037914	0	0	0	0	0.00167761	1.22472e-07	0.00649347	0	0	0.000350327	0.016296	0.50351	0.00682272	0	0.03007	0.0198105	0	7.20863e-05	0	0	0	0	0	0	0	0	0
64	0	0	0	0	0	0	0	0	0	0	0	0	0	0	0	0	0	0	0	0	0	0.000164199	0	0	0	0	0.000563117	8.32926e-06	0.00573199	0	0	5.51309e-07	0.0258832	0.543437	0.00665786	0	0.0276935	0.0123584	0	4.41227e-05	0	0	0	0	0	0	0	0	0
65	0	0	0	0	0	0	0	0	0	0	0	0	0	0	0	0	0	0	0	0	0	0	0	0	0	0	0	0	2.08416e-06	0	0	0.000530619	0.0148396	0.5624	0.00568054	0	0.0275503	0.018544	0	0.000168308	5.85689e-05	0	0	0	0	0	0	0	0
66	0	0	0	0	0	0	0	0	0	0	0	0	0	0	0	0	0	0	0	0	5.26583e-05	4.71796e-06	0	0	0	0	0.00125704	0.0140493	0.000692897	0	0	0.000972189	0.0287308	0.523877	0.00759184	0	0.0284767	0.0157657	0	0.000302121	0.000358037	0	0	0	0	0	0	0	0
67	0	0	0	0	0	0	0	0	0	0	0	0	0	0	0	0	0	0	0	0	6.25898e-08	0	0	0	0	0	0	3.62472e-06	0.0016355	0	0	0.000262684	0.0238493	0.542024	0.00670062	0	0.0301108	0.0202404	0	0	0	0	0	0	0	0	0	0	0
68	0	0	0	0	0	0	0	0	0	0	0	0	0	0	0	0	0	0	0	0	0	8.3313e-05	0	0	0	0	3.75975e-06	0.0057158	0.000834174	0	0	0	0.026236	0.530856	0.00388636	0	0.0261537	0.0177793	0	0.000102458	0	0	0	0	0	0	0	0	0
69	0	0	0	0	0	0	0	0	0	0	0	0	0	0	0	0	0	0	0	0	0	0	0	0	0	0	0.00118183	0	0.00425402	0	0	0.000144613	0.0129826	0.54509	0.00495875	0	0.0288846	0.0165506	0	0.000131765	0	0	0	0	0	0	0	0	0
70	0	0	0	0	0	0	0	0	0	0	0	0	0	0	0	0	0	0	0	0	0.000214764	0	0	0	0	0	0	2.70569e-06	0.00597616	0	0	0	0.0226958	0.513088	0.00598433	0	0.0303815	0.0356711	0	0	0	0	0	0	0	0	0	0	0
71	0	0	0	0	0	0	0	0	0	0	0	0	0	0	0	0	0	0	0	0	0	3.65407e-06	0	0	0	0	0.00105445	1.41214e-06	0.00593636	0	0	3.57308e-06	0.032027	0.575571	0.00475633	0	0.0319135	0.0129676	0	8.87091e-05	0	0	0	0	0	0	0	0	0
72	0	3.20415e-05	0	0	0	0	0	0	0	0	0	0	0	0	0	0	0	0	0	0	0	0	0	0	0	0	0.000595244	0.000820841	0.000127284	0	0	0.000483514	0.0341201	0.549823	0.00582315	0	0.0332566	0.0146929	0	0	0	0	0	0	0	0	0	0	0
73	0	0	0	0	0	0	0	0	0	0	0	0	0	0	0	0	0	0	0	0	0	9.1696e-05	0	0	0	0	0.000477308	0.00075725	0.00596331	0	0	0	0.0236525	0.55956	0.00599853	0	0.0316974	0.0137316	0	2.01537e-05	0	0	0	0	0	0	0	0	0
74	0	0	0	0	0	0	0	0	0	0	0	0	0	0	0	0	0	0	0	0	1.47078e-05	9.8633e-05	0	0	0	0	0.00145089	2.83015e-08	0.00365225	0	0	0.000599333	0.0290034	0.551569	0.00976121	0	0.0277576	0.015342	0	7.47364e-06	0	0	0	0	0	0	0	0	0
75	0	0	0	0	0	0	0	0	0	0	0	0	0	0	0	0	0	0	0	0	0	0	0	0	0	0	0.00276042	2.63798e-05	0.000528951	0	0	0.000503886	0.0290368	0.571726	0.0102949	0	0.0315696	0.00767994	0	0	0	0	0	0	0	0	0	0	0
76	4.90175e-05	2.0569e-05	0	0	0	0	0	0	0	0	0	0	0	0	0	0	0	0	0	0	0	0	0	0	0	0	0	5.24669e-08	0.00637119	0	0	0.000135029	0.0325632	0.52257	0.00724197	0	0.0291525	0.0117352	0	0	0	0	0	0	0	0	0	0	0
77	1.52601e-05	0	0	0	0	0	0	0	0	0	0	0	0	0	0	0	0	0	0	0	5.22606e-06	3.7483e-05	0	0	0	0	0	2.60718e-08	0.00465496	0	0	2.76118e-05	0.0298125	0.58573	0.00503944	0	0.0288348	0.0108404	0	8.93639e-05	7.43754e-05	0	0	0	0	0	0	0	0
78	0	0	0	0	0	3.14408e-05	0	0	0	0.00032983	0.000814242	0.00214245	0.0201878	0.00482978	0.000636966	0	0	0	0	0	0	0	0	0	0	0	0.000442808	0	0	0	0	0	0	0.000177105	0.000658633	3.62603e-05	0	0	0	0.00141413	0.00347695	0.000515767	0.000219963	0.000611637	0.0158902	0.0791182	0.00706744	0	0
79	0	0.000174086	0	4.97584e-05	0.000100813	0.000144874	0	5.77881e-05	0.00102999	0.00477954	0.00728143	0.040988	0.22018	0.0281628	0.00355484	0	0	0.000497711	0.00128492	0	0	0	0	0	0	0	9.85711e-05	0	0	0	0	0	0	0	0	0	0	0	0	0	0	0	0	0	0.00111317	0.0138515	0.00291913	0.000908887	0
80	0	0.000710961	0	0	0.000416046	0.000390533	0.000157272	0.00131277	0.00468233	0.0131987	0.0162541	0.0282125	0.0659771	0.116191	0.0331891	0	0	0.00203575	0.00555399	0.00117823	0	0	0	0	0	0	0.000444057	0	0	0	0	0	0	0	0	0	0	0	0	0	0	0.00202042	0.00264566	0.00392673	0.0489639	0.0802066	0.0756763	0.0145429	0.00277723
[truncated: 31 more columns]

[truncated: 5 more sheets: model_BLUEPRINT, Pairwise corrs between marks, Pairwise state correlations, Eval Subset, ASD covariate-signal corrs]
