# Supplementary material for: Genome-wide identification and analysis of recurring patterns of epigenetic variation across individuals
Source: Commun Biol. 2025 Jun 7;8:888. doi: 10.1038/s42003-025-08179-5 (PMC12145423; doi:10.1038/s42003-025-08179-5)
Supplement: Supplementary file 3 — Supplementary Data 2 [file 42003_2025_8179_MOESM3_ESM.xlsx]

## Sheet: README
Supplementary Data 2. QTL analyses and external annotation enrichment.
LCL num gQTLs	Number of significant gQTLs found for different numbers of hidden states.	Supplementary Fig. 2
LCL gQTL	Association test between LCL global pattern emission parameters (for H3K4ME1, H3K4ME3, and H3K27AC) and common SNPs.
ASD num gQTLs	Number of significant gQTLs found for different numbers of hidden states.	Supplementary Fig. 24
ASD gQTL	Association test between ASD global pattern emission parameters (for H3K27AC) and common SNPs.
README_GO	Meaning of GO enrichment column names.
LCL_GO	List of GO terms significantly enriched in LCL gQTLs.
ASD_GO	List of GO terms significantly enriched in ASD gQTLs.	Supplementary Table 1
gQTL-eQTL Overlap	Association test statistics related to eQTLs overlapping with LCL gQTLs. Only showing the top-most significant SNP for each unique gene in the eQTL set.
gQTL subset SNPs	List of SNPs with MAF > 0.05 when considering the subset of individuals with gene expression data available (n=54).
gQTL-eQTL Overlap (subset)	Association test statistics related to eQTLSs overlapping with LCL gQTLs and SNPs with MAF > 0.05 when considering individuals with gene expression data available. Only showing the top-most significant SNP for each unique gene in the eQTL set.
BLUEPRINT gQTL replication	Association test between BLUEPRINT singleton global patterns and LCL gQTLs.	Supplementary Fig. 4

## Sheet: LCL num gQTLs
Number of hidden states	Number of gQTLs
5	201
10	192
15	63
20	153
25	122
30	204
35	168
40	293
45	288
50	384
55	457
60	1213
65	1430
70	2053
75	1928
80	2223
85	3895
90	2722
95	2972
100	3498

## Sheet: LCL_gQTL
Global Pattern	SNP	mark	beta	t-stat	p-value	FDR
77	chr4_7031432	H3K27AC	-80.8403	-19.79	3.85e-26	1.92e-18
77	chr4_98824894	H3K27AC	-82.4792	-11.8204	1.77e-16	4.4e-09
6	chr4_115366445	H3K27AC	91.6248	10.6643	8.46e-15	1.26e-07
77	chr4_66009102	H3K27AC	-82.3411	-10.6115	1.01e-14	1.26e-07
5	chr4_115366445	H3K27AC	21.9601	10.4455	1.79e-14	1.64e-07
77	chr4_144891942	H3K27AC	167.024	10.4175	1.97e-14	1.64e-07
7	chr4_115366445	H3K27AC	91.7831	9.79641	1.72e-13	1.22e-06
84	chr4_89086340	H3K27AC	-3.14864	-9.61105	3.31e-13	1.83e-06
84	chr4_89087874	H3K27AC	-3.14864	-9.61105	3.31e-13	1.83e-06
77	chr4_189592683	H3K27AC	-166.92	-9.50677	4.79e-13	2.01e-06
84	chr4_89085938	H3K27AC	-3.12451	-9.49853	4.93e-13	2.01e-06
77	chr4_155700846	H3K27AC	170.935	9.4597	5.66e-13	2.01e-06
77	chr4_155702120	H3K27AC	170.935	9.4597	5.66e-13	2.01e-06
77	chr4_155738856	H3K27AC	170.935	9.4597	5.66e-13	2.01e-06
50	chr4_115366445	H3K27AC	17.0625	9.25405	1.18e-12	3.91e-06
77	chr4_133572155	H3K27AC	175.278	9.16278	1.63e-12	3.93e-06
83	chr4_7031432	H3K27AC	-1.46066	-9.10624	2e-12	3.93e-06
5	chr4_115366345	H3K27AC	19.7681	8.8793	4.53e-12	3.93e-06
5	chr4_115373712	H3K27AC	19.7681	8.8793	4.53e-12	3.93e-06
25	chr4_65653496	H3K27AC	40.6886	8.77617	6.58e-12	3.93e-06
25	chr4_65654438	H3K27AC	40.6886	8.77617	6.58e-12	3.93e-06
25	chr4_65654940	H3K27AC	40.6886	8.77617	6.58e-12	3.93e-06
25	chr4_65655808	H3K27AC	40.6886	8.77617	6.58e-12	3.93e-06
25	chr4_65659214	H3K27AC	40.6886	8.77617	6.58e-12	3.93e-06
25	chr4_65659335	H3K27AC	40.6886	8.77617	6.58e-12	3.93e-06
6	chr4_115366345	H3K27AC	81.1544	8.67459	9.51e-12	3.93e-06
6	chr4_115373712	H3K27AC	81.1544	8.67459	9.51e-12	3.93e-06
25	chr4_12067192	H3K27AC	35.4463	8.67	9.67e-12	3.93e-06
77	chr4_168304357	H3K27AC	169.969	8.65267	1.03e-11	3.93e-06
6	chr4_115369815	H3K27AC	78.1947	8.63187	1.11e-11	3.93e-06
6	chr4_115375294	H3K27AC	78.1947	8.63187	1.11e-11	3.93e-06
6	chr4_115375530	H3K27AC	78.1947	8.63187	1.11e-11	3.93e-06
6	chr4_115375847	H3K27AC	78.1947	8.63187	1.11e-11	3.93e-06
6	chr4_115376132	H3K27AC	78.1947	8.63187	1.11e-11	3.93e-06
6	chr4_115376214	H3K27AC	78.1947	8.63187	1.11e-11	3.93e-06
6	chr4_115376251	H3K27AC	78.1947	8.63187	1.11e-11	3.93e-06
6	chr4_115376396	H3K27AC	78.1947	8.63187	1.11e-11	3.93e-06
6	chr4_115376433	H3K27AC	78.1947	8.63187	1.11e-11	3.93e-06
6	chr4_115376536	H3K27AC	78.1947	8.63187	1.11e-11	3.93e-06
6	chr4_115376547	H3K27AC	78.1947	8.63187	1.11e-11	3.93e-06
6	chr4_115376563	H3K27AC	78.1947	8.63187	1.11e-11	3.93e-06
6	chr4_115376682	H3K27AC	78.1947	8.63187	1.11e-11	3.93e-06
6	chr4_115376699	H3K27AC	78.1947	8.63187	1.11e-11	3.93e-06
6	chr4_115376798	H3K27AC	78.1947	8.63187	1.11e-11	3.93e-06
6	chr4_115376868	H3K27AC	78.1947	8.63187	1.11e-11	3.93e-06
6	chr4_115376932	H3K27AC	78.1947	8.63187	1.11e-11	3.93e-06
6	chr4_115376942	H3K27AC	78.1947	8.63187	1.11e-11	3.93e-06
6	chr4_115377305	H3K27AC	78.1947	8.63187	1.11e-11	3.93e-06
6	chr4_115377353	H3K27AC	78.1947	8.63187	1.11e-11	3.93e-06
6	chr4_115378183	H3K27AC	78.1947	8.63187	1.11e-11	3.93e-06
6	chr4_115378280	H3K27AC	78.1947	8.63187	1.11e-11	3.93e-06
6	chr4_115378403	H3K27AC	78.1947	8.63187	1.11e-11	3.93e-06
6	chr4_115378533	H3K27AC	78.1947	8.63187	1.11e-11	3.93e-06
6	chr4_115378612	H3K27AC	78.1947	8.63187	1.11e-11	3.93e-06
6	chr4_115378668	H3K27AC	78.1947	8.63187	1.11e-11	3.93e-06
6	chr4_115378707	H3K27AC	78.1947	8.63187	1.11e-11	3.93e-06
6	chr4_115378922	H3K27AC	78.1947	8.63187	1.11e-11	3.93e-06
6	chr4_115378952	H3K27AC	78.1947	8.63187	1.11e-11	3.93e-06
6	chr4_115379015	H3K27AC	78.1947	8.63187	1.11e-11	3.93e-06
6	chr4_115379049	H3K27AC	78.1947	8.63187	1.11e-11	3.93e-06
6	chr4_115379114	H3K27AC	78.1947	8.63187	1.11e-11	3.93e-06
6	chr4_115379195	H3K27AC	78.1947	8.63187	1.11e-11	3.93e-06
6	chr4_115379242	H3K27AC	78.1947	8.63187	1.11e-11	3.93e-06
6	chr4_115379279	H3K27AC	78.1947	8.63187	1.11e-11	3.93e-06
6	chr4_115379300	H3K27AC	78.1947	8.63187	1.11e-11	3.93e-06
6	chr4_115379331	H3K27AC	78.1947	8.63187	1.11e-11	3.93e-06
6	chr4_115379370	H3K27AC	78.1947	8.63187	1.11e-11	3.93e-06
6	chr4_115379445	H3K27AC	78.1947	8.63187	1.11e-11	3.93e-06
6	chr4_115379542	H3K27AC	78.1947	8.63187	1.11e-11	3.93e-06
6	chr4_115379737	H3K27AC	78.1947	8.63187	1.11e-11	3.93e-06
6	chr4_115380586	H3K27AC	78.1947	8.63187	1.11e-11	3.93e-06
6	chr4_115381412	H3K27AC	78.1947	8.63187	1.11e-11	3.93e-06
6	chr4_115381417	H3K27AC	78.1947	8.63187	1.11e-11	3.93e-06
6	chr4_115381844	H3K27AC	78.1947	8.63187	1.11e-11	3.93e-06
6	chr4_115381919	H3K27AC	78.1947	8.63187	1.11e-11	3.93e-06
6	chr4_115381920	H3K27AC	78.1947	8.63187	1.11e-11	3.93e-06
6	chr4_115382307	H3K27AC	78.1947	8.63187	1.11e-11	3.93e-06
6	chr4_115382713	H3K27AC	78.1947	8.63187	1.11e-11	3.93e-06
6	chr4_115382779	H3K27AC	78.1947	8.63187	1.11e-11	3.93e-06
6	chr4_115382854	H3K27AC	78.1947	8.63187	1.11e-11	3.93e-06
6	chr4_115383450	H3K27AC	78.1947	8.63187	1.11e-11	3.93e-06
6	chr4_115383797	H3K27AC	78.1947	8.63187	1.11e-11	3.93e-06
6	chr4_115383814	H3K27AC	78.1947	8.63187	1.11e-11	3.93e-06
6	chr4_115384069	H3K27AC	78.1947	8.63187	1.11e-11	3.93e-06
6	chr4_115384107	H3K27AC	78.1947	8.63187	1.11e-11	3.93e-06
6	chr4_115384496	H3K27AC	78.1947	8.63187	1.11e-11	3.93e-06
6	chr4_115384571	H3K27AC	78.1947	8.63187	1.11e-11	3.93e-06
6	chr4_115392115	H3K27AC	78.1947	8.63187	1.11e-11	3.93e-06
6	chr4_115393353	H3K27AC	78.1947	8.63187	1.11e-11	3.93e-06
5	chr4_115369815	H3K27AC	18.8524	8.61586	1.18e-11	3.93e-06
5	chr4_115375294	H3K27AC	18.8524	8.61586	1.18e-11	3.93e-06
5	chr4_115375530	H3K27AC	18.8524	8.61586	1.18e-11	3.93e-06
5	chr4_115375847	H3K27AC	18.8524	8.61586	1.18e-11	3.93e-06
5	chr4_115376132	H3K27AC	18.8524	8.61586	1.18e-11	3.93e-06
5	chr4_115376214	H3K27AC	18.8524	8.61586	1.18e-11	3.93e-06
5	chr4_115376251	H3K27AC	18.8524	8.61586	1.18e-11	3.93e-06
5	chr4_115376396	H3K27AC	18.8524	8.61586	1.18e-11	3.93e-06
5	chr4_115376433	H3K27AC	18.8524	8.61586	1.18e-11	3.93e-06
5	chr4_115376536	H3K27AC	18.8524	8.61586	1.18e-11	3.93e-06
5	chr4_115376547	H3K27AC	18.8524	8.61586	1.18e-11	3.93e-06
5	chr4_115376563	H3K27AC	18.8524	8.61586	1.18e-11	3.93e-06
5	chr4_115376682	H3K27AC	18.8524	8.61586	1.18e-11	3.93e-06
5	chr4_115376699	H3K27AC	18.8524	8.61586	1.18e-11	3.93e-06
5	chr4_115376798	H3K27AC	18.8524	8.61586	1.18e-11	3.93e-06
5	chr4_115376868	H3K27AC	18.8524	8.61586	1.18e-11	3.93e-06
5	chr4_115376932	H3K27AC	18.8524	8.61586	1.18e-11	3.93e-06
5	chr4_115376942	H3K27AC	18.8524	8.61586	1.18e-11	3.93e-06
5	chr4_115377305	H3K27AC	18.8524	8.61586	1.18e-11	3.93e-06
5	chr4_115377353	H3K27AC	18.8524	8.61586	1.18e-11	3.93e-06
5	chr4_115378183	H3K27AC	18.8524	8.61586	1.18e-11	3.93e-06
5	chr4_115378280	H3K27AC	18.8524	8.61586	1.18e-11	3.93e-06
5	chr4_115378403	H3K27AC	18.8524	8.61586	1.18e-11	3.93e-06
5	chr4_115378533	H3K27AC	18.8524	8.61586	1.18e-11	3.93e-06
5	chr4_115378612	H3K27AC	18.8524	8.61586	1.18e-11	3.93e-06
5	chr4_115378668	H3K27AC	18.8524	8.61586	1.18e-11	3.93e-06
5	chr4_115378707	H3K27AC	18.8524	8.61586	1.18e-11	3.93e-06
5	chr4_115378922	H3K27AC	18.8524	8.61586	1.18e-11	3.93e-06
5	chr4_115378952	H3K27AC	18.8524	8.61586	1.18e-11	3.93e-06
5	chr4_115379015	H3K27AC	18.8524	8.61586	1.18e-11	3.93e-06
5	chr4_115379049	H3K27AC	18.8524	8.61586	1.18e-11	3.93e-06
5	chr4_115379114	H3K27AC	18.8524	8.61586	1.18e-11	3.93e-06
5	chr4_115379195	H3K27AC	18.8524	8.61586	1.18e-11	3.93e-06
5	chr4_115379242	H3K27AC	18.8524	8.61586	1.18e-11	3.93e-06
5	chr4_115379279	H3K27AC	18.8524	8.61586	1.18e-11	3.93e-06
5	chr4_115379300	H3K27AC	18.8524	8.61586	1.18e-11	3.93e-06
5	chr4_115379331	H3K27AC	18.8524	8.61586	1.18e-11	3.93e-06
5	chr4_115379370	H3K27AC	18.8524	8.61586	1.18e-11	3.93e-06
5	chr4_115379445	H3K27AC	18.8524	8.61586	1.18e-11	3.93e-06
5	chr4_115379542	H3K27AC	18.8524	8.61586	1.18e-11	3.93e-06
5	chr4_115379737	H3K27AC	18.8524	8.61586	1.18e-11	3.93e-06
5	chr4_115380586	H3K27AC	18.8524	8.61586	1.18e-11	3.93e-06
5	chr4_115381412	H3K27AC	18.8524	8.61586	1.18e-11	3.93e-06
5	chr4_115381417	H3K27AC	18.8524	8.61586	1.18e-11	3.93e-06
5	chr4_115381844	H3K27AC	18.8524	8.61586	1.18e-11	3.93e-06
5	chr4_115381919	H3K27AC	18.8524	8.61586	1.18e-11	3.93e-06
5	chr4_115381920	H3K27AC	18.8524	8.61586	1.18e-11	3.93e-06
5	chr4_115382307	H3K27AC	18.8524	8.61586	1.18e-11	3.93e-06
5	chr4_115382713	H3K27AC	18.8524	8.61586	1.18e-11	3.93e-06
5	chr4_115382779	H3K27AC	18.8524	8.61586	1.18e-11	3.93e-06
5	chr4_115382854	H3K27AC	18.8524	8.61586	1.18e-11	3.93e-06
5	chr4_115383450	H3K27AC	18.8524	8.61586	1.18e-11	3.93e-06
5	chr4_115383797	H3K27AC	18.8524	8.61586	1.18e-11	3.93e-06
5	chr4_115383814	H3K27AC	18.8524	8.61586	1.18e-11	3.93e-06
5	chr4_115384069	H3K27AC	18.8524	8.61586	1.18e-11	3.93e-06
5	chr4_115384107	H3K27AC	18.8524	8.61586	1.18e-11	3.93e-06
5	chr4_115384496	H3K27AC	18.8524	8.61586	1.18e-11	3.93e-06
5	chr4_115384571	H3K27AC	18.8524	8.61586	1.18e-11	3.93e-06
5	chr4_115392115	H3K27AC	18.8524	8.61586	1.18e-11	3.93e-06
5	chr4_115393353	H3K27AC	18.8524	8.61586	1.18e-11	3.93e-06
50	chr4_115366345	H3K27AC	15.6619	8.39312	2.65e-11	8.74e-06
50	chr4_115373712	H3K27AC	15.6619	8.39312	2.65e-11	8.74e-06
77	chr4_155764038	H3K27AC	166.658	8.33667	3.26e-11	1.03e-05
25	chr4_187244891	H3K27AC	62.5371	8.26169	4.28e-11	1.03e-05
55	chr4_177172569	H3K27AC	424.286	8.25422	4.4e-11	1.03e-05
50	chr4_115369815	H3K27AC	15.011	8.25213	4.44e-11	1.03e-05
50	chr4_115375294	H3K27AC	15.011	8.25213	4.44e-11	1.03e-05
50	chr4_115375530	H3K27AC	15.011	8.25213	4.44e-11	1.03e-05
50	chr4_115375847	H3K27AC	15.011	8.25213	4.44e-11	1.03e-05
50	chr4_115376132	H3K27AC	15.011	8.25213	4.44e-11	1.03e-05
50	chr4_115376214	H3K27AC	15.011	8.25213	4.44e-11	1.03e-05
50	chr4_115376251	H3K27AC	15.011	8.25213	4.44e-11	1.03e-05
50	chr4_115376396	H3K27AC	15.011	8.25213	4.44e-11	1.03e-05
50	chr4_115376433	H3K27AC	15.011	8.25213	4.44e-11	1.03e-05
50	chr4_115376536	H3K27AC	15.011	8.25213	4.44e-11	1.03e-05
50	chr4_115376547	H3K27AC	15.011	8.25213	4.44e-11	1.03e-05
50	chr4_115376563	H3K27AC	15.011	8.25213	4.44e-11	1.03e-05
50	chr4_115376682	H3K27AC	15.011	8.25213	4.44e-11	1.03e-05
50	chr4_115376699	H3K27AC	15.011	8.25213	4.44e-11	1.03e-05
50	chr4_115376798	H3K27AC	15.011	8.25213	4.44e-11	1.03e-05
50	chr4_115376868	H3K27AC	15.011	8.25213	4.44e-11	1.03e-05
50	chr4_115376932	H3K27AC	15.011	8.25213	4.44e-11	1.03e-05
50	chr4_115376942	H3K27AC	15.011	8.25213	4.44e-11	1.03e-05
50	chr4_115377305	H3K27AC	15.011	8.25213	4.44e-11	1.03e-05
50	chr4_115377353	H3K27AC	15.011	8.25213	4.44e-11	1.03e-05
50	chr4_115378183	H3K27AC	15.011	8.25213	4.44e-11	1.03e-05
50	chr4_115378280	H3K27AC	15.011	8.25213	4.44e-11	1.03e-05
50	chr4_115378403	H3K27AC	15.011	8.25213	4.44e-11	1.03e-05
50	chr4_115378533	H3K27AC	15.011	8.25213	4.44e-11	1.03e-05
50	chr4_115378612	H3K27AC	15.011	8.25213	4.44e-11	1.03e-05
50	chr4_115378668	H3K27AC	15.011	8.25213	4.44e-11	1.03e-05
50	chr4_115378707	H3K27AC	15.011	8.25213	4.44e-11	1.03e-05
50	chr4_115378922	H3K27AC	15.011	8.25213	4.44e-11	1.03e-05
50	chr4_115378952	H3K27AC	15.011	8.25213	4.44e-11	1.03e-05
50	chr4_115379015	H3K27AC	15.011	8.25213	4.44e-11	1.03e-05
50	chr4_115379049	H3K27AC	15.011	8.25213	4.44e-11	1.03e-05
50	chr4_115379114	H3K27AC	15.011	8.25213	4.44e-11	1.03e-05
50	chr4_115379195	H3K27AC	15.011	8.25213	4.44e-11	1.03e-05
50	chr4_115379242	H3K27AC	15.011	8.25213	4.44e-11	1.03e-05
50	chr4_115379279	H3K27AC	15.011	8.25213	4.44e-11	1.03e-05
50	chr4_115379300	H3K27AC	15.011	8.25213	4.44e-11	1.03e-05
50	chr4_115379331	H3K27AC	15.011	8.25213	4.44e-11	1.03e-05
50	chr4_115379370	H3K27AC	15.011	8.25213	4.44e-11	1.03e-05
50	chr4_115379445	H3K27AC	15.011	8.25213	4.44e-11	1.03e-05
50	chr4_115379542	H3K27AC	15.011	8.25213	4.44e-11	1.03e-05
50	chr4_115379737	H3K27AC	15.011	8.25213	4.44e-11	1.03e-05
50	chr4_115380586	H3K27AC	15.011	8.25213	4.44e-11	1.03e-05
50	chr4_115381412	H3K27AC	15.011	8.25213	4.44e-11	1.03e-05
50	chr4_115381417	H3K27AC	15.011	8.25213	4.44e-11	1.03e-05
50	chr4_115381844	H3K27AC	15.011	8.25213	4.44e-11	1.03e-05
50	chr4_115381919	H3K27AC	15.011	8.25213	4.44e-11	1.03e-05
50	chr4_115381920	H3K27AC	15.011	8.25213	4.44e-11	1.03e-05
50	chr4_115382307	H3K27AC	15.011	8.25213	4.44e-11	1.03e-05
50	chr4_115382713	H3K27AC	15.011	8.25213	4.44e-11	1.03e-05
50	chr4_115382779	H3K27AC	15.011	8.25213	4.44e-11	1.03e-05
50	chr4_115382854	H3K27AC	15.011	8.25213	4.44e-11	1.03e-05
50	chr4_115383450	H3K27AC	15.011	8.25213	4.44e-11	1.03e-05
50	chr4_115383797	H3K27AC	15.011	8.25213	4.44e-11	1.03e-05
50	chr4_115383814	H3K27AC	15.011	8.25213	4.44e-11	1.03e-05
50	chr4_115384069	H3K27AC	15.011	8.25213	4.44e-11	1.03e-05
50	chr4_115384107	H3K27AC	15.011	8.25213	4.44e-11	1.03e-05
50	chr4_115384496	H3K27AC	15.011	8.25213	4.44e-11	1.03e-05
50	chr4_115384571	H3K27AC	15.011	8.25213	4.44e-11	1.03e-05
50	chr4_115392115	H3K27AC	15.011	8.25213	4.44e-11	1.03e-05
50	chr4_115393353	H3K27AC	15.011	8.25213	4.44e-11	1.03e-05
84	chr4_26132341	H3K27AC	5.75412	8.22082	4.98e-11	1.15e-05
77	chr4_144900144	H3K27AC	162.575	8.15027	6.44e-11	1.49e-05
77	chr4_33155510	H3K27AC	173.523	8.0355	9.82e-11	2.25e-05
5	chr4_115439340	H3K27AC	18.6158	7.99486	1.14e-10	2.61e-05
83	chr4_78205514	H3K27AC	4.34364	7.97178	1.24e-10	2.79e-05
83	chr4_78213694	H3K27AC	4.34364	7.97178	1.24e-10	2.79e-05
83	chr4_78232592	H3K27AC	4.34364	7.97178	1.24e-10	2.79e-05
83	chr4_78233971	H3K27AC	4.34364	7.97178	1.24e-10	2.79e-05
84	chr4_26150073	H3K27AC	5.37558	7.9302	1.45e-10	3.22e-05
84	chr4_26150624	H3K27AC	5.37558	7.9302	1.45e-10	3.22e-05
77	chr4_165408811	H3K27AC	182.536	7.92905	1.45e-10	3.22e-05
77	chr1_102887540	H3K27AC	-80.8403	-19.79	3.85e-26	2.03e-18
77	chr1_34437793	H3K27AC	92.4523	13.1243	2.76e-18	2.43e-11
77	chr1_34444629	H3K27AC	92.4523	13.1243	2.76e-18	2.43e-11
77	chr1_34445919	H3K27AC	92.4523	13.1243	2.76e-18	2.43e-11
77	chr1_34446845	H3K27AC	92.4523	13.1243	2.76e-18	2.43e-11
77	chr1_34448222	H3K27AC	92.4523	13.1243	2.76e-18	2.43e-11
84	chr1_3276740	H3K27AC	-5.86592	-11.2164	1.31e-15	9.84e-09
25	chr1_3276740	H3K27AC	-63.4772	-10.7707	5.88e-15	3.88e-08
23	chr1_3276740	H3K27AC	-13.417	-9.94262	1.03e-13	6.03e-07
83	chr1_164543467	H3K27AC	4.244	9.52962	4.41e-13	2.33e-06
84	chr1_216366713	H3K27AC	5.54771	9.43759	6.12e-13	2.93e-06
82	chr1_11737051	H3K27AC	-252.328	-9.15363	1.69e-12	6.23e-06
77	chr1_115631924	H3K27AC	-177.604	-9.14713	1.73e-12	6.23e-06
77	chr1_101733861	H3K27AC	165.275	9.13823	1.78e-12	6.23e-06
83	chr1_102887540	H3K27AC	-1.46066	-9.10624	2e-12	6.23e-06
77	chr1_102286079	H3K27AC	175.779	9.08941	2.13e-12	6.23e-06
77	chr1_102287086	H3K27AC	175.779	9.08941	2.13e-12	6.23e-06
77	chr1_102292310	H3K27AC	175.779	9.08941	2.13e-12	6.23e-06
83	chr1_164534396	H3K27AC	4.23376	8.85787	4.89e-12	1.29e-05
83	chr1_164544743	H3K27AC	4.23376	8.85787	4.89e-12	1.29e-05
77	chr1_11737051	H3K27AC	-177.032	-8.72131	8.02e-12	2.02e-05
77	chr1_34449648	H3K27AC	94.5372	8.70195	8.61e-12	2.06e-05
25	chr1_115620673	H3K27AC	-75.1135	-8.66928	9.69e-12	2.18e-05
37	chr1_19877135	H3K27AC	191.334	8.66223	9.94e-12	2.18e-05
84	chr1_218377112	H3K27AC	-5.53397	-8.60129	1.24e-11	2.38e-05
83	chr1_11737051	H3K27AC	-3.82126	-8.60018	1.25e-11	2.38e-05
25	chr1_221748670	H3K27AC	80.3516	8.59941	1.25e-11	2.38e-05
77	chr1_115683097	H3K27AC	178.171	8.56003	1.44e-11	2.38e-05
77	chr1_115687266	H3K27AC	178.171	8.56003	1.44e-11	2.38e-05
77	chr1_115702883	H3K27AC	178.171	8.56003	1.44e-11	2.38e-05
77	chr1_115709195	H3K27AC	178.171	8.56003	1.44e-11	2.38e-05
77	chr1_115711651	H3K27AC	178.171	8.56003	1.44e-11	2.38e-05
84	chr1_102584803	H3K27AC	5.34869	8.52672	1.63e-11	2.52e-05
84	chr1_102594607	H3K27AC	5.34869	8.52672	1.63e-11	2.52e-05
77	chr1_63531364	H3K27AC	169.828	8.48476	1.9e-11	2.56e-05
77	chr1_63532454	H3K27AC	169.828	8.48476	1.9e-11	2.56e-05
77	chr1_63534443	H3K27AC	169.828	8.48476	1.9e-11	2.56e-05
77	chr1_63535420	H3K27AC	169.828	8.48476	1.9e-11	2.56e-05
77	chr1_63536772	H3K27AC	169.828	8.48476	1.9e-11	2.56e-05
84	chr1_234244224	H3K27AC	5.33209	8.34739	3.13e-11	3.43e-05
84	chr1_223020639	H3K27AC	5.66901	8.33713	3.25e-11	3.43e-05
84	chr1_223023355	H3K27AC	5.66901	8.33713	3.25e-11	3.43e-05
84	chr1_223025230	H3K27AC	5.66901	8.33713	3.25e-11	3.43e-05
84	chr1_223027160	H3K27AC	5.66901	8.33713	3.25e-11	3.43e-05
84	chr1_223028121	H3K27AC	5.66901	8.33713	3.25e-11	3.43e-05
84	chr1_223030392	H3K27AC	5.66901	8.33713	3.25e-11	3.43e-05
84	chr1_223033563	H3K27AC	5.66901	8.33713	3.25e-11	3.43e-05
84	chr1_223033664	H3K27AC	5.66901	8.33713	3.25e-11	3.43e-05
84	chr1_223033837	H3K27AC	5.66901	8.33713	3.25e-11	3.43e-05
84	chr1_223034487	H3K27AC	5.66901	8.33713	3.25e-11	3.43e-05
23	chr1_115620673	H3K27AC	-15.968	-8.25662	4.36e-11	4.51e-05
77	chr1_62263880	H3K27AC	162.776	8.20638	5.25e-11	5.31e-05
77	chr1_115836544	H3K27AC	177.378	8.20164	5.34e-11	5.31e-05
84	chr1_35566824	H3K27AC	5.30959	8.1745	5.9e-11	5.72e-05
77	chr1_115825989	H3K27AC	-176.242	-8.17117	5.97e-11	5.72e-05
54	chr1_163320563	H3K27AC	41.6293	8.1584	6.25e-11	5.89e-05
84	chr1_213547278	H3K27AC	5.75391	8.09708	7.83e-11	6.2e-05
77	chr1_195161668	H3K27AC	167.955	8.07611	8.46e-11	6.2e-05
77	chr1_195167372	H3K27AC	167.955	8.07611	8.46e-11	6.2e-05
77	chr1_195170404	H3K27AC	167.955	8.07611	8.46e-11	6.2e-05
77	chr1_195176039	H3K27AC	167.955	8.07611	8.46e-11	6.2e-05
77	chr1_195176621	H3K27AC	167.955	8.07611	8.46e-11	6.2e-05
77	chr1_195177117	H3K27AC	167.955	8.07611	8.46e-11	6.2e-05
77	chr1_195183862	H3K27AC	167.955	8.07611	8.46e-11	6.2e-05
77	chr1_195186289	H3K27AC	167.955	8.07611	8.46e-11	6.2e-05
77	chr1_195193892	H3K27AC	167.955	8.07611	8.46e-11	6.2e-05
77	chr1_195193964	H3K27AC	167.955	8.07611	8.46e-11	6.2e-05
77	chr1_195196430	H3K27AC	167.955	8.07611	8.46e-11	6.2e-05
77	chr1_195206733	H3K27AC	167.955	8.07611	8.46e-11	6.2e-05
77	chr1_195208668	H3K27AC	167.955	8.07611	8.46e-11	6.2e-05
77	chr1_195208915	H3K27AC	167.955	8.07611	8.46e-11	6.2e-05
77	chr1_195209136	H3K27AC	167.955	8.07611	8.46e-11	6.2e-05
83	chr1_34437793	H3K27AC	1.70265	8.0527	9.22e-11	6.31e-05
83	chr1_34444629	H3K27AC	1.70265	8.0527	9.22e-11	6.31e-05
83	chr1_34445919	H3K27AC	1.70265	8.0527	9.22e-11	6.31e-05
83	chr1_34446845	H3K27AC	1.70265	8.0527	9.22e-11	6.31e-05
83	chr1_34448222	H3K27AC	1.70265	8.0527	9.22e-11	6.31e-05
84	chr1_102596151	H3K27AC	5.21109	8.04585	9.45e-11	6.31e-05
84	chr1_102637964	H3K27AC	5.21109	8.04585	9.45e-11	6.31e-05
84	chr1_102649028	H3K27AC	5.43177	8.02134	1.03e-10	6.74e-05
84	chr1_102701715	H3K27AC	5.43177	8.02134	1.03e-10	6.74e-05
25	chr1_221733854	H3K27AC	79.3721	8.01441	1.06e-10	6.78e-05
25	chr1_221697091	H3K27AC	76.0918	8.01286	1.07e-10	6.78e-05
76	chr1_205622096	H3K27AC	802.852	7.95253	1.33e-10	8.37e-05
25	chr1_221864043	H3K27AC	76.6973	7.93299	1.43e-10	8.78e-05
25	chr1_221867585	H3K27AC	76.6973	7.93299	1.43e-10	8.78e-05
83	chr1_62180084	H3K27AC	3.93949	7.8833	1.72e-10	0.00010421
76	chr1_226822573	H3K27AC	733.553	7.86224	1.86e-10	0.00011134
77	chr1_102887540	H3K4ME1	-1.0614	-21.5411	7.01e-28	3.7e-20
79	chr1_8608824	H3K4ME1	-0.972576	-19.6985	4.78e-26	1.26e-18
78	chr1_170573214	H3K4ME1	-2.01511	-14.1365	1.27e-19	2.24e-12
77	chr1_34437793	H3K4ME1	1.20083	13.046	3.52e-18	2.32e-11
77	chr1_34444629	H3K4ME1	1.20083	13.046	3.52e-18	2.32e-11
77	chr1_34445919	H3K4ME1	1.20083	13.046	3.52e-18	2.32e-11
77	chr1_34446845	H3K4ME1	1.20083	13.046	3.52e-18	2.32e-11
77	chr1_34448222	H3K4ME1	1.20083	13.046	3.52e-18	2.32e-11
80	chr1_1011095	H3K4ME1	-1.61653	-11.2637	1.11e-15	4.58e-09
81	chr1_103222861	H3K4ME1	-2.04711	-11.1357	1.71e-15	4.58e-09
75	chr1_99257749	H3K4ME1	2.05033	11.1262	1.77e-15	4.58e-09
75	chr1_99263357	H3K4ME1	2.05033	11.1262	1.77e-15	4.58e-09
75	chr1_99265381	H3K4ME1	2.05033	11.1262	1.77e-15	4.58e-09
78	chr1_11915392	H3K4ME1	1.98898	11.0653	2.17e-15	4.58e-09
78	chr1_11915886	H3K4ME1	1.98898	11.0653	2.17e-15	4.58e-09
78	chr1_11916414	H3K4ME1	1.98898	11.0653	2.17e-15	4.58e-09
78	chr1_11917096	H3K4ME1	1.98898	11.0653	2.17e-15	4.58e-09
78	chr1_11917458	H3K4ME1	1.98898	11.0653	2.17e-15	4.58e-09
78	chr1_11918042	H3K4ME1	1.98898	11.0653	2.17e-15	4.58e-09
78	chr1_11918163	H3K4ME1	1.98898	11.0653	2.17e-15	4.58e-09
78	chr1_11918837	H3K4ME1	1.98898	11.0653	2.17e-15	4.58e-09
78	chr1_11920704	H3K4ME1	1.98898	11.0653	2.17e-15	4.58e-09
78	chr1_11920925	H3K4ME1	1.98898	11.0653	2.17e-15	4.58e-09
78	chr1_11921481	H3K4ME1	1.98898	11.0653	2.17e-15	4.58e-09
78	chr1_11921738	H3K4ME1	1.98898	11.0653	2.17e-15	4.58e-09
81	chr1_8336374	H3K4ME1	2.05864	10.2305	3.77e-14	7.58e-08
75	chr1_99266340	H3K4ME1	2.05137	10.222	3.88e-14	7.58e-08
75	chr1_99271409	H3K4ME1	2.02868	10.1849	4.42e-14	8.32e-08
79	chr1_86696195	H3K4ME1	2.00201	9.96137	9.63e-14	1.75e-07
80	chr1_37245841	H3K4ME1	2.76661	9.85229	1.41e-13	2.4e-07
80	chr1_37260550	H3K4ME1	2.76661	9.85229	1.41e-13	2.4e-07
84	chr1_3276740	H3K4ME1	-20.3701	-9.75793	1.97e-13	3.24e-07
75	chr1_99287889	H3K4ME1	2.03851	9.70924	2.34e-13	3.48e-07
81	chr1_231245473	H3K4ME1	1.99504	9.70552	2.37e-13	3.48e-07
81	chr1_231252974	H3K4ME1	1.99504	9.70552	2.37e-13	3.48e-07
76	chr1_112801723	H3K4ME1	2.13525	9.56355	3.91e-13	3.48e-07
76	chr1_106625785	H3K4ME1	2.09346	9.5267	4.46e-13	3.48e-07
76	chr1_106626147	H3K4ME1	2.09346	9.5267	4.46e-13	3.48e-07
76	chr1_106628539	H3K4ME1	2.09346	9.5267	4.46e-13	3.48e-07
76	chr1_106630213	H3K4ME1	2.09346	9.5267	4.46e-13	3.48e-07
76	chr1_106634957	H3K4ME1	2.09346	9.5267	4.46e-13	3.48e-07
76	chr1_106636690	H3K4ME1	2.09346	9.5267	4.46e-13	3.48e-07
75	chr1_99106609	H3K4ME1	2.00882	9.51266	4.69e-13	3.48e-07
75	chr1_99113384	H3K4ME1	2.00882	9.51266	4.69e-13	3.48e-07
75	chr1_99113730	H3K4ME1	2.00882	9.51266	4.69e-13	3.48e-07
75	chr1_99113881	H3K4ME1	2.00882	9.51266	4.69e-13	3.48e-07
75	chr1_99113927	H3K4ME1	2.00882	9.51266	4.69e-13	3.48e-07
75	chr1_99114205	H3K4ME1	2.00882	9.51266	4.69e-13	3.48e-07
75	chr1_99115078	H3K4ME1	2.00882	9.51266	4.69e-13	3.48e-07
75	chr1_99115243	H3K4ME1	2.00882	9.51266	4.69e-13	3.48e-07
75	chr1_99115338	H3K4ME1	2.00882	9.51266	4.69e-13	3.48e-07
75	chr1_99115559	H3K4ME1	2.00882	9.51266	4.69e-13	3.48e-07
75	chr1_99116627	H3K4ME1	2.00882	9.51266	4.69e-13	3.48e-07
75	chr1_99116661	H3K4ME1	2.00882	9.51266	4.69e-13	3.48e-07
75	chr1_99116858	H3K4ME1	2.00882	9.51266	4.69e-13	3.48e-07
75	chr1_99116865	H3K4ME1	2.00882	9.51266	4.69e-13	3.48e-07
75	chr1_99117056	H3K4ME1	2.00882	9.51266	4.69e-13	3.48e-07
75	chr1_99117956	H3K4ME1	2.00882	9.51266	4.69e-13	3.48e-07
75	chr1_99118350	H3K4ME1	2.00882	9.51266	4.69e-13	3.48e-07
75	chr1_99119606	H3K4ME1	2.00882	9.51266	4.69e-13	3.48e-07
75	chr1_99119785	H3K4ME1	2.00882	9.51266	4.69e-13	3.48e-07
75	chr1_99121445	H3K4ME1	2.00882	9.51266	4.69e-13	3.48e-07
75	chr1_99121613	H3K4ME1	2.00882	9.51266	4.69e-13	3.48e-07
75	chr1_99122637	H3K4ME1	2.00882	9.51266	4.69e-13	3.48e-07
75	chr1_99123239	H3K4ME1	2.00882	9.51266	4.69e-13	3.48e-07
75	chr1_99124061	H3K4ME1	2.00882	9.51266	4.69e-13	3.48e-07
75	chr1_99124565	H3K4ME1	2.00882	9.51266	4.69e-13	3.48e-07
75	chr1_99125357	H3K4ME1	2.00882	9.51266	4.69e-13	3.48e-07
75	chr1_99125640	H3K4ME1	2.00882	9.51266	4.69e-13	3.48e-07
75	chr1_99125968	H3K4ME1	2.00882	9.51266	4.69e-13	3.48e-07
75	chr1_99126250	H3K4ME1	2.00882	9.51266	4.69e-13	3.48e-07
75	chr1_99185534	H3K4ME1	2.04258	9.49712	4.95e-13	3.63e-07
76	chr1_106617223	H3K4ME1	2.11834	9.48704	5.13e-13	3.66e-07
76	chr1_106620704	H3K4ME1	2.11834	9.48704	5.13e-13	3.66e-07
79	chr1_38881658	H3K4ME1	-0.993385	-9.39555	7.11e-13	5e-07
79	chr1_53041006	H3K4ME1	1.99009	9.34803	8.42e-13	5.77e-07
79	chr1_53041007	H3K4ME1	1.99009	9.34803	8.42e-13	5.77e-07
79	chr1_17412343	H3K4ME1	-1.99194	-9.34086	8.64e-13	5.84e-07
80	chr1_12003277	H3K4ME1	-1.51653	-9.31189	9.58e-13	6.31e-07
80	chr1_212503220	H3K4ME1	-1.51653	-9.31189	9.58e-13	6.31e-07
81	chr1_62358303	H3K4ME1	-1.98609	-9.28088	1.07e-12	6.64e-07
81	chr1_62358880	H3K4ME1	1.98609	9.28088	1.07e-12	6.64e-07
81	chr1_62359710	H3K4ME1	1.98609	9.28088	1.07e-12	6.64e-07
81	chr1_62360134	H3K4ME1	1.98609	9.28088	1.07e-12	6.64e-07
81	chr1_62362426	H3K4ME1	1.98609	9.28088	1.07e-12	6.64e-07
77	chr1_101733861	H3K4ME1	2.1611	9.26417	1.14e-12	6.97e-07
77	chr1_62263880	H3K4ME1	2.2234	9.24263	1.23e-12	7.44e-07
75	chr1_99156125	H3K4ME1	2.01647	9.22778	1.29e-12	7.75e-07
78	chr1_146768479	H3K4ME1	1.98934	9.15946	1.65e-12	8.89e-07
78	chr1_146770041	H3K4ME1	1.98934	9.15946	1.65e-12	8.89e-07
78	chr1_146771544	H3K4ME1	1.98934	9.15946	1.65e-12	8.89e-07
78	chr1_146771828	H3K4ME1	1.98934	9.15946	1.65e-12	8.89e-07
78	chr1_146773959	H3K4ME1	1.98934	9.15946	1.65e-12	8.89e-07
78	chr1_146777266	H3K4ME1	1.98934	9.15946	1.65e-12	8.89e-07
78	chr1_146777922	H3K4ME1	1.98934	9.15946	1.65e-12	8.89e-07
78	chr1_146783707	H3K4ME1	1.98934	9.15946	1.65e-12	8.89e-07
78	chr1_146785156	H3K4ME1	1.98934	9.15946	1.65e-12	8.89e-07
78	chr1_146785490	H3K4ME1	1.98934	9.15946	1.65e-12	8.89e-07
76	chr1_227216305	H3K4ME1	2.11141	9.10919	1.98e-12	1.05e-06
79	chr1_181013350	H3K4ME1	2.02844	9.09308	2.1e-12	1.11e-06
79	chr1_180992398	H3K4ME1	2.03595	9.06371	2.33e-12	1.22e-06
64	chr1_155608041	H3K4ME1	23.6859	9.04398	2.5e-12	1.29e-06
76	chr1_62308953	H3K4ME1	2.01754	8.93617	3.69e-12	1.84e-06
76	chr1_62309702	H3K4ME1	2.01754	8.93617	3.69e-12	1.84e-06
76	chr1_62311260	H3K4ME1	2.01754	8.93617	3.69e-12	1.84e-06
76	chr1_62313483	H3K4ME1	2.01754	8.93617	3.69e-12	1.84e-06
77	chr1_63531364	H3K4ME1	2.25348	8.90566	4.12e-12	1.96e-06
77	chr1_63532454	H3K4ME1	2.25348	8.90566	4.12e-12	1.96e-06
77	chr1_63534443	H3K4ME1	2.25348	8.90566	4.12e-12	1.96e-06
77	chr1_63535420	H3K4ME1	2.25348	8.90566	4.12e-12	1.96e-06
77	chr1_63536772	H3K4ME1	2.25348	8.90566	4.12e-12	1.96e-06
81	chr1_187133540	H3K4ME1	-1.03557	-8.83746	5.27e-12	2.48e-06
84	chr1_15631105	H3K4ME1	21.4714	8.78978	6.26e-12	2.92e-06
75	chr1_51656071	H3K4ME1	2.07053	8.67291	9.57e-12	4.42e-06
80	chr1_208157913	H3K4ME1	-1.44261	-8.66157	9.97e-12	4.57e-06
75	chr1_99318053	H3K4ME1	1.87894	8.56239	1.43e-11	6.5e-06
84	chr1_216366713	H3K4ME1	19.3951	8.55826	1.45e-11	6.54e-06
76	chr1_247524100	H3K4ME1	-2.05392	-8.53676	1.57e-11	6.95e-06
76	chr1_247524795	H3K4ME1	-2.05392	-8.53676	1.57e-11	6.95e-06
80	chr1_162831535	H3K4ME1	2.28053	8.51932	1.67e-11	7.35e-06
84	chr1_234244224	H3K4ME1	19.5217	8.49292	1.84e-11	8.02e-06
76	chr1_165679722	H3K4ME1	1.99762	8.48948	1.86e-11	8.06e-06
75	chr1_152458277	H3K4ME1	2.07702	8.40805	2.51e-11	1.04e-05
75	chr1_152465981	H3K4ME1	2.07702	8.40805	2.51e-11	1.04e-05
75	chr1_152467669	H3K4ME1	2.07702	8.40805	2.51e-11	1.04e-05
75	chr1_152470451	H3K4ME1	2.07702	8.40805	2.51e-11	1.04e-05
75	chr1_152471877	H3K4ME1	2.07702	8.40805	2.51e-11	1.04e-05
84	chr1_213547278	H3K4ME1	21.2525	8.40229	2.56e-11	1.06e-05
77	chr1_34449648	H3K4ME1	1.21076	8.38766	2.7e-11	1.1e-05
67	chr1_155608041	H3K4ME1	19.3921	8.38743	2.7e-11	1.1e-05
79	chr1_2773695	H3K4ME1	-1.98696	-8.37868	2.79e-11	1.1e-05
79	chr1_117644250	H3K4ME1	1.94556	8.34843	3.12e-11	1.1e-05
77	chr1_62115941	H3K4ME1	2.20667	8.34762	3.13e-11	1.1e-05
81	chr1_102644563	H3K4ME1	1.94654	8.34005	3.22e-11	1.1e-05
84	chr1_223020639	H3K4ME1	20.6026	8.33736	3.25e-11	1.1e-05
84	chr1_223023355	H3K4ME1	20.6026	8.33736	3.25e-11	1.1e-05
84	chr1_223025230	H3K4ME1	20.6026	8.33736	3.25e-11	1.1e-05
84	chr1_223027160	H3K4ME1	20.6026	8.33736	3.25e-11	1.1e-05
84	chr1_223028121	H3K4ME1	20.6026	8.33736	3.25e-11	1.1e-05
84	chr1_223030392	H3K4ME1	20.6026	8.33736	3.25e-11	1.1e-05
84	chr1_223033563	H3K4ME1	20.6026	8.33736	3.25e-11	1.1e-05
84	chr1_223033664	H3K4ME1	20.6026	8.33736	3.25e-11	1.1e-05
84	chr1_223033837	H3K4ME1	20.6026	8.33736	3.25e-11	1.1e-05
84	chr1_223034487	H3K4ME1	20.6026	8.33736	3.25e-11	1.1e-05
75	chr1_38426353	H3K4ME1	1.08265	8.33607	3.26e-11	1.1e-05
75	chr1_38430224	H3K4ME1	1.08265	8.33607	3.26e-11	1.1e-05
75	chr1_38433762	H3K4ME1	1.08265	8.33607	3.26e-11	1.1e-05
75	chr1_38436099	H3K4ME1	1.08265	8.33607	3.26e-11	1.1e-05
75	chr1_38438349	H3K4ME1	1.08265	8.33607	3.26e-11	1.1e-05
75	chr1_38446773	H3K4ME1	1.08265	8.33607	3.26e-11	1.1e-05
75	chr1_38448688	H3K4ME1	1.08265	8.33607	3.26e-11	1.1e-05
75	chr1_38456188	H3K4ME1	1.08265	8.33607	3.26e-11	1.1e-05
75	chr1_38456380	H3K4ME1	1.08265	8.33607	3.26e-11	1.1e-05
75	chr1_38456575	H3K4ME1	1.08265	8.33607	3.26e-11	1.1e-05
75	chr1_38458553	H3K4ME1	1.08265	8.33607	3.26e-11	1.1e-05
75	chr1_38459339	H3K4ME1	1.08265	8.33607	3.26e-11	1.1e-05
75	chr1_38460422	H3K4ME1	1.08265	8.33607	3.26e-11	1.1e-05
81	chr1_213688699	H3K4ME1	-1.05008	-8.33122	3.32e-11	1.11e-05
81	chr1_51836481	H3K4ME1	-1.0225	-8.32137	3.44e-11	1.14e-05
80	chr1_201588943	H3K4ME1	3.3444	8.29951	3.73e-11	1.23e-05
71	chr1_64031038	H3K4ME1	2.07107	8.29077	3.85e-11	1.26e-05
75	chr1_99316043	H3K4ME1	1.87842	8.28196	3.98e-11	1.28e-05
75	chr1_99320914	H3K4ME1	1.87842	8.28196	3.98e-11	1.28e-05
75	chr1_99347912	H3K4ME1	1.87842	8.28196	3.98e-11	1.28e-05
76	chr1_175226082	H3K4ME1	-0.978191	-8.25275	4.43e-11	1.41e-05
80	chr1_169034840	H3K4ME1	2.42144	8.2096	5.18e-11	1.65e-05
75	chr1_51606784	H3K4ME1	2.07773	8.17114	5.97e-11	1.87e-05
75	chr1_51616021	H3K4ME1	2.07773	8.17114	5.97e-11	1.87e-05
79	chr1_180947693	H3K4ME1	2.03619	8.15176	6.41e-11	1.96e-05
79	chr1_180960689	H3K4ME1	2.03619	8.15176	6.41e-11	1.96e-05
76	chr1_219469725	H3K4ME1	2.06129	8.14877	6.48e-11	1.96e-05
76	chr1_219481183	H3K4ME1	2.06129	8.14877	6.48e-11	1.96e-05
76	chr1_219492362	H3K4ME1	2.06129	8.14877	6.48e-11	1.96e-05
76	chr1_219544174	H3K4ME1	2.06129	8.14877	6.48e-11	1.96e-05
71	chr1_40716753	H3K4ME1	-1.03673	-8.13414	6.84e-11	2.02e-05
77	chr1_76686711	H3K4ME1	2.19243	8.13344	6.85e-11	2.02e-05
79	chr1_65105231	H3K4ME1	1.96489	8.13018	6.94e-11	2.02e-05
77	chr1_102286079	H3K4ME1	2.18166	8.12498	7.07e-11	2.02e-05
77	chr1_102287086	H3K4ME1	2.18166	8.12498	7.07e-11	2.02e-05
77	chr1_102292310	H3K4ME1	2.18166	8.12498	7.07e-11	2.02e-05
78	chr1_235915109	H3K4ME1	1.96249	8.12399	7.1e-11	2.02e-05
78	chr1_235927560	H3K4ME1	1.96249	8.12399	7.1e-11	2.02e-05
78	chr1_235945085	H3K4ME1	1.96249	8.12399	7.1e-11	2.02e-05
78	chr1_235987610	H3K4ME1	1.96249	8.12399	7.1e-11	2.02e-05
78	chr1_236017788	H3K4ME1	1.96249	8.12399	7.1e-11	2.02e-05
79	chr1_191414523	H3K4ME1	-1.97399	-8.10167	7.7e-11	2.18e-05
75	chr1_101224968	H3K4ME1	2.06952	8.07013	8.65e-11	2.44e-05
71	chr1_21648140	H3K4ME1	2.15133	8.06387	8.85e-11	2.48e-05
78	chr1_79827358	H3K4ME1	1.92306	8.05519	9.14e-11	2.55e-05
84	chr1_35566824	H3K4ME1	19.1683	8.05354	9.19e-11	2.55e-05
84	chr1_102584803	H3K4ME1	18.9512	8.04453	9.5e-11	2.6e-05
84	chr1_102594607	H3K4ME1	18.9512	8.04453	9.5e-11	2.6e-05
81	chr1_180413009	H3K4ME1	-2.05962	-8.04395	9.52e-11	2.6e-05
77	chr1_115631924	H3K4ME1	-2.18866	-8.04093	9.63e-11	2.62e-05
78	chr1_80363334	H3K4ME1	2.0047	8.00858	1.08e-10	2.7e-05
81	chr1_102705824	H3K4ME1	1.90959	7.99879	1.12e-10	2.7e-05
75	chr1_18281764	H3K4ME1	1.88842	7.9738	1.23e-10	2.7e-05
75	chr1_18283761	H3K4ME1	1.88842	7.9738	1.23e-10	2.7e-05
75	chr1_18292966	H3K4ME1	1.88842	7.9738	1.23e-10	2.7e-05
75	chr1_18295278	H3K4ME1	1.88842	7.9738	1.23e-10	2.7e-05
75	chr1_18298630	H3K4ME1	1.88842	7.9738	1.23e-10	2.7e-05
75	chr1_18300266	H3K4ME1	1.88842	7.9738	1.23e-10	2.7e-05
75	chr1_18301483	H3K4ME1	1.88842	7.9738	1.23e-10	2.7e-05
75	chr1_18307008	H3K4ME1	1.88842	7.9738	1.23e-10	2.7e-05
75	chr1_18309898	H3K4ME1	1.88842	7.9738	1.23e-10	2.7e-05
75	chr1_18310657	H3K4ME1	1.88842	7.9738	1.23e-10	2.7e-05
75	chr1_18312213	H3K4ME1	1.88842	7.9738	1.23e-10	2.7e-05
75	chr1_18312245	H3K4ME1	1.88842	7.9738	1.23e-10	2.7e-05
75	chr1_18312986	H3K4ME1	1.88842	7.9738	1.23e-10	2.7e-05
75	chr1_18313580	H3K4ME1	1.88842	7.9738	1.23e-10	2.7e-05
75	chr1_18314691	H3K4ME1	1.88842	7.9738	1.23e-10	2.7e-05
75	chr1_18320575	H3K4ME1	1.88842	7.9738	1.23e-10	2.7e-05
75	chr1_99051093	H3K4ME1	1.97917	7.97277	1.24e-10	2.7e-05
75	chr1_99051649	H3K4ME1	1.97917	7.97277	1.24e-10	2.7e-05
75	chr1_99053526	H3K4ME1	1.97917	7.97277	1.24e-10	2.7e-05
75	chr1_99058975	H3K4ME1	1.97917	7.97277	1.24e-10	2.7e-05
75	chr1_99064452	H3K4ME1	1.97917	7.97277	1.24e-10	2.7e-05
75	chr1_99068039	H3K4ME1	1.97917	7.97277	1.24e-10	2.7e-05
75	chr1_99068122	H3K4ME1	1.97917	7.97277	1.24e-10	2.7e-05
75	chr1_99071928	H3K4ME1	1.97917	7.97277	1.24e-10	2.7e-05
75	chr1_99076329	H3K4ME1	1.97917	7.97277	1.24e-10	2.7e-05
75	chr1_99077118	H3K4ME1	1.97917	7.97277	1.24e-10	2.7e-05
75	chr1_99077393	H3K4ME1	1.97917	7.97277	1.24e-10	2.7e-05
75	chr1_99085938	H3K4ME1	1.97917	7.97277	1.24e-10	2.7e-05
75	chr1_99087746	H3K4ME1	1.97917	7.97277	1.24e-10	2.7e-05
75	chr1_99090110	H3K4ME1	1.97917	7.97277	1.24e-10	2.7e-05
75	chr1_99090906	H3K4ME1	1.97917	7.97277	1.24e-10	2.7e-05
75	chr1_99097925	H3K4ME1	1.97917	7.97277	1.24e-10	2.7e-05
75	chr1_99098812	H3K4ME1	1.97917	7.97277	1.24e-10	2.7e-05
75	chr1_99101008	H3K4ME1	1.97917	7.97277	1.24e-10	2.7e-05
75	chr1_99102077	H3K4ME1	1.97917	7.97277	1.24e-10	2.7e-05
75	chr1_99102499	H3K4ME1	1.97917	7.97277	1.24e-10	2.7e-05
75	chr1_99102844	H3K4ME1	1.97917	7.97277	1.24e-10	2.7e-05
75	chr1_99105531	H3K4ME1	1.97917	7.97277	1.24e-10	2.7e-05
75	chr1_99106294	H3K4ME1	1.97917	7.97277	1.24e-10	2.7e-05
75	chr1_99106372	H3K4ME1	1.97917	7.97277	1.24e-10	2.7e-05
75	chr1_99109068	H3K4ME1	1.97917	7.97277	1.24e-10	2.7e-05
75	chr1_99110920	H3K4ME1	1.97917	7.97277	1.24e-10	2.7e-05
75	chr1_99111085	H3K4ME1	1.97917	7.97277	1.24e-10	2.7e-05
75	chr1_99111492	H3K4ME1	1.97917	7.97277	1.24e-10	2.7e-05
75	chr1_99111770	H3K4ME1	1.97917	7.97277	1.24e-10	2.7e-05
75	chr1_99111892	H3K4ME1	1.97917	7.97277	1.24e-10	2.7e-05
76	chr1_21199981	H3K4ME1	1.07619	7.96923	1.25e-10	2.71e-05
76	chr1_21244928	H3K4ME1	1.07619	7.96923	1.25e-10	2.71e-05
84	chr1_102596151	H3K4ME1	18.8502	7.96351	1.28e-10	2.73e-05
84	chr1_102637964	H3K4ME1	18.8502	7.96351	1.28e-10	2.73e-05
75	chr1_99346233	H3K4ME1	1.87946	7.96134	1.29e-10	2.73e-05
75	chr1_99351533	H3K4ME1	1.87946	7.96134	1.29e-10	2.73e-05
75	chr1_99351607	H3K4ME1	1.87946	7.96134	1.29e-10	2.73e-05
75	chr1_18275346	H3K4ME1	1.85921	7.95748	1.31e-10	2.74e-05
75	chr1_18275516	H3K4ME1	1.85921	7.95748	1.31e-10	2.74e-05
75	chr1_18276476	H3K4ME1	1.85921	7.95748	1.31e-10	2.74e-05
77	chr1_151927677	H3K4ME1	2.30717	7.88412	1.71e-10	3.54e-05
78	chr1_104819617	H3K4ME1	1.95263	7.8776	1.76e-10	3.54e-05
75	chr1_39697376	H3K4ME1	2.06002	7.87406	1.78e-10	3.54e-05
77	chr1_195161668	H3K4ME1	2.1589	7.86869	1.81e-10	3.54e-05
77	chr1_195167372	H3K4ME1	2.1589	7.86869	1.81e-10	3.54e-05
77	chr1_195170404	H3K4ME1	2.1589	7.86869	1.81e-10	3.54e-05
77	chr1_195176039	H3K4ME1	2.1589	7.86869	1.81e-10	3.54e-05
77	chr1_195176621	H3K4ME1	2.1589	7.86869	1.81e-10	3.54e-05
77	chr1_195177117	H3K4ME1	2.1589	7.86869	1.81e-10	3.54e-05
77	chr1_195183862	H3K4ME1	2.1589	7.86869	1.81e-10	3.54e-05
77	chr1_195186289	H3K4ME1	2.1589	7.86869	1.81e-10	3.54e-05
77	chr1_195193892	H3K4ME1	2.1589	7.86869	1.81e-10	3.54e-05
77	chr1_195193964	H3K4ME1	2.1589	7.86869	1.81e-10	3.54e-05
77	chr1_195196430	H3K4ME1	2.1589	7.86869	1.81e-10	3.54e-05
77	chr1_195206733	H3K4ME1	2.1589	7.86869	1.81e-10	3.54e-05
77	chr1_195208668	H3K4ME1	2.1589	7.86869	1.81e-10	3.54e-05
77	chr1_195208915	H3K4ME1	2.1589	7.86869	1.81e-10	3.54e-05
77	chr1_195209136	H3K4ME1	2.1589	7.86869	1.81e-10	3.54e-05
80	chr1_88755170	H3K4ME1	2.86267	7.86509	1.84e-10	3.58e-05
76	chr1_226822573	H3K4ME1	2.1156	7.85732	1.89e-10	3.67e-05
16	chr1_3276740	H3K4ME1	-27.9165	-7.85464	1.91e-10	3.69e-05
83	chr1_164543467	H3K4ME3	40.4641	12.6024	1.42e-17	7.5e-10
77	chr1_102887540	H3K4ME3	-222.383	-12.3358	3.33e-17	8.77e-10
83	chr1_164534396	H3K4ME3	40.4174	11.4039	6.98e-16	9.21e-09
83	chr1_164544743	H3K4ME3	40.4174	11.4039	6.98e-16	9.21e-09
83	chr1_102887540	H3K4ME3	-13.4354	-10.4723	1.63e-14	1.72e-07
84	chr1_3276740	H3K4ME3	-76.5969	-10.1577	4.85e-14	4.27e-07
83	chr1_34437793	H3K4ME3	15.5211	8.86552	4.76e-12	2.16e-05
83	chr1_34444629	H3K4ME3	15.5211	8.86552	4.76e-12	2.16e-05
83	chr1_34445919	H3K4ME3	15.5211	8.86552	4.76e-12	2.16e-05
83	chr1_34446845	H3K4ME3	15.5211	8.86552	4.76e-12	2.16e-05
83	chr1_34448222	H3K4ME3	15.5211	8.86552	4.76e-12	2.16e-05
83	chr1_11737051	H3K4ME3	-33.8405	-8.85627	4.92e-12	2.16e-05
77	chr1_34437793	H3K4ME3	243.469	8.73523	7.63e-12	2.37e-05
77	chr1_34444629	H3K4ME3	243.469	8.73523	7.63e-12	2.37e-05
77	chr1_34445919	H3K4ME3	243.469	8.73523	7.63e-12	2.37e-05
77	chr1_34446845	H3K4ME3	243.469	8.73523	7.63e-12	2.37e-05
77	chr1_34448222	H3K4ME3	243.469	8.73523	7.63e-12	2.37e-05
83	chr1_63590633	H3K4ME3	36.6779	8.69354	8.88e-12	2.6e-05
19	chr1_87761387	H3K4ME3	-803.579	-8.47325	1.98e-11	5.34e-05
84	chr1_35566824	H3K4ME3	72.6495	8.46691	2.02e-11	5.34e-05
77	chr1_155608041	H3K4ME3	-272.21	-8.35226	3.08e-11	5.56e-05
83	chr1_195161668	H3K4ME3	32.284	8.29465	3.8e-11	5.56e-05
83	chr1_195167372	H3K4ME3	32.284	8.29465	3.8e-11	5.56e-05
83	chr1_195170404	H3K4ME3	32.284	8.29465	3.8e-11	5.56e-05
83	chr1_195176039	H3K4ME3	32.284	8.29465	3.8e-11	5.56e-05
83	chr1_195176621	H3K4ME3	32.284	8.29465	3.8e-11	5.56e-05
83	chr1_195177117	H3K4ME3	32.284	8.29465	3.8e-11	5.56e-05
83	chr1_195183862	H3K4ME3	32.284	8.29465	3.8e-11	5.56e-05
83	chr1_195186289	H3K4ME3	32.284	8.29465	3.8e-11	5.56e-05
83	chr1_195193892	H3K4ME3	32.284	8.29465	3.8e-11	5.56e-05
83	chr1_195193964	H3K4ME3	32.284	8.29465	3.8e-11	5.56e-05
83	chr1_195196430	H3K4ME3	32.284	8.29465	3.8e-11	5.56e-05
83	chr1_195206733	H3K4ME3	32.284	8.29465	3.8e-11	5.56e-05
83	chr1_195208668	H3K4ME3	32.284	8.29465	3.8e-11	5.56e-05
83	chr1_195208915	H3K4ME3	32.284	8.29465	3.8e-11	5.56e-05
83	chr1_195209136	H3K4ME3	32.284	8.29465	3.8e-11	5.56e-05
84	chr1_234244224	H3K4ME3	71.3169	8.20514	5.27e-11	6.49e-05
84	chr1_223020639	H3K4ME3	75.7601	8.17979	5.78e-11	6.49e-05
84	chr1_223023355	H3K4ME3	75.7601	8.17979	5.78e-11	6.49e-05
84	chr1_223025230	H3K4ME3	75.7601	8.17979	5.78e-11	6.49e-05
84	chr1_223027160	H3K4ME3	75.7601	8.17979	5.78e-11	6.49e-05
84	chr1_223028121	H3K4ME3	75.7601	8.17979	5.78e-11	6.49e-05
84	chr1_223030392	H3K4ME3	75.7601	8.17979	5.78e-11	6.49e-05
84	chr1_223033563	H3K4ME3	75.7601	8.17979	5.78e-11	6.49e-05
84	chr1_223033664	H3K4ME3	75.7601	8.17979	5.78e-11	6.49e-05
84	chr1_223033837	H3K4ME3	75.7601	8.17979	5.78e-11	6.49e-05
84	chr1_223034487	H3K4ME3	75.7601	8.17979	5.78e-11	6.49e-05
19	chr1_87787818	H3K4ME3	-772.556	-8.05986	8.98e-11	9.87e-05
84	chr1_198916919	H3K4ME3	82.0079	8.04686	9.42e-11	0.00010137
84	chr2_10913570	H3K27AC	-5.48601	-12.2789	3.99e-17	2.28e-09
84	chr2_240530518	H3K27AC	-2.71582	-10.9317	3.41e-15	9.74e-08
77	chr2_23077644	H3K27AC	166.968	10.2114	4.03e-14	7.68e-07
77	chr2_2511224	H3K27AC	163.886	10.0002	8.41e-14	1.2e-06
63	chr2_138739303	H3K27AC	-12.1298	-9.93371	1.06e-13	1.21e-06
64	chr2_138739303	H3K27AC	-18.0113	-9.52096	4.55e-13	4.34e-06
77	chr2_56296687	H3K27AC	170.749	9.44343	5.99e-13	4.9e-06
63	chr2_138755560	H3K27AC	-12.0101	-9.34352	8.56e-13	6.12e-06
77	chr2_177413922	H3K27AC	171.934	9.1692	1.6e-12	9.76e-06
77	chr2_83369913	H3K27AC	172.753	9.12077	1.9e-12	9.76e-06
77	chr2_83369914	H3K27AC	172.753	9.12077	1.9e-12	9.76e-06
83	chr2_176493612	H3K27AC	-3.90051	-9.09963	2.05e-12	9.76e-06
67	chr2_138739303	H3K27AC	-21.2702	-9.05839	2.38e-12	1.05e-05
64	chr2_138755560	H3K27AC	-17.8206	-8.96614	3.31e-12	1.07e-05
83	chr2_68192880	H3K27AC	-3.77493	-8.96208	3.36e-12	1.07e-05
83	chr2_68198016	H3K27AC	-3.77493	-8.96208	3.36e-12	1.07e-05
83	chr2_68198320	H3K27AC	-3.77493	-8.96208	3.36e-12	1.07e-05
83	chr2_68208878	H3K27AC	-3.77493	-8.96208	3.36e-12	1.07e-05
63	chr2_138789151	H3K27AC	-11.9384	-8.77021	6.72e-12	1.92e-05
63	chr2_138804193	H3K27AC	-11.9384	-8.77021	6.72e-12	1.92e-05
77	chr2_141879742	H3K27AC	172.42	8.69578	8.8e-12	2.4e-05
79	chr2_1769008	H3K27AC	2533.46	8.61271	1.19e-11	3.09e-05
83	chr2_56296687	H3K27AC	3.56961	8.58301	1.33e-11	3.18e-05
77	chr2_83367266	H3K27AC	173.978	8.58097	1.34e-11	3.18e-05
83	chr2_23077644	H3K27AC	3.39016	8.55341	1.48e-11	3.2e-05
67	chr2_138755560	H3K27AC	-21.0342	-8.5492	1.5e-11	3.2e-05
64	chr2_138789151	H3K27AC	-17.7996	-8.53722	1.57e-11	3.2e-05
64	chr2_138804193	H3K27AC	-17.7996	-8.53722	1.57e-11	3.2e-05
77	chr2_83370354	H3K27AC	170.95	8.47192	1.99e-11	3.79e-05
77	chr2_83371167	H3K27AC	170.95	8.47192	1.99e-11	3.79e-05
84	chr2_209668227	H3K27AC	5.2205	8.43929	2.24e-11	4.07e-05
79	chr2_1763166	H3K27AC	2452.22	8.38052	2.77e-11	4.07e-05
79	chr2_1764801	H3K27AC	2452.22	8.38052	2.77e-11	4.07e-05
79	chr2_1765116	H3K27AC	2452.22	8.38052	2.77e-11	4.07e-05
79	chr2_1766197	H3K27AC	2452.22	8.38052	2.77e-11	4.07e-05
79	chr2_1766198	H3K27AC	2452.22	8.38052	2.77e-11	4.07e-05
79	chr2_1767943	H3K27AC	2452.22	8.38052	2.77e-11	4.07e-05
79	chr2_1769138	H3K27AC	2452.22	8.38052	2.77e-11	4.07e-05
79	chr2_1769248	H3K27AC	2452.22	8.38052	2.77e-11	4.07e-05
84	chr2_57455535	H3K27AC	-2.64374	-8.2718	4.13e-11	5.75e-05
84	chr2_57456974	H3K27AC	-2.64374	-8.2718	4.13e-11	5.75e-05
77	chr2_165146569	H3K27AC	172.791	8.26544	4.23e-11	5.75e-05
79	chr2_1756711	H3K27AC	2309.52	8.24799	4.5e-11	5.99e-05
30	chr2_35142856	H3K27AC	16.6683	8.21549	5.07e-11	6.59e-05
77	chr2_176493612	H3K27AC	-172.01	-8.19489	5.47e-11	6.95e-05
54	chr2_10913570	H3K27AC	-49.0526	-8.12115	7.17e-11	8.91e-05
77	chr2_31016591	H3K27AC	169.767	8.10399	7.64e-11	9.29e-05
67	chr2_138789151	H3K27AC	-20.9051	-8.07045	8.64e-11	0.00010081
67	chr2_138804193	H3K27AC	-20.9051	-8.07045	8.64e-11	0.00010081
85	chr2_138739303	H3K27AC	-56.3713	-8.04349	9.54e-11	0.00010908
77	chr2_138739303	H3K27AC	169.861	8.0312	9.98e-11	0.00011188
77	chr2_222161512	H3K27AC	-85.0004	-7.98476	1.18e-10	0.00013016
77	chr2_78801145	H3K27AC	176.671	7.96139	1.29e-10	0.00013106
77	chr2_68192880	H3K27AC	-165.285	-7.95792	1.31e-10	0.00013106
77	chr2_68198016	H3K27AC	-165.285	-7.95792	1.31e-10	0.00013106
77	chr2_68198320	H3K27AC	-165.285	-7.95792	1.31e-10	0.00013106
77	chr2_68208878	H3K27AC	-165.285	-7.95792	1.31e-10	0.00013106
25	chr2_20613831	H3K27AC	-38.1871	-7.95196	1.34e-10	0.00013166
83	chr2_56312112	H3K27AC	3.67584	7.89976	1.62e-10	0.00014631
83	chr2_56312310	H3K27AC	3.67584	7.89976	1.62e-10	0.00014631
67	chr2_90450140	H3K27AC	-13.0879	-7.89876	1.62e-10	0.00014631
77	chr2_83388218	H3K27AC	169.771	7.88411	1.71e-10	0.00014631
77	chr2_83388310	H3K27AC	169.771	7.88411	1.71e-10	0.00014631
77	chr2_83390270	H3K27AC	169.771	7.88411	1.71e-10	0.00014631
77	chr2_83390562	H3K27AC	169.771	7.88411	1.71e-10	0.00014631
77	chr2_83390900	H3K27AC	169.771	7.88411	1.71e-10	0.00014631
77	chr2_83410122	H3K27AC	169.771	7.88411	1.71e-10	0.00014631
75	chr2_5449178	H3K4ME1	2.13978	13.4519	1.01e-18	5.75e-11
84	chr2_10913570	H3K4ME1	-20.3034	-13.2207	2.05e-18	5.86e-11
78	chr2_221046375	H3K4ME1	2.00764	13.0346	3.65e-18	6.96e-11
79	chr2_159126167	H3K4ME1	2.00562	11.5584	4.18e-16	5.98e-09
77	chr2_23077644	H3K4ME1	2.24657	11.3768	7.64e-16	8.74e-09
84	chr2_240530518	H3K4ME1	-9.84171	-10.8312	4.79e-15	4.56e-08
75	chr2_169812217	H3K4ME1	-1.05269	-10.7068	7.32e-15	5.98e-08
77	chr2_2511224	H3K4ME1	2.17005	10.5483	1.26e-14	9e-08
78	chr2_144589812	H3K4ME1	1.97698	9.9682	9.4e-14	5.64e-07
79	chr2_25605062	H3K4ME1	1.91507	9.95478	9.86e-14	5.64e-07
76	chr2_340587	H3K4ME1	2.11361	9.79324	1.74e-13	9.04e-07
81	chr2_80413480	H3K4ME1	2.00549	9.74029	2.09e-13	9.98e-07
80	chr2_121948235	H3K4ME1	-1.6885	-9.42739	6.35e-13	2.79e-06
77	chr2_56296687	H3K4ME1	2.2017	9.2288	1.29e-12	4.04e-06
78	chr2_221056246	H3K4ME1	2.00335	9.2034	1.41e-12	4.04e-06
78	chr2_221056252	H3K4ME1	2.00335	9.2034	1.41e-12	4.04e-06
78	chr2_221056553	H3K4ME1	2.00335	9.2034	1.41e-12	4.04e-06
78	chr2_221056689	H3K4ME1	2.00335	9.2034	1.41e-12	4.04e-06
78	chr2_221063586	H3K4ME1	2.00335	9.2034	1.41e-12	4.04e-06
78	chr2_221067212	H3K4ME1	2.00335	9.2034	1.41e-12	4.04e-06
81	chr2_127981684	H3K4ME1	2.04198	9.14568	1.74e-12	4.73e-06
79	chr2_12182410	H3K4ME1	1.9713	9.1085	1.98e-12	5.16e-06
80	chr2_189772600	H3K4ME1	-1.46826	-9.05734	2.38e-12	5.93e-06
77	chr2_83367266	H3K4ME1	2.31145	9.04148	2.52e-12	6.02e-06
81	chr2_80521476	H3K4ME1	2.01123	8.95626	3.43e-12	7.62e-06
77	chr2_141879742	H3K4ME1	2.26937	8.95365	3.46e-12	7.62e-06
79	chr2_139442660	H3K4ME1	2.00185	8.90019	4.2e-12	8.9e-06
79	chr2_137310502	H3K4ME1	2.01436	8.87141	4.66e-12	9.52e-06
81	chr2_128092567	H3K4ME1	-2.03398	-8.84826	5.07e-12	9.99e-06
77	chr2_83369913	H3K4ME1	2.21458	8.79364	6.18e-12	1.14e-05
77	chr2_83369914	H3K4ME1	2.21458	8.79364	6.18e-12	1.14e-05
81	chr2_107806925	H3K4ME1	-1.03242	-8.78058	6.47e-12	1.16e-05
76	chr2_205904255	H3K4ME1	-1.04862	-8.72554	7.9e-12	1.33e-05
76	chr2_151267695	H3K4ME1	2.10636	8.7246	7.93e-12	1.33e-05
84	chr2_57455535	H3K4ME1	-9.81339	-8.69486	8.83e-12	1.4e-05
84	chr2_57456974	H3K4ME1	-9.81339	-8.69486	8.83e-12	1.4e-05
81	chr2_235105865	H3K4ME1	-2.04297	-8.63288	1.11e-11	1.71e-05
75	chr2_90020224	H3K4ME1	-1.02353	-8.61897	1.16e-11	1.73e-05
79	chr2_70064155	H3K4ME1	-1.98721	-8.6159	1.18e-11	1.73e-05
79	chr2_115587415	H3K4ME1	1.98448	8.59378	1.28e-11	1.75e-05
80	chr2_233862990	H3K4ME1	-2.00988	-8.58724	1.31e-11	1.75e-05
79	chr2_31029420	H3K4ME1	1.90324	8.58388	1.32e-11	1.75e-05
77	chr2_177413922	H3K4ME1	2.17747	8.58108	1.34e-11	1.75e-05
78	chr2_177570137	H3K4ME1	1.97771	8.57089	1.39e-11	1.75e-05
78	chr2_177582329	H3K4ME1	1.97771	8.57089	1.39e-11	1.75e-05
79	chr2_64401121	H3K4ME1	2.01877	8.56586	1.41e-11	1.75e-05
79	chr2_164188	H3K4ME1	-1.99399	-8.54104	1.54e-11	1.87e-05
80	chr2_169591500	H3K4ME1	2.69507	8.5308	1.6e-11	1.87e-05
80	chr2_169615850	H3K4ME1	2.69507	8.5308	1.6e-11	1.87e-05
77	chr2_83370354	H3K4ME1	2.22663	8.49971	1.8e-11	2e-05
77	chr2_83371167	H3K4ME1	2.22663	8.49971	1.8e-11	2e-05
64	chr2_67028080	H3K4ME1	-46.3082	-8.48447	1.9e-11	2e-05
64	chr2_67028327	H3K4ME1	-46.3082	-8.48447	1.9e-11	2e-05
81	chr2_35558431	H3K4ME1	-1.03468	-8.44364	2.2e-11	2e-05
78	chr2_221045960	H3K4ME1	2.01277	8.44208	2.22e-11	2e-05
78	chr2_221048765	H3K4ME1	2.01277	8.44208	2.22e-11	2e-05
78	chr2_221052845	H3K4ME1	2.01277	8.44208	2.22e-11	2e-05
78	chr2_221056445	H3K4ME1	2.01277	8.44208	2.22e-11	2e-05
78	chr2_221057395	H3K4ME1	2.01277	8.44208	2.22e-11	2e-05
78	chr2_221059380	H3K4ME1	2.01277	8.44208	2.22e-11	2e-05
78	chr2_221062301	H3K4ME1	2.01277	8.44208	2.22e-11	2e-05
78	chr2_221068835	H3K4ME1	2.01277	8.44208	2.22e-11	2e-05
78	chr2_221070203	H3K4ME1	2.01277	8.44208	2.22e-11	2e-05
79	chr2_240654146	H3K4ME1	1.9451	8.43937	2.24e-11	2e-05
76	chr2_41772447	H3K4ME1	2.07406	8.42696	2.34e-11	2e-05
76	chr2_41773728	H3K4ME1	2.07406	8.42696	2.34e-11	2e-05
76	chr2_41776775	H3K4ME1	2.07406	8.42696	2.34e-11	2e-05
79	chr2_105322673	H3K4ME1	1.97757	8.41153	2.48e-11	2.08e-05
76	chr2_41801025	H3K4ME1	2.1039	8.35896	3e-11	2.49e-05
64	chr2_26217453	H3K4ME1	-49.3551	-8.31613	3.51e-11	2.85e-05
79	chr2_169150514	H3K4ME1	1.99946	8.31377	3.54e-11	2.85e-05
80	chr2_47888823	H3K4ME1	-1.40733	-8.28694	3.91e-11	3.1e-05
79	chr2_139489092	H3K4ME1	2.02351	8.20784	5.22e-11	3.47e-05
79	chr2_139498310	H3K4ME1	2.02351	8.20784	5.22e-11	3.47e-05
61	chr2_138739303	H3K4ME1	-16.2987	-8.1904	5.56e-11	3.47e-05
80	chr2_237193804	H3K4ME1	2.57548	8.18227	5.73e-11	3.47e-05
78	chr2_128406589	H3K4ME1	1.96642	8.17024	5.99e-11	3.47e-05
75	chr2_8059573	H3K4ME1	0.87162	8.15883	6.24e-11	3.47e-05
75	chr2_8059944	H3K4ME1	0.87162	8.15883	6.24e-11	3.47e-05
75	chr2_8063603	H3K4ME1	0.87162	8.15883	6.24e-11	3.47e-05
75	chr2_8065644	H3K4ME1	0.87162	8.15883	6.24e-11	3.47e-05
75	chr2_8066155	H3K4ME1	0.87162	8.15883	6.24e-11	3.47e-05
75	chr2_8066439	H3K4ME1	0.87162	8.15883	6.24e-11	3.47e-05
75	chr2_8067294	H3K4ME1	0.87162	8.15883	6.24e-11	3.47e-05
75	chr2_8072144	H3K4ME1	0.87162	8.15883	6.24e-11	3.47e-05
75	chr2_8072187	H3K4ME1	0.87162	8.15883	6.24e-11	3.47e-05
75	chr2_8072473	H3K4ME1	0.87162	8.15883	6.24e-11	3.47e-05
75	chr2_8072822	H3K4ME1	0.87162	8.15883	6.24e-11	3.47e-05
75	chr2_8072890	H3K4ME1	0.87162	8.15883	6.24e-11	3.47e-05
75	chr2_8073076	H3K4ME1	0.87162	8.15883	6.24e-11	3.47e-05
75	chr2_8073372	H3K4ME1	0.87162	8.15883	6.24e-11	3.47e-05
75	chr2_8074723	H3K4ME1	0.87162	8.15883	6.24e-11	3.47e-05
75	chr2_8076755	H3K4ME1	0.87162	8.15883	6.24e-11	3.47e-05
75	chr2_8077833	H3K4ME1	0.87162	8.15883	6.24e-11	3.47e-05
75	chr2_8081906	H3K4ME1	0.87162	8.15883	6.24e-11	3.47e-05
75	chr2_8082335	H3K4ME1	0.87162	8.15883	6.24e-11	3.47e-05
75	chr2_8082936	H3K4ME1	0.87162	8.15883	6.24e-11	3.47e-05
75	chr2_8089396	H3K4ME1	0.87162	8.15883	6.24e-11	3.47e-05
75	chr2_8090508	H3K4ME1	0.87162	8.15883	6.24e-11	3.47e-05
75	chr2_8090705	H3K4ME1	0.87162	8.15883	6.24e-11	3.47e-05
75	chr2_8092558	H3K4ME1	0.87162	8.15883	6.24e-11	3.47e-05
75	chr2_8094311	H3K4ME1	0.87162	8.15883	6.24e-11	3.47e-05
75	chr2_8094726	H3K4ME1	0.87162	8.15883	6.24e-11	3.47e-05
79	chr2_106240357	H3K4ME1	1.9995	8.1462	6.54e-11	3.6e-05
76	chr2_101153496	H3K4ME1	2.01304	8.1436	6.6e-11	3.6e-05
61	chr2_69327356	H3K4ME1	-18.6148	-8.1112	7.44e-11	4.01e-05
75	chr2_96627032	H3K4ME1	-1.04123	-8.10889	7.5e-11	4.01e-05
76	chr2_2337392	H3K4ME1	2.08248	8.08647	8.14e-11	4.31e-05
79	chr2_80193809	H3K4ME1	1.96786	8.07696	8.43e-11	4.38e-05
79	chr2_80195756	H3K4ME1	1.96786	8.07696	8.43e-11	4.38e-05
77	chr2_31016591	H3K4ME1	2.2038	8.06835	8.7e-11	4.48e-05
75	chr2_155203804	H3K4ME1	1.93229	8.04788	9.38e-11	4.79e-05
81	chr2_80530264	H3K4ME1	2.01373	8.03384	9.88e-11	4.98e-05
81	chr2_235187873	H3K4ME1	2.02958	8.03007	1e-10	4.98e-05
81	chr2_235189942	H3K4ME1	2.02958	8.03007	1e-10	4.98e-05
81	chr2_135771974	H3K4ME1	-1.05866	-8.00791	1.09e-10	5.36e-05
80	chr2_169616616	H3K4ME1	2.83627	7.99145	1.15e-10	5.64e-05
84	chr2_209668227	H3K4ME1	18.5203	7.98925	1.16e-10	5.64e-05
78	chr2_235211430	H3K4ME1	1.9501	7.97697	1.22e-10	5.85e-05
78	chr2_172230052	H3K4ME1	2.02965	7.95131	1.34e-10	6.38e-05
77	chr2_56575719	H3K4ME1	2.23353	7.9398	1.4e-10	6.6e-05
84	chr2_89269037	H3K4ME1	19.3192	7.91347	1.54e-10	7.21e-05
67	chr2_26217453	H3K4ME1	-40.6205	-7.85154	1.93e-10	8.99e-05
83	chr2_176493612	H3K4ME3	-36.1395	-10.703	7.41e-15	4.24e-07
83	chr2_56296687	H3K4ME3	33.2002	10.0786	6.39e-14	1.29e-06
84	chr2_240530518	H3K4ME3	-35.6253	-10.0631	6.75e-14	1.29e-06
83	chr2_196641003	H3K4ME3	-19.0548	-9.52578	4.47e-13	4.59e-06
83	chr2_196792852	H3K4ME3	-19.0548	-9.52578	4.47e-13	4.59e-06
84	chr2_57455535	H3K4ME3	-37.6137	-9.46174	5.62e-13	4.59e-06
84	chr2_57456974	H3K4ME3	-37.6137	-9.46174	5.62e-13	4.59e-06
77	chr2_83369913	H3K4ME3	517.573	9.10684	2e-12	1.27e-05
77	chr2_83369914	H3K4ME3	517.573	9.10684	2e-12	1.27e-05
83	chr2_68192880	H3K4ME3	-33.0233	-8.95739	3.42e-12	1.5e-05
83	chr2_68198016	H3K4ME3	-33.0233	-8.95739	3.42e-12	1.5e-05
83	chr2_68198320	H3K4ME3	-33.0233	-8.95739	3.42e-12	1.5e-05
83	chr2_68208878	H3K4ME3	-33.0233	-8.95739	3.42e-12	1.5e-05
84	chr2_10913570	H3K4ME3	-66.3495	-8.84212	5.18e-12	2.05e-05
77	chr2_176493612	H3K4ME3	-532.237	-8.83203	5.37e-12	2.05e-05
83	chr2_137069396	H3K4ME3	20.358	8.80302	5.97e-12	2.13e-05
84	chr2_209668227	H3K4ME3	70.8041	8.56866	1.4e-11	4.7e-05
77	chr2_177413922	H3K4ME3	500.767	8.53676	1.57e-11	4.99e-05
83	chr2_56312112	H3K4ME3	32.4694	8.06638	8.77e-11	0.00022338
83	chr2_56312310	H3K4ME3	32.4694	8.06638	8.77e-11	0.00022338
77	chr2_179868883	H3K4ME3	568.246	8.05511	9.14e-11	0.00022338
83	chr2_90516751	H3K4ME3	-31.5805	-8.04943	9.33e-11	0.00022338
77	chr2_83370354	H3K4ME3	500.62	8.03098	9.99e-11	0.00022338
77	chr2_83371167	H3K4ME3	500.62	8.03098	9.99e-11	0.00022338
84	chr2_22939602	H3K4ME3	79.9498	8.02637	1.02e-10	0.00022338
84	chr2_22940148	H3K4ME3	79.9498	8.02637	1.02e-10	0.00022338
85	chr2_138739303	H3K4ME3	-33.5404	-7.86689	1.83e-10	0.00038686
77	chr3_188700800	H3K27AC	-81.0322	-14.8449	1.59e-20	7.81e-13
25	chr3_123154955	H3K27AC	-37.7102	-13.492	8.9e-19	2.18e-11
84	chr3_22241787	H3K27AC	-5.61533	-11.1452	1.66e-15	2.71e-08
84	chr3_28878850	H3K27AC	5.60394	10.909	3.68e-15	4.51e-08
23	chr3_123154955	H3K27AC	-7.69936	-10.7449	6.43e-15	6.3e-08
63	chr3_123154955	H3K27AC	6.28482	9.83833	1.48e-13	1.21e-06
84	chr3_38359050	H3K27AC	5.77395	9.78375	1.8e-13	1.26e-06
64	chr3_123154955	H3K27AC	9.43321	9.71556	2.29e-13	1.4e-06
84	chr3_54081375	H3K27AC	5.56423	9.27293	1.1e-12	4.5e-06
84	chr3_54082276	H3K27AC	5.56423	9.27293	1.1e-12	4.5e-06
84	chr3_54094920	H3K27AC	5.56423	9.27293	1.1e-12	4.5e-06
84	chr3_54102157	H3K27AC	5.56423	9.27293	1.1e-12	4.5e-06
67	chr3_123154955	H3K27AC	11.1316	9.21408	1.36e-12	4.78e-06
23	chr3_170935548	H3K27AC	15.0354	9.21264	1.37e-12	4.78e-06
84	chr3_64629585	H3K27AC	5.67095	8.96932	3.27e-12	8.37e-06
84	chr3_64630611	H3K27AC	5.67095	8.96932	3.27e-12	8.37e-06
84	chr3_64631206	H3K27AC	5.67095	8.96932	3.27e-12	8.37e-06
84	chr3_171303664	H3K27AC	5.75731	8.91337	4.01e-12	8.37e-06
84	chr3_171307307	H3K27AC	5.75731	8.91337	4.01e-12	8.37e-06
84	chr3_171302401	H3K27AC	6.02215	8.86167	4.83e-12	8.37e-06
77	chr3_37002694	H3K27AC	168.229	8.64515	1.06e-11	8.37e-06
77	chr3_37007459	H3K27AC	168.229	8.64515	1.06e-11	8.37e-06
77	chr3_37008167	H3K27AC	168.229	8.64515	1.06e-11	8.37e-06
77	chr3_37036513	H3K27AC	168.229	8.64515	1.06e-11	8.37e-06
77	chr3_37044702	H3K27AC	168.229	8.64515	1.06e-11	8.37e-06
77	chr3_37047892	H3K27AC	168.229	8.64515	1.06e-11	8.37e-06
77	chr3_37050325	H3K27AC	168.229	8.64515	1.06e-11	8.37e-06
77	chr3_37054997	H3K27AC	168.229	8.64515	1.06e-11	8.37e-06
77	chr3_37058494	H3K27AC	168.229	8.64515	1.06e-11	8.37e-06
77	chr3_37060420	H3K27AC	168.229	8.64515	1.06e-11	8.37e-06
77	chr3_37060715	H3K27AC	168.229	8.64515	1.06e-11	8.37e-06
77	chr3_37061405	H3K27AC	168.229	8.64515	1.06e-11	8.37e-06
77	chr3_37061460	H3K27AC	168.229	8.64515	1.06e-11	8.37e-06
77	chr3_37062199	H3K27AC	168.229	8.64515	1.06e-11	8.37e-06
77	chr3_37068197	H3K27AC	168.229	8.64515	1.06e-11	8.37e-06
77	chr3_37076744	H3K27AC	168.229	8.64515	1.06e-11	8.37e-06
77	chr3_37078479	H3K27AC	168.229	8.64515	1.06e-11	8.37e-06
77	chr3_37080386	H3K27AC	168.229	8.64515	1.06e-11	8.37e-06
77	chr3_37086017	H3K27AC	168.229	8.64515	1.06e-11	8.37e-06
77	chr3_37090955	H3K27AC	168.229	8.64515	1.06e-11	8.37e-06
77	chr3_37093163	H3K27AC	168.229	8.64515	1.06e-11	8.37e-06
77	chr3_37099646	H3K27AC	168.229	8.64515	1.06e-11	8.37e-06
77	chr3_37104721	H3K27AC	168.229	8.64515	1.06e-11	8.37e-06
77	chr3_37107448	H3K27AC	168.229	8.64515	1.06e-11	8.37e-06
77	chr3_37112073	H3K27AC	168.229	8.64515	1.06e-11	8.37e-06
77	chr3_37127263	H3K27AC	168.229	8.64515	1.06e-11	8.37e-06
77	chr3_37130295	H3K27AC	168.229	8.64515	1.06e-11	8.37e-06
77	chr3_37134929	H3K27AC	168.229	8.64515	1.06e-11	8.37e-06
77	chr3_37147749	H3K27AC	168.229	8.64515	1.06e-11	8.37e-06
77	chr3_37153867	H3K27AC	168.229	8.64515	1.06e-11	8.37e-06
77	chr3_37181952	H3K27AC	168.229	8.64515	1.06e-11	8.37e-06
77	chr3_37186159	H3K27AC	168.229	8.64515	1.06e-11	8.37e-06
77	chr3_37200273	H3K27AC	168.229	8.64515	1.06e-11	8.37e-06
77	chr3_37202395	H3K27AC	168.229	8.64515	1.06e-11	8.37e-06
77	chr3_37204477	H3K27AC	168.229	8.64515	1.06e-11	8.37e-06
77	chr3_37226984	H3K27AC	168.229	8.64515	1.06e-11	8.37e-06
77	chr3_37235324	H3K27AC	168.229	8.64515	1.06e-11	8.37e-06
77	chr3_37242177	H3K27AC	168.229	8.64515	1.06e-11	8.37e-06
77	chr3_37242415	H3K27AC	168.229	8.64515	1.06e-11	8.37e-06
77	chr3_37248090	H3K27AC	168.229	8.64515	1.06e-11	8.37e-06
77	chr3_37249043	H3K27AC	168.229	8.64515	1.06e-11	8.37e-06
77	chr3_37249195	H3K27AC	168.229	8.64515	1.06e-11	8.37e-06
84	chr3_21599945	H3K27AC	-2.82868	-8.6062	1.22e-11	9.19e-06
84	chr3_21601235	H3K27AC	-2.82868	-8.6062	1.22e-11	9.19e-06
84	chr3_21615273	H3K27AC	-2.82868	-8.6062	1.22e-11	9.19e-06
84	chr3_104977476	H3K27AC	5.82327	8.48235	1.91e-11	1.34e-05
84	chr3_104990261	H3K27AC	5.82327	8.48235	1.91e-11	1.34e-05
84	chr3_104991826	H3K27AC	5.82327	8.48235	1.91e-11	1.34e-05
84	chr3_104994259	H3K27AC	5.82327	8.48235	1.91e-11	1.34e-05
84	chr3_104998184	H3K27AC	5.82327	8.48235	1.91e-11	1.34e-05
25	chr3_170935548	H3K27AC	66.9796	8.47621	1.96e-11	1.35e-05
84	chr3_22216875	H3K27AC	-2.75448	-8.4275	2.34e-11	1.59e-05
77	chr3_98570463	H3K27AC	173.392	8.41375	2.46e-11	1.65e-05
77	chr3_37261639	H3K27AC	170.415	8.23677	4.69e-11	3.03e-05
77	chr3_37262075	H3K27AC	170.415	8.23677	4.69e-11	3.03e-05
77	chr3_37262598	H3K27AC	170.415	8.23677	4.69e-11	3.03e-05
84	chr3_170935548	H3K27AC	6.0267	8.20059	5.36e-11	3.41e-05
84	chr3_196443803	H3K27AC	-5.52858	-8.09763	7.82e-11	4.85e-05
84	chr3_196452093	H3K27AC	-5.52858	-8.09763	7.82e-11	4.85e-05
77	chr3_98285533	H3K27AC	165.91	8.08565	8.17e-11	4.94e-05
77	chr3_98286381	H3K27AC	165.91	8.08565	8.17e-11	4.94e-05
84	chr3_194238335	H3K27AC	5.2144	8.02774	1.01e-10	5.91e-05
25	chr3_104977476	H3K27AC	62.2436	8.01738	1.05e-10	5.91e-05
25	chr3_104990261	H3K27AC	62.2436	8.01738	1.05e-10	5.91e-05
25	chr3_104991826	H3K27AC	62.2436	8.01738	1.05e-10	5.91e-05
25	chr3_104994259	H3K27AC	62.2436	8.01738	1.05e-10	5.91e-05
25	chr3_104998184	H3K27AC	62.2436	8.01738	1.05e-10	5.91e-05
77	chr3_183348058	H3K27AC	167.542	7.99596	1.14e-10	6.33e-05
77	chr3_69620573	H3K27AC	171.012	7.96981	1.25e-10	6.66e-05
83	chr3_167154132	H3K27AC	3.77196	7.96514	1.27e-10	6.66e-05
77	chr3_6653390	H3K27AC	173.273	7.96507	1.27e-10	6.66e-05
83	chr3_188700800	H3K27AC	-1.44626	-7.96446	1.28e-10	6.66e-05
23	chr3_104977476	H3K27AC	13.462	7.95543	1.32e-10	6.66e-05
23	chr3_104990261	H3K27AC	13.462	7.95543	1.32e-10	6.66e-05
23	chr3_104991826	H3K27AC	13.462	7.95543	1.32e-10	6.66e-05
23	chr3_104994259	H3K27AC	13.462	7.95543	1.32e-10	6.66e-05
23	chr3_104998184	H3K27AC	13.462	7.95543	1.32e-10	6.66e-05
84	chr3_148828332	H3K27AC	-2.61515	-7.92121	1.5e-10	7.48e-05
84	chr3_194495876	H3K27AC	5.16824	7.91358	1.54e-10	7.54e-05
84	chr3_194498804	H3K27AC	5.16824	7.91358	1.54e-10	7.54e-05
84	chr3_141281396	H3K27AC	-2.65473	-7.91016	1.56e-10	7.56e-05
77	chr3_123154955	H3K27AC	-87.4432	-7.8596	1.88e-10	9.02e-05
79	chr3_79833853	H3K4ME1	-0.999227	-18.6958	5.41e-25	2.65e-17
77	chr3_188700800	H3K4ME1	-1.06819	-15.9727	6.59e-22	1.62e-14
75	chr3_56860883	H3K4ME1	1.05799	12.0825	7.53e-17	1.23e-09
79	chr3_111908622	H3K4ME1	-1.01347	-11.9259	1.25e-16	1.53e-09
84	chr3_22241787	H3K4ME1	-20.4324	-11.1912	1.42e-15	1.39e-08
84	chr3_28878850	H3K4ME1	20.1833	10.6009	1.05e-14	8.59e-08
84	chr3_64629585	H3K4ME1	21.7637	10.4266	1.91e-14	1.04e-07
84	chr3_64630611	H3K4ME1	21.7637	10.4266	1.91e-14	1.04e-07
84	chr3_64631206	H3K4ME1	21.7637	10.4266	1.91e-14	1.04e-07
76	chr3_30914126	H3K4ME1	2.05688	10.2816	3.16e-14	1.29e-07
76	chr3_30918050	H3K4ME1	2.05688	10.2816	3.16e-14	1.29e-07
76	chr3_30919074	H3K4ME1	2.05688	10.2816	3.16e-14	1.29e-07
79	chr3_169006403	H3K4ME1	1.96181	10.0296	7.59e-14	2.66e-07
79	chr3_169006435	H3K4ME1	1.96181	10.0296	7.59e-14	2.66e-07
84	chr3_54081375	H3K4ME1	20.6855	9.86425	1.35e-13	3.69e-07
84	chr3_54082276	H3K4ME1	20.6855	9.86425	1.35e-13	3.69e-07
84	chr3_54094920	H3K4ME1	20.6855	9.86425	1.35e-13	3.69e-07
84	chr3_54102157	H3K4ME1	20.6855	9.86425	1.35e-13	3.69e-07
16	chr3_64629585	H3K4ME1	31.7841	9.69035	2.5e-13	5.83e-07
16	chr3_64630611	H3K4ME1	31.7841	9.69035	2.5e-13	5.83e-07
16	chr3_64631206	H3K4ME1	31.7841	9.69035	2.5e-13	5.83e-07
84	chr3_38359050	H3K4ME1	20.8457	9.60623	3.36e-13	7.49e-07
75	chr3_13763383	H3K4ME1	-1.05652	-9.55289	4.06e-13	8.08e-07
76	chr3_4295400	H3K4ME1	2.12622	9.52834	4.43e-13	8.08e-07
78	chr3_53878452	H3K4ME1	2.02038	9.5271	4.45e-13	8.08e-07
78	chr3_53883722	H3K4ME1	2.02038	9.5271	4.45e-13	8.08e-07
78	chr3_53884218	H3K4ME1	2.02038	9.5271	4.45e-13	8.08e-07
80	chr3_180648370	H3K4ME1	-1.6885	-9.42739	6.35e-13	1.11e-06
76	chr3_61749264	H3K4ME1	-1.01802	-9.38402	7.41e-13	1.23e-06
78	chr3_111575838	H3K4ME1	1.98218	9.38024	7.51e-13	1.23e-06
80	chr3_166231618	H3K4ME1	-3.18437	-9.28997	1.04e-12	1.64e-06
84	chr3_171303664	H3K4ME1	21.2295	9.25052	1.19e-12	1.77e-06
84	chr3_171307307	H3K4ME1	21.2295	9.25052	1.19e-12	1.77e-06
76	chr3_41065494	H3K4ME1	2.14818	9.156	1.67e-12	2.41e-06
78	chr3_126294389	H3K4ME1	1.98067	9.09669	2.07e-12	2.9e-06
77	chr3_98285533	H3K4ME1	2.2524	8.94719	3.55e-12	4.7e-06
77	chr3_98286381	H3K4ME1	2.2524	8.94719	3.55e-12	4.7e-06
78	chr3_49076071	H3K4ME1	-0.968781	-8.83942	5.23e-12	6.75e-06
75	chr3_186873176	H3K4ME1	-1.06435	-8.80768	5.87e-12	7.38e-06
16	chr3_170935548	H3K4ME1	33.771	8.78301	6.42e-12	7.86e-06
76	chr3_140576739	H3K4ME1	2.10622	8.67675	9.43e-12	1.13e-05
81	chr3_143236009	H3K4ME1	2.00815	8.64978	1.04e-11	1.2e-05
75	chr3_126082204	H3K4ME1	2.03455	8.64556	1.06e-11	1.2e-05
78	chr3_151842875	H3K4ME1	1.97752	8.59568	1.27e-11	1.25e-05
78	chr3_151846639	H3K4ME1	1.97752	8.59568	1.27e-11	1.25e-05
78	chr3_151855790	H3K4ME1	1.97752	8.59568	1.27e-11	1.25e-05
78	chr3_151857560	H3K4ME1	1.97752	8.59568	1.27e-11	1.25e-05
78	chr3_151859217	H3K4ME1	1.97752	8.59568	1.27e-11	1.25e-05
75	chr3_129789711	H3K4ME1	2.10943	8.58579	1.31e-11	1.25e-05
84	chr3_171302401	H3K4ME1	21.5975	8.58016	1.34e-11	1.25e-05
67	chr3_50124923	H3K4ME1	29.6348	8.53989	1.55e-11	1.25e-05
79	chr3_75538039	H3K4ME1	-0.985689	-8.538	1.56e-11	1.25e-05
76	chr3_30925201	H3K4ME1	2.05522	8.50553	1.76e-11	1.25e-05
77	chr3_37002694	H3K4ME1	2.16374	8.41801	2.42e-11	1.25e-05
77	chr3_37007459	H3K4ME1	2.16374	8.41801	2.42e-11	1.25e-05
77	chr3_37008167	H3K4ME1	2.16374	8.41801	2.42e-11	1.25e-05
77	chr3_37036513	H3K4ME1	2.16374	8.41801	2.42e-11	1.25e-05
77	chr3_37044702	H3K4ME1	2.16374	8.41801	2.42e-11	1.25e-05
77	chr3_37047892	H3K4ME1	2.16374	8.41801	2.42e-11	1.25e-05
77	chr3_37050325	H3K4ME1	2.16374	8.41801	2.42e-11	1.25e-05
77	chr3_37054997	H3K4ME1	2.16374	8.41801	2.42e-11	1.25e-05
77	chr3_37058494	H3K4ME1	2.16374	8.41801	2.42e-11	1.25e-05
77	chr3_37060420	H3K4ME1	2.16374	8.41801	2.42e-11	1.25e-05
77	chr3_37060715	H3K4ME1	2.16374	8.41801	2.42e-11	1.25e-05
77	chr3_37061405	H3K4ME1	2.16374	8.41801	2.42e-11	1.25e-05
77	chr3_37061460	H3K4ME1	2.16374	8.41801	2.42e-11	1.25e-05
77	chr3_37062199	H3K4ME1	2.16374	8.41801	2.42e-11	1.25e-05
77	chr3_37068197	H3K4ME1	2.16374	8.41801	2.42e-11	1.25e-05
77	chr3_37076744	H3K4ME1	2.16374	8.41801	2.42e-11	1.25e-05
77	chr3_37078479	H3K4ME1	2.16374	8.41801	2.42e-11	1.25e-05
77	chr3_37080386	H3K4ME1	2.16374	8.41801	2.42e-11	1.25e-05
77	chr3_37086017	H3K4ME1	2.16374	8.41801	2.42e-11	1.25e-05
77	chr3_37090955	H3K4ME1	2.16374	8.41801	2.42e-11	1.25e-05
77	chr3_37093163	H3K4ME1	2.16374	8.41801	2.42e-11	1.25e-05
77	chr3_37099646	H3K4ME1	2.16374	8.41801	2.42e-11	1.25e-05
77	chr3_37104721	H3K4ME1	2.16374	8.41801	2.42e-11	1.25e-05
77	chr3_37107448	H3K4ME1	2.16374	8.41801	2.42e-11	1.25e-05
77	chr3_37112073	H3K4ME1	2.16374	8.41801	2.42e-11	1.25e-05
77	chr3_37127263	H3K4ME1	2.16374	8.41801	2.42e-11	1.25e-05
77	chr3_37130295	H3K4ME1	2.16374	8.41801	2.42e-11	1.25e-05
77	chr3_37134929	H3K4ME1	2.16374	8.41801	2.42e-11	1.25e-05
77	chr3_37147749	H3K4ME1	2.16374	8.41801	2.42e-11	1.25e-05
77	chr3_37153867	H3K4ME1	2.16374	8.41801	2.42e-11	1.25e-05
77	chr3_37181952	H3K4ME1	2.16374	8.41801	2.42e-11	1.25e-05
77	chr3_37186159	H3K4ME1	2.16374	8.41801	2.42e-11	1.25e-05
77	chr3_37200273	H3K4ME1	2.16374	8.41801	2.42e-11	1.25e-05
77	chr3_37202395	H3K4ME1	2.16374	8.41801	2.42e-11	1.25e-05
77	chr3_37204477	H3K4ME1	2.16374	8.41801	2.42e-11	1.25e-05
77	chr3_37226984	H3K4ME1	2.16374	8.41801	2.42e-11	1.25e-05
77	chr3_37235324	H3K4ME1	2.16374	8.41801	2.42e-11	1.25e-05
77	chr3_37242177	H3K4ME1	2.16374	8.41801	2.42e-11	1.25e-05
77	chr3_37242415	H3K4ME1	2.16374	8.41801	2.42e-11	1.25e-05
77	chr3_37248090	H3K4ME1	2.16374	8.41801	2.42e-11	1.25e-05
77	chr3_37249043	H3K4ME1	2.16374	8.41801	2.42e-11	1.25e-05
77	chr3_37249195	H3K4ME1	2.16374	8.41801	2.42e-11	1.25e-05
79	chr3_136386253	H3K4ME1	1.97225	8.40448	2.54e-11	1.3e-05
78	chr3_111556283	H3K4ME1	1.9631	8.36541	2.93e-11	1.48e-05
84	chr3_194495876	H3K4ME1	19.2438	8.35723	3.02e-11	1.5e-05
84	chr3_194498804	H3K4ME1	19.2438	8.35723	3.02e-11	1.5e-05
81	chr3_65528297	H3K4ME1	-1.0225	-8.32137	3.44e-11	1.69e-05
76	chr3_136023245	H3K4ME1	-1.0196	-8.31601	3.51e-11	1.7e-05
81	chr3_157349721	H3K4ME1	2.01257	8.30531	3.65e-11	1.74e-05
81	chr3_157366627	H3K4ME1	2.01257	8.30531	3.65e-11	1.74e-05
84	chr3_22216875	H3K4ME1	-9.90087	-8.21637	5.06e-11	2.38e-05
77	chr3_112181310	H3K4ME1	2.35147	8.20979	5.18e-11	2.42e-05
80	chr3_162499646	H3K4ME1	-1.42189	-8.19443	5.48e-11	2.53e-05
76	chr3_23704269	H3K4ME1	2.07968	8.18224	5.73e-11	2.63e-05
16	chr3_171303664	H3K4ME1	30.1853	8.1563	6.3e-11	2.81e-05
16	chr3_171307307	H3K4ME1	30.1853	8.1563	6.3e-11	2.81e-05
75	chr3_46847011	H3K4ME1	1.75235	8.15593	6.31e-11	2.81e-05
76	chr3_29510479	H3K4ME1	2.07114	8.11625	7.3e-11	3.2e-05
76	chr3_29516826	H3K4ME1	2.07114	8.11625	7.3e-11	3.2e-05
75	chr3_126209845	H3K4ME1	-2.05243	-8.09753	7.82e-11	3.39e-05
77	chr3_183348058	H3K4ME1	2.19128	8.09459	7.9e-11	3.4e-05
84	chr3_194238335	H3K4ME1	18.9624	8.0392	9.69e-11	4.09e-05
77	chr3_37261639	H3K4ME1	2.19178	8.03097	9.99e-11	4.09e-05
77	chr3_37262075	H3K4ME1	2.19178	8.03097	9.99e-11	4.09e-05
77	chr3_37262598	H3K4ME1	2.19178	8.03097	9.99e-11	4.09e-05
78	chr3_25497414	H3K4ME1	1.92761	8.03001	1e-10	4.09e-05
78	chr3_25502876	H3K4ME1	1.92761	8.03001	1e-10	4.09e-05
77	chr3_178982262	H3K4ME1	2.1253	7.9954	1.14e-10	4.61e-05
79	chr3_149054901	H3K4ME1	1.97133	7.96196	1.29e-10	5.03e-05
79	chr3_149055043	H3K4ME1	1.97133	7.96196	1.29e-10	5.03e-05
79	chr3_149060225	H3K4ME1	1.97133	7.96196	1.29e-10	5.03e-05
84	chr3_21599945	H3K4ME1	-9.93508	-7.9586	1.3e-10	5.03e-05
84	chr3_21601235	H3K4ME1	-9.93508	-7.9586	1.3e-10	5.03e-05
84	chr3_21615273	H3K4ME1	-9.93508	-7.9586	1.3e-10	5.03e-05
77	chr3_98786203	H3K4ME1	2.1576	7.929	1.45e-10	5.28e-05
76	chr3_23703862	H3K4ME1	2.04948	7.91436	1.53e-10	5.28e-05
76	chr3_23703945	H3K4ME1	2.04948	7.91436	1.53e-10	5.28e-05
76	chr3_23704194	H3K4ME1	2.04948	7.91436	1.53e-10	5.28e-05
76	chr3_23704693	H3K4ME1	2.04948	7.91436	1.53e-10	5.28e-05
76	chr3_23705739	H3K4ME1	2.04948	7.91436	1.53e-10	5.28e-05
76	chr3_23706172	H3K4ME1	2.04948	7.91436	1.53e-10	5.28e-05
76	chr3_23706571	H3K4ME1	2.04948	7.91436	1.53e-10	5.28e-05
76	chr3_23706897	H3K4ME1	2.04948	7.91436	1.53e-10	5.28e-05
76	chr3_23710367	H3K4ME1	2.04948	7.91436	1.53e-10	5.28e-05
84	chr3_29051112	H3K4ME1	19.4506	7.90214	1.6e-10	5.28e-05
84	chr3_29057014	H3K4ME1	19.4506	7.90214	1.6e-10	5.28e-05
84	chr3_29065557	H3K4ME1	19.4506	7.90214	1.6e-10	5.28e-05
84	chr3_29067853	H3K4ME1	19.4506	7.90214	1.6e-10	5.28e-05
84	chr3_29068960	H3K4ME1	19.4506	7.90214	1.6e-10	5.28e-05
84	chr3_29078170	H3K4ME1	19.4506	7.90214	1.6e-10	5.28e-05
84	chr3_29078563	H3K4ME1	19.4506	7.90214	1.6e-10	5.28e-05
84	chr3_29097329	H3K4ME1	19.4506	7.90214	1.6e-10	5.28e-05
84	chr3_29125475	H3K4ME1	19.4506	7.90214	1.6e-10	5.28e-05
84	chr3_29127454	H3K4ME1	19.4506	7.90214	1.6e-10	5.28e-05
84	chr3_29132147	H3K4ME1	19.4506	7.90214	1.6e-10	5.28e-05
84	chr3_29136319	H3K4ME1	19.4506	7.90214	1.6e-10	5.28e-05
79	chr3_134698184	H3K4ME1	-2.01446	-7.88971	1.68e-10	5.35e-05
79	chr3_134698265	H3K4ME1	-2.01446	-7.88971	1.68e-10	5.35e-05
79	chr3_134698777	H3K4ME1	-2.01446	-7.88971	1.68e-10	5.35e-05
79	chr3_134699667	H3K4ME1	-2.01446	-7.88971	1.68e-10	5.35e-05
79	chr3_134703684	H3K4ME1	-2.01446	-7.88971	1.68e-10	5.35e-05
84	chr3_148828332	H3K4ME1	-9.48317	-7.88344	1.72e-10	5.43e-05
79	chr3_190682422	H3K4ME1	1.96345	7.86459	1.84e-10	5.72e-05
81	chr3_106476227	H3K4ME1	2.05966	7.8593	1.88e-10	5.72e-05
81	chr3_106485290	H3K4ME1	2.05966	7.8593	1.88e-10	5.72e-05
81	chr3_106499428	H3K4ME1	2.05966	7.8593	1.88e-10	5.72e-05
81	chr3_106500096	H3K4ME1	2.05966	7.8593	1.88e-10	5.72e-05
75	chr3_115560091	H3K4ME1	1.93626	7.85762	1.89e-10	5.72e-05
75	chr3_115561246	H3K4ME1	1.93626	7.85762	1.89e-10	5.72e-05
84	chr3_22220096	H3K4ME1	-21.1859	-7.85407	1.91e-10	5.76e-05
84	chr3_28878850	H3K4ME3	76.9467	11.6256	3.35e-16	1.64e-08
77	chr3_188700800	H3K4ME3	-224.496	-10.823	4.93e-15	1.21e-07
84	chr3_38359050	H3K4ME3	78.4043	9.9986	8.46e-14	1.38e-06
84	chr3_22241787	H3K4ME3	-70.965	-9.22975	1.28e-12	1.44e-05
83	chr3_188700800	H3K4ME3	-13.4402	-9.19254	1.47e-12	1.44e-05
84	chr3_64629585	H3K4ME3	76.6694	9.04353	2.51e-12	1.54e-05
84	chr3_64630611	H3K4ME3	76.6694	9.04353	2.51e-12	1.54e-05
84	chr3_64631206	H3K4ME3	76.6694	9.04353	2.51e-12	1.54e-05
84	chr3_54081375	H3K4ME3	72.5567	8.54281	1.53e-11	6.07e-05
84	chr3_54082276	H3K4ME3	72.5567	8.54281	1.53e-11	6.07e-05
84	chr3_54094920	H3K4ME3	72.5567	8.54281	1.53e-11	6.07e-05
84	chr3_54102157	H3K4ME3	72.5567	8.54281	1.53e-11	6.07e-05
83	chr3_69620573	H3K4ME3	33.4668	8.5296	1.61e-11	6.07e-05
44	chr3_14810290	H3K4ME3	683.616	8.4821	1.91e-11	6.71e-05
83	chr3_6653390	H3K4ME3	33.5776	8.33032	3.33e-11	0.00010891
77	chr3_14810290	H3K4ME3	288.367	8.27996	4.01e-11	0.00012276
83	chr3_195555884	H3K4ME3	-20.1956	-7.94185	1.39e-10	0.0003283
83	chr3_195556571	H3K4ME3	-20.1956	-7.94185	1.39e-10	0.0003283
83	chr3_195556581	H3K4ME3	-20.1956	-7.94185	1.39e-10	0.0003283
84	chr3_171303664	H3K4ME3	73.826	7.93787	1.41e-10	0.0003283
84	chr3_171307307	H3K4ME3	73.826	7.93787	1.41e-10	0.0003283
84	chr3_74701750	H3K4ME3	75.5521	7.86733	1.82e-10	0.00037395
78	chr4_22284984	H3K4ME1	-1.02682	-31.2726	7.78e-36	3.88e-28
81	chr4_177546661	H3K4ME1	-0.992232	-29.9676	6.62e-35	1.65e-27
78	chr4_132580209	H3K4ME1	-1.00036	-24.1273	2.97e-30	4.94e-23
77	chr4_7031432	H3K4ME1	-1.0614	-21.5411	7.01e-28	8.73e-21
77	chr4_98824894	H3K4ME1	-1.08516	-12.339	3.29e-17	3.28e-10
78	chr4_57726796	H3K4ME1	-1.99099	-11.4715	5.58e-16	4.63e-09
75	chr4_33846319	H3K4ME1	-1.98025	-11.1796	1.48e-15	1.05e-08
76	chr4_150919849	H3K4ME1	-2.07192	-11.0012	2.69e-15	1.66e-08
76	chr4_7742386	H3K4ME1	2.14964	10.9693	3e-15	1.66e-08
77	chr4_66009102	H3K4ME1	-1.07705	-10.8021	5.29e-15	2.63e-08
77	chr4_144891942	H3K4ME1	2.17555	10.4625	1.69e-14	7.48e-08
76	chr4_116868508	H3K4ME1	-2.01784	-10.444	1.8e-14	7.48e-08
80	chr4_77121502	H3K4ME1	2.97157	10.1233	5.47e-14	1.82e-07
80	chr4_77124925	H3K4ME1	2.97157	10.1233	5.47e-14	1.82e-07
80	chr4_77129684	H3K4ME1	2.97157	10.1233	5.47e-14	1.82e-07
78	chr4_27052009	H3K4ME1	-1.01548	-10.0824	6.31e-14	1.97e-07
76	chr4_7772491	H3K4ME1	2.12741	9.9064	1.17e-13	3.23e-07
76	chr4_7775555	H3K4ME1	2.12741	9.9064	1.17e-13	3.23e-07
79	chr4_126114282	H3K4ME1	-1.00998	-9.77919	1.83e-13	4.63e-07
79	chr4_146995439	H3K4ME1	-0.943497	-9.73959	2.1e-13	4.63e-07
79	chr4_147002928	H3K4ME1	-0.943497	-9.73959	2.1e-13	4.63e-07
75	chr4_158231534	H3K4ME1	2.07562	9.73466	2.14e-13	4.63e-07
75	chr4_158397978	H3K4ME1	2.07562	9.73466	2.14e-13	4.63e-07
77	chr4_189592683	H3K4ME1	-2.18451	-9.66774	2.71e-13	5.45e-07
76	chr4_14721148	H3K4ME1	-1.01455	-9.66471	2.73e-13	5.45e-07
75	chr4_5520088	H3K4ME1	-1.03608	-9.63107	3.08e-13	5.83e-07
84	chr4_26132341	H3K4ME1	22.2768	9.62368	3.16e-13	5.83e-07
78	chr4_152240320	H3K4ME1	-0.965519	-9.58939	3.57e-13	6.35e-07
80	chr4_21362812	H3K4ME1	2.95815	9.55779	3.99e-13	6.63e-07
80	chr4_21363903	H3K4ME1	2.95815	9.55779	3.99e-13	6.63e-07
75	chr4_1414059	H3K4ME1	1.94726	9.53162	4.38e-13	7.04e-07
81	chr4_41215199	H3K4ME1	2.04515	9.47792	5.3e-13	8.25e-07
76	chr4_7893964	H3K4ME1	2.08219	9.40409	6.89e-13	1.04e-06
78	chr4_100498598	H3K4ME1	-0.982891	-9.1429	1.75e-12	2.57e-06
79	chr4_62081525	H3K4ME1	2.00618	9.02492	2.68e-12	2.6e-06
76	chr4_7758770	H3K4ME1	2.09932	9.02454	2.68e-12	2.6e-06
76	chr4_7784765	H3K4ME1	2.09932	9.02454	2.68e-12	2.6e-06
76	chr4_7784767	H3K4ME1	2.09932	9.02454	2.68e-12	2.6e-06
76	chr4_7800479	H3K4ME1	2.09932	9.02454	2.68e-12	2.6e-06
76	chr4_7808500	H3K4ME1	2.09932	9.02454	2.68e-12	2.6e-06
76	chr4_7808620	H3K4ME1	2.09932	9.02454	2.68e-12	2.6e-06
76	chr4_7809717	H3K4ME1	2.09932	9.02454	2.68e-12	2.6e-06
76	chr4_7849193	H3K4ME1	2.09932	9.02454	2.68e-12	2.6e-06
76	chr4_7857825	H3K4ME1	2.09932	9.02454	2.68e-12	2.6e-06
76	chr4_7860180	H3K4ME1	2.09932	9.02454	2.68e-12	2.6e-06
76	chr4_7860251	H3K4ME1	2.09932	9.02454	2.68e-12	2.6e-06
76	chr4_7869732	H3K4ME1	2.09932	9.02454	2.68e-12	2.6e-06
76	chr4_7872830	H3K4ME1	2.09932	9.02454	2.68e-12	2.6e-06
76	chr4_7900537	H3K4ME1	2.09932	9.02454	2.68e-12	2.6e-06
76	chr4_7936514	H3K4ME1	2.09932	9.02454	2.68e-12	2.6e-06
75	chr4_122030268	H3K4ME1	2.08424	9.01842	2.74e-12	2.6e-06
84	chr4_89086340	H3K4ME1	-11.1689	-9.01666	2.76e-12	2.6e-06
84	chr4_89087874	H3K4ME1	-11.1689	-9.01666	2.76e-12	2.6e-06
78	chr4_30889581	H3K4ME1	1.94182	8.99616	2.97e-12	2.68e-06
78	chr4_30933189	H3K4ME1	1.94182	8.99616	2.97e-12	2.68e-06
81	chr4_61003023	H3K4ME1	-1.02231	-8.98244	3.12e-12	2.68e-06
81	chr4_61019016	H3K4ME1	-1.02231	-8.98244	3.12e-12	2.68e-06
81	chr4_61019941	H3K4ME1	-1.02231	-8.98244	3.12e-12	2.68e-06
77	chr4_168304357	H3K4ME1	2.24254	8.96206	3.36e-12	2.84e-06
84	chr4_89085938	H3K4ME1	-11.0937	-8.93989	3.64e-12	3.02e-06
80	chr4_20023329	H3K4ME1	-1.43687	-8.9079	4.09e-12	3.34e-06
75	chr4_158028339	H3K4ME1	2.12412	8.8249	5.51e-12	3.74e-06
79	chr4_156047612	H3K4ME1	1.93978	8.82472	5.52e-12	3.74e-06
79	chr4_156058720	H3K4ME1	1.93978	8.82472	5.52e-12	3.74e-06
79	chr4_156063263	H3K4ME1	1.93978	8.82472	5.52e-12	3.74e-06
79	chr4_156064567	H3K4ME1	1.93978	8.82472	5.52e-12	3.74e-06
79	chr4_156068534	H3K4ME1	1.93978	8.82472	5.52e-12	3.74e-06
79	chr4_156069689	H3K4ME1	1.93978	8.82472	5.52e-12	3.74e-06
79	chr4_156077270	H3K4ME1	1.93978	8.82472	5.52e-12	3.74e-06
79	chr4_156080728	H3K4ME1	1.93978	8.82472	5.52e-12	3.74e-06
79	chr4_156089329	H3K4ME1	1.93978	8.82472	5.52e-12	3.74e-06
79	chr4_156093124	H3K4ME1	1.93978	8.82472	5.52e-12	3.74e-06
79	chr4_156111979	H3K4ME1	1.93978	8.82472	5.52e-12	3.74e-06
77	chr4_155700846	H3K4ME1	2.1628	8.81108	5.8e-12	3.74e-06
77	chr4_155702120	H3K4ME1	2.1628	8.81108	5.8e-12	3.74e-06
77	chr4_155738856	H3K4ME1	2.1628	8.81108	5.8e-12	3.74e-06
83	chr4_68673257	H3K4ME1	20.9628	8.78472	6.38e-12	3.74e-06
79	chr4_156059460	H3K4ME1	1.92671	8.76326	6.89e-12	3.74e-06
79	chr4_18221165	H3K4ME1	-1.00666	-8.74267	7.43e-12	3.74e-06
79	chr4_18223536	H3K4ME1	-1.00666	-8.74267	7.43e-12	3.74e-06
79	chr4_18223835	H3K4ME1	-1.00666	-8.74267	7.43e-12	3.74e-06
79	chr4_18223920	H3K4ME1	-1.00666	-8.74267	7.43e-12	3.74e-06
79	chr4_18224453	H3K4ME1	-1.00666	-8.74267	7.43e-12	3.74e-06
79	chr4_18224567	H3K4ME1	-1.00666	-8.74267	7.43e-12	3.74e-06
79	chr4_18224963	H3K4ME1	-1.00666	-8.74267	7.43e-12	3.74e-06
79	chr4_18226107	H3K4ME1	-1.00666	-8.74267	7.43e-12	3.74e-06
79	chr4_18226382	H3K4ME1	-1.00666	-8.74267	7.43e-12	3.74e-06
79	chr4_18226655	H3K4ME1	-1.00666	-8.74267	7.43e-12	3.74e-06
79	chr4_18226688	H3K4ME1	-1.00666	-8.74267	7.43e-12	3.74e-06
79	chr4_18227105	H3K4ME1	-1.00666	-8.74267	7.43e-12	3.74e-06
79	chr4_18231947	H3K4ME1	-1.00666	-8.74267	7.43e-12	3.74e-06
79	chr4_18231982	H3K4ME1	-1.00666	-8.74267	7.43e-12	3.74e-06
79	chr4_18238451	H3K4ME1	-1.00666	-8.74267	7.43e-12	3.74e-06
79	chr4_18238836	H3K4ME1	-1.00666	-8.74267	7.43e-12	3.74e-06
79	chr4_18238878	H3K4ME1	-1.00666	-8.74267	7.43e-12	3.74e-06
79	chr4_18238933	H3K4ME1	-1.00666	-8.74267	7.43e-12	3.74e-06
79	chr4_18240950	H3K4ME1	-1.00666	-8.74267	7.43e-12	3.74e-06
79	chr4_18241023	H3K4ME1	-1.00666	-8.74267	7.43e-12	3.74e-06
79	chr4_18248416	H3K4ME1	-1.00666	-8.74267	7.43e-12	3.74e-06
80	chr4_4046179	H3K4ME1	-1.42136	-8.62614	1.13e-11	5.54e-06
80	chr4_4046422	H3K4ME1	-1.42136	-8.62614	1.13e-11	5.54e-06
80	chr4_4047124	H3K4ME1	-1.42136	-8.62614	1.13e-11	5.54e-06
75	chr4_1411359	H3K4ME1	1.9343	8.6111	1.2e-11	5.79e-06
79	chr4_8788991	H3K4ME1	2.00007	8.52479	1.64e-11	7.73e-06
75	chr4_117324934	H3K4ME1	2.13484	8.51134	1.72e-11	7.73e-06
75	chr4_117329787	H3K4ME1	2.13484	8.51134	1.72e-11	7.73e-06
75	chr4_117355617	H3K4ME1	2.13484	8.51134	1.72e-11	7.73e-06
75	chr4_117362636	H3K4ME1	2.13484	8.51134	1.72e-11	7.73e-06
75	chr4_117374074	H3K4ME1	2.13484	8.51134	1.72e-11	7.73e-06
75	chr4_117374127	H3K4ME1	2.13484	8.51134	1.72e-11	7.73e-06
75	chr4_117394238	H3K4ME1	2.13484	8.51134	1.72e-11	7.73e-06
84	chr4_157824864	H3K4ME1	21.1129	8.47219	1.99e-11	8.83e-06
76	chr4_7813245	H3K4ME1	2.0911	8.45577	2.11e-11	9.21e-06
76	chr4_7816660	H3K4ME1	2.0911	8.45577	2.11e-11	9.21e-06
75	chr4_108625697	H3K4ME1	2.02455	8.39684	2.61e-11	1.12e-05
75	chr4_108662024	H3K4ME1	2.02455	8.39684	2.61e-11	1.12e-05
84	chr4_25982739	H3K4ME1	21.4404	8.38338	2.75e-11	1.16e-05
84	chr4_25983626	H3K4ME1	21.4404	8.38338	2.75e-11	1.16e-05
77	chr4_133572155	H3K4ME1	2.19478	8.34987	3.1e-11	1.3e-05
81	chr4_81756320	H3K4ME1	-1.05008	-8.33122	3.32e-11	1.38e-05
78	chr4_183641098	H3K4ME1	-1.96077	-8.27477	4.08e-11	1.68e-05
78	chr4_41278214	H3K4ME1	1.96198	8.21027	5.17e-11	2.11e-05
78	chr4_33662124	H3K4ME1	-0.98082	-8.19764	5.42e-11	2.19e-05
79	chr4_3334856	H3K4ME1	1.94646	8.16096	6.2e-11	2.49e-05
77	chr4_109439366	H3K4ME1	-1.07731	-8.127	7.02e-11	2.8e-05
76	chr4_150724258	H3K4ME1	-2.05752	-8.10074	7.73e-11	2.94e-05
76	chr4_150756808	H3K4ME1	-2.05752	-8.10074	7.73e-11	2.94e-05
76	chr4_150762105	H3K4ME1	-2.05752	-8.10074	7.73e-11	2.94e-05
76	chr4_150763651	H3K4ME1	-2.05752	-8.10074	7.73e-11	2.94e-05
76	chr4_150784347	H3K4ME1	-2.05752	-8.10074	7.73e-11	2.94e-05
76	chr4_150800984	H3K4ME1	-2.05752	-8.10074	7.73e-11	2.94e-05
76	chr4_154785172	H3K4ME1	2.04085	8.07394	8.53e-11	3.19e-05
76	chr4_154785297	H3K4ME1	2.04085	8.07394	8.53e-11	3.19e-05
78	chr4_86029792	H3K4ME1	1.94316	8.06345	8.86e-11	3.29e-05
77	chr4_144900144	H3K4ME1	2.10179	8.04021	9.65e-11	3.56e-05
76	chr4_124476378	H3K4ME1	2.08538	8.02142	1.03e-10	3.76e-05
76	chr4_124477923	H3K4ME1	2.08538	8.02142	1.03e-10	3.76e-05
75	chr4_117838902	H3K4ME1	2.01811	8.01198	1.07e-10	3.78e-05
75	chr4_117839369	H3K4ME1	2.01811	8.01198	1.07e-10	3.78e-05
75	chr4_117842940	H3K4ME1	2.01811	8.01198	1.07e-10	3.78e-05
75	chr4_117843483	H3K4ME1	2.01811	8.01198	1.07e-10	3.78e-05
77	chr4_155764038	H3K4ME1	2.12713	7.98859	1.17e-10	3.82e-05
80	chr4_4007396	H3K4ME1	-1.56913	-7.98521	1.18e-10	3.82e-05
75	chr4_105396711	H3K4ME1	2.07592	7.97929	1.21e-10	3.82e-05
80	chr4_20716404	H3K4ME1	-1.38449	-7.97508	1.23e-10	3.82e-05
80	chr4_101248226	H3K4ME1	2.30791	7.97191	1.24e-10	3.82e-05
80	chr4_101254469	H3K4ME1	2.30791	7.97191	1.24e-10	3.82e-05
80	chr4_101256641	H3K4ME1	2.30791	7.97191	1.24e-10	3.82e-05
80	chr4_101258888	H3K4ME1	2.30791	7.97191	1.24e-10	3.82e-05
80	chr4_101263886	H3K4ME1	2.30791	7.97191	1.24e-10	3.82e-05
80	chr4_101287727	H3K4ME1	2.30791	7.97191	1.24e-10	3.82e-05
75	chr4_143402361	H3K4ME1	1.98835	7.97189	1.24e-10	3.82e-05
75	chr4_143403184	H3K4ME1	1.98835	7.97189	1.24e-10	3.82e-05
75	chr4_143404870	H3K4ME1	1.98835	7.97189	1.24e-10	3.82e-05
75	chr4_143406501	H3K4ME1	1.98835	7.97189	1.24e-10	3.82e-05
75	chr4_143409573	H3K4ME1	1.98835	7.97189	1.24e-10	3.82e-05
75	chr4_143410661	H3K4ME1	1.98835	7.97189	1.24e-10	3.82e-05
75	chr4_143410703	H3K4ME1	1.98835	7.97189	1.24e-10	3.82e-05
75	chr4_143411151	H3K4ME1	1.98835	7.97189	1.24e-10	3.82e-05
75	chr4_143411650	H3K4ME1	1.98835	7.97189	1.24e-10	3.82e-05
75	chr4_143412280	H3K4ME1	1.98835	7.97189	1.24e-10	3.82e-05
75	chr4_143412987	H3K4ME1	1.98835	7.97189	1.24e-10	3.82e-05
23	chr4_157824864	H3K4ME1	33.6322	7.96371	1.28e-10	3.91e-05
81	chr4_24649177	H3K4ME1	2.05057	7.96132	1.29e-10	3.92e-05
76	chr4_176309981	H3K4ME1	-2.04646	-7.95024	1.34e-10	3.94e-05
76	chr4_154838789	H3K4ME1	2.05191	7.94611	1.36e-10	3.94e-05
79	chr4_175885033	H3K4ME1	1.96861	7.93337	1.43e-10	3.94e-05
75	chr4_117817042	H3K4ME1	1.98767	7.91818	1.51e-10	3.94e-05
75	chr4_117817394	H3K4ME1	1.98767	7.91818	1.51e-10	3.94e-05
75	chr4_117817629	H3K4ME1	1.98767	7.91818	1.51e-10	3.94e-05
75	chr4_117818068	H3K4ME1	1.98767	7.91818	1.51e-10	3.94e-05
75	chr4_117818252	H3K4ME1	1.98767	7.91818	1.51e-10	3.94e-05
75	chr4_117818467	H3K4ME1	1.98767	7.91818	1.51e-10	3.94e-05
75	chr4_117818578	H3K4ME1	1.98767	7.91818	1.51e-10	3.94e-05
75	chr4_117818791	H3K4ME1	1.98767	7.91818	1.51e-10	3.94e-05
75	chr4_117820886	H3K4ME1	1.98767	7.91818	1.51e-10	3.94e-05
75	chr4_117821187	H3K4ME1	1.98767	7.91818	1.51e-10	3.94e-05
75	chr4_117821292	H3K4ME1	1.98767	7.91818	1.51e-10	3.94e-05
75	chr4_117822540	H3K4ME1	1.98767	7.91818	1.51e-10	3.94e-05
75	chr4_117822896	H3K4ME1	1.98767	7.91818	1.51e-10	3.94e-05
75	chr4_117831193	H3K4ME1	1.98767	7.91818	1.51e-10	3.94e-05
75	chr4_117832741	H3K4ME1	1.98767	7.91818	1.51e-10	3.94e-05
75	chr4_117834150	H3K4ME1	1.98767	7.91818	1.51e-10	3.94e-05
75	chr4_117835092	H3K4ME1	1.98767	7.91818	1.51e-10	3.94e-05
75	chr4_117835696	H3K4ME1	1.98767	7.91818	1.51e-10	3.94e-05
75	chr4_117837570	H3K4ME1	1.98767	7.91818	1.51e-10	3.94e-05
75	chr4_117837645	H3K4ME1	1.98767	7.91818	1.51e-10	3.94e-05
75	chr4_117837652	H3K4ME1	1.98767	7.91818	1.51e-10	3.94e-05
75	chr4_117837695	H3K4ME1	1.98767	7.91818	1.51e-10	3.94e-05
75	chr4_117846299	H3K4ME1	1.98767	7.91818	1.51e-10	3.94e-05
75	chr4_117847728	H3K4ME1	1.98767	7.91818	1.51e-10	3.94e-05
79	chr4_185886869	H3K4ME1	1.94356	7.90603	1.58e-10	4.1e-05
75	chr4_113457500	H3K4ME1	1.97077	7.90195	1.61e-10	4.12e-05
75	chr4_113509788	H3K4ME1	1.97077	7.90195	1.61e-10	4.12e-05
77	chr4_33155510	H3K4ME1	2.23782	7.8863	1.7e-10	4.29e-05
84	chr4_26150073	H3K4ME1	19.4782	7.87916	1.75e-10	4.29e-05
84	chr4_26150624	H3K4ME1	19.4782	7.87916	1.75e-10	4.29e-05
75	chr4_117336812	H3K4ME1	2.12989	7.84963	1.95e-10	4.29e-05
75	chr4_117391451	H3K4ME1	2.12989	7.84963	1.95e-10	4.29e-05
75	chr4_117392177	H3K4ME1	2.12989	7.84963	1.95e-10	4.29e-05
75	chr4_117393540	H3K4ME1	2.12989	7.84963	1.95e-10	4.29e-05
75	chr4_117393827	H3K4ME1	2.12989	7.84963	1.95e-10	4.29e-05
75	chr4_117399586	H3K4ME1	2.12989	7.84963	1.95e-10	4.29e-05
75	chr4_117404169	H3K4ME1	2.12989	7.84963	1.95e-10	4.29e-05
75	chr4_117406374	H3K4ME1	2.12989	7.84963	1.95e-10	4.29e-05
75	chr4_117407148	H3K4ME1	2.12989	7.84963	1.95e-10	4.29e-05
75	chr4_117409182	H3K4ME1	2.12989	7.84963	1.95e-10	4.29e-05
75	chr4_117409235	H3K4ME1	2.12989	7.84963	1.95e-10	4.29e-05
75	chr4_117409523	H3K4ME1	2.12989	7.84963	1.95e-10	4.29e-05
75	chr4_117410188	H3K4ME1	2.12989	7.84963	1.95e-10	4.29e-05
75	chr4_117412142	H3K4ME1	2.12989	7.84963	1.95e-10	4.29e-05
75	chr4_117424474	H3K4ME1	2.12989	7.84963	1.95e-10	4.29e-05
75	chr4_117424897	H3K4ME1	2.12989	7.84963	1.95e-10	4.29e-05
75	chr4_117425280	H3K4ME1	2.12989	7.84963	1.95e-10	4.29e-05
75	chr4_117425428	H3K4ME1	2.12989	7.84963	1.95e-10	4.29e-05
75	chr4_117425759	H3K4ME1	2.12989	7.84963	1.95e-10	4.29e-05
75	chr4_117425845	H3K4ME1	2.12989	7.84963	1.95e-10	4.29e-05
75	chr4_117426112	H3K4ME1	2.12989	7.84963	1.95e-10	4.29e-05
75	chr4_117426819	H3K4ME1	2.12989	7.84963	1.95e-10	4.29e-05
75	chr4_117429826	H3K4ME1	2.12989	7.84963	1.95e-10	4.29e-05
75	chr4_117434146	H3K4ME1	2.12989	7.84963	1.95e-10	4.29e-05
75	chr4_117434199	H3K4ME1	2.12989	7.84963	1.95e-10	4.29e-05
75	chr4_117434319	H3K4ME1	2.12989	7.84963	1.95e-10	4.29e-05
75	chr4_117434472	H3K4ME1	2.12989	7.84963	1.95e-10	4.29e-05
75	chr4_117435356	H3K4ME1	2.12989	7.84963	1.95e-10	4.29e-05
75	chr4_117436397	H3K4ME1	2.12989	7.84963	1.95e-10	4.29e-05
77	chr4_7031432	H3K4ME3	-222.383	-12.3358	3.33e-17	1.66e-09
83	chr4_7031432	H3K4ME3	-13.4354	-10.4723	1.63e-14	4.07e-07
84	chr4_89086340	H3K4ME3	-42.4529	-9.62519	3.14e-13	3.67e-06
84	chr4_89087874	H3K4ME3	-42.4529	-9.62519	3.14e-13	3.67e-06
84	chr4_89085938	H3K4ME3	-42.2389	-9.58079	3.68e-13	3.67e-06
83	chr4_7440706	H3K4ME3	38.1765	9.43763	6.12e-13	5.05e-06
77	chr4_98824894	H3K4ME3	-229.549	-9.39584	7.1e-13	5.05e-06
83	chr4_133572155	H3K4ME3	33.1099	9.03179	2.61e-12	1.63e-05
84	chr4_26132341	H3K4ME3	79.764	8.78869	6.29e-12	3.48e-05
77	chr4_66009102	H3K4ME3	-227.625	-8.52369	1.65e-11	8.2e-05
77	chr4_189592683	H3K4ME3	-469.32	-8.1218	7.15e-11	0.00032398
83	chr4_98824894	H3K4ME3	-13.6821	-8.09497	7.89e-11	0.00032772
84	chr4_141491919	H3K4ME3	76.2989	8.03231	9.94e-11	0.00035368
77	chr4_144891942	H3K4ME3	452.567	8.03044	1e-10	0.00035368
84	chr4_17908370	H3K4ME3	81.7894	7.99593	1.14e-10	0.00035368
84	chr4_17908400	H3K4ME3	81.7894	7.99593	1.14e-10	0.00035368
84	chr4_17908243	H3K4ME3	85.2878	7.95394	1.33e-10	0.00038847
77	chr5_7033220	H3K27AC	-89.0435	-13.9557	2.18e-19	9.7e-12
77	chr5_170568566	H3K27AC	-173.377	-13.6134	6.14e-19	1.36e-11
77	chr5_170269679	H3K27AC	-174.61	-13.0798	3.17e-18	4.7e-11
77	chr5_170282870	H3K27AC	-173.479	-12.2348	4.6e-17	5.11e-10
77	chr5_170315182	H3K27AC	-173.567	-11.4787	5.45e-16	3.45e-09
77	chr5_170598664	H3K27AC	-173.567	-11.4787	5.45e-16	3.45e-09
77	chr5_170376149	H3K27AC	173.567	11.4787	5.45e-16	3.45e-09
77	chr5_170712474	H3K27AC	177.839	9.74149	2.09e-13	9.26e-07
77	chr5_170724633	H3K27AC	177.839	9.74149	2.09e-13	9.26e-07
77	chr5_170733191	H3K27AC	177.839	9.74149	2.09e-13	9.26e-07
84	chr5_84231684	H3K27AC	5.59299	9.44815	5.89e-13	1.38e-06
84	chr5_84234706	H3K27AC	5.59299	9.44815	5.89e-13	1.38e-06
84	chr5_84237421	H3K27AC	5.59299	9.44815	5.89e-13	1.38e-06
84	chr5_84239930	H3K27AC	5.59299	9.44815	5.89e-13	1.38e-06
84	chr5_84240773	H3K27AC	5.59299	9.44815	5.89e-13	1.38e-06
84	chr5_84242431	H3K27AC	5.59299	9.44815	5.89e-13	1.38e-06
84	chr5_84243499	H3K27AC	5.59299	9.44815	5.89e-13	1.38e-06
84	chr5_84245079	H3K27AC	5.59299	9.44815	5.89e-13	1.38e-06
84	chr5_84246278	H3K27AC	5.59299	9.44815	5.89e-13	1.38e-06
77	chr5_170563422	H3K27AC	171.745	9.00646	2.86e-12	6.36e-06
77	chr5_177852043	H3K27AC	162.665	8.88191	4.49e-12	6.85e-06
25	chr5_115489855	H3K27AC	63.1597	8.85538	4.94e-12	6.85e-06
25	chr5_115492756	H3K27AC	63.1597	8.85538	4.94e-12	6.85e-06
25	chr5_115495662	H3K27AC	63.1597	8.85538	4.94e-12	6.85e-06
25	chr5_115499725	H3K27AC	63.1597	8.85538	4.94e-12	6.85e-06
25	chr5_115499751	H3K27AC	63.1597	8.85538	4.94e-12	6.85e-06
25	chr5_115501084	H3K27AC	63.1597	8.85538	4.94e-12	6.85e-06
25	chr5_115509318	H3K27AC	63.1597	8.85538	4.94e-12	6.85e-06
25	chr5_115514164	H3K27AC	63.1597	8.85538	4.94e-12	6.85e-06
25	chr5_115514608	H3K27AC	63.1597	8.85538	4.94e-12	6.85e-06
25	chr5_115535905	H3K27AC	63.1597	8.85538	4.94e-12	6.85e-06
25	chr5_115545074	H3K27AC	63.1597	8.85538	4.94e-12	6.85e-06
77	chr5_32999750	H3K27AC	188.218	8.77401	6.63e-12	8.18e-06
77	chr5_33005576	H3K27AC	188.218	8.77401	6.63e-12	8.18e-06
77	chr5_33019299	H3K27AC	188.218	8.77401	6.63e-12	8.18e-06
77	chr5_33031930	H3K27AC	188.218	8.77401	6.63e-12	8.18e-06
84	chr5_115489855	H3K27AC	5.71349	8.66351	9.9e-12	9.35e-06
84	chr5_115492756	H3K27AC	5.71349	8.66351	9.9e-12	9.35e-06
84	chr5_115495662	H3K27AC	5.71349	8.66351	9.9e-12	9.35e-06
84	chr5_115499725	H3K27AC	5.71349	8.66351	9.9e-12	9.35e-06
84	chr5_115499751	H3K27AC	5.71349	8.66351	9.9e-12	9.35e-06
84	chr5_115501084	H3K27AC	5.71349	8.66351	9.9e-12	9.35e-06
84	chr5_115509318	H3K27AC	5.71349	8.66351	9.9e-12	9.35e-06
84	chr5_115514164	H3K27AC	5.71349	8.66351	9.9e-12	9.35e-06
84	chr5_115514608	H3K27AC	5.71349	8.66351	9.9e-12	9.35e-06
84	chr5_115535905	H3K27AC	5.71349	8.66351	9.9e-12	9.35e-06
84	chr5_115545074	H3K27AC	5.71349	8.66351	9.9e-12	9.35e-06
84	chr5_15610837	H3K27AC	2.87718	8.55759	1.45e-11	1.35e-05
84	chr5_141002617	H3K27AC	5.48392	8.48036	1.93e-11	1.75e-05
84	chr5_777685	H3K27AC	5.40615	8.44645	2.18e-11	1.94e-05
83	chr5_148697699	H3K27AC	3.08591	8.41114	2.48e-11	2.16e-05
77	chr5_165134463	H3K27AC	165.952	8.35153	3.08e-11	2.61e-05
23	chr5_115489855	H3K27AC	13.3426	8.3019	3.7e-11	2.61e-05
23	chr5_115492756	H3K27AC	13.3426	8.3019	3.7e-11	2.61e-05
23	chr5_115495662	H3K27AC	13.3426	8.3019	3.7e-11	2.61e-05
23	chr5_115499725	H3K27AC	13.3426	8.3019	3.7e-11	2.61e-05
23	chr5_115499751	H3K27AC	13.3426	8.3019	3.7e-11	2.61e-05
23	chr5_115501084	H3K27AC	13.3426	8.3019	3.7e-11	2.61e-05
23	chr5_115509318	H3K27AC	13.3426	8.3019	3.7e-11	2.61e-05
23	chr5_115514164	H3K27AC	13.3426	8.3019	3.7e-11	2.61e-05
23	chr5_115514608	H3K27AC	13.3426	8.3019	3.7e-11	2.61e-05
23	chr5_115535905	H3K27AC	13.3426	8.3019	3.7e-11	2.61e-05
23	chr5_115545074	H3K27AC	13.3426	8.3019	3.7e-11	2.61e-05
23	chr5_42253566	H3K27AC	14.3657	8.27995	4.01e-11	2.74e-05
23	chr5_42255574	H3K27AC	14.3657	8.27995	4.01e-11	2.74e-05
77	chr5_36611770	H3K27AC	164.768	8.17733	5.84e-11	3.92e-05
25	chr5_118150124	H3K27AC	66.9582	8.11601	7.31e-11	4.84e-05
25	chr5_42253566	H3K27AC	65.4839	8.08181	8.28e-11	5.33e-05
25	chr5_42255574	H3K27AC	65.4839	8.08181	8.28e-11	5.33e-05
77	chr5_53593570	H3K27AC	163.9	8.03446	9.86e-11	6.25e-05
23	chr5_118150124	H3K27AC	14.4118	7.96689	1.26e-10	7.9e-05
77	chr5_53567935	H3K27AC	162.771	7.93566	1.42e-10	8.48e-05
83	chr5_148662635	H3K27AC	2.58939	7.93053	1.44e-10	8.48e-05
83	chr5_7033220	H3K27AC	-1.60611	-7.92916	1.45e-10	8.48e-05
83	chr5_14582549	H3K27AC	2.14547	7.91199	1.55e-10	8.48e-05
83	chr5_14602001	H3K27AC	2.14547	7.91199	1.55e-10	8.48e-05
83	chr5_14604492	H3K27AC	2.14547	7.91199	1.55e-10	8.48e-05
83	chr5_14604973	H3K27AC	2.14547	7.91199	1.55e-10	8.48e-05
83	chr5_14608032	H3K27AC	2.14547	7.91199	1.55e-10	8.48e-05
83	chr5_14609374	H3K27AC	2.14547	7.91199	1.55e-10	8.48e-05
83	chr5_14610804	H3K27AC	2.14547	7.91199	1.55e-10	8.48e-05
77	chr5_170589243	H3K27AC	-170.282	-7.90153	1.61e-10	8.61e-05
84	chr5_103400501	H3K27AC	-2.81278	-7.90117	1.61e-10	8.61e-05
83	chr5_53567935	H3K27AC	3.52117	7.8738	1.78e-10	9.41e-05
77	chr5_170276123	H3K27AC	-171.08	-7.85446	1.91e-10	9.87e-05
77	chr5_170277182	H3K27AC	-171.08	-7.85446	1.91e-10	9.87e-05
75	chr5_102999286	H3K4ME1	1.05268	27.5232	4.6e-33	6.81e-26
75	chr5_103001097	H3K4ME1	1.05268	27.5232	4.6e-33	6.81e-26
75	chr5_103001967	H3K4ME1	1.05268	27.5232	4.6e-33	6.81e-26
80	chr5_98826556	H3K4ME1	-0.907157	-23.1044	2.43e-29	2.7e-22
79	chr5_165014419	H3K4ME1	2.00911	15.5536	2.12e-21	1.56e-14
79	chr5_165016246	H3K4ME1	2.00911	15.5536	2.12e-21	1.56e-14
77	chr5_7033220	H3K4ME1	-1.16366	-14.272	8.51e-20	5.4e-13
83	chr5_148697699	H3K4ME1	66.2557	13.8855	2.7e-19	1.5e-12
78	chr5_54031706	H3K4ME1	2.0482	13.076	3.21e-18	1.58e-11
77	chr5_170568566	H3K4ME1	-2.21018	-12.5074	1.92e-17	8.54e-11
79	chr5_84001779	H3K4ME1	-0.991932	-12.3172	3.53e-17	1.43e-10
77	chr5_170269679	H3K4ME1	-2.23548	-12.272	4.08e-17	1.51e-10
75	chr5_137480095	H3K4ME1	-2.05315	-11.4781	5.46e-16	1.86e-09
77	chr5_170282870	H3K4ME1	-2.19882	-11.1547	1.61e-15	4.69e-09
83	chr5_148699951	H3K4ME1	65.1126	11.1394	1.69e-15	4.69e-09
83	chr5_148700471	H3K4ME1	65.1126	11.1394	1.69e-15	4.69e-09
77	chr5_170376149	H3K4ME1	2.21138	10.717	7.07e-15	1.65e-08
77	chr5_170315182	H3K4ME1	-2.21138	-10.717	7.07e-15	1.65e-08
77	chr5_170598664	H3K4ME1	-2.21138	-10.717	7.07e-15	1.65e-08
80	chr5_80038884	H3K4ME1	-2.60831	-10.625	9.68e-15	2.15e-08
81	chr5_66212417	H3K4ME1	2.03071	10.5862	1.11e-14	2.34e-08
81	chr5_133012973	H3K4ME1	1.99315	10.4168	1.98e-14	3.99e-08
75	chr5_50893503	H3K4ME1	1.03492	10.3274	2.69e-14	4.2e-08
84	chr5_84231684	H3K4ME1	20.9503	10.294	3.02e-14	4.2e-08
84	chr5_84234706	H3K4ME1	20.9503	10.294	3.02e-14	4.2e-08
84	chr5_84237421	H3K4ME1	20.9503	10.294	3.02e-14	4.2e-08
84	chr5_84239930	H3K4ME1	20.9503	10.294	3.02e-14	4.2e-08
84	chr5_84240773	H3K4ME1	20.9503	10.294	3.02e-14	4.2e-08
84	chr5_84242431	H3K4ME1	20.9503	10.294	3.02e-14	4.2e-08
84	chr5_84243499	H3K4ME1	20.9503	10.294	3.02e-14	4.2e-08
84	chr5_84245079	H3K4ME1	20.9503	10.294	3.02e-14	4.2e-08
84	chr5_84246278	H3K4ME1	20.9503	10.294	3.02e-14	4.2e-08
76	chr5_126190702	H3K4ME1	2.16331	9.6101	3.32e-13	3.45e-07
79	chr5_44413772	H3K4ME1	1.98689	9.58225	3.66e-13	3.45e-07
83	chr5_148741472	H3K4ME1	64.6271	9.55971	3.97e-13	3.45e-07
83	chr5_148742774	H3K4ME1	64.6271	9.55971	3.97e-13	3.45e-07
83	chr5_148742954	H3K4ME1	64.6271	9.55971	3.97e-13	3.45e-07
83	chr5_148749953	H3K4ME1	64.6271	9.55971	3.97e-13	3.45e-07
83	chr5_148750665	H3K4ME1	64.6271	9.55971	3.97e-13	3.45e-07
83	chr5_148757473	H3K4ME1	64.6271	9.55971	3.97e-13	3.45e-07
83	chr5_148760928	H3K4ME1	64.6271	9.55971	3.97e-13	3.45e-07
83	chr5_148761841	H3K4ME1	64.6271	9.55971	3.97e-13	3.45e-07
83	chr5_148762953	H3K4ME1	64.6271	9.55971	3.97e-13	3.45e-07
83	chr5_148764802	H3K4ME1	64.6271	9.55971	3.97e-13	3.45e-07
83	chr5_148770929	H3K4ME1	64.6271	9.55971	3.97e-13	3.45e-07
83	chr5_148771403	H3K4ME1	64.6271	9.55971	3.97e-13	3.45e-07
83	chr5_148771659	H3K4ME1	64.6271	9.55971	3.97e-13	3.45e-07
83	chr5_148771761	H3K4ME1	64.6271	9.55971	3.97e-13	3.45e-07
83	chr5_148774666	H3K4ME1	64.6271	9.55971	3.97e-13	3.45e-07
83	chr5_148777022	H3K4ME1	64.6271	9.55971	3.97e-13	3.45e-07
83	chr5_148777151	H3K4ME1	64.6271	9.55971	3.97e-13	3.45e-07
81	chr5_135629950	H3K4ME1	-1.02271	-9.42717	6.35e-13	5.42e-07
79	chr5_32283161	H3K4ME1	1.93212	9.39397	7.15e-13	5.67e-07
79	chr5_32293528	H3K4ME1	1.93212	9.39397	7.15e-13	5.67e-07
79	chr5_32293658	H3K4ME1	1.93212	9.39397	7.15e-13	5.67e-07
79	chr5_32315587	H3K4ME1	1.93212	9.39397	7.15e-13	5.67e-07
75	chr5_116496064	H3K4ME1	2.02558	9.30902	9.68e-13	7.54e-07
75	chr5_24199712	H3K4ME1	2.08316	9.25846	1.16e-12	8.87e-07
78	chr5_69003508	H3K4ME1	1.97137	9.25372	1.18e-12	8.87e-07
75	chr5_163769613	H3K4ME1	2.11116	9.22101	1.33e-12	9.81e-07
77	chr5_177852043	H3K4ME1	2.13932	9.13403	1.81e-12	1.32e-06
76	chr5_31133013	H3K4ME1	-2.10401	-9.09718	2.07e-12	1.48e-06
77	chr5_170563422	H3K4ME1	2.24047	9.0741	2.25e-12	1.58e-06
79	chr5_45483876	H3K4ME1	1.99925	9.06738	2.3e-12	1.6e-06
77	chr5_170712474	H3K4ME1	2.24936	9.04274	2.51e-12	1.67e-06
77	chr5_170724633	H3K4ME1	2.24936	9.04274	2.51e-12	1.67e-06
77	chr5_170733191	H3K4ME1	2.24936	9.04274	2.51e-12	1.67e-06
79	chr5_25778232	H3K4ME1	-0.999539	-9.0164	2.76e-12	1.75e-06
79	chr5_25778405	H3K4ME1	-0.999539	-9.0164	2.76e-12	1.75e-06
79	chr5_25782954	H3K4ME1	-0.999539	-9.0164	2.76e-12	1.75e-06
81	chr5_98252633	H3K4ME1	-1.02231	-8.98244	3.12e-12	1.95e-06
79	chr5_25774922	H3K4ME1	-1.99665	-8.97661	3.19e-12	1.97e-06
79	chr5_37759875	H3K4ME1	1.96395	8.88734	4.4e-12	2.64e-06
79	chr5_37800739	H3K4ME1	1.96395	8.88734	4.4e-12	2.64e-06
78	chr5_54026683	H3K4ME1	2.00822	8.86712	4.73e-12	2.78e-06
79	chr5_43551834	H3K4ME1	1.99127	8.85851	4.88e-12	2.78e-06
79	chr5_43661974	H3K4ME1	1.99127	8.85851	4.88e-12	2.78e-06
79	chr5_43792527	H3K4ME1	1.99127	8.85851	4.88e-12	2.78e-06
79	chr5_46260431	H3K4ME1	1.9417	8.83479	5.32e-12	2.99e-06
76	chr5_98109838	H3K4ME1	-1.02377	-8.80923	5.84e-12	3.24e-06
80	chr5_6851698	H3K4ME1	3.06462	8.76709	6.8e-12	3.73e-06
77	chr5_36611770	H3K4ME1	2.20448	8.73758	7.57e-12	4.1e-06
84	chr5_103400501	H3K4ME1	-10.6746	-8.72895	7.81e-12	4.17e-06
75	chr5_68746388	H3K4ME1	2.07766	8.70321	8.57e-12	4.32e-06
79	chr5_37433671	H3K4ME1	1.96247	8.69099	8.96e-12	4.32e-06
79	chr5_37538935	H3K4ME1	1.96247	8.69099	8.96e-12	4.32e-06
79	chr5_37566171	H3K4ME1	1.96247	8.69099	8.96e-12	4.32e-06
79	chr5_37590555	H3K4ME1	1.96247	8.69099	8.96e-12	4.32e-06
79	chr5_37639606	H3K4ME1	1.96247	8.69099	8.96e-12	4.32e-06
79	chr5_37657257	H3K4ME1	1.96247	8.69099	8.96e-12	4.32e-06
79	chr5_37720142	H3K4ME1	1.96247	8.69099	8.96e-12	4.32e-06
79	chr5_37721921	H3K4ME1	1.96247	8.69099	8.96e-12	4.32e-06
77	chr5_165134463	H3K4ME1	2.19336	8.67396	9.53e-12	4.55e-06
80	chr5_6843034	H3K4ME1	3.05589	8.61832	1.17e-11	5.08e-06
80	chr5_6854121	H3K4ME1	3.05589	8.61832	1.17e-11	5.08e-06
80	chr5_6854647	H3K4ME1	3.05589	8.61832	1.17e-11	5.08e-06
80	chr5_6855232	H3K4ME1	3.05589	8.61832	1.17e-11	5.08e-06
80	chr5_6855249	H3K4ME1	3.05589	8.61832	1.17e-11	5.08e-06
80	chr5_6855644	H3K4ME1	3.05589	8.61832	1.17e-11	5.08e-06
80	chr5_6856184	H3K4ME1	3.05589	8.61832	1.17e-11	5.08e-06
80	chr5_6856463	H3K4ME1	3.05589	8.61832	1.17e-11	5.08e-06
78	chr5_1367814	H3K4ME1	1.97969	8.61787	1.17e-11	5.08e-06
84	chr5_141002617	H3K4ME1	20.038	8.59013	1.29e-11	5.57e-06
81	chr5_111596063	H3K4ME1	2.0491	8.50356	1.77e-11	7.49e-06
81	chr5_111597714	H3K4ME1	2.0491	8.50356	1.77e-11	7.49e-06
79	chr5_46203308	H3K4ME1	1.93109	8.42832	2.33e-11	7.96e-06
79	chr5_46210339	H3K4ME1	1.93109	8.42832	2.33e-11	7.96e-06
79	chr5_46214040	H3K4ME1	1.93109	8.42832	2.33e-11	7.96e-06
79	chr5_46215060	H3K4ME1	1.93109	8.42832	2.33e-11	7.96e-06
79	chr5_46220250	H3K4ME1	1.93109	8.42832	2.33e-11	7.96e-06
79	chr5_46223431	H3K4ME1	1.93109	8.42832	2.33e-11	7.96e-06
79	chr5_46232666	H3K4ME1	1.93109	8.42832	2.33e-11	7.96e-06
79	chr5_46237435	H3K4ME1	1.93109	8.42832	2.33e-11	7.96e-06
79	chr5_46239463	H3K4ME1	1.93109	8.42832	2.33e-11	7.96e-06
79	chr5_46239472	H3K4ME1	1.93109	8.42832	2.33e-11	7.96e-06
79	chr5_46248549	H3K4ME1	1.93109	8.42832	2.33e-11	7.96e-06
79	chr5_46249944	H3K4ME1	1.93109	8.42832	2.33e-11	7.96e-06
79	chr5_46252933	H3K4ME1	1.93109	8.42832	2.33e-11	7.96e-06
79	chr5_46253958	H3K4ME1	1.93109	8.42832	2.33e-11	7.96e-06
79	chr5_46255338	H3K4ME1	1.93109	8.42832	2.33e-11	7.96e-06
79	chr5_46256237	H3K4ME1	1.93109	8.42832	2.33e-11	7.96e-06
79	chr5_46261462	H3K4ME1	1.93109	8.42832	2.33e-11	7.96e-06
79	chr5_46262367	H3K4ME1	1.93109	8.42832	2.33e-11	7.96e-06
79	chr5_46269053	H3K4ME1	1.93109	8.42832	2.33e-11	7.96e-06
79	chr5_46270022	H3K4ME1	1.93109	8.42832	2.33e-11	7.96e-06
79	chr5_46281707	H3K4ME1	1.93109	8.42832	2.33e-11	7.96e-06
79	chr5_46284785	H3K4ME1	1.93109	8.42832	2.33e-11	7.96e-06
79	chr5_46287582	H3K4ME1	1.93109	8.42832	2.33e-11	7.96e-06
79	chr5_46298801	H3K4ME1	1.93109	8.42832	2.33e-11	7.96e-06
79	chr5_46321539	H3K4ME1	1.93109	8.42832	2.33e-11	7.96e-06
77	chr5_53593570	H3K4ME1	2.17682	8.42567	2.35e-11	7.97e-06
76	chr5_41901573	H3K4ME1	2.07412	8.40722	2.52e-11	8.46e-06
84	chr5_15610837	H3K4ME1	10.3689	8.39008	2.68e-11	8.94e-06
78	chr5_177299108	H3K4ME1	1.99124	8.34977	3.1e-11	1.03e-05
84	chr5_84234797	H3K4ME1	20.9749	8.34401	3.17e-11	1.04e-05
79	chr5_11279620	H3K4ME1	1.99307	8.33624	3.26e-11	1.06e-05
79	chr5_11290247	H3K4ME1	1.99307	8.33624	3.26e-11	1.06e-05
76	chr5_155323385	H3K4ME1	-1.92205	-8.32077	3.45e-11	1.11e-05
80	chr5_157314375	H3K4ME1	-1.40733	-8.28694	3.91e-11	1.25e-05
80	chr5_6841146	H3K4ME1	3.01237	8.26233	4.27e-11	1.33e-05
80	chr5_6842352	H3K4ME1	3.01237	8.26233	4.27e-11	1.33e-05
80	chr5_6843750	H3K4ME1	3.01237	8.26233	4.27e-11	1.33e-05
80	chr5_6844000	H3K4ME1	3.01237	8.26233	4.27e-11	1.33e-05
76	chr5_103490926	H3K4ME1	2.08878	8.2	5.37e-11	1.65e-05
78	chr5_54029331	H3K4ME1	2.00265	8.18767	5.62e-11	1.65e-05
78	chr5_54031358	H3K4ME1	2.00265	8.18767	5.62e-11	1.65e-05
80	chr5_6849203	H3K4ME1	3.14416	8.17265	5.94e-11	1.65e-05
80	chr5_6849893	H3K4ME1	3.14416	8.17265	5.94e-11	1.65e-05
80	chr5_6850482	H3K4ME1	3.14416	8.17265	5.94e-11	1.65e-05
80	chr5_6850615	H3K4ME1	3.14416	8.17265	5.94e-11	1.65e-05
80	chr5_6850653	H3K4ME1	3.14416	8.17265	5.94e-11	1.65e-05
80	chr5_6851010	H3K4ME1	3.14416	8.17265	5.94e-11	1.65e-05
80	chr5_6851045	H3K4ME1	3.14416	8.17265	5.94e-11	1.65e-05
80	chr5_6851213	H3K4ME1	3.14416	8.17265	5.94e-11	1.65e-05
80	chr5_6851514	H3K4ME1	3.14416	8.17265	5.94e-11	1.65e-05
80	chr5_6852238	H3K4ME1	3.14416	8.17265	5.94e-11	1.65e-05
80	chr5_6852638	H3K4ME1	3.14416	8.17265	5.94e-11	1.65e-05
80	chr5_6852803	H3K4ME1	3.14416	8.17265	5.94e-11	1.65e-05
80	chr5_6852810	H3K4ME1	3.14416	8.17265	5.94e-11	1.65e-05
80	chr5_6852820	H3K4ME1	3.14416	8.17265	5.94e-11	1.65e-05
76	chr5_51389465	H3K4ME1	2.06809	8.17079	5.98e-11	1.65e-05
67	chr5_105150678	H3K4ME1	34.5192	8.14738	6.51e-11	1.76e-05
67	chr5_105170638	H3K4ME1	-34.5192	-8.14738	6.51e-11	1.76e-05
84	chr5_84269796	H3K4ME1	21.4421	8.1471	6.52e-11	1.76e-05
76	chr5_70681217	H3K4ME1	-1.01597	-8.14642	6.54e-11	1.76e-05
81	chr5_33602029	H3K4ME1	2.03171	8.13842	6.73e-11	1.79e-05
84	chr5_777685	H3K4ME1	19.3313	8.13784	6.74e-11	1.79e-05
79	chr5_43334978	H3K4ME1	1.98573	8.11204	7.41e-11	1.89e-05
79	chr5_43964153	H3K4ME1	1.98573	8.11204	7.41e-11	1.89e-05
79	chr5_43967184	H3K4ME1	1.98573	8.11204	7.41e-11	1.89e-05
79	chr5_43967817	H3K4ME1	1.98573	8.11204	7.41e-11	1.89e-05
79	chr5_44222437	H3K4ME1	1.98573	8.11204	7.41e-11	1.89e-05
79	chr5_44305756	H3K4ME1	1.98573	8.11204	7.41e-11	1.89e-05
79	chr5_44306492	H3K4ME1	1.98573	8.11204	7.41e-11	1.89e-05
78	chr5_1363946	H3K4ME1	2.00085	8.10352	7.65e-11	1.94e-05
77	chr5_53567935	H3K4ME1	2.13649	8.09684	7.84e-11	1.97e-05
83	chr5_148768835	H3K4ME1	64.604	8.09643	7.85e-11	1.97e-05
79	chr5_37686897	H3K4ME1	1.97827	8.07166	8.6e-11	2.13e-05
79	chr5_37689298	H3K4ME1	1.97827	8.07166	8.6e-11	2.13e-05
79	chr5_75756281	H3K4ME1	2.00829	8.01015	1.08e-10	2.61e-05
79	chr5_75760623	H3K4ME1	2.00829	8.01015	1.08e-10	2.61e-05
79	chr5_75761201	H3K4ME1	2.00829	8.01015	1.08e-10	2.61e-05
79	chr5_75762962	H3K4ME1	2.00829	8.01015	1.08e-10	2.61e-05
77	chr5_53604337	H3K4ME1	2.14804	8.00544	1.1e-10	2.65e-05
75	chr5_126756602	H3K4ME1	1.14437	7.99593	1.14e-10	2.73e-05
84	chr5_141019274	H3K4ME1	19.5446	7.99229	1.15e-10	2.73e-05
84	chr5_141023421	H3K4ME1	19.5446	7.99229	1.15e-10	2.73e-05
79	chr5_36843347	H3K4ME1	1.95649	7.94199	1.39e-10	3.07e-05
79	chr5_36889078	H3K4ME1	1.95649	7.94199	1.39e-10	3.07e-05
79	chr5_36896768	H3K4ME1	1.95649	7.94199	1.39e-10	3.07e-05
79	chr5_36941255	H3K4ME1	1.95649	7.94199	1.39e-10	3.07e-05
79	chr5_36952612	H3K4ME1	1.95649	7.94199	1.39e-10	3.07e-05
79	chr5_36994906	H3K4ME1	1.95649	7.94199	1.39e-10	3.07e-05
79	chr5_37112405	H3K4ME1	1.95649	7.94199	1.39e-10	3.07e-05
79	chr5_37113248	H3K4ME1	1.95649	7.94199	1.39e-10	3.07e-05
79	chr5_37121517	H3K4ME1	1.95649	7.94199	1.39e-10	3.07e-05
79	chr5_37128778	H3K4ME1	1.95649	7.94199	1.39e-10	3.07e-05
79	chr5_37164074	H3K4ME1	1.95649	7.94199	1.39e-10	3.07e-05
79	chr5_37297057	H3K4ME1	1.95649	7.94199	1.39e-10	3.07e-05
79	chr5_37332082	H3K4ME1	1.95649	7.94199	1.39e-10	3.07e-05
16	chr5_84231684	H3K4ME1	28.3028	7.92551	1.47e-10	3.1e-05
16	chr5_84234706	H3K4ME1	28.3028	7.92551	1.47e-10	3.1e-05
16	chr5_84237421	H3K4ME1	28.3028	7.92551	1.47e-10	3.1e-05
16	chr5_84239930	H3K4ME1	28.3028	7.92551	1.47e-10	3.1e-05
16	chr5_84240773	H3K4ME1	28.3028	7.92551	1.47e-10	3.1e-05
16	chr5_84242431	H3K4ME1	28.3028	7.92551	1.47e-10	3.1e-05
16	chr5_84243499	H3K4ME1	28.3028	7.92551	1.47e-10	3.1e-05
16	chr5_84245079	H3K4ME1	28.3028	7.92551	1.47e-10	3.1e-05
16	chr5_84246278	H3K4ME1	28.3028	7.92551	1.47e-10	3.1e-05
79	chr5_37731829	H3K4ME1	1.94834	7.91726	1.52e-10	3.1e-05
79	chr5_37736011	H3K4ME1	1.94834	7.91726	1.52e-10	3.1e-05
79	chr5_37749734	H3K4ME1	1.94834	7.91726	1.52e-10	3.1e-05
79	chr5_37752255	H3K4ME1	1.94834	7.91726	1.52e-10	3.1e-05
75	chr5_116408776	H3K4ME1	2.01458	7.91547	1.53e-10	3.1e-05
75	chr5_116409009	H3K4ME1	2.01458	7.91547	1.53e-10	3.1e-05
75	chr5_116418922	H3K4ME1	2.01458	7.91547	1.53e-10	3.1e-05
75	chr5_116459217	H3K4ME1	2.01458	7.91547	1.53e-10	3.1e-05
75	chr5_116513698	H3K4ME1	2.01458	7.91547	1.53e-10	3.1e-05
75	chr5_116526028	H3K4ME1	2.01458	7.91547	1.53e-10	3.1e-05
75	chr5_96517227	H3K4ME1	2.00121	7.87118	1.8e-10	3.61e-05
75	chr5_96517414	H3K4ME1	2.00121	7.87118	1.8e-10	3.61e-05
83	chr5_53567935	H3K4ME3	33.636	9.76103	1.95e-13	1.25e-06
83	chr5_14582549	H3K4ME3	20.4177	9.71927	2.26e-13	1.25e-06
83	chr5_14602001	H3K4ME3	20.4177	9.71927	2.26e-13	1.25e-06
83	chr5_14604492	H3K4ME3	20.4177	9.71927	2.26e-13	1.25e-06
83	chr5_14604973	H3K4ME3	20.4177	9.71927	2.26e-13	1.25e-06
83	chr5_14608032	H3K4ME3	20.4177	9.71927	2.26e-13	1.25e-06
83	chr5_14609374	H3K4ME3	20.4177	9.71927	2.26e-13	1.25e-06
83	chr5_14610804	H3K4ME3	20.4177	9.71927	2.26e-13	1.25e-06
83	chr5_53593570	H3K4ME3	33.4907	9.61015	3.32e-13	1.64e-06
77	chr5_170269679	H3K4ME3	-476.744	-9.56755	3.86e-13	1.71e-06
77	chr5_7033220	H3K4ME3	-237.318	-9.32528	9.13e-13	2.7e-06
77	chr5_67126732	H3K4ME3	560.486	9.21789	1.34e-12	2.7e-06
77	chr5_67138736	H3K4ME3	560.486	9.21789	1.34e-12	2.7e-06
77	chr5_67138737	H3K4ME3	560.486	9.21789	1.34e-12	2.7e-06
77	chr5_67147068	H3K4ME3	560.486	9.21789	1.34e-12	2.7e-06
77	chr5_67148348	H3K4ME3	560.486	9.21789	1.34e-12	2.7e-06
77	chr5_67151729	H3K4ME3	560.486	9.21789	1.34e-12	2.7e-06
77	chr5_67153073	H3K4ME3	560.486	9.21789	1.34e-12	2.7e-06
77	chr5_67156205	H3K4ME3	560.486	9.21789	1.34e-12	2.7e-06
77	chr5_67158190	H3K4ME3	560.486	9.21789	1.34e-12	2.7e-06
77	chr5_67170078	H3K4ME3	560.486	9.21789	1.34e-12	2.7e-06
77	chr5_67180434	H3K4ME3	560.486	9.21789	1.34e-12	2.7e-06
84	chr5_84231684	H3K4ME3	74.2415	9.08229	2.18e-12	3.12e-06
84	chr5_84234706	H3K4ME3	74.2415	9.08229	2.18e-12	3.12e-06
84	chr5_84237421	H3K4ME3	74.2415	9.08229	2.18e-12	3.12e-06
84	chr5_84239930	H3K4ME3	74.2415	9.08229	2.18e-12	3.12e-06
84	chr5_84240773	H3K4ME3	74.2415	9.08229	2.18e-12	3.12e-06
84	chr5_84242431	H3K4ME3	74.2415	9.08229	2.18e-12	3.12e-06
84	chr5_84243499	H3K4ME3	74.2415	9.08229	2.18e-12	3.12e-06
84	chr5_84245079	H3K4ME3	74.2415	9.08229	2.18e-12	3.12e-06
84	chr5_84246278	H3K4ME3	74.2415	9.08229	2.18e-12	3.12e-06
83	chr5_148697699	H3K4ME3	27.7289	8.97103	3.25e-12	4.51e-06
83	chr5_7033220	H3K4ME3	-14.6889	-8.78376	6.4e-12	8.61e-06
77	chr5_170568566	H3K4ME3	-452.657	-8.72975	7.78e-12	1.02e-05
82	chr5_61591453	H3K4ME3	-357.708	-8.40782	2.51e-11	3.18e-05
83	chr5_170269679	H3K4ME3	-28.6342	-8.36426	2.94e-11	3.63e-05
84	chr5_71860785	H3K4ME3	75.6533	8.18673	5.64e-11	6.76e-05
83	chr5_148699951	H3K4ME3	27.7225	8.17056	5.98e-11	6.81e-05
83	chr5_148700471	H3K4ME3	27.7225	8.17056	5.98e-11	6.81e-05
84	chr5_15610837	H3K4ME3	37.9128	8.12548	7.06e-11	7.83e-05
84	chr5_141002617	H3K4ME3	72.2148	8.04461	9.5e-11	0.00010283
84	chr5_84234797	H3K4ME3	76.4506	8.02575	1.02e-10	0.00010758
83	chr5_170568566	H3K4ME3	-27.5501	-7.9534	1.33e-10	0.00013712
83	chr5_53595654	H3K4ME3	33.4516	7.91245	1.54e-10	0.00015579
44	chr5_61591453	H3K4ME3	-747.453	-7.89658	1.64e-10	0.0001615
77	chr6_161417654	H3K27AC	-172.894	-9.27262	1.1e-12	6.09e-06
77	chr6_161423049	H3K27AC	-172.894	-9.27262	1.1e-12	6.09e-06
77	chr6_161425272	H3K27AC	-172.894	-9.27262	1.1e-12	6.09e-06
77	chr6_161429705	H3K27AC	-172.894	-9.27262	1.1e-12	6.09e-06
77	chr6_161432867	H3K27AC	-172.894	-9.27262	1.1e-12	6.09e-06
77	chr6_161436597	H3K27AC	-172.894	-9.27262	1.1e-12	6.09e-06
77	chr6_161449576	H3K27AC	172.894	9.27262	1.1e-12	6.09e-06
77	chr6_161482494	H3K27AC	172.894	9.27262	1.1e-12	6.09e-06
77	chr6_161515093	H3K27AC	172.538	9.14161	1.76e-12	8.45e-06
84	chr6_132223481	H3K27AC	5.59304	9.11912	1.91e-12	8.45e-06
77	chr6_6241781	H3K27AC	170.268	8.97551	3.2e-12	1.27e-05
77	chr6_111369781	H3K27AC	173.631	8.95494	3.45e-12	1.27e-05
77	chr6_86546163	H3K27AC	-80.7493	-8.6975	8.75e-12	2.98e-05
75	chr6_72534227	H3K27AC	1874.93	8.66631	9.8e-12	3.09e-05
84	chr6_144227504	H3K27AC	5.81081	8.64337	1.06e-11	3.14e-05
77	chr6_154814080	H3K27AC	172.739	8.59291	1.28e-11	3.54e-05
77	chr6_23286283	H3K27AC	-83.8273	-8.28328	3.96e-11	0.00010295
84	chr6_14474665	H3K27AC	5.69726	8.21777	5.03e-11	0.00011669
77	chr6_161414047	H3K27AC	-172.416	-8.20713	5.23e-11	0.00011669
77	chr6_15002655	H3K27AC	172.874	8.16657	6.07e-11	0.00011669
77	chr6_15010460	H3K27AC	172.874	8.16657	6.07e-11	0.00011669
77	chr6_15014403	H3K27AC	172.874	8.16657	6.07e-11	0.00011669
77	chr6_15016764	H3K27AC	172.874	8.16657	6.07e-11	0.00011669
77	chr6_13558695	H3K27AC	177.921	8.10224	7.69e-11	0.0001416
84	chr6_108967846	H3K27AC	-5.40039	-7.91377	1.54e-10	0.00026485
84	chr6_20529896	H3K27AC	-2.65473	-7.91016	1.56e-10	0.00026485
84	chr6_46852193	H3K27AC	-5.374	-7.87776	1.75e-10	0.0002798
77	chr6_39065734	H3K27AC	167.82	7.87513	1.77e-10	0.0002798
79	chr6_168066242	H3K4ME1	-1.01166	-26.5059	2.97e-32	1.31e-24
75	chr6_10091641	H3K4ME1	-2.10109	-11.0936	1.97e-15	4.36e-08
79	chr6_106252760	H3K4ME1	-2.00512	-10.8289	4.83e-15	7.12e-08
79	chr6_116018472	H3K4ME1	1.98538	10.354	2.46e-14	1.36e-07
79	chr6_116019195	H3K4ME1	1.98538	10.354	2.46e-14	1.36e-07
79	chr6_116020162	H3K4ME1	1.98538	10.354	2.46e-14	1.36e-07
79	chr6_116021798	H3K4ME1	1.98538	10.354	2.46e-14	1.36e-07
79	chr6_116023141	H3K4ME1	1.98538	10.354	2.46e-14	1.36e-07
75	chr6_4107985	H3K4ME1	2.05318	10.1747	4.57e-14	2.25e-07
80	chr6_109005588	H3K4ME1	-2.03594	-9.77835	1.83e-13	8.1e-07
71	chr6_18593589	H3K4ME1	-1.01816	-9.50954	4.74e-13	1.9e-06
84	chr6_144227504	H3K4ME1	21.8172	9.38628	7.35e-13	2.71e-06
80	chr6_161701757	H3K4ME1	2.68842	9.23129	1.28e-12	4.35e-06
79	chr6_39345125	H3K4ME1	-1.03332	-9.16128	1.64e-12	5.13e-06
78	chr6_10858380	H3K4ME1	-0.987319	-9.14495	1.74e-12	5.13e-06
77	chr6_86546163	H3K4ME1	-1.0693	-9.09494	2.08e-12	5.62e-06
77	chr6_161515093	H3K4ME1	2.23874	9.08457	2.16e-12	5.62e-06
79	chr6_1783308	H3K4ME1	2.00851	9.06645	2.31e-12	5.67e-06
75	chr6_4106911	H3K4ME1	2.07847	9.02257	2.7e-12	5.91e-06
77	chr6_111369781	H3K4ME1	2.25695	8.94044	3.63e-12	5.91e-06
77	chr6_161449576	H3K4ME1	2.21624	8.93216	3.74e-12	5.91e-06
77	chr6_161482494	H3K4ME1	2.21624	8.93216	3.74e-12	5.91e-06
77	chr6_161417654	H3K4ME1	-2.21624	-8.93216	3.74e-12	5.91e-06
77	chr6_161423049	H3K4ME1	-2.21624	-8.93216	3.74e-12	5.91e-06
77	chr6_161425272	H3K4ME1	-2.21624	-8.93216	3.74e-12	5.91e-06
77	chr6_161429705	H3K4ME1	-2.21624	-8.93216	3.74e-12	5.91e-06
77	chr6_161432867	H3K4ME1	-2.21624	-8.93216	3.74e-12	5.91e-06
77	chr6_161436597	H3K4ME1	-2.21624	-8.93216	3.74e-12	5.91e-06
78	chr6_87894556	H3K4ME1	-1.99184	-8.86969	4.69e-12	6.69e-06
78	chr6_87939637	H3K4ME1	-1.99184	-8.86969	4.69e-12	6.69e-06
78	chr6_87996885	H3K4ME1	-1.99184	-8.86969	4.69e-12	6.69e-06
75	chr6_145953675	H3K4ME1	-1.03204	-8.81739	5.67e-12	7.83e-06
79	chr6_37466079	H3K4ME1	-1.92061	-8.74107	7.47e-12	9.49e-06
76	chr6_137753952	H3K4ME1	2.09509	8.73185	7.72e-12	9.49e-06
76	chr6_137777840	H3K4ME1	2.09509	8.73185	7.72e-12	9.49e-06
76	chr6_137807720	H3K4ME1	2.09509	8.73185	7.72e-12	9.49e-06
77	chr6_39065734	H3K4ME1	2.2813	8.71416	8.24e-12	9.84e-06
78	chr6_87879060	H3K4ME1	-1.9764	-8.6537	1.03e-11	1.05e-05
78	chr6_87911387	H3K4ME1	-1.9764	-8.6537	1.03e-11	1.05e-05
78	chr6_46250071	H3K4ME1	-0.999506	-8.64322	1.07e-11	1.05e-05
84	chr6_132223481	H3K4ME1	19.8864	8.63643	1.09e-11	1.05e-05
75	chr6_4113411	H3K4ME1	2.02445	8.62401	1.14e-11	1.05e-05
75	chr6_4117607	H3K4ME1	2.02445	8.62401	1.14e-11	1.05e-05
75	chr6_4126701	H3K4ME1	2.02445	8.62401	1.14e-11	1.05e-05
75	chr6_4127213	H3K4ME1	2.02445	8.62401	1.14e-11	1.05e-05
75	chr6_4128313	H3K4ME1	2.02445	8.62401	1.14e-11	1.05e-05
75	chr6_4129093	H3K4ME1	2.02445	8.62401	1.14e-11	1.05e-05
75	chr6_4129523	H3K4ME1	2.02445	8.62401	1.14e-11	1.05e-05
78	chr6_106177423	H3K4ME1	1.99163	8.59719	1.26e-11	1.09e-05
75	chr6_13318318	H3K4ME1	2.05386	8.58099	1.34e-11	1.09e-05
75	chr6_13321839	H3K4ME1	2.05386	8.58099	1.34e-11	1.09e-05
75	chr6_13324405	H3K4ME1	2.05386	8.58099	1.34e-11	1.09e-05
75	chr6_13327599	H3K4ME1	2.05386	8.58099	1.34e-11	1.09e-05
75	chr6_13331504	H3K4ME1	2.05386	8.58099	1.34e-11	1.09e-05
80	chr6_46737012	H3K4ME1	3.17832	8.5046	1.76e-11	1.42e-05
75	chr6_31377914	H3K4ME1	1.93454	8.47272	1.98e-11	1.56e-05
75	chr6_72534227	H3K4ME1	1.85063	8.45197	2.14e-11	1.66e-05
79	chr6_44057935	H3K4ME1	1.99301	8.43355	2.29e-11	1.71e-05
79	chr6_44101052	H3K4ME1	1.99301	8.43355	2.29e-11	1.71e-05
64	chr6_108451188	H3K4ME1	-46.2409	-8.40565	2.53e-11	1.83e-05
64	chr6_108451565	H3K4ME1	-46.2409	-8.40565	2.53e-11	1.83e-05
67	chr6_108451188	H3K4ME1	-38.9743	-8.36759	2.91e-11	1.98e-05
67	chr6_108451565	H3K4ME1	-38.9743	-8.36759	2.91e-11	1.98e-05
79	chr6_56874535	H3K4ME1	-1.0138	-8.36199	2.97e-11	1.98e-05
79	chr6_154797048	H3K4ME1	1.99457	8.34205	3.19e-11	1.98e-05
75	chr6_132660800	H3K4ME1	2.10902	8.33462	3.28e-11	1.98e-05
75	chr6_132665206	H3K4ME1	2.10902	8.33462	3.28e-11	1.98e-05
75	chr6_132666275	H3K4ME1	2.10902	8.33462	3.28e-11	1.98e-05
75	chr6_132674119	H3K4ME1	2.10902	8.33462	3.28e-11	1.98e-05
75	chr6_132674880	H3K4ME1	2.10902	8.33462	3.28e-11	1.98e-05
75	chr6_132678200	H3K4ME1	2.10902	8.33462	3.28e-11	1.98e-05
75	chr6_132678233	H3K4ME1	2.10902	8.33462	3.28e-11	1.98e-05
75	chr6_132679659	H3K4ME1	2.10902	8.33462	3.28e-11	1.98e-05
81	chr6_103102425	H3K4ME1	-1.05008	-8.33122	3.32e-11	1.98e-05
75	chr6_159515206	H3K4ME1	-2.05389	-8.32151	3.44e-11	2e-05
79	chr6_154795139	H3K4ME1	1.9964	8.31446	3.53e-11	2e-05
79	chr6_154795461	H3K4ME1	1.9964	8.31446	3.53e-11	2e-05
79	chr6_154797426	H3K4ME1	1.9964	8.31446	3.53e-11	2e-05
77	chr6_151388898	H3K4ME1	2.39225	8.28116	3.99e-11	2.23e-05
75	chr6_78900886	H3K4ME1	1.97224	8.25624	4.37e-11	2.39e-05
75	chr6_78919421	H3K4ME1	1.97224	8.25624	4.37e-11	2.39e-05
76	chr6_132719062	H3K4ME1	2.05171	8.24935	4.48e-11	2.41e-05
79	chr6_147025775	H3K4ME1	1.97699	8.24393	4.57e-11	2.41e-05
84	chr6_46852193	H3K4ME1	-19.9322	-8.24305	4.59e-11	2.41e-05
84	chr6_144234893	H3K4ME1	21.5456	8.22239	4.95e-11	2.51e-05
84	chr6_144245226	H3K4ME1	21.5456	8.22239	4.95e-11	2.51e-05
84	chr6_144252948	H3K4ME1	21.5456	8.22239	4.95e-11	2.51e-05
81	chr6_9423865	H3K4ME1	2.00952	8.22003	4.99e-11	2.51e-05
71	chr6_169440779	H3K4ME1	2.33123	8.19584	5.45e-11	2.65e-05
71	chr6_169441111	H3K4ME1	2.33123	8.19584	5.45e-11	2.65e-05
71	chr6_169441518	H3K4ME1	2.33123	8.19584	5.45e-11	2.65e-05
77	chr6_154814080	H3K4ME1	2.20026	8.1843	5.69e-11	2.73e-05
75	chr6_32472550	H3K4ME1	1.99985	8.17629	5.86e-11	2.78e-05
63	chr6_30723947	H3K4ME1	-74.1948	-8.15159	6.41e-11	2.99e-05
75	chr6_159506600	H3K4ME1	-2.03175	-8.1512	6.42e-11	2.99e-05
80	chr6_168136622	H3K4ME1	-0.867467	-8.13152	6.9e-11	3.18e-05
77	chr6_161414047	H3K4ME1	-2.23251	-8.12388	7.1e-11	3.24e-05
78	chr6_88004585	H3K4ME1	-1.9788	-8.10853	7.51e-11	3.39e-05
79	chr6_1782998	H3K4ME1	2.00838	8.09282	7.96e-11	3.55e-05
81	chr6_72525540	H3K4ME1	1.98618	8.08016	8.33e-11	3.68e-05
84	chr6_108967846	H3K4ME1	-19.8097	-8.07796	8.4e-11	3.68e-05
79	chr6_154782497	H3K4ME1	1.98842	8.04689	9.42e-11	4.08e-05
75	chr6_167616209	H3K4ME1	2.08061	8.04368	9.53e-11	4.09e-05
76	chr6_10293717	H3K4ME1	2.07539	8.0268	1.01e-10	4.31e-05
79	chr6_11784825	H3K4ME1	1.96451	8.0244	1.02e-10	4.31e-05
75	chr6_100330660	H3K4ME1	2.04144	8.00684	1.09e-10	4.55e-05
75	chr6_100295578	H3K4ME1	2.0785	7.96698	1.26e-10	5.08e-05
75	chr6_100296161	H3K4ME1	2.0785	7.96698	1.26e-10	5.08e-05
75	chr6_100304688	H3K4ME1	2.0785	7.96698	1.26e-10	5.08e-05
75	chr6_100325021	H3K4ME1	2.0785	7.96698	1.26e-10	5.08e-05
67	chr6_108430972	H3K4ME1	-39.9078	-7.92951	1.45e-10	5.3e-05
75	chr6_101898526	H3K4ME1	-1.08238	-7.92815	1.46e-10	5.3e-05
77	chr6_6241781	H3K4ME1	2.09589	7.89111	1.67e-10	5.3e-05
75	chr6_4115476	H3K4ME1	2.04974	7.8797	1.74e-10	5.3e-05
75	chr6_4118757	H3K4ME1	2.04974	7.8797	1.74e-10	5.3e-05
75	chr6_4120256	H3K4ME1	2.04974	7.8797	1.74e-10	5.3e-05
75	chr6_4122378	H3K4ME1	2.04974	7.8797	1.74e-10	5.3e-05
75	chr6_4124072	H3K4ME1	2.04974	7.8797	1.74e-10	5.3e-05
75	chr6_4126380	H3K4ME1	2.04974	7.8797	1.74e-10	5.3e-05
77	chr6_161376422	H3K4ME1	2.14544	7.86939	1.81e-10	5.3e-05
76	chr6_67362573	H3K4ME1	1.99156	7.8515	1.93e-10	5.3e-05
84	chr6_144227504	H3K4ME3	79.2878	8.91201	4.03e-12	0.0001148
84	chr6_132223481	H3K4ME3	74.4518	8.84156	5.19e-12	0.0001148
77	chr6_86546163	H3K4ME3	-237.123	-8.28387	3.95e-11	0.00058214
47	chr6_99900958	H3K4ME3	8144.15	8.14906	6.47e-11	0.00071549
71	chr6_156200273	H3K4ME3	7477.43	8.03827	9.72e-11	0.00085971
15	chr6_15005255	H3K4ME3	48.1726	7.92423	1.48e-10	0.00108978
77	chr7_131250189	H3K27AC	-80.8403	-19.79	3.85e-26	1.52e-18
77	chr7_142150477	H3K27AC	-80.21	-12.4602	2.24e-17	2.21e-10
77	chr7_142152905	H3K27AC	-80.21	-12.4602	2.24e-17	2.21e-10
77	chr7_142158492	H3K27AC	-80.21	-12.4602	2.24e-17	2.21e-10
77	chr7_112711107	H3K27AC	-171.966	-12.0141	9.4e-17	7.43e-10
77	chr7_24119564	H3K27AC	84.5588	11.2893	1.02e-15	6.74e-09
77	chr7_97839719	H3K27AC	-171.16	-10.3918	2.16e-14	1.21e-07
84	chr7_97420437	H3K27AC	5.48654	10.3555	2.44e-14	1.21e-07
84	chr7_152631934	H3K27AC	-2.91207	-9.99728	8.49e-14	3.73e-07
84	chr7_149101228	H3K27AC	5.98162	9.24603	1.21e-12	3.8e-06
84	chr7_147040687	H3K27AC	5.78443	9.22941	1.29e-12	3.8e-06
81	chr7_27486174	H3K27AC	1791.17	9.1975	1.44e-12	3.8e-06
81	chr7_27490193	H3K27AC	1791.17	9.1975	1.44e-12	3.8e-06
81	chr7_27498522	H3K27AC	1791.17	9.1975	1.44e-12	3.8e-06
81	chr7_27501745	H3K27AC	1791.17	9.1975	1.44e-12	3.8e-06
83	chr7_131250189	H3K27AC	-1.46066	-9.10624	2e-12	4.94e-06
84	chr7_68923834	H3K27AC	5.93658	8.82968	5.42e-12	1.26e-05
77	chr7_97772957	H3K27AC	-172.137	-8.7962	6.12e-12	1.34e-05
84	chr7_155115767	H3K27AC	-2.69871	-8.74227	7.44e-12	1.44e-05
77	chr7_112715738	H3K27AC	-167.44	-8.7346	7.65e-12	1.44e-05
77	chr7_112717535	H3K27AC	-167.44	-8.7346	7.65e-12	1.44e-05
77	chr7_98656653	H3K27AC	-80.4207	-8.66701	9.77e-12	1.76e-05
77	chr7_148575947	H3K27AC	-80.5079	-8.63648	1.09e-11	1.88e-05
76	chr7_110094598	H3K27AC	-289.201	-8.62432	1.14e-11	1.88e-05
77	chr7_142159982	H3K27AC	-163.057	-8.61231	1.19e-11	1.89e-05
77	chr7_97770278	H3K27AC	-169.357	-8.51953	1.67e-11	2.45e-05
77	chr7_97820459	H3K27AC	-169.357	-8.51953	1.67e-11	2.45e-05
84	chr7_198350	H3K27AC	5.77187	8.45537	2.11e-11	2.88e-05
84	chr7_198440	H3K27AC	5.77187	8.45537	2.11e-11	2.88e-05
23	chr7_198350	H3K27AC	13.6855	8.39855	2.6e-11	3.31e-05
23	chr7_198440	H3K27AC	13.6855	8.39855	2.6e-11	3.31e-05
54	chr7_152631934	H3K27AC	-28.0684	-8.36518	2.93e-11	3.46e-05
84	chr7_28457901	H3K27AC	2.76048	8.3613	2.98e-11	3.46e-05
84	chr7_28457903	H3K27AC	2.76048	8.3613	2.98e-11	3.46e-05
84	chr7_147100207	H3K27AC	5.4535	8.26782	4.19e-11	4.73e-05
76	chr7_110097900	H3K27AC	-388.201	-8.08438	8.21e-11	9.01e-05
84	chr7_35164543	H3K27AC	5.678	8.06293	8.88e-11	9.49e-05
77	chr7_73935389	H3K27AC	175.203	8.02561	1.02e-10	9.78e-05
77	chr7_73939078	H3K27AC	175.203	8.02561	1.02e-10	9.78e-05
77	chr7_73949069	H3K27AC	175.203	8.02561	1.02e-10	9.78e-05
77	chr7_73949411	H3K27AC	175.203	8.02561	1.02e-10	9.78e-05
25	chr7_198350	H3K27AC	61.765	8.01372	1.06e-10	9.78e-05
25	chr7_198440	H3K27AC	61.765	8.01372	1.06e-10	9.78e-05
77	chr7_24114056	H3K27AC	85.7581	7.96676	1.26e-10	0.00011365
84	chr7_186521	H3K27AC	5.47319	7.922	1.49e-10	0.00013101
77	chr7_150656582	H3K27AC	181.64	7.89548	1.64e-10	0.00014131
84	chr7_186790	H3K27AC	5.55709	7.88271	1.72e-10	0.00014195
84	chr7_189382	H3K27AC	5.55709	7.88271	1.72e-10	0.00014195
54	chr7_97466320	H3K27AC	58.642	7.86379	1.85e-10	0.00014909
76	chr7_110094598	H3K4ME1	-1.04856	-25.0859	4.44e-31	1.76e-23
78	chr7_64679569	H3K4ME1	-2.0075	-23.9684	4.1e-30	8.11e-23
77	chr7_131250189	H3K4ME1	-1.0614	-21.5411	7.01e-28	9.24e-21
80	chr7_18131491	H3K4ME1	3.52285	14.1235	1.32e-19	1.31e-12
77	chr7_142150477	H3K4ME1	-1.06759	-13.7334	4.27e-19	2.41e-12
77	chr7_142152905	H3K4ME1	-1.06759	-13.7334	4.27e-19	2.41e-12
77	chr7_142158492	H3K4ME1	-1.06759	-13.7334	4.27e-19	2.41e-12
80	chr7_137347179	H3K4ME1	1.87536	13.22	2.05e-18	1.02e-11
76	chr7_81731803	H3K4ME1	-2.04165	-12.8072	7.45e-18	3.27e-11
77	chr7_112711107	H3K4ME1	-2.25773	-12.4503	2.31e-17	9.12e-11
80	chr7_75168900	H3K4ME1	-1.42822	-12.266	4.16e-17	1.5e-10
78	chr7_94704047	H3K4ME1	2.00754	11.8886	1.41e-16	4.66e-10
77	chr7_24119564	H3K4ME1	1.09616	11.1618	1.57e-15	4.77e-09
77	chr7_97839719	H3K4ME1	-2.27107	-11.0691	2.14e-15	6.05e-09
79	chr7_1936938	H3K4ME1	1.97547	10.8432	4.6e-15	1.01e-08
79	chr7_1941003	H3K4ME1	1.97547	10.8432	4.6e-15	1.01e-08
79	chr7_1946130	H3K4ME1	1.97547	10.8432	4.6e-15	1.01e-08
79	chr7_1948454	H3K4ME1	1.97547	10.8432	4.6e-15	1.01e-08
78	chr7_64478617	H3K4ME1	2.01857	10.2674	3.32e-14	6.9e-08
78	chr7_94617596	H3K4ME1	2.00223	10.0694	6.6e-14	1.31e-07
79	chr7_12553630	H3K4ME1	-1.96446	-10.0392	7.34e-14	1.38e-07
84	chr7_97420437	H3K4ME1	19.6914	9.98039	9.01e-14	1.62e-07
75	chr7_107468076	H3K4ME1	-1.05224	-9.88554	1.26e-13	1.99e-07
75	chr7_107471103	H3K4ME1	-1.05224	-9.88554	1.26e-13	1.99e-07
75	chr7_107472138	H3K4ME1	-1.05224	-9.88554	1.26e-13	1.99e-07
77	chr7_97772957	H3K4ME1	-2.31626	-9.60536	3.37e-13	5.13e-07
84	chr7_152631934	H3K4ME1	-10.4279	-9.59104	3.55e-13	5.2e-07
79	chr7_569967	H3K4ME1	-0.99033	-9.57106	3.81e-13	5.38e-07
77	chr7_142159982	H3K4ME1	-2.20877	-9.55251	4.07e-13	5.54e-07
78	chr7_66485985	H3K4ME1	1.96743	9.53863	4.27e-13	5.54e-07
79	chr7_147242841	H3K4ME1	1.96877	9.5341	4.34e-13	5.54e-07
84	chr7_147040687	H3K4ME1	21.2597	9.50931	4.74e-13	5.86e-07
79	chr7_83104222	H3K4ME1	1.96892	9.37485	7.65e-13	9.17e-07
16	chr7_198350	H3K4ME1	32.718	9.35599	8.18e-13	9.25e-07
16	chr7_198440	H3K4ME1	32.718	9.35599	8.18e-13	9.25e-07
77	chr7_97770278	H3K4ME1	-2.28313	-9.31636	9.43e-13	9.96e-07
77	chr7_97820459	H3K4ME1	-2.28313	-9.31636	9.43e-13	9.96e-07
76	chr7_158956082	H3K4ME1	2.11522	9.31216	9.57e-13	9.96e-07
78	chr7_106540171	H3K4ME1	1.95643	9.30061	9.97e-13	1.01e-06
76	chr7_46170000	H3K4ME1	2.11276	9.26785	1.12e-12	1.11e-06
76	chr7_152307940	H3K4ME1	-2.04999	-9.2293	1.29e-12	1.24e-06
84	chr7_149101228	H3K4ME1	21.694	9.19679	1.45e-12	1.35e-06
77	chr7_112715738	H3K4ME1	-2.22206	-9.18684	1.5e-12	1.35e-06
77	chr7_112717535	H3K4ME1	-2.22206	-9.18684	1.5e-12	1.35e-06
77	chr7_98656653	H3K4ME1	-1.06973	-9.16603	1.61e-12	1.42e-06
78	chr7_25372148	H3K4ME1	1.99501	9.12446	1.87e-12	1.48e-06
78	chr7_25373376	H3K4ME1	1.99501	9.12446	1.87e-12	1.48e-06
78	chr7_25376729	H3K4ME1	1.99501	9.12446	1.87e-12	1.48e-06
78	chr7_25376816	H3K4ME1	1.99501	9.12446	1.87e-12	1.48e-06
78	chr7_25377867	H3K4ME1	1.99501	9.12446	1.87e-12	1.48e-06
84	chr7_181389	H3K4ME1	22.1735	9.02478	2.68e-12	2.02e-06
79	chr7_156319997	H3K4ME1	1.96992	9.01445	2.78e-12	2.02e-06
79	chr7_156320103	H3K4ME1	1.96992	9.01445	2.78e-12	2.02e-06
79	chr7_156327675	H3K4ME1	1.96992	9.01445	2.78e-12	2.02e-06
80	chr7_76461929	H3K4ME1	2.52952	9.01247	2.8e-12	2.02e-06
79	chr7_12439680	H3K4ME1	1.97055	8.96153	3.37e-12	2.33e-06
80	chr7_29939434	H3K4ME1	1.70689	8.95746	3.42e-12	2.33e-06
80	chr7_29966971	H3K4ME1	1.70689	8.95746	3.42e-12	2.33e-06
84	chr7_186521	H3K4ME1	20.8971	8.88654	4.41e-12	2.96e-06
84	chr7_147100207	H3K4ME1	20.4038	8.86063	4.85e-12	3.19e-06
78	chr7_75937707	H3K4ME1	1.95638	8.83034	5.41e-12	3.19e-06
[truncated: 1,896 more rows]

## Sheet: ASD num gQTLs
Number of hidden states	Number of gQTLs
5	4
10	2
15	7
20	8
25	13
30	14
35	19
40	58
45	49
50	85
55	731
60	718
65	1156
70	1729
75	702
80	733
85	1794
90	2229
95	2025
100	697

## Sheet: ASD_gQTL
Global Pattern	SNP
70	1_210847740
70	1_210873142
86	1_7278011
86	1_113635274
86	1_113645868
86	1_113657092
86	1_113665361
86	1_113670562
86	1_113680402
89	1_198358658
89	1_198361739
86	1_27973748
86	1_167467782
86	1_12753203
70	1_154528086
70	1_116931628
86	1_68098968
86	1_27964775
70	1_120034945
70	1_120047647
86	1_68428249
89	1_53652786
86	1_15286096
86	1_27975384
86	1_27975910
86	1_27979440
86	1_249198164
70	1_156122073
70	1_156128337
70	1_154523588
70	1_168397414
70	1_168402469
70	1_168405109
70	1_168405206
70	1_168406461
70	1_42216237
70	1_42218817
70	1_42219601
70	1_85792056
89	1_109074805
89	1_109075236
89	1_117326904
89	1_117328774
89	1_117337524
89	1_117337726
89	1_238070459
78	1_156063880
90	1_220915676
89	1_65832014
89	1_232697524
70	1_99708099
70	1_99716524
70	1_14654587
70	1_14665131
90	1_220858180
90	1_220864784
90	1_220870459
90	1_220872429
70	1_198748601
89	1_12585596
86	1_15117818
1	1_58532228
86	1_2394648
86	1_27971092
70	1_116919519
70	1_116923792
70	1_116933372
70	1_116982850
70	1_116991956
70	1_116997215
70	1_238269705
89	1_236457293
70	1_230454043
70	1_230458324
89	1_63587046
70	1_120019818
70	1_97730864
70	1_97731687
86	1_177891999
70	1_73633165
70	1_73642232
70	1_73645830
86	1_243070467
86	1_243071916
70	1_156118282
86	1_196477499
86	1_196479571
89	1_168899457
89	1_157859367
48	1_44860224
70	1_2735418
89	1_232702196
86	1_11361427
89	1_4345678
89	1_4351888
89	1_39076855
70	1_79973439
89	1_38670259
89	1_236725048
86	1_247620834
89	1_105938823
89	1_105938987
86	1_65861660
89	1_35970441
70	1_240724339
70	1_240725281
70	1_110752261
56	1_38138079
72	1_85100180
89	1_208886391
89	1_208892145
70	1_102390166
89	1_201477813
89	1_201480039
86	1_65026618
86	1_65029076
89	1_58824988
78	1_113771607
89	1_156699977
89	1_117341809
86	1_244462773
86	1_64274356
86	1_64276098
86	1_64277035
70	1_35970441
1	1_208050002
1	1_208052237
70	1_15709307
89	1_162873525
89	1_234433747
70	1_177110936
89	1_159679636
89	1_159685136
89	1_159692692
89	1_159697475
89	1_159700039
89	1_159706560
70	1_237559533
70	1_42222438
70	1_42228019
86	1_35503107
86	1_35526102
86	1_36669372
86	1_234677551
70	1_75278726
70	1_160737568
70	1_237406445
70	1_237406569
86	1_68428049
86	1_68441949
86	1_229996754
86	1_237515037
70	1_236085251
70	1_77034771
70	1_77035346
70	1_77042252
70	1_77061507
70	1_85457066
86	1_27913228
86	1_27933024
86	1_27937456
86	1_27945359
86	1_27947812
70	1_120096881
70	1_229996754
70	1_237515037
70	1_230088714
70	1_230122054
1	1_48105228
1	1_48111699
1	1_48115276
1	1_48121954
1	1_48132895
1	1_48161984
70	1_156092991
70	1_54958670
70	1_117749809
70	1_117750799
86	1_196455824
86	1_196519023
86	1_196532200
70	1_73644577
87	1_196027132
90	2_213141908
70	2_108390945
70	2_113773330
70	2_168956989
86	2_238597790
86	2_8585604
70	2_86475443
70	2_169821132
70	2_76163817
86	2_237203674
70	2_121856202
89	2_158541885
89	2_19675496
89	2_19687207
70	2_70040144
70	2_118973898
70	2_118998844
89	2_109543883
70	2_103913203
89	2_158531989
70	2_121696149
70	2_121697346
70	2_121726447
70	2_121727565
70	2_169021742
70	2_169022315
70	2_169024068
70	2_169033984
70	2_1716062
70	2_69468695
86	2_12393033
70	2_1992844
70	2_118258797
70	2_119186889
86	2_234183738
86	2_14194649
86	2_234898867
70	2_171452765
70	2_121793137
70	2_121793782
70	2_185018296
70	2_80566637
70	2_80574477
70	2_80600505
86	2_240685455
70	2_4661878
70	2_4662560
70	2_4662775
70	2_86583240
89	2_233883703
89	2_34157896
89	2_34167731
89	2_34169330
89	2_34169616
89	2_242867913
89	2_242878225
89	2_199765094
89	2_199773949
86	2_27481652
86	2_27491694
73	2_15833099
73	2_23437780
89	2_148260350
89	2_161083666
86	2_6976190
70	2_71841175
89	2_108388933
89	2_108392670
89	2_52489867
90	2_18485535
89	2_162386309
86	2_26695338
86	2_14371461
86	2_14374195
89	2_139752498
86	2_8159804
89	2_19685625
89	2_34134789
70	2_118963038
70	2_118964860
89	2_233882493
86	2_34845441
86	2_39793579
70	2_122401005
70	2_122422088
70	2_72253553
70	2_80637407
89	2_37603944
70	2_190115240
70	2_123431555
86	2_18288255
86	2_8736243
86	2_230295585
70	2_69487977
70	2_69488349
70	2_174617984
89	2_195814889
89	2_195815416
70	2_104506942
70	2_84147567
86	2_11855147
86	2_16653570
86	2_16656766
86	2_119931424
89	2_150477548
89	2_209039396
86	2_21881282
86	2_29285065
89	2_73669235
70	2_168813141
86	2_86269163
70	2_127831641
89	2_16847447
90	2_44322186
1	2_138031845
1	2_138032513
89	2_6767108
70	2_1152946
1	2_207555748
70	2_67988586
70	2_67990407
70	2_85126597
89	2_5251121
89	2_5255465
89	2_171380643
89	2_242113819
86	2_5251121
86	2_5255465
86	2_171380643
86	2_242113819
89	2_51716954
86	2_8585797
86	2_8586099
89	2_199768244
86	2_236103775
86	2_236104693
86	2_9318143
89	2_60451897
66	2_3238675
66	2_3243238
66	2_3243694
66	2_3243725
70	2_67798503
70	2_67799081
70	2_114543890
70	2_114553262
89	2_164152001
86	2_40459645
86	2_123491513
89	2_51694663
86	2_16247017
86	2_227616748
86	2_227617735
86	2_227658130
89	2_139892619
70	2_204648661
86	2_235667580
86	2_235667626
70	2_173889333
89	2_196300251
89	2_35424835
89	2_35454001
89	2_35521970
89	2_161096189
89	2_173168503
89	2_77728995
89	2_77736014
70	2_112295707
89	2_240632655
70	2_77963913
89	2_218780196
70	2_177612065
70	2_122103861
70	2_122110142
70	2_122118112
70	2_122159694
70	2_122161850
70	2_122212519
70	2_122216419
89	2_60509450
86	2_225769259
89	2_65096800
70	2_210569141
70	2_170886411
89	2_6170400
89	2_6175070
86	2_11706478
86	2_45996694
86	2_235129776
86	2_238436481
70	2_69149788
89	2_16700897
89	2_60608117
70	2_103598208
70	2_103602505
89	2_172607201
86	2_117896623
86	2_118113568
86	2_237264358
86	2_31387058
1	2_55279628
1	2_55298668
1	2_55309966
1	2_55310104
89	2_34204879
70	2_112843397
90	2_213119367
89	2_52434138
86	2_16635965
70	2_160841307
70	2_163411530
70	2_117896623
70	2_118113568
70	2_192237058
89	2_103706580
89	2_103718625
89	2_103742570
89	2_103756038
89	2_233125254
70	2_204661621
86	2_171425267
86	2_202511579
86	2_202512449
86	2_202514201
86	2_39446051
1	2_138022356
90	2_179449131
90	2_179565068
89	2_37600427
70	2_119979724
87	2_29968626
70	3_99071360
70	3_99071987
70	3_99084862
86	3_7049917
70	3_137770687
70	3_161102719
86	3_124851233
70	3_99071647
89	3_180480576
89	3_140463730
70	3_194932126
70	3_194962593
70	3_194963352
70	3_194975720
70	3_69197919
70	3_69198887
86	3_130572996
70	3_135621652
70	3_138339907
70	3_138266635
70	3_138300769
89	3_149310583
89	3_149316122
89	3_144446910
89	3_133877481
89	3_133882406
89	3_133882409
89	3_133883502
89	3_133890941
89	3_127211046
89	3_74546101
89	3_53800222
1	3_97699340
78	3_16878299
86	3_56207448
86	3_56207634
86	3_56230867
70	3_194588619
70	3_194979407
70	3_143545699
89	3_74543312
70	3_171212802
86	3_131290201
69	3_72193422
89	3_31864479
70	3_98414883
89	3_168579637
89	3_69622470
89	3_130147813
70	3_188099251
89	3_176923955
89	3_21864270
89	3_134651011
89	3_127042543
89	3_196435697
70	3_176923955
89	3_64794743
86	3_58551248
70	3_71052376
86	3_131290333
89	3_21816589
89	3_21833043
86	3_56220993
89	3_195272207
1	3_158184220
89	3_191155776
70	3_139859628
89	3_54243848
70	3_134006651
70	3_95786227
86	3_7080267
86	3_7081285
89	3_181406274
89	3_181406452
70	3_135394429
70	3_66432845
70	3_1826741
90	3_124393490
90	3_124394276
70	3_168632238
89	3_14758055
70	3_87447949
70	3_87465669
89	3_124307861
89	3_129245469
89	3_129252793
1	3_194115777
1	3_194115840
1	3_194116991
87	3_182750044
89	3_65262367
89	3_88541612
70	3_119007221
70	3_119009953
89	3_55077562
70	4_11950638
70	4_94159851
70	4_157959931
70	4_189015865
86	4_48939131
70	4_170924585
86	4_34829761
86	4_53102576
70	4_10432508
70	4_26538742
70	4_79972156
86	4_156608394
86	4_156610736
70	4_72845549
70	4_82512505
86	4_155599455
86	4_155411104
86	4_155453972
86	4_155471470
70	4_85307909
86	4_178599771
86	4_178753484
70	4_174174689
70	4_174177653
70	4_174205734
70	4_133514059
70	4_171149711
89	4_90819674
89	4_171645207
89	4_125691221
89	4_125707202
89	4_90150963
89	4_109179605
89	4_130758675
89	4_134394037
70	4_136027395
90	4_137731357
87	4_155065107
70	4_82544924
70	4_170713166
86	4_184284354
89	4_38750680
70	4_74831831
86	4_155664083
89	4_162840766
86	4_41531648
86	4_155428326
70	4_82543496
70	4_24802412
86	4_53116695
78	4_165981142
86	4_178594906
86	4_178596794
70	4_82673585
86	4_64520892
70	4_135937116
89	4_125728477
86	4_156212002
70	4_96189813
70	4_6667293
70	4_183768013
89	4_174604104
89	4_174609693
70	4_179007298
86	4_54249273
70	4_180501487
87	4_103188709
3	4_30525668
89	4_185520068
70	4_158640682
86	4_36850850
90	4_76229254
1	4_45227797
3	4_8326026
86	4_129494050
89	4_90566935
89	4_90584840
89	4_125293267
1	4_86953247
86	4_31245064
86	4_31250706
89	4_175071673
69	4_126494881
86	4_56089259
78	4_80008107
89	4_66734932
86	4_34158442
86	4_158840495
89	4_73106712
70	4_85339322
90	4_131064634
90	4_131078699
90	4_131082346
70	4_172416533
70	4_179491966
70	4_181638149
70	4_181638924
70	4_85528141
70	4_80008107
86	4_178455524
86	4_184142598
78	4_99705942
70	4_166944581
86	4_154736225
70	4_178455524
70	4_184142598
89	4_180229140
86	4_40571069
89	4_11411997
86	4_178153833
70	4_169314140
70	4_7494168
86	4_38939116
70	4_82012206
86	5_78617002
86	5_83073559
86	5_93849756
70	5_67029147
70	5_67047883
70	5_67048063
70	5_67060992
70	5_103096646
86	5_147605658
86	5_51733168
89	5_72728830
89	5_72822699
86	5_138397525
86	5_147638851
86	5_147640097
89	5_127125762
86	5_34811080
70	5_115121709
70	5_121565804
70	5_121608963
70	5_121609221
70	5_106625914
86	5_150657130
86	5_150657769
86	5_150659204
70	5_166601281
89	5_162082873
70	5_173162010
70	5_73311323
70	5_124138736
70	5_91002428
70	5_75200884
86	5_148240481
86	5_149102040
89	5_127069487
86	5_31809566
86	5_138436392
89	5_58579722
89	5_25978946
89	5_83717180
1	5_43388439
1	5_43401384
89	5_30930971
89	5_30933250
86	5_138401773
86	5_138512556
89	5_169538978
70	5_76729714
70	5_76791322
70	5_4651632
70	5_176209414
89	5_128029788
70	5_173124941
70	5_116173791
70	5_116176431
70	5_121592563
70	5_10914151
70	5_86366246
70	5_7792917
70	5_131744101
89	5_127120041
70	5_63860337
89	5_177882205
70	5_9292221
70	5_32500158
70	5_12777574
70	5_129648250
70	5_66226741
70	5_66229367
86	5_148193240
70	5_7797766
70	5_76670376
70	5_176231371
70	5_94345366
70	5_126973795
70	5_91027493
70	5_71893394
70	5_90996643
70	5_76728837
70	5_76729409
78	5_167877068
89	5_32002418
89	5_30938719
89	5_111891417
89	5_167082941
87	5_55707976
69	5_37845536
69	5_37874206
69	5_37874409
86	5_37734363
86	5_37751724
7	5_136426367
70	5_86019612
89	5_33909843
89	5_5729063
89	5_29721456
89	5_78190471
89	5_117959756
70	5_168284095
56	5_66226798
56	5_66229586
86	5_150903601
86	5_49888563
86	5_90009941
86	5_95839515
70	5_85339189
1	5_158245189
70	5_67930745
86	5_54281715
18	5_107006446
70	5_72425953
70	5_93372565
70	5_93050168
70	5_93079288
70	5_93080508
70	5_5729063
70	5_29721456
70	5_78190471
70	5_117959756
86	5_34816769
70	5_8429773
78	5_168411374
89	5_83879050
86	5_95824928
86	5_173836920
69	5_37861581
69	5_37869699
89	5_150462576
89	5_14881102
86	5_68449913
86	5_83136574
89	5_177881763
86	5_53867775
86	5_41786266
89	5_107080180
70	5_55985305
70	5_55988086
70	5_55988122
70	5_87536283
70	5_11647338
70	5_10905445
70	5_10906651
89	5_153102676
70	5_68449913
70	5_83136574
70	5_169469088
89	5_67409074
70	5_31922718
89	5_167076663
70	5_52293721
89	5_67671060
89	5_111895379
70	5_118638530
70	5_118640171
70	5_118643300
70	5_118645200
70	5_118645660
87	5_64401565
89	5_159975072
70	5_76728039
89	5_36028499
78	5_168409096
70	6_126346635
70	6_126385981
86	6_110652132
86	6_106086124
70	6_89301606
70	6_85733109
70	6_13371442
70	6_132476741
70	6_90923430
86	6_54205871
70	6_877124
89	6_36759344
86	6_121476980
86	6_121491472
70	6_126402418
86	6_121188635
70	6_95136180
70	6_81607383
70	6_81615591
70	6_81619103
89	6_170558998
86	6_43775900
86	6_113624917
70	6_115147966
86	6_54239250
86	6_54256113
70	6_134709696
86	6_76768259
78	6_6598459
86	6_94012241
89	6_1906861
86	6_89633340
86	6_89654319
70	6_138547964
86	6_54179774
70	6_239364
86	6_84817365
70	6_136916689
89	6_39796910
89	6_39800175
70	6_10210958
70	6_10211788
89	6_158407701
70	6_145587514
70	6_13294117
86	6_88971466
70	6_100936999
1	6_21233144
70	6_125515056
89	6_111784919
89	6_102281668
86	6_85845072
90	6_6822959
86	6_81165962
1	6_10251443
70	6_107462916
70	6_51146577
89	6_170235482
86	6_99827283
89	6_42322514
69	6_3694221
70	6_167187771
70	6_102123142
70	6_75567726
70	6_125441790
70	6_159524193
89	6_170593730
86	6_5866309
70	6_75797800
70	6_118498159
86	6_42240704
89	6_4066807
78	6_124141597
70	6_75637216
70	6_138862604
89	6_38250780
89	6_138766247
89	6_138782143
70	6_100190582
70	6_100190852
86	6_84672161
90	6_94626687
90	6_94640147
69	6_3666367
69	6_3681515
69	6_3685643
70	6_145573380
70	6_145584096
89	6_34218718
89	6_98234067
89	6_161395857
86	6_39951648
89	6_47311798
70	6_86350405
89	6_107919402
70	6_14517404
89	6_93667780
70	6_10210339
86	6_44534397
86	6_99787606
89	6_39151595
89	6_90001542
86	6_121205783
72	6_3006687
89	6_107953159
86	6_123961827
89	6_22050187
72	6_2810531
56	6_23389760
87	6_74279575
73	6_169719726
70	6_98234067
86	6_44752436
89	6_18862004
70	6_12084150
89	6_23434028
70	6_82642887
70	6_82659401
89	6_24612902
90	6_6827756
72	6_15268260
70	6_95145888
86	6_84709170
86	6_84716154
86	6_110651092
86	6_113806879
70	6_106316464
70	6_133296594
70	6_133297630
89	6_164595753
89	6_164599314
62	6_111245136
70	6_146765746
86	6_144039537
77	6_5084139
70	6_152376972
70	6_103235543
86	6_88813412
70	6_79145957
89	6_34233452
70	6_83620966
70	6_144039537
70	6_134461880
89	6_21808894
78	6_6541883
86	6_159478308
70	6_147933951
70	6_110421361
86	6_6301498
89	6_124145596
70	6_118494825
86	6_42248104
86	6_42258293
86	7_13230570
70	7_153385998
70	7_22220157
86	7_132293840
70	7_154163824
86	7_134343327
70	7_16831537
86	7_131356509
86	7_149665191
70	7_12300659
70	7_146501346
70	7_146533526
70	7_121580519
70	7_141025273
86	7_137566421
86	7_151599490
89	7_14876917
89	7_14878204
89	7_14879672
89	7_14888418
89	7_14897852
89	7_14911124
89	7_154149286
70	7_11421383
70	7_14434649
70	7_27413263
70	7_152669583
70	7_11660326
89	7_51947068
89	7_117027000
89	7_155973733
86	7_139546846
89	7_73108924
89	7_83998821
89	7_84163284
70	7_158875394
70	7_158875670
72	7_20651751
72	7_20664030
70	7_93129686
70	7_93130997
90	7_21512722
70	7_99260092
70	7_148163784
89	7_14891173
70	7_157202934
70	7_12319434
70	7_12320020
70	7_12322548
70	7_12323757
70	7_146398025
70	7_29753710
70	7_12335168
70	7_140179500
89	7_37430086
86	7_151437958
86	7_137556148
86	7_137557122
86	7_137558098
86	7_137558911
86	7_137559455
86	7_137561273
86	7_137562504
86	7_137562607
70	7_92279693
70	7_146373024
70	7_146374523
70	7_119907779
70	7_156829579
70	7_141030552
1	7_62689334
70	7_98583246
70	7_98583791
70	7_98626468
70	7_98627463
70	7_109593388
86	7_36031972
89	7_38491192
78	7_98411352
70	7_149499534
86	7_157617978
70	7_147332647
70	7_147333321
86	7_154051307
86	7_154064259
89	7_154157519
89	7_154148170
89	7_89883129
70	7_2221949
70	7_2225215
70	7_2237322
70	7_154962216
90	7_16606751
89	7_150801238
89	7_155965552
89	7_155966041
70	7_93159402
70	7_93175689
89	7_4718631
86	7_30404788
86	7_30407445
89	7_22609655
89	7_6212911
70	7_132050919
70	7_13859600
86	7_149678982
70	7_116758761
70	7_2286347
89	7_98311136
86	7_154037493
86	7_154037662
86	7_154044183
70	7_26409273
89	7_28498491
70	7_12334083
70	7_20449122
70	7_155004024
5	7_153984326
70	7_850315
86	7_156910420
78	7_46261798
86	7_158175731
70	7_144304675
86	7_108478285
70	7_79887832
89	7_17070237
70	7_111829150
70	7_11199440
70	7_15776583
70	7_46261798
89	7_14306915
86	7_7166840
86	7_17501609
86	7_8879870
86	7_8882309
89	7_36979078
89	7_90566527
89	7_14915018
89	7_14915289
70	7_7166840
70	7_17501609
70	7_9161097
86	7_153266855
70	7_36060227
78	7_44611009
78	7_44612229
78	7_44612992
89	7_6203371
70	7_109592300
70	7_16733167
70	7_92051901
70	7_147449539
70	7_93528312
70	7_30443215
70	8_36634382
86	8_47405179
89	8_17268009
70	8_10253455
86	8_25150603
70	8_39008680
70	8_12983664
70	8_122128122
86	8_1065718
86	8_25162736
70	8_13363052
70	8_35718297
70	8_67341378
70	8_37246921
70	8_37253472
70	8_37261465
70	8_37266814
1	8_86017143
1	8_86037592
70	8_42323980
86	8_1154645
89	8_142684336
70	8_15002581
70	8_13353193
70	8_13354119
70	8_13356802
70	8_13357587
69	8_17237807
69	8_17239547
70	8_11019973
89	8_59072545
90	8_89774351
70	8_10817928
70	8_121841059
70	8_121841341
70	8_121846538
70	8_121853405
70	8_121855464
70	8_74054875
89	8_4516591
86	8_261128
70	8_51685820
70	8_51721723
70	8_35769316
70	8_35855973
70	8_12966620
70	8_13379638
70	8_5154664
70	8_5158155
70	8_77539081
22	8_9291998
89	8_142698496
70	8_9134584
89	8_17012818
89	8_17929475
89	8_18963623
56	8_110807338
56	8_110812075
89	8_55053434
89	8_16635861
89	8_16640023
89	8_4501278
89	8_143987310
70	8_11013009
70	8_17012818
70	8_17929475
70	8_18963623
70	8_52441937
70	8_52442708
89	8_120063704
70	8_27751360
70	8_5169388
70	8_11093308
90	8_129572483
70	8_133687623
72	8_141541881
86	8_3018344
70	8_74049176
87	8_24634322
70	8_17708904
89	8_54780174
78	8_113605703
78	8_113647451
70	8_3018344
70	8_139984111
73	8_23185534
89	8_70449731
70	9_72326135
86	9_129552881
86	9_129567832
86	9_126299078
86	9_126304695
86	9_123105974
70	9_125424277
89	9_81680914
89	9_9843265
89	9_9859214
89	9_9861006
70	9_79293847
89	9_38031728
86	9_129557967
70	9_22606575
89	9_639147
89	9_127220829
70	9_123343963
70	9_125784265
86	9_123093659
70	9_121323466
70	9_136771389
89	9_103585379
89	9_9848393
89	9_26891902
89	9_26911025
89	9_9831209
89	9_9836246
89	9_84905740
70	9_25500044
70	9_76101641
70	9_79302025
70	9_30191185
70	9_20395169
89	9_9918634
70	9_36532015
70	9_122867672
70	9_25326544
70	9_23262261
70	9_23283415
89	9_20022425
86	9_13553285
70	9_71536973
86	9_13564273
89	9_103598789
90	9_113342595
90	9_113343093
90	9_113344843
90	9_113365908
86	9_132130971
70	9_18327646
70	9_132038784
70	9_101338946
70	9_29253133
70	9_125919800
78	9_87600078
89	9_9805496
89	9_9795214
89	9_84846057
86	9_121080656
86	9_121125496
87	9_104555236
86	9_120304379
86	9_120305712
70	9_121842266
1	9_135971589
89	9_38043419
89	9_678837
86	9_26230779
87	9_112549118
87	9_112569438
70	9_20376952
70	9_20391782
89	9_88258147
70	9_130645262
70	9_23259295
89	9_78659915
70	9_123280950
86	9_127194892
87	9_112586810
87	9_112593128
87	9_112594535
70	9_119877893
70	9_119878770
70	9_119881430
70	9_119885245
89	9_17419424
70	9_101329629
89	9_20095519
89	9_715584
86	9_111034888
86	9_111036078
86	9_124516590
70	9_135600687
86	9_16527829
86	9_76371733
86	9_99285693
86	9_99294285
86	9_127310242
86	9_127320204
70	9_18945868
70	9_18959317
70	9_18960393
89	9_106067880
70	9_84228593
70	9_84230322
86	9_120517921
70	9_16527829
70	9_76371733
70	9_99285693
70	9_99294285
70	9_127310242
70	9_127320204
86	9_124883513
86	9_124884007
70	9_132653055
62	9_112549118
62	9_112569438
70	9_25570148
78	9_92444702
3	9_14078878
70	10_15538383
70	10_15429838
70	10_15439080
70	10_15455762
70	10_15463316
70	10_69907983
70	10_87717641
70	10_1412068
70	10_37068310
70	10_123310871
89	10_34454454
70	10_108734898
70	10_11306494
70	10_11306560
70	10_25240084
70	10_29557959
70	10_48490495
89	10_22493296
89	10_118167864
70	10_20168935
70	10_24195798
70	10_32062105
70	10_32062727
70	10_34228165
86	10_79785825
70	10_135349367
70	10_123277742
70	10_123279745
70	10_123287786
89	10_72190589
89	10_72212995
90	10_10064228
70	10_116686929
70	10_116696928
70	10_66013548
70	10_71052469
89	10_122902140
89	10_122911702
70	10_7773977
70	10_36474955
70	10_70088225
89	10_108686586
70	10_29421591
70	10_89327517
70	10_11464063
89	10_89442697
89	10_89445932
70	10_118474186
86	10_69902919
70	10_69908157
70	10_131498305
70	10_30723706
70	10_34229595
70	10_48533378
70	10_48550936
70	10_10958202
70	10_10968124
89	10_72204961
89	10_122889802
89	10_113325898
89	10_113334841
70	10_15515669
89	10_58360788
70	10_65793528
66	10_42905510
89	10_30576938
89	10_30582897
89	10_124506648
70	10_65973509
70	10_65998376
86	10_78155142
70	10_123323962
89	10_89349905
89	10_89366175
70	10_109672105
69	10_99629108
86	10_77195471
89	10_29473575
70	10_128285638
70	10_128291618
89	10_132137042
89	10_68628573
67	10_135400518
78	10_77294279
89	10_122878281
89	10_122879869
89	10_130415069
89	10_112561907
70	10_686299
70	10_743836
70	10_122733927
70	10_118149341
70	10_24133028
89	10_113504281
89	10_113506422
5	10_119499024
70	10_100991374
70	10_101077453
12	10_21253711
89	10_132662431
70	10_131203176
70	10_108349925
89	10_91995319
70	10_85869484
70	10_85887517
67	10_42905510
70	10_129452789
70	10_129470209
67	10_43043832
70	10_55854146
86	11_80152165
70	11_29598857
70	11_29605945
70	11_29609480
70	11_21033463
70	11_21034502
70	11_21044896
86	11_86288007
86	11_86290575
89	11_71648169
89	11_71713459
89	11_71733519
89	11_71794954
89	11_71815308
89	11_71821236
89	11_71822401
89	11_71823133
89	11_71839960
89	11_44444702
78	11_71039803
90	11_18741260
70	11_5973738
86	11_95494313
70	11_29023084
70	11_44952071
70	11_113978499
70	11_22747745
86	11_86288287
86	11_86290795
86	11_86292299
89	11_20405135
70	11_130526339
70	11_130535437
89	11_69344973
89	11_69346206
11	11_62541232
70	11_2576397
89	11_33864261
89	11_71574910
89	11_71579229
70	11_109190254
70	11_109199372
70	11_8551677
70	11_8585500
70	11_8586429
89	11_5527218
86	11_96634323
89	11_44884874
89	11_126870418
89	11_126874277
86	11_96651642
89	11_131295416
89	11_20485644
86	11_91844669
86	11_91845139
86	11_91845722
86	11_91845934
86	11_91852077
86	11_91863792
86	11_91871182
86	11_91873636
89	11_75571814
86	11_130518342
86	11_39598343
86	11_128271317
70	11_26303605
70	11_29013897
86	11_86291625
89	11_84533033
78	11_128271317
89	11_6067208
70	11_111461830
86	11_91135683
89	11_44852738
1	11_130369916
89	11_74916695
89	11_74916847
89	11_74918538
70	11_114033738
86	11_126003845
86	11_126004075
86	11_126006909
89	11_75622983
86	11_39603580
89	11_6060792
89	11_18752141
70	11_103532648
70	11_103535823
70	11_103540542
86	11_39526762
78	11_90991494
70	11_26510161
90	11_19562870
90	11_19580327
86	11_90562153
86	11_90562700
86	11_90562990
86	11_90563839
86	11_90563921
86	11_90565684
86	11_90566585
86	11_90566590
86	11_90566737
86	11_90572375
70	11_127693694
70	11_128310630
70	11_133527267
70	11_133692140
70	11_132978361
70	11_90562153
70	11_90562700
70	11_90562990
70	11_90563839
70	11_90563921
70	11_90565684
70	11_90566585
70	11_90566590
70	11_90566737
70	11_90572375
89	11_74895213
86	11_39605069
86	11_39605868
70	11_43955783
86	11_100192261
86	11_130395237
86	11_21923459
89	11_124995196
70	11_115778897
70	12_293267
86	12_12465936
86	12_127131829
70	12_63920457
70	12_63979105
86	12_13295264
86	12_13296185
86	12_13298136
86	12_10253713
86	12_23261452
86	12_13874297
86	12_17319646
70	12_15616259
89	12_32948216
89	12_32973881
86	12_13290544
86	12_15824419
70	12_2420607
89	12_58715520
70	12_114158341
70	12_15603024
70	12_15609365
89	12_10003842
78	12_109493950
89	12_104438019
89	12_100918480
70	12_64242886
89	12_45454504
89	12_34756688
89	12_94049169
89	12_34020094
86	12_10614641
89	12_38802284
89	12_38803259
86	12_117000755
89	12_22414484
70	12_109298509
86	12_22108301
70	12_3356234
86	12_23364998
86	12_23371400
86	12_23431557
86	12_23450040
70	12_5670928
70	12_26079765
70	12_26082580
70	12_26090514
89	12_101962013
89	12_101949312
89	12_101951083
89	12_32963212
86	12_19932384
70	12_104373955
86	12_59263297
86	12_22111253
89	12_92063376
89	12_92065305
86	12_14095214
70	12_107841479
86	12_15384900
86	12_15409544
90	12_11810283
70	12_73014917
89	12_54138748
86	12_13065709
89	12_7953997
89	12_19416896
89	12_19426795
70	12_68594364
89	12_33160122
89	12_33184018
89	12_33199785
89	12_33214202
86	12_92030212
89	12_96204323
89	12_96215456
86	12_15560196
70	12_13065709
89	12_85025460
70	12_101716596
86	12_114026006
70	12_3165855
70	12_380411
70	12_383571
70	12_386109
70	12_388312
70	12_415056
70	12_432545
70	12_492285
78	12_56582192
89	12_94016742
89	12_2132495
70	13_101917585
70	13_113940961
70	13_113942301
70	13_113978690
70	13_22652247
70	13_20887718
70	13_110762660
70	13_24774699
70	13_98271386
86	13_52465279
86	13_52477005
89	13_73974686
89	13_73976822
89	13_73985283
89	13_73990785
78	13_95910017
86	13_22560282
89	13_102164566
89	13_102177837
89	13_102220193
89	13_102220397
89	13_102226666
89	13_102237225
89	13_40034676
86	13_72448666
86	13_72463541
70	13_60174482
70	13_110963676
70	13_61951835
70	13_112597716
70	13_112598727
70	13_93515192
70	13_93532863
70	13_112788833
70	13_45959284
70	13_94258470
70	13_45648869
86	13_61955253
89	13_71851899
89	13_60587466
89	13_60598915
89	13_60647120
89	13_50488855
89	13_50624784
89	13_50626870
89	13_40038088
89	13_101587845
70	13_46916327
89	13_73988136
89	13_32243031
89	13_32248848
73	13_112768913
70	13_36785135
86	13_72441958
86	13_72443242
86	13_34951646
70	13_48100670
89	13_102176244
70	13_94904571
70	13_104286854
70	13_104288569
70	13_104290078
89	13_108515288
70	13_110664929
70	13_110665421
70	13_110665489
89	13_59753599
89	13_71893186
70	13_79685863
90	13_108240239
89	13_95555716
70	13_24077576
70	13_34759954
70	13_34762497
70	13_34780718
70	13_34789703
18	13_33784666
1	13_90643712
70	13_97082304
70	13_104333419
4	13_92212151
87	13_38043268
86	13_33555320
70	13_86632597
70	13_26239037
70	13_26239818
86	14_23780222
70	14_79458290
86	14_37175718
86	14_99377959
70	14_79549465
86	14_57194970
86	14_99380086
70	14_67875511
70	14_57920137
70	14_57920403
86	14_61555093
86	14_61572949
89	14_96646071
86	14_34316317
70	14_63412497
86	14_65294928
70	14_66707190
70	14_66743398
70	14_66862874
70	14_66873029
89	14_101135318
89	14_101135965
89	14_44376326
86	14_73391593
70	14_88744742
70	14_37137523
86	14_56203972
70	14_73387139
86	14_57619964
70	14_84245916
70	14_84252183
70	14_61530670
86	14_56434132
70	14_74922053
70	14_61218239
70	14_61226427
70	14_62102021
86	14_55762025
86	14_55766363
89	14_56229064
86	14_42219549
70	14_61132667
70	14_74893933
89	14_79684922
89	14_77506319
89	14_77516964
70	14_94201926
86	14_65481018
70	14_62137615
86	14_72319100
86	14_72321962
86	14_100065018
89	14_27218970
70	14_66845770
89	14_36300102
86	14_66478828
70	14_67048088
70	14_67075665
70	14_67086940
70	14_67102383
70	14_67106634
70	14_67107783
70	14_67417083
70	14_67600169
70	14_67654476
86	14_29811758
86	14_36944188
70	14_81997679
70	14_81999317
86	14_74835298
89	14_95970759
86	14_59469673
90	14_62822759
90	14_62826567
87	14_28465658
86	14_49812928
86	14_63327546
70	14_66441939
70	14_79460684
70	14_79468067
86	14_55948877
70	15_46263793
86	15_100796254
86	15_100796356
86	15_100797456
86	15_100799554
86	15_96546886
89	15_78937489
86	15_69097949
86	15_62997287
86	15_72610849
86	15_92315474
86	15_92316340
23	15_54397147
86	15_71476165
86	15_69735319
87	15_77296736
89	15_26326757
12	15_23004371
89	15_99290406
89	15_63154047
86	15_64244743
78	15_82415659
78	15_82423884
89	15_97897683
78	15_63175242
86	15_100561642
86	15_100565250
86	15_100569164
86	15_100573870
86	15_63014548
89	15_33045243
89	15_33047434
90	15_40338394
90	15_40358177
86	15_69851057
86	15_64366507
86	15_64383200
86	15_64433896
88	15_77296736
86	15_35906525
86	15_92378489
86	15_92379639
86	15_92384318
89	15_86489699
70	15_64703224
70	15_65040928
78	15_70037161
78	15_70043678
86	15_73230849
86	15_73231011
87	15_77201780
89	15_48389924
86	15_101692828
89	15_46620042
86	15_77980177
86	15_92094413
70	15_35385960
86	15_69822582
78	15_69965230
86	15_69907739
86	15_95949272
86	15_48514309
86	15_35102940
86	15_35106360
86	15_92098706
86	15_69685800
86	15_69696249
86	15_69728949
86	15_69740350
86	15_100069110
70	15_61778580
89	15_47795256
89	15_54212323
89	15_54215480
89	15_60388522
86	15_91626824
89	15_42284974
89	16_28945569
89	16_83087450
86	16_23011719
89	16_86260960
89	16_86804847
86	16_8453542
70	16_3015263
70	16_4665287
86	16_86564225
86	16_86566115
89	16_86063743
70	16_15780367
86	16_11547873
70	16_4083105
70	16_4660342
89	16_20284032
89	16_10905034
89	16_27057034
86	16_10905034
86	16_27057034
70	16_16016846
86	16_11522419
56	16_83113673
89	16_84077733
89	16_84081565
89	16_84136233
89	16_86867197
86	16_11525922
89	16_84128050
89	16_78625719
70	16_7093767
70	16_7099593
89	16_56366748
70	16_4016943
70	16_4018425
89	16_86063764
89	16_78545984
90	16_78545984
89	16_20321467
69	16_62322141
86	16_7464386
86	16_7465748
86	16_80660388
87	16_81596710
86	16_5778335
86	16_50801702
86	16_52651596
90	16_20625259
70	16_5778335
70	16_50801702
70	16_52651596
1	16_5496294
87	16_434104
89	17_40904492
89	17_65004515
86	17_67109493
70	17_4100157
45	17_44814884
45	17_44815743
86	17_74204502
89	17_59626312
70	17_2815264
70	17_3037139
70	17_3045626
89	17_44816132
89	17_44831932
70	17_1559647
89	17_43000481
78	17_55345474
70	17_9742594
89	17_46738883
45	17_44816132
45	17_44831932
89	17_32988923
89	17_6544116
89	17_19313997
90	17_9717078
70	17_7474277
86	17_69686684
89	17_44814884
89	17_44815743
70	17_7292685
90	17_71980504
70	17_53803357
86	17_74836506
70	17_3618531
89	17_5836860
89	17_75889612
70	17_7758746
70	17_7777543
70	17_43945088
86	17_48662710
86	17_63013469
89	17_4426379
89	17_18899409
70	17_6462820
86	17_74191629
70	17_79964474
86	17_38518223
70	18_73138797
70	18_71035416
70	18_71035506
70	18_72876356
89	18_39885799
89	18_27624284
70	18_63485124
70	18_74725069
89	18_45763963
89	18_27570493
89	18_23137574
89	18_72349629
89	18_72370837
89	18_73782636
70	18_7327717
69	18_76530142
70	18_63575282
70	18_71035636
89	18_12195106
89	18_23149172
89	18_23159890
89	18_7497558
89	18_2143155
89	18_2149514
89	18_73788922
89	18_33105717
[truncated: 230 more rows]

## Sheet: README_GO
Column ID	Description
# Ontology	Ontology database
ID	Ontology ID
Desc	Ontology term description
Rank	Rank of significance
HyperP	Hypergeometric p-value
HyperFdrQ	FDR corrected p-value
RegionFoldEnrich	Fold enrichment
FgRegionsHit	Number of gQTLs in foreground in regulatory domain of genes with ontology term
BgRegionsHit	Number of gQTLs in background in regulatory domain of genes with ontology term
NumFgGenesHit	Number of genes with ontology term in foreground
NumBgGenesHit	Number of genes with ontology term in background
TotalGenes	Total number of genes
FgGeneNames	Genes with ontology term in foreground

## Sheet: LCL_GO
Ontology	ID	Desc	BinomRank	HyperP	HyperFdrQ	RegionFoldEnrich	ObsGenes	TotalGenes	Genes
GO Biological Process	GO:0030182	neuron differentiation	144	7.14e-13	2.3e-09	1.39	157	920	ADARB1,ADCYAP1,ALCAM,ALDH1A2,APBB2,ARID1B,ASCL1,AUTS2,AXIN1,BCL2,BMP4,BMP7,BTBD3,CAMSAP1,CDH11,CDNF,CEBPB,CEP290,CTNNA2,CTNNB1,CTNND2,CXCL12,CXCR4,DCC,DCLK2,DDR1,DHFR,DNMT3A,DSCAM,EN2,EPHA4,EPHA5,EPHB1,ERCC2,ERCC3,ETV1,EVX1,EXT1,FARP1,FAT4,FEZ1,FGF20,FGFR1,FLRT1,FLRT2,FOXG1,FOXN4,FZD3,GABRB3,GAP43,GDNF,GFRA4,GLI2,GLI3,GPM6A,GRIP1,HCN1,HDAC9,HELT,ID2,INHBA,IRX5,ISL1,ITGA1,JAG1,KIRREL3,KLHL1,LEF1,L…
GO Biological Process	GO:0045597	positive regulation of cell differentiation	307	1.47e-11	3.15e-08	1.33	146	868	ACVR1B,ACVRL1,ADA,ADAMTS20,ADAMTS9,ADCYAP1,ADRA2C,ALX1,ARHGEF7,ARNTL,ASCL1,ATF1,BCL2,BEND6,BMP2,BMP4,BMP7,BRAF,BRINP3,BTG1,CD27,CD34,CD83,CDH15,CDH5,CEBPB,CMKLR1,CRKL,CSF3,CTGF,CTNNA2,CTNNB1,CUX2,CXCL12,CXCR4,DKK1,DOCK1,DSCAM,DUSP10,EEF2K,ENSG00000117598,EPHA4,EZH2,FADD,FAM150B,FAM20C,FEZ1,FGF20,FGFR1,FOXC1,FOXG1,FOXO3,FZD3,GATA4,GDNF,GLI2,GLI3,GOLGA4,HAS2,HGF,HLX,IGFBP3,IL15,INHBA,ISL1,ITPKB,JAG…
GO Biological Process	GO:0048666	neuron development	288	1.8e-08	1.37e-05	1.35	119	740	ADARB1,ADCYAP1,ALCAM,APBB2,ARID1B,ASCL1,AUTS2,BCL2,BMP7,BTBD3,CAMSAP1,CDH11,CDNF,CEP290,CTNNA2,CTNNB1,CTNND2,CXCL12,CXCR4,DCC,DCLK2,DDR1,DHFR,DSCAM,EN2,EPHA4,EPHA5,EPHB1,ETV1,EXT1,FARP1,FAT4,FEZ1,FGFR1,FLRT1,FLRT2,FOXG1,FZD3,GABRB3,GAP43,GDNF,GFRA4,GLI2,GLI3,GPM6A,GRIP1,HCN1,IRX5,ISL1,ITGA1,KIRREL3,KLHL1,LGI1,LHX4,LMX1A,LRP12,MAP2,MYT1L,NCAM2,NCK2,NDN,NEDD4,NFIB,NGF,NGFR,NOTCH1,NPY,NR2E1,NRP1,NRP…
GO Biological Process	GO:0045165	cell fate commitment	380	1.98e-08	1.42e-05	1.57	50	226	ASCL1,AXIN1,BCL2,BMP2,BMP4,BRAF,CEBPB,CTNNB1,EBF2,ELF5,EVX1,EYA2,FGF10,FOXG1,FOXN4,GAP43,GLI2,GLI3,ID2,ISL1,JAG1,KLF4,MYT1L,NOTCH1,NR2E1,NR2F2,NRG1,NRP1,OLIG3,PAX2,POU4F1,PRDM1,PROX1,PRRX1,PTCH1,RAB10,RAG2,RBPJ,ROR2,RORA,SHH,SMAD5,SOX1,SOX9,SPRY2,TBX3,TENM4,TLX3,WNT7A,ZNF521
GO Biological Process	GO:0001568	blood vessel development	455	2.53e-08	1.63e-05	1.4	82	456	ACVRL1,ADAMTS9,ALDH1A2,ANTXR1,ANXA2,ARHGAP24,BMP4,C5orf42,CD34,CDH5,CHD7,COL1A2,COL3A1,COL5A1,COL8A1,CRKL,CTGF,CTNNB1,E2F8,EGR3,EPHB1,ESM1,FAM105B,FGF10,FGFR1,FOXC1,FOXO1,GLI3,GNA13,HAS2,JAG1,LEF1,MAP2K1,MCAM,MEIS1,MYH9,NDNF,NEDD4,NOTCH1,NR2F2,NRP1,NRP2,PAXIP1,PDCL3,PDGFA,PIK3CG,PKNOX1,PLG,PRCP,PRDM1,PRICKLE1,PRKD1,PROP1,PROX1,PRRX1,RBPJ,RHOB,ROBO1,RORA,S1PR1,SEMA3E,SFRP2,SHB,SHH,SLIT2,SMAD7,STAB…
GO Biological Process	GO:0031175	neuron projection development	372	3.2e-08	1.97e-05	1.37	98	581	ADARB1,ADCYAP1,ALCAM,APBB2,ARID1B,AUTS2,BCL2,BMP7,BTBD3,CAMSAP1,CDH11,CDNF,CTNNA2,CTNNB1,CTNND2,CXCL12,CXCR4,DCC,DDR1,DHFR,DSCAM,EPHA4,EPHA5,EPHB1,ETV1,EXT1,FARP1,FEZ1,FLRT1,FLRT2,FOXG1,FZD3,GAP43,GDNF,GFRA4,GLI2,GLI3,GPM6A,GRIP1,ISL1,ITGA1,KIRREL3,KLHL1,LGI1,LHX4,LMX1A,LRP12,MAP2,NCAM2,NCK2,NDN,NEDD4,NFIB,NGF,NGFR,NOTCH1,NPY,NR2E1,NRP1,NRP2,NRXN3,NTF3,NTN1,NUMB,PAK2,PARD3,PARD6B,PAX2,PIK3R1,PLXN…
GO Biological Process	GO:0003007	heart morphogenesis	398	1.07e-07	4.76e-05	1.6	48	224	ACVRL1,ALDH1A2,BMP2,BMP4,BMP7,CHD7,COL11A1,COL5A1,DLC1,FAT4,FHL2,FLRT2,FOXC1,FOXN4,GATA4,HAS2,ISL1,JAG1,NEDD4,NIPBL,NOTCH1,NPY2R,NRG1,NRP1,NRP2,PKP2,POU4F1,PROX1,PTCH1,RARB,RBPJ,RXRA,S1PR1,SFRP2,SHH,SHOX2,SMAD7,SOX11,SOX9,SPRY1,TBX20,TBX3,TBX5,TEK,TGFBR2,TTN,VEGFA,ZFPM2
GO Biological Process	GO:0048592	eye morphogenesis	209	5.16e-07	0.000139	1.98	34	142	AXIN1,BMP4,BMP7,CEP290,COL5A1,COL8A1,CTNNB1,DSCAM,EFEMP1,EPHB1,FOXN4,GLI3,HCN1,HMGN1,IRX5,JAG1,MEIS1,MFN2,NIPBL,OLFM3,PAX2,PDE6C,PRDM1,PROX1,PTN,PVRL1,RARB,SOX1,SOX11,SOX9,TENM3,TFAP2A,THY1,VEGFA
GO Biological Process	GO:0048646	anatomical structure formation involved in morphogenesis	242	5.28e-07	0.000139	1.4	123	820	ACVRL1,ADA,ADAM12,ALX1,ANXA2,ARHGAP24,AXIN1,BMP4,BMP7,CAPN3,CASC5,CD34,CEP290,COL11A1,COL8A1,CSF3R,CTGF,CTNNB1,CXCL13,DKK1,DLC1,DSCAM,E2F8,EGR3,ELF5,ENSG00000258724,EPHB1,ERCC2,ESM1,EXT2,EYA2,FAM105B,FAM20A,FAM20C,FGF10,FGFR1,FHL2,FOXC1,FOXN4,FOXO1,FZD3,GDNF,GLI2,GLI3,GNA13,IGSF22,INHBA,ISL1,JAG1,KDM4C,KLF4,KLHL6,KRT8,LEF1,LHX5,LMO4,MAP2K1,MCAM,MEIS1,MFN2,MTHFD1L,MYH9,MYOM2,NDNF,NEBL,NFIB,NOS1,NO…
GO Biological Process	GO:0048663	neuron fate commitment	214	9.82e-07	0.000222	2.36	21	68	ASCL1,AXIN1,BMP4,EVX1,FOXG1,FOXN4,GLI2,GLI3,ID2,ISL1,MYT1L,NOTCH1,NRG1,OLIG3,POU4F1,PRRX1,RBPJ,SHH,SOX1,TLX3,ZNF521
GO Biological Process	GO:0048566	embryonic digestive tract development	159	2e-06	0.000374	3.05	14	35	ADA,ALDH1A2,FGF10,GLI2,GLI3,HLX,ID2,NIPBL,PKDCC,RARB,SALL1,SHH,SHOX2,SOX11
GO Biological Process	GO:0007507	heart development	439	2.15e-06	0.000396	1.39	77	466	ACVRL1,ADAMTS9,ALDH1A2,ARMC4,BMP2,BMP4,BMP7,C5orf42,CER1,CHD7,COL11A1,COL3A1,COL5A1,CRKL,CTNNB1,CXADR,DLC1,ECE1,FAT4,FHL2,FLRT2,FOXC1,FOXN4,GATA4,GLI2,GLI3,HAS2,HDAC9,ISL1,JAG1,LMO4,MAP2K1,NEBL,NEDD4,NIPBL,NOTCH1,NPPA,NPPB,NPY2R,NRG1,NRP1,NRP2,PKP2,PLCE1,POU4F1,PRDM1,PRICKLE1,PROX1,PTCH1,PTN,RARB,RBPJ,REST,ROBO1,RXRA,S1PR1,SALL1,SALL4,SFRP2,SGCD,SGCZ,SHH,SHOX2,SMAD7,SOX11,SOX9,SPRY1,TBX20,TBX3,TB…
GO Biological Process	GO:0035265	organ growth	244	2.77e-06	0.000489	2.28	21	72	BCL2,CER1,CYP19A1,FGF10,FGF7,FOXC1,GATA4,NOTCH1,NPPA,NPPB,OSTN,PSAPL1,RARB,RXRA,S1PR1,SHH,SOX9,SPRY2,TENM4,TGFBR2,UBE3A
GO Biological Process	GO:0003208	cardiac ventricle morphogenesis	433	2.77e-06	0.000489	1.98	21	72	CHD7,COL11A1,FOXC1,GATA4,ISL1,JAG1,NOTCH1,NPY2R,NRG1,PKP2,POU4F1,PROX1,RBPJ,RXRA,SFRP2,SMAD7,SOX11,TBX20,TBX5,TGFBR2,ZFPM2
GO Biological Process	GO:0098727	maintenance of cell number	340	5.72e-06	0.00082	1.89	31	137	BCL9,BRAF,CTNNB1,ELF5,EZH2,FGF10,FOXD3,FOXO1,FOXO3,FUT10,JAG1,KLF4,MCPH1,MED21,MED30,NIPBL,NOTCH1,NR2E1,PBX1,PRDM16,PROX1,PRRX1,RBPJ,SALL1,SALL4,SOX9,SS18,TBX3,WNT7A,ZCCHC11,ZHX2
GO Biological Process	GO:0003197	endocardial cushion development	221	6.31e-06	0.000866	2.87	14	38	ACVRL1,BMP2,BMP4,BMP7,GATA4,ISL1,JAG1,NEDD4,NOTCH1,RBPJ,SOX9,TBX20,TBX5,TGFBR2
GO Biological Process	GO:0009792	embryo development ending in birth or egg hatching	489	6.28e-06	0.000871	1.36	87	560	ACVR1B,ACVRL1,ADA,ADAM10,ALDH1A2,ALX1,ALX4,APBA2,AXIN1,BMP2,BMP4,BMP7,CEBPB,CHD7,CHD8,COL11A1,COPS3,CTNNB1,DKK1,DLC1,DMRT2,DNAJB6,E2F8,ECE1,ERCC2,EVX1,EXT1,FERD3L,FGFR1,FLCN,FOXC1,FOXD3,FZD3,GCM2,GLI2,GLI3,GNA13,INPP5B,IRX5,ISL1,KDM4C,KLF2,KRT8,LEF1,LMO4,LMX1B,MAP2K1,MBNL1,MED21,MFN2,MMP16,MTHFD1L,MYH9,NIPBL,NOTCH1,NR2F2,PAX2,PBX1,PCDH8,PLG,PLXNA2,PRDM1,PRICKLE1,PROX1,PRRX1,PTCH1,RBM46,RBPJ,ROR2,…
GO Biological Process	GO:0001708	cell fate specification	311	1.07e-05	0.00132	2.1	20	72	ASCL1,CTNNB1,EVX1,EYA2,GLI2,GLI3,ISL1,MYT1L,NOTCH1,NRP1,OLIG3,PAX2,POU4F1,PTCH1,RBPJ,SHH,SOX1,SOX9,TENM4,TLX3
GO Biological Process	GO:0019827	stem cell population maintenance	334	1.18e-05	0.0014	1.91	30	135	BCL9,BRAF,CTNNB1,ELF5,FGF10,FOXD3,FOXO1,FOXO3,FUT10,JAG1,KLF4,MCPH1,MED21,MED30,NIPBL,NOTCH1,NR2E1,PBX1,PRDM16,PROX1,PRRX1,RBPJ,SALL1,SALL4,SOX9,SS18,TBX3,WNT7A,ZCCHC11,ZHX2
GO Biological Process	GO:0048593	camera-type eye morphogenesis	427	1.17e-05	0.00141	1.8	26	109	BMP4,BMP7,COL8A1,CTNNB1,DSCAM,EPHB1,FOXN4,GLI3,HCN1,HMGN1,IRX5,JAG1,MEIS1,MFN2,PAX2,PDE6C,PROX1,PTN,PVRL1,SOX1,SOX11,SOX9,TENM3,TFAP2A,THY1,VEGFA
GO Biological Process	GO:0030850	prostate gland development	283	1.74e-05	0.00189	2.56	14	41	BMP4,CTNNB1,CYP19A1,FEM1B,FGF10,GLI2,GLI3,NOTCH1,PSAPL1,PTCH1,RXRA,SHH,SOX9,UBE3A
GO Biological Process	GO:0040017	positive regulation of locomotion	200	3.22e-05	0.00315	1.61	73	469	ACVR1B,ADAM10,ARHGEF7,BCL2,BMP2,BMP4,BMP7,CCL3,CCR7,CD40,CHMP4C,CMKLR1,CPNE3,CXCL12,CXCL13,DIAPH1,DOCK1,DOCK8,DSCAM,ENSG00000113811,FADD,FAM110C,FGF10,FGF7,FGFR1,HAS2,HDAC4,HDAC9,HGF,HSPB1,IGF1R,IL16,KIAA1462,LEF1,MCAM,NIPBL,NOTCH1,NRP1,NRP2,NTF3,NTN1,NUMB,OPRK1,PDGFA,PDGFC,PIK3R1,PODXL,PREX1,PRKD1,PROX1,PTPRC,RHOB,ROR2,RRAS2,S1PR1,SEMA3A,SEMA6A,SEMA6D,SLIT2,SOX9,SPRY2,TAC1,TACR3,TEK,TGFBR2,THBS1…
GO Biological Process	GO:0008285	negative regulation of cell proliferation	434	3.59e-05	0.00343	1.36	95	653	ACVRL1,ADARB1,ADCYAP1,ALDH1A2,ASPH,B4GALT7,BCHE,BCL2,BMP2,BMP4,BMP7,BTG1,C18orf54,CCL23,CDH5,CEBPB,CER1,CTBP2,CTNNB1,CUL1,DACH1,DDR1,DLC1,DPT,DUSP10,ENSG00000258724,EPHB1,FBLN1,FBXO4,FGF10,FLCN,FRK,GLI3,HDAC4,ID2,IGFBP3,IL15,INHBA,ISL1,ITGA1,JARID2,KLF4,LIMS2,MAD1L1,MAP2K1,MEIS1,MEN1,MFN2,MNT,NCK2,NDN,NELL1,NFIB,NGFR,NOTCH1,NPPB,NPR3,NR2E1,NR2F2,PDCD5,PELI1,PHB,PKP2,PLG,PRDM1,PROX1,PTCH1,PTN,RARB…
GO Biological Process	GO:0048546	digestive tract morphogenesis	329	3.85e-05	0.00365	2.35	15	49	BCL2,BMP4,CTNNB1,FGF10,GATA4,GLI2,GLI3,HLX,ID2,NIPBL,NOTCH1,SFRP2,SHH,SHOX2,SOX11
GO Biological Process	GO:0051251	positive regulation of lymphocyte activation	463	5.23e-05	0.00465	1.63	46	262	ADA,BCL2,BTLA,CCR7,CD27,CD320,CD40,CD81,CD83,DOCK8,DUSP10,ENSG00000113811,FADD,FGF10,GLI2,GLI3,HLA-DRA,HLA-DRB5,HLX,IGLL1,IL15,ITPKB,MLH1,MSH6,NCK2,NFATC2,NLRP3,PAK2,PAXIP1,PELI1,PIK3R1,PRDM1,PRKCQ,PTPRC,RASGRP1,RIPK2,SHB,SHH,SLC39A10,TAC1,TGFBR2,THY1,TNFSF11,TRAF2,VCAM1,YES1
GO Biological Process	GO:0048864	stem cell development	354	7.22e-05	0.0063	2.12	17	63	ALDH1A2,ALX1,EDNRB,FOXC1,GDNF,ISL1,JAG1,LEF1,MSI2,NRG1,NRP1,PTPRC,SEMA3A,SHH,SOX11,SOX9,WNT7A
GO Biological Process	GO:0060428	lung epithelium development	265	9.31e-05	0.00755	3.08	11	31	ASCL1,BMP4,ERRFI1,FGF10,KLF2,MAP2K1,NFIB,NUMB,RBPJ,SHH,SOX9
GO Biological Process	GO:0060688	regulation of morphogenesis of a branching structure	297	0.000105	0.00828	2.36	15	53	BMP4,BMP7,CTNNB1,FGF10,FGF7,FGFR1,GDNF,HGF,PAX2,PDGFA,RXRA,SHH,SHOX2,SOX9,VEGFA
GO Biological Process	GO:0030335	positive regulation of cell migration	177	0.000109	0.00835	1.67	65	421	ACVR1B,ADAM10,ARHGEF7,BCL2,BMP2,BMP4,BMP7,CCL3,CCR7,CD40,CMKLR1,CPNE3,CXCL12,CXCL13,DIAPH1,DOCK1,DOCK8,ENSG00000113811,FADD,FAM110C,FGF10,FGF7,FGFR1,HAS2,HDAC4,HDAC9,HGF,HSPB1,IGF1R,KIAA1462,LEF1,MCAM,NIPBL,NOTCH1,NRP1,NRP2,NTF3,NUMB,PDGFA,PDGFC,PIK3R1,PODXL,PREX1,PRKD1,PROX1,PTPRC,RHOB,ROR2,RRAS2,S1PR1,SEMA3A,SEMA6A,SEMA6D,SOX9,SPRY2,TAC1,TEK,TGFBR2,THBS1,THY1,TRIM32,VEGFA,VEGFC,WNT7A,ZNF703
GO Biological Process	GO:2000147	positive regulation of cell motility	195	0.000122	0.00908	1.64	67	439	ACVR1B,ADAM10,ARHGEF7,BCL2,BMP2,BMP4,BMP7,CCL3,CCR7,CD40,CMKLR1,CPNE3,CXCL12,CXCL13,DIAPH1,DOCK1,DOCK8,ENSG00000113811,FADD,FAM110C,FGF10,FGF7,FGFR1,HAS2,HDAC4,HDAC9,HGF,HSPB1,IGF1R,KIAA1462,LEF1,MCAM,NIPBL,NOTCH1,NRP1,NRP2,NTF3,NTN1,NUMB,PDGFA,PDGFC,PIK3R1,PODXL,PREX1,PRKD1,PROX1,PTPRC,RHOB,ROR2,RRAS2,S1PR1,SEMA3A,SEMA6A,SEMA6D,SOX9,SPRY2,TAC1,TACR3,TEK,TGFBR2,THBS1,THY1,TRIM32,VEGFA,VEGFC,WNT7A…
GO Biological Process	GO:0051272	positive regulation of cellular component movement	205	0.000137	0.0101	1.62	68	449	ACVR1B,ADAM10,ARHGEF7,BCL2,BMP2,BMP4,BMP7,CCL3,CCR7,CD40,CMKLR1,CPNE3,CXCL12,CXCL13,DIAPH1,DOCK1,DOCK8,DSCAM,ENSG00000113811,FADD,FAM110C,FGF10,FGF7,FGFR1,HAS2,HDAC4,HDAC9,HGF,HSPB1,IGF1R,KIAA1462,LEF1,MCAM,NIPBL,NOTCH1,NRP1,NRP2,NTF3,NTN1,NUMB,PDGFA,PDGFC,PIK3R1,PODXL,PREX1,PRKD1,PROX1,PTPRC,RHOB,ROR2,RRAS2,S1PR1,SEMA3A,SEMA6A,SEMA6D,SOX9,SPRY2,TAC1,TACR3,TEK,TGFBR2,THBS1,THY1,TRIM32,VEGFA,VEGFC…
GO Biological Process	GO:0019932	second-messenger-mediated signaling	281	0.00015	0.0108	1.88	32	168	ADCY2,ADCYAP1,ATP1B1,AVPR1A,BHLHA15,CCL3,CXCR4,EDNRB,EPHA5,GLP1R,GRIN2B,GRM5,HDAC4,KSR2,LAT,MCTP2,MCU,NCALD,NDNF,NDUFS4,NFATC2,NOS1,NPY2R,PCLO,PDE3A,PLCE1,PPP1R9A,RCAN2,SOX9,TBXA2R,TNFSF11,VCAM1
GO Biological Process	GO:0001658	branching involved in ureteric bud morphogenesis	492	0.000187	0.013	2.14	13	44	BCL2,BMP2,BMP4,CTNNB1,FAT4,GDNF,GLI3,PAX2,PBX1,PTCH1,SALL1,SHH,SOX9
GO Biological Process	GO:0048557	embryonic digestive tract morphogenesis	128	0.000218	0.0149	4.11	8	19	FGF10,GLI3,HLX,ID2,NIPBL,SHH,SHOX2,SOX11
GO Biological Process	GO:0050867	positive regulation of cell activation	480	0.000245	0.0162	1.58	49	303	ADA,BCL2,BTLA,CAPN3,CCR7,CD27,CD320,CD40,CD81,CD83,CTGF,DOCK8,DUSP10,ENSG00000113811,FADD,FGF10,GLI2,GLI3,HLA-DRA,HLA-DRB5,HLX,IGLL1,IL15,ITPKB,MLH1,MSH6,NCK2,NFATC2,NLRP3,PAK2,PAXIP1,PELI1,PIK3R1,PRDM1,PRKCQ,PTPRC,RASGRP1,RIPK2,SHB,SHH,SLC39A10,TAC1,TGFBR2,THBS1,THY1,TNFSF11,TRAF2,VCAM1,YES1
GO Biological Process	GO:0001759	organ induction	456	0.000254	0.0165	3.13	7	15	BMP2,BMP4,CTNNB1,FGF10,FGFR1,GDNF,SPRY1
GO Biological Process	GO:0014031	mesenchymal cell development	338	0.000252	0.0166	2.16	16	63	ALDH1A2,ALX1,BCL2,EDNRB,FOXC1,GDNF,ISL1,JAG1,LEF1,NOTCH1,NRG1,NRP1,SEMA3A,SHH,SOX11,SOX9
GO Biological Process	GO:0060840	artery development	257	0.000274	0.0173	2.29	18	76	ACVRL1,ADAMTS9,BMP4,CHD7,COL3A1,FOXC1,GLI3,JAG1,NOTCH1,NRP1,PRDM1,PRICKLE1,PROX1,PRRX1,RBPJ,SHH,SMAD7,VEGFA
GO Biological Process	GO:0060693	regulation of branching involved in salivary gland morphogenesis	468	0.000371	0.0221	4.11	5	8	FGF10,FGF7,FGFR1,HGF,PDGFA
GO Biological Process	GO:2000136	regulation of cell proliferation involved in heart morphogenesis	448	0.000413	0.0234	2.92	7	16	BMP4,CTNNB1,ISL1,NOTCH1,RBPJ,SOX9,TBX5
GO Biological Process	GO:0001558	regulation of cell growth	411	0.000413	0.0235	1.51	58	383	ACVR1B,ACVRL1,ADAM10,APBB2,AVP,AVPR1A,BCL2,BTG1,CRLF3,CSNK2A1,CTGF,CXCL12,DCBLD2,DCC,DDR1,DSCAM,ENPP1,ESM1,FLCN,FSTL4,GNG4,GOLGA4,H3F3C,IGFBP3,IL17RB,INHBA,LEF1,LGI1,LMX1A,MACF1,MAD2L2,N6AMT1,NPPA,NPPB,NRG1,NRP1,NTN1,OSTN,PHB,PLCE1,PLXNA2,PRKCQ,RIMS1,RNF6,SEMA3A,SFRP2,SLIT2,SMARCA2,SMURF1,SOCS2,SUPV3L1,SYT3,TNR,TRIM32,VEGFA,WISP1,WISP2,ZNF639
GO Biological Process	GO:0007193	adenylate cyclase-inhibiting G-protein coupled receptor signaling pathway	190	0.000495	0.0261	2.47	17	73	ADCY2,ADCY5,ADCY8,ADCY9,CHRM5,GNAL,GRIK3,GRM3,GRM5,GRM7,NPR3,NPY2R,OPRK1,PSAPL1,S1PR1,S1PR3,SSTR2
GO Biological Process	GO:0001942	hair follicle development	485	0.000495	0.0261	2.06	17	73	ACVR1B,ALX4,BCL2,CTNNB1,DKK1,ERCC2,FGF10,FGF7,FZD3,GORAB,INHBA,MYO5A,NOTCH1,PDGFA,RBPJ,SHH,SOX9
GO Biological Process	GO:0031128	developmental induction	207	0.000501	0.0262	3.4	9	26	BMP2,BMP4,CTNNB1,FGF10,FGFR1,GDNF,SALL1,SOX9,SPRY1
GO Biological Process	GO:0045927	positive regulation of growth	199	0.000515	0.0265	1.86	40	241	ADAM10,AVP,AVPR1A,BCL2,CAPN3,CHD7,CSNK2A1,CXCL12,DSCAM,FGFR1,GHR,GOLGA4,H3F3C,HLX,LEF1,LGI1,MACF1,N6AMT1,NIPBL,NOTCH1,NRG1,NRP1,NTN1,PROX1,RAG2,RBPJ,RIMS1,SFRP2,SLC6A3,SMURF1,SUPV3L1,SYT3,TBX20,TBX5,TFCP2L1,TGFBR2,TRIM32,VEGFA,ZFPM2,ZNF639
GO Biological Process	GO:0043066	negative regulation of apoptotic process	410	0.00056	0.0285	1.36	110	837	ADA,ADAMTS20,ADCYAP1,AIPL1,AMIGO2,APBB2,ASCL1,ASNS,AVP,BCL2,BID,BIRC2,BIRC8,BMP4,BMP7,BRAF,CAPN3,CBL,CCR7,CD27,CEBPB,CHD8,CREB3L1,CSNK2A1,CTNNB1,CXCL12,DKK1,DNAJB6,DOCK8,EDNRB,EEF2K,EGR3,EN2,ERC1,EYA2,FADD,FANK1,FGF10,FGF20,FGF21,FHL2,FOXC1,FOXO1,FZD3,GABRB3,GDNF,GLI2,GLI3,GOLPH3,GRIK2,HDAC3,HGF,HIP1R,HSPB1,IER3,IGF1R,ISL1,ITPKB,KLF4,LEF1,LHX4,LIMS2,MGMT,MNT,MTRNR2L5,NDNF,NGF,NGFR,NME5,NOTCH1,NR1…
GO Biological Process	GO:0043069	negative regulation of programmed cell death	435	0.000639	0.0315	1.35	111	849	ADA,ADAMTS20,ADCYAP1,AIPL1,AMIGO2,APBB2,ASCL1,ASNS,AVP,BCL2,BID,BIRC2,BIRC8,BMP4,BMP7,BRAF,CAPN3,CBL,CCR7,CD27,CEBPB,CHD8,CREB3L1,CSNK2A1,CTNNB1,CXCL12,DKK1,DNAJB6,DOCK8,EDNRB,EEF2K,EGR3,EN2,ERC1,EYA2,FADD,FANK1,FGF10,FGF20,FGF21,FHL2,FOXC1,FOXO1,FZD3,GABRB3,GDNF,GLI2,GLI3,GOLPH3,GRIK2,HDAC3,HGF,HIP1R,HSPB1,IER3,IGF1R,ISL1,ITPKB,KLF4,LEF1,LHX4,LIMS2,MECOM,MGMT,MNT,MTRNR2L5,NDNF,NGF,NGFR,NME5,NOTC…
GO Biological Process	GO:0060479	lung cell differentiation	461	0.000993	0.0433	2.69	8	23	ASCL1,CTNNB1,FGF10,KLF2,NFIB,NUMB,RBPJ,SOX9
GO Biological Process	GO:2000027	regulation of organ morphogenesis	382	0.000992	0.0434	1.63	40	249	BCL2,BMP2,BMP4,BMP7,CD34,CTNNB1,DKK1,FGF10,FGF7,FGFR1,FOXC1,FZD3,GDNF,HGF,ISL1,LIMS2,NFIB,NOTCH1,NUMB,PAX2,PDGFA,PRICKLE1,PRICKLE2,PSMD13,PSMD3,PSMD7,PTN,RBPJ,ROR2,RXRA,SFRP2,SHH,SMURF1,SOX9,SPRY1,SULF2,TBX5,TFAP2A,TGFBR2,VEGFA
GO Biological Process	GO:0033603	positive regulation of dopamine secretion	131	0.00112	0.0479	8.32	4	6	CXCL12,GDNF,NPY2R,OPRK1
GO Biological Process	GO:0014032	neural crest cell development	355	0.00124	0.0508	2.16	14	59	ALDH1A2,ALX1,EDNRB,FOXC1,GDNF,ISL1,JAG1,LEF1,NRG1,NRP1,SEMA3A,SHH,SOX11,SOX9
GO Biological Process	GO:0003214	cardiac left ventricle morphogenesis	315	0.00124	0.0511	4.21	6	14	NOTCH1,NPY2R,RBPJ,SFRP2,TBX5,TGFBR2
GO Biological Process	GO:0035019	somatic stem cell population maintenance	472	0.00136	0.055	2.05	15	66	BCL9,BRAF,ELF5,FGF10,FOXD3,KLF4,NR2E1,PBX1,PRDM16,RBPJ,SALL1,SALL4,SOX9,WNT7A,ZHX2
GO Biological Process	GO:0060174	limb bud formation	416	0.00141	0.0559	3	5	10	FGF10,PLXNA2,SHH,SOX11,SOX9
GO Biological Process	GO:0060438	trachea development	320	0.0014	0.0564	3.38	7	19	BMP4,CTNNB1,LEF1,MAP2K1,SHH,SOX9,TGFBR2
GO Biological Process	GO:0060828	regulation of canonical Wnt signaling pathway	273	0.00184	0.069	1.8	38	241	ARNTL,AXIN1,BIRC8,BMP2,CHD8,CSNK1A1,CTNND1,CTNND2,DKK1,DKK2,ENSG00000258724,FGF10,FOXO1,FOXO3,GLI3,HECW1,ISL1,LEF1,LRRK1,MAD2L2,NOTCH1,PRICKLE1,PSMD13,PSMD3,PSMD7,PTPRO,RBMS3,RBPJ,ROR2,SFRP2,SHH,SOX7,SOX9,SULF2,TNKS,UBR5,WNT7A,ZNF703
GO Biological Process	GO:0060736	prostate gland growth	116	0.00238	0.0818	5.22	5	11	CYP19A1,PSAPL1,SHH,SOX9,UBE3A
GO Biological Process	GO:0030858	positive regulation of epithelial cell differentiation	396	0.00315	0.0992	2.43	13	58	ACVRL1,BMP4,BTG1,CDH5,CTNNB1,FOXC1,GDNF,NOTCH1,NUMB,PAX2,PTCH1,RFX3,SOX9
GO Biological Process	GO:0071377	cellular response to glucagon stimulus	145	0.00329	0.102	4.48	10	39	ADCY2,ADCY5,ADCY8,ADCY9,FGF21,GCGR,GLP1R,GNG4,PRKAR1B,PRKAR2B
GO Biological Process	GO:0051147	regulation of muscle cell differentiation	48	0.0034	0.102	2.77	28	169	BCL2,BHLHA15,BMP2,BMP4,BTG1,CAPN3,CDH15,CTNNA2,CTNNB1,DKK1,EZH2,HDAC4,HDAC9,IGFBP3,MEGF10,NFATC2,NOTCH1,NRG1,PPAPDC3,PRICKLE1,PROX1,RBPJ,SHH,SHOX2,SOX9,TBX3,TRIM32,ZFP36L1
GO Biological Process	GO:0003415	chondrocyte hypertrophy	274	0.00337	0.104	5.67	3	4	MEX3C,SOX9,TGFBR2
GO Biological Process	GO:0060487	lung epithelial cell differentiation	414	0.00366	0.109	2.91	7	22	ASCL1,FGF10,KLF2,NFIB,NUMB,RBPJ,SOX9
GO Biological Process	GO:0072189	ureter development	418	0.00376	0.112	3.24	5	12	ALDH1A2,BMP4,NFIA,PAX2,SOX9
GO Biological Process	GO:0003014	renal system process	313	0.00399	0.114	2.23	19	102	ADCY2,ADCY5,ADCY8,ADCY9,AVP,BCL2,BMP4,CD34,EDNRB,HAS2,HBB,MCAM,NPPB,NPR3,PRKAR1B,PRKAR2B,PTPRO,RRM2B,SULF2
GO Biological Process	GO:0060219	camera-type eye photoreceptor cell differentiation	77	0.00397	0.115	5.47	6	17	DSCAM,HCN1,PDE6C,PTN,SOX9,THY1
GO Biological Process	GO:0034199	activation of protein kinase A activity	111	0.00397	0.115	6.66	6	17	ADCY2,ADCY5,ADCY8,ADCY9,PRKAR1B,PRKAR2B
GO Biological Process	GO:0060644	mammary gland epithelial cell differentiation	303	0.00397	0.115	3.87	6	17	CEBPB,ELF5,ID2,MGMT,PTCH1,ZNF703
GO Biological Process	GO:0060602	branch elongation of an epithelium	466	0.00397	0.115	2.67	6	17	BMP4,FGF10,SHH,SOX9,SPRY1,SPRY2
GO Biological Process	GO:0019933	cAMP-mediated signaling	156	0.00406	0.115	3.33	8	28	ADCY2,ADCYAP1,EPHA5,GLP1R,NDUFS4,PCLO,PDE3A,SOX9
GO Biological Process	GO:0014033	neural crest cell differentiation	444	0.0044	0.122	1.96	14	67	ALDH1A2,ALX1,EDNRB,FOXC1,GDNF,ISL1,JAG1,LEF1,NRG1,NRP1,SEMA3A,SHH,SOX11,SOX9
GO Biological Process	GO:0030916	otic vesicle formation	196	0.00447	0.124	5.58	4	8	CEP290,FGF10,PROX1,SOX9
GO Biological Process	GO:0003337	mesenchymal to epithelial transition involved in metanephros morphogenesis	438	0.00447	0.124	4.21	4	8	BMP4,GDNF,PAX2,SALL1
GO Biological Process	GO:0001754	eye photoreceptor cell differentiation	83	0.00485	0.129	4.09	10	41	CEP290,DSCAM,HCN1,OLFM3,PDE6C,PRDM1,PTN,SOX9,THY1,VEGFA
GO Biological Process	GO:1901201	regulation of extracellular matrix assembly	216	0.00563	0.146	4.83	5	13	ANTXR1,HAS2,NOTCH1,PHLDB2,SOX9
GO Biological Process	GO:0050673	epithelial cell proliferation	402	0.0063	0.156	2.03	16	84	ACVRL1,BMP4,CD34,CEBPB,COL8A1,EHF,FGF10,ID2,IGFBP3,MAP2K1,PROX1,PTCH1,SHH,SOX9,TEK,TNFSF11
GO Biological Process	GO:0033762	response to glucagon	182	0.00629	0.157	3.82	11	49	ADCY2,ADCY5,ADCY8,ADCY9,FGF21,GCGR,GLP1R,GNG4,PRKAR1B,PRKAR2B,SREBF1
GO Biological Process	GO:0006182	cGMP biosynthetic process	181	0.00626	0.158	4.37	7	24	ADCY2,ADCY5,ADCY8,ADCY9,GUCY1A2,NPPA,NPPB
GO Biological Process	GO:0046530	photoreceptor cell differentiation	104	0.00738	0.176	3.67	11	50	CEP290,DSCAM,HCN1,OLFM3,PDE6C,PRDM1,PTN,RP1L1,SOX9,THY1,VEGFA
GO Biological Process	GO:0071600	otic vesicle morphogenesis	256	0.00744	0.176	4.64	4	9	CEP290,FGF10,PROX1,SOX9
GO Biological Process	GO:0019935	cyclic-nucleotide-mediated signaling	197	0.00753	0.176	2.93	9	37	ADCY2,ADCYAP1,EDNRB,EPHA5,GLP1R,NDUFS4,PCLO,PDE3A,SOX9
GO Biological Process	GO:0051153	regulation of striated muscle cell differentiation	124	0.00758	0.177	2.83	17	93	BCL2,BHLHA15,BMP2,BMP4,DKK1,EZH2,HDAC4,HDAC9,NFATC2,NOTCH1,NRG1,PPAPDC3,PROX1,RBPJ,SHH,SHOX2,TRIM32
GO Biological Process	GO:0046068	cGMP metabolic process	339	0.00793	0.179	3.04	8	31	ADCY2,ADCY5,ADCY8,ADCY9,GUCY1A2,NPPA,NPPB,RORA
GO Biological Process	GO:0045636	positive regulation of melanocyte differentiation	59	0.00782	0.181	8.22	3	5	ADAMTS20,ADAMTS9,BCL2
GO Biological Process	GO:0071504	cellular response to heparin	353	0.00782	0.181	5.24	3	5	AOC1,SLIT2,SOX9
GO Biological Process	GO:0001502	cartilage condensation	119	0.00966	0.198	4.84	6	20	ALX1,COL11A1,CTGF,ROR2,SOX9,WNT7A
GO Biological Process	GO:0051954	positive regulation of amine transport	232	0.0097	0.198	3.86	8	32	AVP,AVPR1A,CXCL12,GDNF,NAT1,NPY2R,OPRK1,TRH
GO Biological Process	GO:0030212	hyaluronan metabolic process	306	0.0097	0.198	3.47	8	32	HAS2,HEXA,HGF,IL15,ITIH5,MKI67,STAB2,TMEM2
GO Biological Process	GO:0019100	male germ-line sex determination	85	0.00939	0.203	12.2	2	2	MAP3K4,SOX9
GO Biological Process	GO:1903814	regulation of collecting lymphatic vessel constriction	114	0.00939	0.203	99.5	2	2	NPPA,NPPB
GO Biological Process	GO:0060516	primary prostatic bud elongation	179	0.00939	0.203	8.1	2	2	SHH,SOX9
GO Biological Process	GO:0035148	tube formation	276	0.0115	0.218	1.96	22	136	ALX1,BMP4,BMP7,CTNNB1,DLC1,FGF10,FZD3,GDNF,LMO4,MTHFD1L,NFIB,NOTCH1,PAX2,PODXL,PRICKLE1,PTCH1,SALL4,SFRP2,SHH,SOX11,SOX9,VEGFA
GO Biological Process	GO:0090183	regulation of kidney development	445	0.0115	0.219	2.2	11	53	BMP4,BMP7,CTNNB1,FAT4,FLCN,GDNF,PAX2,PDGFA,SHH,SOX9,VEGFA
GO Biological Process	GO:2001054	negative regulation of mesenchymal cell apoptotic process	287	0.0115	0.222	4.53	4	10	BMP7,PAX2,SHH,SOX9
GO Biological Process	GO:0098743	cell aggregation	122	0.0124	0.233	4.81	6	21	ALX1,COL11A1,CTGF,ROR2,SOX9,WNT7A
GO Biological Process	GO:1905330	regulation of morphogenesis of an epithelium	183	0.0128	0.238	2.06	27	178	ADAMTS12,BMP4,BMP7,CTNNB1,DKK1,FGF10,FGF7,FGFR1,FZD3,GDNF,HGF,NUMB,PAX2,PDGFA,PHLDB2,PRICKLE1,PRICKLE2,PSMD13,PSMD3,PSMD7,ROR2,RXRA,SFRP2,SHH,SMURF1,SOX9,VEGFA
GO Biological Process	GO:0060042	retina morphogenesis in camera-type eye	336	0.0132	0.242	2.4	10	47	DSCAM,FOXN4,HCN1,IRX5,PDE6C,PROX1,PTN,SOX9,TFAP2A,THY1
GO Biological Process	GO:0003407	neural retina development	337	0.0132	0.243	2.39	11	54	DSCAM,FOXN4,GPM6A,HCN1,IRX5,PDE6C,PTN,SLC17A8,SOX9,TFAP2A,THY1
GO Biological Process	GO:0030307	positive regulation of cell growth	140	0.0133	0.244	2.35	24	154	ADAM10,AVP,AVPR1A,BCL2,CSNK2A1,CXCL12,DSCAM,GOLGA4,H3F3C,LEF1,LGI1,MACF1,N6AMT1,NRG1,NRP1,NTN1,RIMS1,SFRP2,SMURF1,SUPV3L1,SYT3,TRIM32,VEGFA,ZNF639
GO Biological Process	GO:0030178	negative regulation of Wnt signaling pathway	301	0.0141	0.255	1.84	29	196	AXIN1,BMP2,CHD8,CSNK1A1,CTNND1,CXXC4,DKK1,DKK2,FOXO1,FOXO3,GLI3,HECW1,HIC1,ISL1,LEF1,MAD2L2,NOTCH1,PRICKLE1,PSMD13,PSMD3,PSMD7,PTPRO,RBMS3,ROR2,SFRP2,SHH,SHISA2,SOX9,WWOX
GO Biological Process	GO:0003091	renal water homeostasis	167	0.0141	0.257	3.92	8	34	ADCY2,ADCY5,ADCY8,ADCY9,AVP,HAS2,PRKAR1B,PRKAR2B
GO Biological Process	GO:0090090	negative regulation of canonical Wnt signaling pathway	172	0.0152	0.258	2.2	25	164	AXIN1,BMP2,CHD8,CSNK1A1,CTNND1,DKK1,DKK2,FOXO1,FOXO3,GLI3,HECW1,ISL1,LEF1,MAD2L2,NOTCH1,PRICKLE1,PSMD13,PSMD3,PSMD7,PTPRO,RBMS3,ROR2,SFRP2,SHH,SOX9
GO Biological Process	GO:0018212	peptidyl-tyrosine modification	248	0.0144	0.26	1.92	28	188	BLK,DDR1,DYRK2,EFEMP1,EPHA4,EPHA5,EPHB1,FGF10,FGF20,FGF5,FGF7,FGFR1,FRK,GHR,HGF,IGF1R,IL15,MAP2K1,NRG1,PKDCC,RIPK2,ROR2,SLA,TEK,TNK2,TPST1,TTN,YES1
GO Biological Process	GO:0003338	metanephros morphogenesis	254	0.0152	0.26	3.11	7	28	BMP4,CTNNB1,FGF10,GDNF,PAX2,SALL1,SOX9
GO Biological Process	GO:1905207	regulation of cardiocyte differentiation	282	0.0149	0.26	2.65	9	41	BMP2,BMP4,BMP7,DKK1,GATA4,NRG1,PRICKLE1,RBPJ,TBX5
GO Biological Process	GO:2000138	positive regulation of cell proliferation involved in heart morphogenesis	223	0.0145	0.261	6.09	3	6	BMP4,RBPJ,SOX9
GO Biological Process	GO:0071503	response to heparin	360	0.0145	0.261	5.14	3	6	AOC1,SLIT2,SOX9
GO Biological Process	GO:0061046	regulation of branching involved in lung morphogenesis	403	0.0145	0.261	4.37	3	6	BMP4,CTNNB1,SOX9
GO Biological Process	GO:0051148	negative regulation of muscle cell differentiation	94	0.0167	0.275	3.6	12	63	BHLHA15,BMP2,BMP4,DKK1,EZH2,HDAC4,NOTCH1,PPAPDC3,PRICKLE1,SHH,SOX9,TBX3
GO Biological Process	GO:0016331	morphogenesis of embryonic epithelium	269	0.0171	0.279	1.99	22	141	ALDH1A2,ALX1,BMP4,BMP7,CTNNB1,DLC1,FGF10,FZD3,GDNF,GLI2,LMO4,MTHFD1L,PAX2,PCDH8,PRICKLE1,PTCH1,SALL4,SFRP2,SOX11,SOX9,TFAP2A,VEGFC
GO Biological Process	GO:0034329	cell junction assembly	227	0.0172	0.281	2.28	21	133	ARHGEF7,BCL2,CDH5,CLDN3,CTNNB1,DLC1,FLCN,INADL,LIMS2,MARVELD2,NR1H4,OCLN,PARD3,PARD6B,PKN2,PKP2,PTPRO,SMAD7,THY1,UGT8,ZNF703
GO Biological Process	GO:0030198	extracellular matrix organization	243	0.0189	0.302	1.8	41	304	ADAM10,ADAM12,ADAMTS20,ADAMTS5,ADAMTS9,ANXA2,APBB2,COL11A1,COL1A2,COL3A1,COL5A1,COL8A1,CREB3L1,CRISPLD2,CSGALNACT1,CTGF,DDR1,DNAJB6,DPT,ERCC2,FBLN1,FBLN2,FLRT2,FOXC1,HAS2,HSD17B12,ITGA1,ITGA11,MMP16,NDNF,NR2E1,PDGFA,PLG,PXDN,SFRP2,SMOC2,SOX9,SULF2,THBS1,TNR,VCAM1
GO Biological Process	GO:0043062	extracellular structure organization	247	0.0198	0.311	1.79	41	305	ADAM10,ADAM12,ADAMTS20,ADAMTS5,ADAMTS9,ANXA2,APBB2,COL11A1,COL1A2,COL3A1,COL5A1,COL8A1,CREB3L1,CRISPLD2,CSGALNACT1,CTGF,DDR1,DNAJB6,DPT,ERCC2,FBLN1,FBLN2,FLRT2,FOXC1,HAS2,HSD17B12,ITGA1,ITGA11,MMP16,NDNF,NR2E1,PDGFA,PLG,PXDN,SFRP2,SMOC2,SOX9,SULF2,THBS1,TNR,VCAM1
GO Biological Process	GO:1905114	cell surface receptor signaling pathway involved in cell-cell signaling	497	0.0202	0.316	1.43	54	421	AXIN1,BCL9,BMP2,BMP4,CHD8,CHRNA4,CPZ,CSNK1A1,CSNK2A1,CTNNB1,CTNND1,CTNND2,CUL1,CXXC4,DGKI,DKK1,DKK2,FAM105B,FZD3,GABRB3,GLI2,GLRB,GRIA2,GRIK2,GRIK3,GRIK5,GRIN2B,GRM5,HIC1,KLF4,LEF1,LRRFIP2,MACF1,PPP1R9A,PRICKLE1,PRICKLE2,PROP1,PSMD13,PSMD3,PSMD7,ROR2,SFRP2,SHH,SMURF1,TLE3,TLE4,TNIK,TNKS,TNRC6C,VPS26A,WISP1,WNT7A,WWOX,ZRANB1
GO Biological Process	GO:0045862	positive regulation of proteolysis	73	0.0209	0.325	2.2	49	377	ANTXR1,ARIH1,ASPH,AXIN1,BID,CAPN3,CASP7,CRADD,CSNK1A1,CTGF,CTSC,CUL1,DAP,DLC1,ENSG00000258724,EPHA4,FADD,FBLN1,HIP1,HIP1R,LONRF1,MYH9,NGF,NGFR,NLRP1,NLRP3,PDCD5,PHB,PRICKLE1,PSMD13,PSMD3,PSMD7,REST,RIPK2,RNF144B,ROBO1,SART3,SEMG1,SEMG2,SFRP2,SMAD7,SMURF1,SOX7,TMTC3,TRAF2,TRIB2,TRIM32,TRIM67,UBE2E1
GO Biological Process	GO:0007173	epidermal growth factor receptor signaling pathway	432	0.0221	0.339	2.4	11	58	CBL,CBLB,EFEMP1,EPS15,EPS8,NCK2,PIK3R1,PLCE1,RASSF2,SLC30A10,SOX9
GO Biological Process	GO:0042462	eye photoreceptor cell development	138	0.0221	0.341	4.29	7	30	CEP290,HCN1,OLFM3,PDE6C,PRDM1,THY1,VEGFA
GO Biological Process	GO:0034504	protein localization to nucleus	184	0.023	0.349	2.19	25	170	ARNTL,BANP,BMP4,BMP7,CBLB,CTNNB1,DNAJB6,IPO5,IPO8,NPAP1,NUP155,NUP54,PIK3R1,POM121C,POM121L12,PRICKLE1,RANBP17,RERE,RGPD4,RPF2,SHH,SOX9,SUN1,TNPO1,TRPS1
GO Biological Process	GO:0033605	positive regulation of catecholamine secretion	178	0.0231	0.35	6.2	4	12	CXCL12,GDNF,NPY2R,OPRK1
GO Biological Process	GO:2001053	regulation of mesenchymal cell apoptotic process	397	0.0231	0.35	3.54	4	12	BMP7,PAX2,SHH,SOX9
GO Biological Process	GO:0051890	regulation of cardioblast differentiation	46	0.0236	0.351	11.4	3	7	GATA4,PRICKLE1,TBX5
GO Biological Process	GO:0050942	positive regulation of pigment cell differentiation	60	0.0236	0.351	8.08	3	7	ADAMTS20,ADAMTS9,BCL2
GO Biological Process	GO:0045634	regulation of melanocyte differentiation	71	0.0236	0.351	7.4	3	7	ADAMTS20,ADAMTS9,BCL2
GO Biological Process	GO:0032808	lacrimal gland development	224	0.0236	0.351	5.24	3	7	FGF10,FOXC1,SOX9
GO Biological Process	GO:0035904	aorta development	147	0.0267	0.353	3.33	9	45	ACVRL1,ADAMTS9,CHD7,COL3A1,JAG1,PRDM1,PRICKLE1,PROX1,RBPJ
GO Biological Process	GO:0072676	lymphocyte migration	259	0.0248	0.359	3.7	11	59	CCL15-CCL14,CCL16,CCL18,CCL23,CCL3,CCR7,CXCL13,GPR15,PIK3CG,S1PR1,SPNS2
GO Biological Process	GO:0007043	cell-cell junction assembly	107	0.0273	0.359	3.36	13	75	CDH5,CLDN3,FLCN,INADL,MARVELD2,NR1H4,OCLN,PARD3,PARD6B,PKN2,PKP2,PTPRO,UGT8
GO Biological Process	GO:0030595	leukocyte chemotaxis	436	0.0254	0.366	2.08	20	130	CCL15-CCL14,CCL16,CCL18,CCL23,CCL3,CCR7,CSF3R,CXADR,CXCL13,CXCR4,EDNRB,IL16,ITGA1,LYST,PIK3CG,PREX1,PTPRO,S1PR1,SBDS,TNFSF11
GO Biological Process	GO:0070555	response to interleukin-1	473	0.0281	0.368	2.03	18	115	ADAMTS12,CCL15-CCL14,CCL16,CCL18,CCL23,CCL3,CD40,CEBPB,HAS2,HDAC4,HNMT,IRAK3,KLF2,OTUB1,RIPK2,RORA,SOX9,USP10
GO Biological Process	GO:0071347	cellular response to interleukin-1	266	0.0258	0.371	2.79	15	90	ADAMTS12,CCL15-CCL14,CCL16,CCL18,CCL23,CCL3,CD40,CEBPB,HAS2,IRAK3,KLF2,OTUB1,RORA,SOX9,USP10
GO Biological Process	GO:0046121	deoxyribonucleoside catabolic process	22	0.0264	0.373	21.9	2	3	ADA,DPYD
GO Biological Process	GO:0007538	primary sex determination	101	0.0264	0.373	10.9	2	3	MAP3K4,SOX9
GO Biological Process	GO:0072197	ureter morphogenesis	262	0.0264	0.373	6.77	2	3	BMP4,SOX9
GO Biological Process	GO:0060221	retinal rod cell differentiation	270	0.0264	0.373	7.02	2	3	PTN,SOX9
GO Biological Process	GO:0072193	ureter smooth muscle cell differentiation	275	0.0264	0.373	6.54	2	3	BMP4,SOX9
GO Biological Process	GO:0030538	embryonic genitalia morphogenesis	290	0.0264	0.373	8.52	2	3	FGF10,ROR2
GO Biological Process	GO:0030327	prenylated protein catabolic process	346	0.0264	0.373	49	2	3	PCYOX1L,ZMPSTE24
GO Biological Process	GO:0072190	ureter urothelium development	374	0.0264	0.373	4.93	2	3	BMP4,SOX9
GO Biological Process	GO:0070278	extracellular matrix constituent secretion	399	0.0264	0.373	11.9	2	3	CREB3L1,CTGF
GO Biological Process	GO:0034059	response to anoxia	408	0.0264	0.373	11.3	2	3	CTGF,EEF2K
GO Biological Process	GO:0071895	odontoblast differentiation	412	0.0264	0.373	9.68	2	3	FAM20C,LEF1
GO Biological Process	GO:0019276	UDP-N-acetylgalactosamine metabolic process	459	0.0264	0.373	11	2	3	CSGALNACT1,EXTL2
GO Biological Process	GO:1903053	regulation of extracellular matrix organization	381	0.0262	0.374	3.23	7	31	ANTXR1,DDR1,HAS2,NOTCH1,PHLDB2,SOX9,TCF15
GO Biological Process	GO:0050427	3'-phosphoadenosine 5'-phosphosulfate metabolic process	52	0.0291	0.378	8.21	6	25	ENPP1,PAPSS1,PAPSS2,SLC35B3,SULT2A1,TPST1
GO Biological Process	GO:0042461	photoreceptor cell development	175	0.031	0.391	3.65	8	39	CEP290,HCN1,OLFM3,PDE6C,PRDM1,RP1L1,THY1,VEGFA
GO Biological Process	GO:0035810	positive regulation of urine volume	335	0.0308	0.394	4.32	4	13	EDNRB,HAS2,NPPB,NPR3
GO Biological Process	GO:0035815	positive regulation of renal sodium excretion	378	0.0308	0.394	4.5	4	13	AVPR1A,EDNRB,NPPB,TAC1
GO Biological Process	GO:0052652	cyclic purine nucleotide metabolic process	229	0.0308	0.395	3.81	7	32	ADCY2,ADCY5,ADCY8,ADCY9,GUCY1A2,NPPA,NPPB
GO Biological Process	GO:1905332	positive regulation of morphogenesis of an epithelium	367	0.0308	0.395	2.89	7	32	BMP4,CTNNB1,GDNF,NUMB,PAX2,SOX9,VEGFA
GO Biological Process	GO:0007422	peripheral nervous system development	91	0.0323	0.403	3.2	12	69	EDNRB,ETV1,FA2H,GDNF,ISL1,NRG1,PARD3,POU3F1,POU4F1,RUNX1,SCN8A,UGT8
GO Biological Process	GO:0060976	coronary vasculature development	130	0.0356	0.429	3.69	8	40	BMP4,C5orf42,NOTCH1,NRP1,PRDM1,PRICKLE1,TBX5,VEGFA
GO Biological Process	GO:0009190	cyclic nucleotide biosynthetic process	233	0.0359	0.43	3.79	7	33	ADCY2,ADCY5,ADCY8,ADCY9,GUCY1A2,NPPA,NPPB
GO Biological Process	GO:0003339	regulation of mesenchymal to epithelial transition involved in metanephros morphogenesis	377	0.0351	0.434	5.41	3	8	CTNNB1,GDNF,PAX2
GO Biological Process	GO:0051549	positive regulation of keratinocyte migration	447	0.0351	0.434	4.46	3	8	FGF10,FGF7,HAS2
GO Biological Process	GO:0035112	genitalia morphogenesis	357	0.0399	0.466	3.9	4	14	CTNNB1,FGF10,NIPBL,ROR2
GO Biological Process	GO:0071599	otic vesicle development	392	0.0399	0.466	3.4	4	14	CEP290,FGF10,PROX1,SOX9
GO Biological Process	GO:0070371	ERK1 and ERK2 cascade	272	0.0412	0.475	3.62	6	27	AVP,FGF10,MAP2K1,SOX9,TNFSF11,ZFP36L1
GO Biological Process	GO:0051149	positive regulation of muscle cell differentiation	219	0.0509	0.506	2.44	14	90	BCL2,BMP4,BTG1,CDH15,CTNNA2,CTNNB1,IGFBP3,NFATC2,NRG1,PROX1,RBPJ,SHH,SHOX2,TRIM32
GO Biological Process	GO:0007076	mitotic chromosome condensation	97	0.0504	0.508	9.21	4	15	NCAPG,PAPD7,SMC2,TTN
GO Biological Process	GO:0038127	ERBB signaling pathway	471	0.0515	0.51	2.12	13	82	CBL,CBLB,CPNE3,EFEMP1,EPS15,EPS8,NCK2,NRG1,PIK3R1,PLCE1,RASSF2,SLC30A10,SOX9
GO Biological Process	GO:2001020	regulation of response to DNA damage stimulus	251	0.0518	0.512	2.1	24	175	BID,CXCL12,ERCC4,ETAA1,EYA2,FAM178A,FBXO4,FEM1B,FGF10,FIGN,HELB,HIC1,IER3,MGMT,OTUB1,PAXIP1,RAD51,SETMAR,SFRP2,SPIDR,TERF2IP,TRIM32,UBR5,ZNF365
GO Biological Process	GO:0030162	regulation of proteolysis	188	0.0466	0.517	1.6	86	743	ABTB2,ANTXR1,ARIH1,ASPH,AVP,AXIN1,BID,BIRC2,BIRC8,BTBD3,CAPN3,CASP7,CD27,CD81,CLN8,CRADD,CSNK1A1,CSNK2A1,CTGF,CTSC,CUL1,DAP,DLC1,DNAJB6,ENSG00000258724,EPHA4,FADD,FBLN1,HGF,HIP1,HIP1R,INPP5B,ITIH5,KLF4,LDLRAD3,LEF1,LONRF1,MGMT,MYH9,NGF,NGFR,NLRP1,NLRP3,NUDT15,PAK2,PAPLN,PAX2,PDCD5,PDCL3,PHB,PI3,PRICKLE1,PSMD13,PSMD3,PSMD7,REST,RIPK2,RNF144B,ROBO1,SART3,SEMG1,SEMG2,SERPINB8,SERPINI2,SFRP2,SHH,SLPI…
GO Biological Process	GO:0072273	metanephric nephron morphogenesis	245	0.0465	0.521	3.69	5	21	BMP4,GDNF,PAX2,SALL1,SOX9
GO Biological Process	GO:0045661	regulation of myoblast differentiation	95	0.0489	0.522	3.9	9	50	BMP4,BTG1,CAPN3,IGFBP3,NOTCH1,PRICKLE1,SOX9,TBX3,ZFP36L1
GO Biological Process	GO:0070384	Harderian gland development	142	0.0493	0.524	8.3	2	4	FGF10,SOX9
GO Biological Process	GO:0072289	metanephric nephron tubule formation	166	0.0493	0.524	9.01	2	4	PAX2,SOX9
GO Biological Process	GO:0072108	positive regulation of mesenchymal to epithelial transition involved in metanephros morphogenesis	186	0.0493	0.524	11.5	2	4	GDNF,PAX2
GO Biological Process	GO:0032196	transposition	268	0.0493	0.524	11.3	2	4	L1TD1,VRTN
GO Biological Process	GO:0060737	prostate gland morphogenetic growth	344	0.0493	0.524	4.74	2	4	SHH,SOX9
GO Biological Process	GO:0048087	positive regulation of developmental pigmentation	62	0.0489	0.534	7.96	3	9	ADAMTS20,ADAMTS9,BCL2
GO Biological Process	GO:0050932	regulation of pigment cell differentiation	74	0.0489	0.534	7.29	3	9	ADAMTS20,ADAMTS9,BCL2
GO Biological Process	GO:0046549	retinal cone cell development	134	0.0489	0.534	6.92	3	9	HCN1,PDE6C,THY1
GO Biological Process	GO:0051547	regulation of keratinocyte migration	452	0.0489	0.534	4.42	3	9	FGF10,FGF7,HAS2
GO Biological Process	GO:0006606	protein import into nucleus	295	0.0551	0.539	2.2	17	116	ARNTL,CBLB,CTNNB1,IPO5,IPO8,NPAP1,NUP155,NUP54,PIK3R1,POM121C,POM121L12,PRICKLE1,RANBP17,RERE,RGPD4,TNPO1,TRPS1
GO Biological Process	GO:0070098	chemokine-mediated signaling pathway	420	0.0612	0.586	3.11	12	76	CCL15-CCL14,CCL16,CCL18,CCL23,CCL3,CCR7,CMKLR1,CXCL12,CXCL13,CXCR4,FOXC1,GPR17
GO Biological Process	GO:0006171	cAMP biosynthetic process	252	0.0622	0.592	5.02	4	16	ADCY2,ADCY5,ADCY8,ADCY9
GO Biological Process	GO:0072234	metanephric nephron tubule development	479	0.0622	0.592	3.31	4	16	ACAT1,PAX2,POU3F3,SOX9
GO Biological Process	GO:0090189	regulation of branching involved in ureteric bud morphogenesis	206	0.0655	0.601	4.02	5	23	BMP4,GDNF,PAX2,SOX9,VEGFA
GO Biological Process	GO:0048304	positive regulation of isotype switching to IgG isotypes	68	0.065	0.606	12	3	10	CD40,MLH1,PAXIP1
GO Biological Process	GO:0060433	bronchus development	316	0.065	0.606	4.76	3	10	BMP4,SOX9,TGFBR2
GO Biological Process	GO:0007010	cytoskeleton organization	152	0.068	0.618	1.51	104	931	ACTL7B,ACTR3,ACTR3B,ANLN,ANTXR1,ARMC4,AUTS2,AXIN1,BCL2,BICD1,CAMSAP1,CAPN3,CAPZB,CCDC37,CCL3,CCSER2,CDC42BPA,CDC42BPG,CENPJ,CEP19,CGNL1,CSNK1A1,CTNNA2,CTNNB1,CXADR,CYLC2,DCLK2,DIAPH1,DLC1,DNAH7,DNAJB6,DOCK1,EPB41L4A,EPS8,FGD3,FGD5,FGF10,FGF7,HDAC3,HIP1,IGSF22,IQGAP2,KIF2A,KIF4B,KLHL1,KLHL24,KRT8,LARP4,LIMA1,LIMCH1,MAD2L2,MAGEL2,MAP2,MCPH1,MICAL3,MLH1,MYH9,MYOM2,NAV1,NCK2,NEBL,NRP1,NTMT1,PAK2,PARV…
GO Biological Process	GO:0045444	fat cell differentiation	253	0.0716	0.645	2.26	15	103	AACS,ARID5B,CEBPB,CTBP2,EBF2,FGF10,FOXO1,GPR116,KLF4,NIPBL,NOC3L,PRDM16,SREBF1,TRIM32,UCP1
GO Biological Process	GO:2001239	regulation of extrinsic apoptotic signaling pathway in absence of ligand	387	0.0725	0.652	2.82	8	46	BCL2,EYA2,FGF10,FGFR1,GDNF,INHBA,UNC5B,WWOX
GO Biological Process	GO:0043491	protein kinase B signaling	404	0.0725	0.652	3.08	8	46	CCL3,CD40,FOXO1,FOXO3,PAX2,SOX9,THEM4,ZFP36L1
GO Biological Process	GO:0090184	positive regulation of kidney development	235	0.0783	0.655	3.1	7	39	BMP4,GDNF,PAX2,PDGFA,SHH,SOX9,VEGFA
GO Biological Process	GO:0061217	regulation of mesonephros development	324	0.101	0.663	3.14	5	26	BMP4,GDNF,PAX2,SOX9,VEGFA
GO Biological Process	GO:0072175	epithelial tube formation	328	0.0759	0.667	1.98	17	121	ALX1,BMP4,BMP7,CTNNB1,DLC1,FZD3,GDNF,LMO4,MTHFD1L,PAX2,PODXL,PRICKLE1,PTCH1,SALL4,SFRP2,SOX11,SOX9
GO Biological Process	GO:0048070	regulation of developmental pigmentation	113	0.0753	0.669	5.26	4	17	ADAMTS20,ADAMTS9,BCL2,SPNS2
GO Biological Process	GO:0045662	negative regulation of myoblast differentiation	38	0.0764	0.671	7.71	5	24	BMP4,NOTCH1,PRICKLE1,SOX9,TBX3
GO Biological Process	GO:0090190	positive regulation of branching involved in ureteric bud morphogenesis	158	0.105	0.678	4.9	4	19	GDNF,PAX2,SOX9,VEGFA
GO Biological Process	GO:0048484	enteric nervous system development	363	0.0831	0.686	4.71	3	11	EDNRB,GDNF,HLX
GO Biological Process	GO:1902894	negative regulation of pri-miRNA transcription from RNA polymerase II promoter	428	0.0831	0.686	4.12	3	11	HDAC4,NFIB,SOX9
GO Biological Process	GO:0072174	metanephric tubule formation	204	0.108	0.689	7.63	2	6	PAX2,SOX9
GO Biological Process	GO:0046533	negative regulation of photoreceptor cell differentiation	215	0.108	0.689	7.95	2	6	NOTCH1,SOX9
GO Biological Process	GO:0061038	uterus morphogenesis	495	0.108	0.689	6.7	2	6	NIPBL,WNT7A
GO Biological Process	GO:0045911	positive regulation of DNA recombination	198	0.115	0.699	4.78	5	27	CD40,MLH1,MSH6,PAXIP1,PRDM9
GO Biological Process	GO:0034032	purine nucleoside bisphosphate metabolic process	86	0.0874	0.704	5.66	7	40	ACAT1,ENPP1,PAPSS1,PAPSS2,SLC35B3,SULT2A1,TPST1
GO Biological Process	GO:0033875	ribonucleoside bisphosphate metabolic process	86	0.0874	0.704	5.66	7	40	ACAT1,ENPP1,PAPSS1,PAPSS2,SLC35B3,SULT2A1,TPST1
GO Biological Process	GO:0048871	multicellular organismal homeostasis	123	0.116	0.704	2.1	34	284	ADCY2,ADCY5,ADCY8,ADCY9,AIPL1,AVP,BCL2,CD34,CTGF,CTNNB1,CXADR,FOXC1,FOXO1,GPR116,HAS2,HSPB1,LRRK1,MAK,MEX3C,MUC4,NDN,NOX3,NXNL2,PCDH15,PRCP,PRKAR1B,PRKAR2B,RP1L1,SOX9,STK39,TNFSF11,TRIM32,USH2A,VEGFA
GO Biological Process	GO:0051155	positive regulation of striated muscle cell differentiation	88	0.0885	0.708	3.8	9	56	BCL2,BMP4,NFATC2,NRG1,PROX1,RBPJ,SHH,SHOX2,TRIM32
GO Biological Process	GO:0001838	embryonic epithelial tube formation	312	0.118	0.715	2.01	16	120	ALX1,BMP4,BMP7,CTNNB1,DLC1,FZD3,GDNF,LMO4,MTHFD1L,PAX2,PRICKLE1,PTCH1,SALL4,SFRP2,SOX11,SOX9
GO Biological Process	GO:2000737	negative regulation of stem cell differentiation	49	0.0897	0.716	8.21	4	18	JAG1,NOTCH1,PRICKLE1,REST
GO Biological Process	GO:0072079	nephron tubule formation	376	0.0897	0.716	2.99	4	18	CTNNB1,GDNF,PAX2,SOX9
GO Biological Process	GO:0042787	protein ubiquitination involved in ubiquitin-dependent protein catabolic process	70	0.119	0.721	3	18	138	ABTB2,ARIH1,ASB2,BTBD3,CBL,CUL1,FBXL14,HECW1,KLHL29,NEDD4,RNF11,RNF144B,RNF7,SMURF1,SPOPL,TRIM32,UBE2E1,WWP1
GO Biological Process	GO:0046716	muscle cell cellular homeostasis	55	0.122	0.737	6.2	4	20	CAPN3,PLG,SGCZ,TRIM32
GO Biological Process	GO:2000178	negative regulation of neural precursor cell proliferation	231	0.122	0.737	5.27	4	20	ID2,LIMS2,NR2E1,SLC6A4
GO Biological Process	GO:0002824	positive regulation of adaptive immune response based on somatic recombination of immune receptors built from immunoglobulin superfamily domains	423	0.123	0.737	2.51	11	77	ADA,CD40,FADD,HLX,MLH1,MSH6,NLRP3,PAXIP1,PRKCQ,RIPK2,TRAF2
GO Biological Process	GO:0048302	regulation of isotype switching to IgG isotypes	80	0.125	0.746	10.6	3	13	CD40,MLH1,PAXIP1
GO Biological Process	GO:0033598	mammary gland epithelial cell proliferation	356	0.125	0.746	4.15	3	13	CEBPB,ID2,TNFSF11
GO Biological Process	GO:1903883	positive regulation of interleukin-17-mediated signaling pathway	1	0.0969	0.756	54.9	1	1	TRIM32
GO Biological Process	GO:1903886	positive regulation of chemokine (C-C motif) ligand 20 production	1	0.0969	0.756	54.9	1	1	TRIM32
GO Biological Process	GO:0007014	actin ubiquitination	1	0.0969	0.756	54.9	1	1	TRIM32
GO Biological Process	GO:0043060	meiotic metaphase I plate congression	8	0.0969	0.756	166	1	1	MLH1
GO Biological Process	GO:0051257	meiotic spindle midzone assembly	8	0.0969	0.756	166	1	1	MLH1
GO Biological Process	GO:0006214	thymidine catabolic process	13	0.0969	0.756	28.5	1	1	DPYD
GO Biological Process	GO:2000691	negative regulation of cardiac muscle cell myoblast differentiation	20	0.0969	0.756	36.2	1	1	PRICKLE1
GO Biological Process	GO:2001264	negative regulation of C-C chemokine binding	53	0.0969	0.756	259	1	1	CCL23
GO Biological Process	GO:1903816	positive regulation of collecting lymphatic vessel constriction	93	0.0969	0.756	161	1	1	NPPB
GO Biological Process	GO:0060517	epithelial cell proliferation involved in prostatic bud elongation	191	0.0969	0.756	10.4	1	1	SOX9
GO Biological Process	GO:0060784	regulation of cell proliferation involved in tissue homeostasis	191	0.0969	0.756	10.4	1	1	SOX9
GO Biological Process	GO:0035622	intrahepatic bile duct development	191	0.0969	0.756	10.4	1	1	SOX9
GO Biological Process	GO:0036179	osteoclast maturation	284	0.0969	0.756	21.5	1	1	FAM20C
GO Biological Process	GO:0007225	patched ligand maturation	304	0.0969	0.756	23.2	1	1	DISP1
GO Biological Process	GO:0099641	anterograde axonal protein transport	310	0.0969	0.756	28.7	1	1	HSPB1
GO Biological Process	GO:0044111	development involved in symbiotic interaction	341	0.0969	0.756	19.7	1	1	NEDD4
GO Biological Process	GO:0019089	transmission of virus	341	0.0969	0.756	19.7	1	1	NEDD4
GO Biological Process	GO:0010768	negative regulation of transcription from RNA polymerase II promoter in response to UV-induced DNA damage	341	0.0969	0.756	19.7	1	1	NEDD4
GO Biological Process	GO:0032197	transposition, RNA-mediated	371	0.0969	0.756	16.9	1	1	L1TD1
GO Biological Process	GO:1903815	negative regulation of collecting lymphatic vessel constriction	389	0.0969	0.756	97.8	1	1	NPPA
GO Biological Process	GO:1903766	positive regulation of potassium ion export across plasma membrane	389	0.0969	0.756	97.8	1	1	NPPA
GO Biological Process	GO:0060683	regulation of branching involved in salivary gland morphogenesis by epithelial-mesenchymal signaling	481	0.0969	0.756	15.3	1	1	PDGFA
GO Biological Process	GO:1990401	embryonic lung development	481	0.0969	0.756	15.3	1	1	PDGFA
GO Biological Process	GO:0061444	endocardial cushion cell development	486	0.0969	0.756	8.66	1	1	JAG1
GO Biological Process	GO:0016055	Wnt signaling pathway	368	0.134	0.782	1.6	40	345	AXIN1,BCL9,CHD8,CPZ,CSNK1A1,CSNK2A1,CTNNB1,CTNND1,CTNND2,CUL1,CXXC4,DKK1,DKK2,FAM105B,FZD3,HIC1,KLF4,LEF1,LRRFIP2,MACF1,PRICKLE1,PRICKLE2,PROP1,PSMD13,PSMD3,PSMD7,ROR2,SFRP2,SHH,SMURF1,TLE3,TLE4,TNIK,TNKS,TNRC6C,VPS26A,WISP1,WNT7A,WWOX,ZRANB1
GO Biological Process	GO:0060606	tube closure	347	0.134	0.783	2.29	12	87	ALX1,BMP4,DLC1,FGF10,FZD3,LMO4,MTHFD1L,PAX2,PRICKLE1,PTCH1,SALL4,SFRP2
GO Biological Process	GO:0035809	regulation of urine volume	384	0.14	0.812	3.87	4	21	EDNRB,HAS2,NPPB,NPR3
GO Biological Process	GO:0000712	resolution of meiotic recombination intermediates	84	0.148	0.816	10.6	3	14	ERCC4,MLH1,TOP2B
GO Biological Process	GO:0072216	positive regulation of metanephros development	317	0.148	0.816	4.58	3	14	GDNF,PAX2,PDGFA
GO Biological Process	GO:0003188	heart valve formation	393	0.148	0.816	4.28	3	14	NOTCH1,SOX9,TBX20
GO Biological Process	GO:0009120	deoxyribonucleoside metabolic process	35	0.142	0.818	14	2	7	ADA,DPYD
GO Biological Process	GO:0046532	regulation of photoreceptor cell differentiation	225	0.142	0.818	7.74	2	7	NOTCH1,SOX9
GO Biological Process	GO:2000698	positive regulation of epithelial cell differentiation involved in kidney development	264	0.142	0.818	8.1	2	7	GDNF,PAX2
GO Biological Process	GO:2001234	negative regulation of apoptotic signaling pathway	165	0.153	0.833	2.2	25	208	AVP,BCL2,BID,BMP4,CREB3L1,CTNNB1,CXCL12,EYA2,FADD,FGF10,GDNF,HGF,HSPB1,MNT,NME5,NRP1,PTPN1,RRM2B,SCRT2,SFRP2,THBS1,TRAF2,TRIM32,UNC5B,ZMYND11
GO Biological Process	GO:0048247	lymphocyte chemotaxis	286	0.153	0.834	4.55	7	46	CCL15-CCL14,CCL16,CCL18,CCL23,CCL3,CXCL13,PIK3CG
GO Biological Process	GO:0030104	water homeostasis	385	0.186	0.843	2.55	9	66	ADCY2,ADCY5,ADCY8,ADCY9,AQP9,AVP,HAS2,PRKAR1B,PRKAR2B
GO Biological Process	GO:0001894	tissue homeostasis	117	0.16	0.856	2.59	21	172	AIPL1,BCL2,CD34,CTGF,CTNNB1,CXADR,FOXC1,GPR116,HSPB1,LRRK1,MAK,MUC4,NXNL2,PCDH15,RP1L1,SOX9,STK39,TNFSF11,TRIM32,USH2A,VEGFA
GO Biological Process	GO:0061213	positive regulation of mesonephros development	271	0.159	0.857	3.62	4	22	GDNF,PAX2,SOX9,VEGFA
GO Biological Process	GO:0002821	positive regulation of adaptive immune response	484	0.158	0.857	2.35	11	81	ADA,CD40,FADD,HLX,MLH1,MSH6,NLRP3,PAXIP1,PRKCQ,RIPK2,TRAF2
GO Biological Process	GO:0090398	cellular senescence	234	0.194	0.87	3.93	5	32	ARNTL,ID2,MAP2K1,PRMT6,TBX3
GO Biological Process	GO:0032897	negative regulation of viral transcription	28	0.199	0.88	12	4	24	CCL3,REST,TRIM32,ZNF639
GO Biological Process	GO:0045910	negative regulation of DNA recombination	143	0.199	0.88	6	4	24	HELB,MLH1,MSH6,TERF2IP
GO Biological Process	GO:0051923	sulfation	44	0.198	0.884	10.9	3	16	CHSY1,SULT2A1,TPST1
GO Biological Process	GO:0051307	meiotic chromosome separation	90	0.198	0.884	10.2	3	16	ERCC4,MLH1,TOP2B
GO Biological Process	GO:1905208	negative regulation of cardiocyte differentiation	139	0.198	0.884	5.13	3	16	BMP2,DKK1,PRICKLE1
GO Biological Process	GO:0031645	negative regulation of neurological system process	483	0.198	0.884	4.16	3	16	AVP,AVPR1A,NPY2R
GO Biological Process	GO:0045830	positive regulation of isotype switching	121	0.178	0.901	7.28	4	23	CD40,MLH1,MSH6,PAXIP1
GO Biological Process	GO:0048145	regulation of fibroblast proliferation	169	0.178	0.902	2.68	11	83	ANXA2,B4GALT7,CTNNB1,DACH1,FBXO4,FGF10,NDUFS4,PDGFA,PDGFC,TRIM32,WAPAL
GO Biological Process	GO:0008652	cellular amino acid biosynthetic process	239	0.178	0.902	2.71	11	83	AASDHPPT,ASNS,DHFR,DPYD,GADL1,GOT1,GOT2,PADI2,PLOD1,PSAT1,SLC1A3
GO Biological Process	GO:2000736	regulation of stem cell differentiation	96	0.205	0.903	3	17	141	BMP4,BMP7,FOXC1,GATA4,GDNF,JAG1,KDM4C,NOTCH1,PRICKLE1,PSMD13,PSMD3,PSMD7,REST,RUNX1,SOX9,TBX5,TCF12
GO Biological Process	GO:2001224	positive regulation of neuron migration	454	0.172	0.912	3.21	3	15	NIPBL,SEMA3A,SEMA6A
GO Biological Process	GO:0051170	nuclear import	407	0.181	0.912	1.95	17	138	ARNTL,CBLB,CTNNB1,IPO5,IPO8,NPAP1,NUP155,NUP54,PIK3R1,POM121C,POM121L12,PRICKLE1,RANBP17,RERE,RGPD4,TNPO1,TRPS1
GO Biological Process	GO:0000209	protein polyubiquitination	305	0.208	0.913	1.84	32	284	ARIH1,ASB2,BCL2,BIRC2,BLMH,CBL,CUL1,FBXL14,FBXL7,FBXO4,FBXO6,FBXW5,LONRF1,MAGEL2,MARCH1,NEDD4,PELI1,PSMD13,PSMD3,PSMD7,RNF144B,RNF6,SMURF1,TNKS,TRAF2,TRIM32,UBE2E1,UBE2E2,UBE2H,UBE3A,UBE3C,UBR5
GO Biological Process	GO:0030148	sphingolipid biosynthetic process	173	0.209	0.916	2.78	11	86	ALDH3B2,CERS4,CERS6,CLN8,FA2H,PRKD1,SGMS2,SPTLC2,SPTLC3,ST6GALNAC5,UGT8
GO Biological Process	GO:0001843	neural tube closure	477	0.209	0.916	2.09	11	86	ALX1,BMP4,DLC1,FZD3,LMO4,MTHFD1L,PAX2,PRICKLE1,PTCH1,SALL4,SFRP2
GO Biological Process	GO:0006665	sphingolipid metabolic process	108	0.177	0.925	2.78	19	156	ALDH3B2,ARSJ,ARV1,ASAH1,CERS4,CERS6,CLN8,FA2H,HEXA,NSMAF,PRKD1,PSAPL1,SGMS2,SPNS2,SPTLC2,SPTLC3,ST6GALNAC3,ST6GALNAC5,UGT8
GO Biological Process	GO:1903265	positive regulation of tumor necrosis factor-mediated signaling pathway	7	0.178	0.926	28.3	2	8	TRAF2,TRIM32
GO Biological Process	GO:0072282	metanephric nephron tubule morphogenesis	267	0.178	0.926	6.03	2	8	PAX2,SOX9
GO Biological Process	GO:0045188	regulation of circadian sleep/wake cycle, non-REM sleep	348	0.178	0.926	9.22	2	8	ADA,NPY2R
GO Biological Process	GO:1902857	positive regulation of non-motile cilium assembly	415	0.178	0.926	5.99	2	8	DYNLL1,SEPT9
GO Biological Process	GO:0046513	ceramide biosynthetic process	47	0.218	0.928	5.72	6	42	CERS4,CERS6,CLN8,SGMS2,SPTLC2,UGT8
GO Biological Process	GO:0030047	actin modification	4	0.184	0.928	49.4	1	2	TRIM32
GO Biological Process	GO:0006478	peptidyl-tyrosine sulfation	6	0.184	0.928	63.5	1	2	TPST1
GO Biological Process	GO:0019483	beta-alanine biosynthetic process	14	0.184	0.928	26.7	1	2	DPYD
GO Biological Process	GO:0006212	uracil catabolic process	15	0.184	0.928	25	1	2	DPYD
GO Biological Process	GO:0051892	negative regulation of cardioblast differentiation	23	0.184	0.928	32.7	1	2	PRICKLE1
GO Biological Process	GO:0060532	bronchus cartilage development	202	0.184	0.928	9.86	1	2	SOX9
GO Biological Process	GO:0061145	lung smooth muscle development	202	0.184	0.928	9.86	1	2	SOX9
GO Biological Process	GO:0014036	neural crest cell fate specification	249	0.184	0.928	8.12	1	2	SOX9
GO Biological Process	GO:0030328	prenylcysteine catabolic process	345	0.184	0.928	81.6	1	2	PCYOX1L
GO Biological Process	GO:0035261	external genitalia morphogenesis	358	0.184	0.928	12.7	1	2	NIPBL
GO Biological Process	GO:0021784	postganglionic parasympathetic fiber development	409	0.184	0.928	6.54	1	2	GDNF
GO Biological Process	GO:0050653	chondroitin sulfate proteoglycan biosynthetic process, polysaccharide chain biosynthetic process	449	0.184	0.928	13.9	1	2	CSGALNACT1
GO Biological Process	GO:0006589	octopamine biosynthetic process	478	0.184	0.928	12.4	1	2	MOXD1
GO Biological Process	GO:0008366	axon ensheathment	103	0.218	0.928	3.09	12	96	ATRN,CXCR4,ERCC2,FA2H,MYO5A,NRG1,PARD3,POU3F1,SCN8A,TENM4,TSPAN2,UGT8
GO Biological Process	GO:1901203	positive regulation of extracellular matrix assembly	375	0.215	0.933	4.93	2	9	PHLDB2,SOX9
GO Biological Process	GO:0048865	stem cell fate commitment	446	0.215	0.933	4.28	2	9	ASCL1,SOX9
GO Biological Process	GO:2001240	negative regulation of extrinsic apoptotic signaling pathway in absence of ligand	302	0.23	0.964	3.56	5	34	BCL2,EYA2,FGF10,GDNF,UNC5B
GO Biological Process	GO:2001021	negative regulation of response to DNA damage stimulus	102	0.264	0.969	4.2	8	63	BID,CXCL12,ERCC4,HELB,OTUB1,SFRP2,TRIM32,UBR5
GO Biological Process	GO:0010927	cellular component assembly involved in morphogenesis	129	0.265	0.973	3.21	11	91	CAPN3,CASC5,ERCC2,IGSF22,KRT8,MYOM2,NEBL,PROX1,TENM4,TTN,UGT8
GO Biological Process	GO:2001233	regulation of apoptotic signaling pathway	426	0.24	0.995	1.6	41	377	AVP,BCL2,BID,BMP4,CRADD,CREB3L1,CTNNB1,CTSC,CXCL12,DYNLL1,EYA2,FADD,FEM1B,FGF10,FGFR1,GDNF,HGF,HIP1R,HSPB1,INHBA,LTBR,MNT,NCK2,NME5,NRP1,PAK2,PDCD5,PDIA2,PTPN1,RRM2B,SCRT2,SFPQ,SFRP2,THBS1,TRAF2,TRIM32,UNC5B,WWOX,YWHAG,ZMYND11,ZNF205
GO Biological Process	GO:0002175	protein localization to paranode region of axon	5	0.335	1	28.3	1	4	UGT8
GO Biological Process	GO:1902187	negative regulation of viral release from host cell	10	0.76	1	23.1	1	14	TRIM32
GO Biological Process	GO:0030913	paranodal junction assembly	11	0.51	1	17.3	1	7	UGT8
GO Biological Process	GO:0006682	galactosylceramide biosynthetic process	12	0.399	1	17.2	1	5	UGT8
GO Biological Process	GO:0045950	negative regulation of mitotic recombination	16	0.335	1	97.5	1	4	MLH1
GO Biological Process	GO:0046476	glycosylceramide biosynthetic process	17	0.458	1	15.1	1	6	UGT8
GO Biological Process	GO:0019860	uracil metabolic process	18	0.264	1	24.2	1	3	DPYD
GO Biological Process	GO:0006210	thymine catabolic process	19	0.264	1	24.2	1	3	DPYD
GO Biological Process	GO:0099612	protein localization to axon	21	0.51	1	14.6	1	7	UGT8
GO Biological Process	GO:0016321	female meiosis chromosome segregation	24	0.264	1	77.3	1	3	MLH1
GO Biological Process	GO:0006681	galactosylceramide metabolic process	25	0.558	1	13	1	8	UGT8
GO Biological Process	GO:0019482	beta-alanine metabolic process	26	0.335	1	19.2	1	4	DPYD
GO Biological Process	GO:0000019	regulation of mitotic recombination	27	0.458	1	66.2	1	6	MLH1
GO Biological Process	GO:0046104	thymidine metabolic process	29	0.335	1	17.2	1	4	DPYD
GO Biological Process	GO:0048298	positive regulation of isotype switching to IgA isotypes	30	0.399	1	52.2	1	5	MLH1
GO Biological Process	GO:0006145	purine nucleobase catabolic process	31	0.335	1	16	1	4	DPYD
GO Biological Process	GO:1902186	regulation of viral release from host cell	32	0.567	1	11.8	3	30	CHMP4C,TRIM32,VPS37B
GO Biological Process	GO:0006677	glycosylceramide metabolic process	33	0.468	1	9.71	2	16	ST6GALNAC3,UGT8
GO Biological Process	GO:0046113	nucleobase catabolic process	34	0.458	1	14.6	1	6	DPYD
GO Biological Process	GO:0007060	male meiosis chromosome segregation	36	0.264	1	40.6	1	3	MLH1
GO Biological Process	GO:0032288	myelin assembly	37	0.251	1	8.1	3	18	ERCC2,TENM4,UGT8
GO Biological Process	GO:0048296	regulation of isotype switching to IgA isotypes	39	0.458	1	33.2	1	6	MLH1
GO Biological Process	GO:0006477	protein sulfation	40	0.51	1	13.7	1	7	TPST1
GO Biological Process	GO:0046135	pyrimidine nucleoside catabolic process	41	0.333	1	10.5	3	21	DPYD,NT5M,UPP2
GO Biological Process	GO:0045732	positive regulation of protein catabolic process	42	0.668	1	2.7	24	265	ARIH1,AXIN1,CD81,CSNK1A1,CSNK2A1,CTSC,CUL1,FOXO1,LONRF1,NEDD4,PRICKLE1,PSMD13,PSMD3,PSMD7,RNF144B,SGSM3,SMAD7,SMURF1,SOX9,TMTC3,TRIB2,TRIM32,TRIM67,UBE2E1
GO Biological Process	GO:1902230	negative regulation of intrinsic apoptotic signaling pathway in response to DNA damage	43	0.308	1	7.92	4	29	BID,CXCL12,SFRP2,TRIM32
GO Biological Process	GO:0009896	positive regulation of catabolic process	45	0.631	1	2.42	32	345	ARIH1,AXIN1,CD81,CSNK1A1,CSNK2A1,CTSC,CUL1,FGF21,FOXO1,LONRF1,NEDD4,PRICKLE1,PRR5L,PSMD13,PSMD3,PSMD7,PTPN1,RNF144B,SGSM3,SMAD7,SMURF1,SOX9,SPTLC2,SUPV3L1,TMTC3,TNRC6C,TRIB2,TRIM32,TRIM67,UBE2E1,ZC3HAV1,ZFP36L1
GO Biological Process	GO:1902229	regulation of intrinsic apoptotic signaling pathway in response to DNA damage	50	0.488	1	7.27	4	37	BID,CXCL12,SFRP2,TRIM32
GO Biological Process	GO:0046782	regulation of viral transcription	51	0.293	1	5.88	8	65	CCL3,CHD1,LEF1,REST,SMARCB1,SNW1,TRIM32,ZNF639
GO Biological Process	GO:0006144	purine nucleobase metabolic process	54	0.333	1	7.65	3	21	ADA,DPYD,MTHFD1L
GO Biological Process	GO:0006206	pyrimidine nucleobase metabolic process	56	0.841	1	7.82	1	18	DPYD
GO Biological Process	GO:0072529	pyrimidine-containing compound catabolic process	57	0.633	1	7.42	3	33	DPYD,NT5M,UPP2
GO Biological Process	GO:0010803	regulation of tumor necrosis factor-mediated signaling pathway	58	0.689	1	5.55	5	59	BIRC2,FAM105B,NR1H4,TRAF2,TRIM32
GO Biological Process	GO:0045141	meiotic telomere clustering	61	0.4	1	15.5	2	14	MLH1,SUN1
GO Biological Process	GO:0090220	chromosome localization to nuclear envelope involved in homologous chromosome segregation	63	0.435	1	15.1	2	15	MLH1,SUN1
GO Biological Process	GO:0006672	ceramide metabolic process	64	0.343	1	4.29	9	78	ASAH1,CERS4,CERS6,CLN8,NSMAF,SGMS2,SPTLC2,ST6GALNAC3,UGT8
GO Biological Process	GO:0001961	positive regulation of cytokine-mediated signaling pathway	65	0.346	1	5.83	5	40	FADD,RIPK2,TRAF2,TRIM32,TRIM44
GO Biological Process	GO:0034397	telomere localization	66	0.468	1	14.2	2	16	MLH1,SUN1
GO Biological Process	GO:0042176	regulation of protein catabolic process	67	0.364	1	2.13	40	388	ANXA2,ARIH1,ARNTL,AXIN1,AZIN1,BANP,CD81,CSNK1A1,CSNK2A1,CTSC,CUL1,DERL3,EPHA4,FOXO1,IRAK3,LONRF1,MAD2L2,NEDD4,NELL1,NRG1,NUDT15,PDCL3,PHB,PRICKLE1,PSMD13,PSMD3,PSMD7,RNF144B,SGSM3,SHH,SMAD7,SMURF1,SOX9,TMTC3,TRIB2,TRIM32,TRIM67,UBE2E1,UBE3A,USP25
GO Biological Process	GO:0006688	glycosphingolipid biosynthetic process	69	0.643	1	5.31	2	22	ST6GALNAC5,UGT8
GO Biological Process	GO:0016446	somatic hypermutation of immunoglobulin genes	72	0.29	1	13.7	2	11	MLH1,MSH6
GO Biological Process	GO:0060760	positive regulation of response to cytokine stimulus	75	0.425	1	5.58	5	44	FADD,RIPK2,TRAF2,TRIM32,TRIM44
GO Biological Process	GO:0048147	negative regulation of fibroblast proliferation	76	0.308	1	5.4	4	29	B4GALT7,DACH1,FBXO4,TRIM32
GO Biological Process	GO:0051255	spindle midzone assembly	78	0.29	1	12.4	2	11	KIF4B,MLH1
GO Biological Process	GO:0009164	nucleoside catabolic process	79	0.488	1	6.08	4	37	ADA,DPYD,NT5M,UPP2
GO Biological Process	GO:1903901	negative regulation of viral life cycle	81	0.751	1	4.78	7	87	CCL3,PROX1,REST,SLPI,TRIM32,ZC3HAV1,ZNF639
GO Biological Process	GO:0002566	somatic diversification of immune receptors via somatic mutation	82	0.327	1	12.1	2	12	MLH1,MSH6
GO Biological Process	GO:2001243	negative regulation of intrinsic apoptotic signaling pathway	89	0.428	1	3.97	10	94	BCL2,BID,CREB3L1,CXCL12,HSPB1,NME5,PTPN1,RRM2B,SFRP2,TRIM32
GO Biological Process	GO:1901658	glycosyl compound catabolic process	92	0.646	1	5.61	4	45	ADA,DPYD,NT5M,UPP2
GO Biological Process	GO:0009411	response to UV	98	0.437	1	3.14	14	135	BCL2,ERCC2,ERCC3,ERCC4,GTF2H2,HMGN1,MAP3K4,MEN1,MSH6,NDNL2,NEDD4,PIK3R1,PTN,TRIM32
GO Biological Process	GO:0048525	negative regulation of viral process	99	0.642	1	4.31	8	89	CCL3,MBL2,PROX1,REST,SLPI,TRIM32,ZC3HAV1,ZNF639
GO Biological Process	GO:0009894	regulation of catabolic process	100	0.538	1	1.85	54	560	ANXA2,ARIH1,ARNTL,AXIN1,AZIN1,BANP,CD81,CSNK1A1,CSNK2A1,CTSC,CUL1,DERL3,EPHA4,FGF21,FOXO1,HDAC4,IRAK3,LONRF1,MAD2L2,NEDD4,NELL1,NRG1,NUDT15,NUP155,NUP54,PDCL3,PHB,PIK3CG,POM121C,PRICKLE1,PRKAG2,PRR5L,PSMD13,PSMD3,PSMD7,PTPN1,RNF144B,SGSM3,SHH,SMAD7,SMURF1,SOX9,SPTLC2,SUPV3L1,TMTC3,TNRC6C,TRIB2,TRIM32,TRIM67,UBE2E1,UBE3A,USP25,ZC3HAV1,ZFP36L1
GO Biological Process	GO:0032722	positive regulation of chemokine production	105	0.558	1	4.29	5	51	ADCYAP1,ENSG00000113811,LPL,RIPK2,TRIM32
GO Biological Process	GO:0045190	isotype switching	106	0.501	1	9.59	2	17	MLH1,MSH6
GO Biological Process	GO:0071931	positive regulation of transcription involved in G1/S transition of mitotic cell cycle	109	0.264	1	14.2	1	3	ID2
GO Biological Process	GO:0009247	glycolipid biosynthetic process	110	0.743	1	3.99	5	63	PIGQ,PIGX,ST3GAL4,ST6GALNAC5,UGT8
GO Biological Process	GO:0006954	inflammatory response	112	0.321	1	2.04	48	461	ALOX15,ATRN,BMP2,CCL15-CCL14,CCL16,CCL18,CCL23,CCL3,CCR7,CD180,CD27,CD40,CEBPB,CHST2,CXCL13,CXCR4,HDAC4,HDAC9,IL15,IL17B,LAT,LTBR,MBL2,MRGPRX1,NFAM1,NGFR,NLRP1,NLRP3,NLRP6,NOTCH1,NPPB,NR1H4,PIK3CG,PRCP,PRKCQ,PRKD1,RASGRP1,RBPJ,REG3G,RIPK2,S1PR3,TAC1,TBXA2R,THBS1,TNIP3,TPST1,TSPAN2,VCAM1
GO Biological Process	GO:0042552	myelination	115	0.277	1	3.07	11	92	ATRN,CXCR4,ERCC2,FA2H,MYO5A,PARD3,POU3F1,SCN8A,TENM4,TSPAN2,UGT8
GO Biological Process	GO:0000070	mitotic sister chromatid segregation	118	0.508	1	3.34	10	100	CHMP4C,KIF4B,MAD1L1,NCAPG,NIPBL,PAPD7,SMC2,TTN,WAPAL,ZWINT
GO Biological Process	GO:0032436	positive regulation of proteasomal ubiquitin-dependent protein catabolic process	120	0.668	1	3.35	7	80	ARIH1,CSNK1A1,LONRF1,PRICKLE1,RNF144B,SMAD7,TRIB2
GO Biological Process	GO:0016447	somatic recombination of immunoglobulin gene segments	125	0.643	1	8.37	2	22	MLH1,MSH6
GO Biological Process	GO:0006213	pyrimidine nucleoside metabolic process	126	0.697	1	4.65	4	48	DPYD,NME5,NT5M,UPP2
GO Biological Process	GO:0002381	immunoglobulin production involved in immunoglobulin mediated immune response	127	0.618	1	8.19	2	21	MLH1,MSH6
GO Biological Process	GO:0000280	nuclear division	132	0.497	1	2.25	29	295	ACTR3,CCNA1,CHMP4C,EPS8,ERCC4,KIF2A,KIF4B,MAD1L1,MEI4,MLH1,MSH6,NCAPG,NIPBL,PAPD7,PPP2R4,PRDM9,PSMD13,RAD51,RAD51B,SBDS,SMC2,SUN1,SYCE1,TNKS,TOP2B,TTN,WAPAL,XRCC2,ZWINT
GO Biological Process	GO:0009112	nucleobase metabolic process	133	0.727	1	4.55	3	38	ADA,DPYD,MTHFD1L
GO Biological Process	GO:0072521	purine-containing compound metabolic process	135	0.735	1	1.97	37	416	ABCG2,ACAT1,ADA,ADCY2,ADCY5,ADCY8,ADCY9,ADCYAP1,ATP1B1,ATP5G3,BID,COA6,DLD,DPYD,ENPP1,FAM20C,GUCY1A2,IMPDH2,MTHFD1L,NDUFA10,NDUFA4,NDUFB2,NDUFS4,NDUFV3,NME5,NPPA,NPPB,NUDT15,PAPSS1,PAPSS2,PDE3A,PGM1,PRKAG2,RORA,SLC35B3,SULT2A1,TPST1
GO Biological Process	GO:0051304	chromosome separation	136	0.415	1	6.91	3	24	ERCC4,MLH1,TOP2B
GO Biological Process	GO:0006298	mismatch repair	137	0.77	1	7.43	2	28	MLH1,MSH6
GO Biological Process	GO:0006643	membrane lipid metabolic process	141	0.284	1	2.44	23	208	ALDH3B2,ARSJ,ARV1,ASAH1,CERS4,CERS6,CLN8,FA2H,HEXA,NSMAF,PIGQ,PIGX,PRKD1,PSAPL1,SGMS2,SPNS2,SPTLC2,SPTLC3,ST3GAL4,ST3GAL6,ST6GALNAC3,ST6GALNAC5,UGT8
GO Biological Process	GO:0032642	regulation of chemokine production	146	0.524	1	3.48	7	70	ADCYAP1,ENSG00000113811,KLF4,LPL,NR1H4,RIPK2,TRIM32
GO Biological Process	GO:0000389	mRNA 3'-splice site recognition	148	0.458	1	43.3	1	6	SF3A3
GO Biological Process	GO:0007143	female meiotic division	149	0.93	1	7.25	1	26	MLH1
GO Biological Process	GO:0098813	nuclear chromosome segregation	150	0.499	1	2.25	25	254	ACTR3,CASC5,CHMP4C,DYNLL1,ERCC4,KIF2A,KIF4B,MAD1L1,MEI4,MLH1,NCAPG,NIPBL,NUF2,PAPD7,SMC1B,SMC2,STAG1,SUN1,SYCE1,TOP2B,TRAPPC12,TTN,WAPAL,ZWILCH,ZWINT
GO Biological Process	GO:0006687	glycosphingolipid metabolic process	151	0.697	1	3.35	6	71	ARSJ,ASAH1,HEXA,ST6GALNAC3,ST6GALNAC5,UGT8
GO Biological Process	GO:0061031	endodermal digestive tract morphogenesis	153	0.264	1	9.09	1	3	ID2
GO Biological Process	GO:0002891	positive regulation of immunoglobulin mediated immune response	154	0.422	1	5.67	4	34	CD40,MLH1,MSH6,PAXIP1
GO Biological Process	GO:1901800	positive regulation of proteasomal protein catabolic process	155	0.713	1	2.87	8	95	ARIH1,CSNK1A1,LONRF1,PRICKLE1,RNF144B,SMAD7,TMTC3,TRIB2
GO Biological Process	GO:0007129	synapsis	157	0.664	1	5.47	4	46	MEI4,MLH1,SUN1,SYCE1
GO Biological Process	GO:0030261	chromosome condensation	160	0.331	1	5.73	4	30	NCAPG,PAPD7,SMC2,TTN
GO Biological Process	GO:0007131	reciprocal meiotic recombination	161	0.302	1	4.95	6	47	ERCC4,MLH1,RAD51,RAD51B,TOP2B,XRCC2
GO Biological Process	GO:0045191	regulation of isotype switching	162	0.354	1	5.5	4	31	CD40,MLH1,MSH6,PAXIP1
GO Biological Process	GO:0061030	epithelial cell differentiation involved in mammary gland alveolus development	163	0.335	1	8.57	1	4	ID2
GO Biological Process	GO:0051276	chromosome organization	164	0.964	1	1.79	44	575	CASC5,CDAN1,CHD1,CHD1L,CHD8,CHMP4C,COPS3,DYNLL1,ERCC2,ERCC3,ERCC4,GTF2H2,H3F3C,HELB,HP1BP3,KIF2A,KIF4B,MAD1L1,MEI4,MIS18BP1,MLH1,NCAPG,NIPBL,NUF2,NUP155,PAPD7,RAD51,SART3,SMC1B,SMC2,SMCHD1,SOX9,STAG1,SUN1,SUPV3L1,SYCE1,TERF2IP,TOP2B,TOP3B,TTN,WAPAL,ZNF365,ZWILCH,ZWINT
GO Biological Process	GO:0000289	nuclear-transcribed mRNA poly(A) tail shortening	168	0.567	1	5.79	3	30	MLH1,PAIP1,ZCCHC11
GO Biological Process	GO:0009416	response to light stimulus	170	0.507	1	2.04	28	286	AIPL1,ASNS,ATP1A3,BCL2,BEST1,BRAF,COPS3,ERCC2,ERCC3,ERCC4,EYS,GTF2H2,HMGCS1,HMGN1,ID2,MAP3K4,MEIS2,MEN1,MSH6,NDNL2,NEDD4,OPN4,PDE6C,PIK3R1,PTN,RCVRN,SLC1A3,TRIM32
GO Biological Process	GO:0002639	positive regulation of immunoglobulin production	171	0.51	1	5.4	4	38	CD40,MLH1,MSH6,PAXIP1
GO Biological Process	GO:0016445	somatic diversification of immunoglobulins	174	0.752	1	6.13	2	27	MLH1,MSH6
GO Biological Process	GO:0048285	organelle fission	176	0.684	1	2.05	29	321	ACTR3,CCNA1,CHMP4C,EPS8,ERCC4,KIF2A,KIF4B,MAD1L1,MEI4,MLH1,MSH6,NCAPG,NIPBL,PAPD7,PPP2R4,PRDM9,PSMD13,RAD51,RAD51B,SBDS,SMC2,SUN1,SYCE1,TNKS,TOP2B,TTN,WAPAL,XRCC2,ZWINT
GO Biological Process	GO:1903052	positive regulation of proteolysis involved in cellular protein catabolic process	180	0.563	1	2.36	17	178	ARIH1,AXIN1,CSNK1A1,CTSC,CUL1,LONRF1,PRICKLE1,PSMD13,PSMD3,PSMD7,RNF144B,SMAD7,SMURF1,TMTC3,TRIB2,TRIM67,UBE2E1
GO Biological Process	GO:0007067	mitotic nuclear division	185	0.623	1	2.46	15	163	CHMP4C,EPS8,KIF2A,KIF4B,MAD1L1,NCAPG,NIPBL,PAPD7,PPP2R4,SBDS,SMC2,TNKS,TTN,WAPAL,ZWINT
GO Biological Process	GO:0043901	negative regulation of multi-organism process	187	0.707	1	2.92	11	128	ADA,ANXA2,CCL3,MBL2,PROX1,REST,SHB,SLPI,TRIM32,ZC3HAV1,ZNF639
GO Biological Process	GO:0009116	nucleoside metabolic process	189	0.908	1	1.99	29	370	ACAT1,ADA,ADCYAP1,ATP1B1,ATP5G3,BID,COA6,DLD,DPYD,ENPP1,FAM20C,IMPDH2,NDUFA10,NDUFA4,NDUFB2,NDUFS4,NDUFV3,NME5,NT5M,PAPSS1,PAPSS2,PDCL3,PGM1,PRKAG2,PRPS1L1,SLC35B3,SULT2A1,TPST1,UPP2
GO Biological Process	GO:0051310	metaphase plate congression	194	0.727	1	3.84	4	50	CHMP4C,MAD1L1,MLH1,TRAPPC12
GO Biological Process	GO:0006664	glycolipid metabolic process	201	0.728	1	2.81	10	119	ARSJ,ASAH1,HEXA,PIGQ,PIGX,ST3GAL4,ST3GAL6,ST6GALNAC3,ST6GALNAC5,UGT8
GO Biological Process	GO:2001242	regulation of intrinsic apoptotic signaling pathway	208	0.748	1	2.6	13	155	BCL2,BID,CREB3L1,CXCL12,HSPB1,NCK2,NME5,PDIA2,PTPN1,RRM2B,SFPQ,SFRP2,TRIM32
GO Biological Process	GO:0046467	membrane lipid biosynthetic process	210	0.347	1	2.49	14	127	ALDH3B2,CERS4,CERS6,CLN8,FA2H,PIGQ,PIGX,PRKD1,SGMS2,SPTLC2,SPTLC3,ST3GAL4,ST6GALNAC5,UGT8
GO Biological Process	GO:0007062	sister chromatid cohesion	211	0.488	1	2.59	12	119	CASC5,DYNLL1,KIF2A,MAD1L1,NIPBL,NUF2,PAPD7,SMC1B,STAG1,WAPAL,ZWILCH,ZWINT
GO Biological Process	GO:1901657	glycosyl compound metabolic process	212	0.937	1	1.91	30	394	ACAT1,ADA,ADCYAP1,ATP1B1,ATP5G3,BID,COA6,DLD,DPYD,ENPP1,FAM20C,IMPDH2,LCTL,NDUFA10,NDUFA4,NDUFB2,NDUFS4,NDUFV3,NME5,NT5M,PAPSS1,PAPSS2,PDCL3,PGM1,PRKAG2,PRPS1L1,SLC35B3,SULT2A1,TPST1,UPP2
GO Biological Process	GO:0045475	locomotor rhythm	213	0.252	1	6.51	2	10	ID2,NMS
GO Biological Process	GO:0045176	apical protein localization	217	0.639	1	6.44	1	10	HCN1
GO Biological Process	GO:0008630	intrinsic apoptotic signaling pathway in response to DNA damage	218	0.54	1	3.64	7	71	BCL2,DYRK2,HIC1,MLH1,MSH6,PIK3R1,SNW1
GO Biological Process	GO:0002562	somatic diversification of immune receptors via germline recombination within a single locus	220	0.377	1	4.56	4	32	LEF1,MLH1,MSH6,RAG2
GO Biological Process	GO:1903364	positive regulation of cellular protein catabolic process	222	0.623	1	2.19	18	195	ARIH1,AXIN1,CD81,CSNK1A1,CTSC,CUL1,LONRF1,PRICKLE1,PSMD13,PSMD3,PSMD7,RNF144B,SMAD7,SMURF1,TMTC3,TRIB2,TRIM67,UBE2E1
GO Biological Process	GO:0007059	chromosome segregation	226	0.591	1	1.97	28	297	ACTR3,CASC5,CHMP4C,DYNLL1,ERCC2,ERCC4,KIF2A,KIF4B,MAD1L1,MEI4,MLH1,NCAPG,NIPBL,NTMT1,NUF2,PAPD7,SMC1B,SMC2,STAG1,SUN1,SYCE1,TOP2B,TOP3B,TRAPPC12,TTN,WAPAL,ZWILCH,ZWINT
GO Biological Process	GO:0055086	nucleobase-containing small molecule metabolic process	228	0.816	1	1.66	49	565	ACAT1,ADA,ADCY2,ADCY5,ADCY8,ADCY9,ADCYAP1,ATP1B1,ATP5G3,BID,COA6,DCTD,DHFR,DLD,DPYD,ENPP1,FAM20C,GUCY1A2,IMPDH2,MDH2,MTHFD1L,NADSYN1,NDUFA10,NDUFA4,NDUFB2,NDUFS4,NDUFV3,NME5,NNT,NPPA,NPPB,NT5M,NUDT12,NUDT15,PAPSS1,PAPSS2,PARP16,PDCL3,PDE3A,PGM1,PRKAG2,PRPS1L1,RORA,RPIA,RRM2B,SLC35B3,SULT2A1,TPST1,UPP2
GO Biological Process	GO:0032434	regulation of proteasomal ubiquitin-dependent protein catabolic process	230	0.874	1	2.44	8	114	ARIH1,CSNK1A1,LONRF1,PRICKLE1,RNF144B,SHH,SMAD7,TRIB2
GO Biological Process	GO:0046010	positive regulation of circadian sleep/wake cycle, non-REM sleep	236	0.264	1	16.8	1	3	NPY2R
GO Biological Process	GO:0001959	regulation of cytokine-mediated signaling pathway	237	0.297	1	2.3	18	161	BIRC2,FADD,FAM105B,IFNGR1,IRAK3,NR1H4,PADI2,PTPN1,PTPRC,PXDN,RIPK2,ROBO1,RUNX1,SLIT2,TRAF2,TRIM32,TRIM44,VRK2
GO Biological Process	GO:0043153	entrainment of circadian clock by photoperiod	238	0.841	1	6.31	1	18	ID2
GO Biological Process	GO:0072034	renal vesicle induction	240	0.264	1	8.29	1	3	SOX9
GO Biological Process	GO:0060018	astrocyte fate commitment	241	0.335	1	8.29	1	4	SOX9
GO Biological Process	GO:1903900	regulation of viral life cycle	246	0.601	1	2.42	17	182	ADARB1,BCL2,CCL3,CHD1,CHMP4C,LEF1,NOTCH1,PKN2,PROX1,REST,SLPI,SMARCB1,SNW1,TRIM32,VPS37B,ZC3HAV1,ZNF639
GO Biological Process	GO:0002312	B cell activation involved in immune response	250	0.551	1	3.55	4	40	ADA,CD180,MLH1,MSH6
GO Biological Process	GO:0002889	regulation of immunoglobulin mediated immune response	255	0.697	1	4.17	4	48	CD40,MLH1,MSH6,PAXIP1
GO Biological Process	GO:0031331	positive regulation of cellular catabolic process	258	0.672	1	1.89	26	287	ARIH1,AXIN1,CD81,CSNK1A1,CTSC,CUL1,FGF21,LONRF1,PRICKLE1,PRR5L,PSMD13,PSMD3,PSMD7,PTPN1,RNF144B,SMAD7,SMURF1,SPTLC2,SUPV3L1,TMTC3,TNRC6C,TRIB2,TRIM67,UBE2E1,ZC3HAV1,ZFP36L1
GO Biological Process	GO:0008105	asymmetric protein localization	260	0.706	1	5.64	1	12	HCN1
GO Biological Process	GO:0070192	chromosome organization involved in meiotic cell cycle	261	0.642	1	3.63	6	67	MEI4,MLH1,RAD51,SMC2,SUN1,SYCE1
GO Biological Process	GO:0060759	regulation of response to cytokine stimulus	263	0.282	1	2.21	19	169	BIRC2,FADD,FAM105B,IFNGR1,IRAK3,KLF4,NR1H4,PADI2,PTPN1,PTPRC,PXDN,RIPK2,ROBO1,RUNX1,SLIT2,TRAF2,TRIM32,TRIM44,VRK2
GO Biological Process	GO:0048708	astrocyte differentiation	277	0.251	1	3.06	6	44	MAP2K1,NOTCH1,ROR2,SHH,SOX9,TSPAN2
GO Biological Process	GO:0034612	response to tumor necrosis factor	278	0.278	1	2	28	256	ADAM10,ADAMTS12,BIRC2,CCL15-CCL14,CCL16,CCL18,CCL23,CCL3,CD27,CD40,FOXO3,HAS2,HDAC4,KLF2,KRT8,LTBR,NGFR,OCLN,PSMD13,PSMD3,PSMD7,RORA,THBS1,TNFSF11,TRAF2,TRIM32,VCAM1,ZFP36L1
GO Biological Process	GO:0009648	photoperiodism	279	0.894	1	5.56	1	22	ID2
GO Biological Process	GO:0072523	purine-containing compound catabolic process	280	0.712	1	2.84	4	49	ADA,DPYD,NUDT15,PDE3A
GO Biological Process	GO:0009314	response to radiation	285	0.333	1	1.69	44	423	AIPL1,ASNS,ATP1A3,BCL2,BEST1,BRAF,CBL,COL3A1,COPS3,CXCL12,DNMT3A,ERCC2,ERCC3,ERCC4,EYS,FBXO4,GTF2H2,HMGCS1,HMGN1,ID2,MAP3K4,MEIS2,MEN1,MGMT,MSH6,NDNL2,NEDD4,NIPBL,OPN4,OPRK1,PAXIP1,PDE6C,PIK3R1,PTN,RAD51,RAD51B,RCVRN,RHOB,SFRP2,SLC1A3,SPIDR,TRIM32,VCAM1,XRCC2
GO Biological Process	GO:0042255	ribosome assembly	289	0.872	1	3.84	4	63	BMS1,RPF2,RPL10L,SBDS
GO Biological Process	GO:0007140	male meiosis	291	0.941	1	4.2	2	45	CCNA1,MLH1
GO Biological Process	GO:0048866	stem cell fate specification	292	0.335	1	6.8	1	4	SOX9
GO Biological Process	GO:0050792	regulation of viral process	293	0.577	1	2.24	18	190	ADARB1,BCL2,CCL3,CHD1,CHMP4C,LEF1,MBL2,NOTCH1,PKN2,PROX1,REST,SLPI,SMARCB1,SNW1,TRIM32,VPS37B,ZC3HAV1,ZNF639
GO Biological Process	GO:0002637	regulation of immunoglobulin production	294	0.643	1	3.69	5	56	CD40,MLH1,MSH6,PAXIP1,TRAF2
GO Biological Process	GO:0002200	somatic diversification of immune receptors	296	0.51	1	3.75	4	38	LEF1,MLH1,MSH6,RAG2
GO Biological Process	GO:0072173	metanephric tubule morphogenesis	298	0.252	1	5.38	2	10	PAX2,SOX9
GO Biological Process	GO:0000819	sister chromatid segregation	299	0.54	1	2.13	18	186	CASC5,CHMP4C,DYNLL1,KIF2A,KIF4B,MAD1L1,NCAPG,NIPBL,NUF2,PAPD7,SMC1B,SMC2,STAG1,TOP2B,TTN,WAPAL,ZWILCH,ZWINT
GO Biological Process	GO:0071103	DNA conformation change	300	0.873	1	1.97	22	279	CASC5,CDAN1,CHD1,CHD1L,CHD8,ERCC2,ERCC3,GTF2H2,H3F3C,HELB,HP1BP3,MIS18BP1,NCAPG,PAPD7,RAD51,SART3,SMC2,SOX9,SUPV3L1,TOP2B,TOP3B,TTN
GO Biological Process	GO:0006323	DNA packaging	308	0.987	1	2.22	11	197	CASC5,CDAN1,H3F3C,HP1BP3,MIS18BP1,NCAPG,PAPD7,SART3,SMC2,SOX9,TTN
GO Biological Process	GO:0014034	neural crest cell fate commitment	309	0.335	1	6.38	1	4	SOX9
GO Biological Process	GO:0043687	post-translational protein modification	314	0.68	1	1.63	40	438	ADAM10,APOL1,ARSJ,ASB18,ASB2,ASB5,ATG4C,BMP4,CAND1,CHGB,CNTN3,COPS3,CPM,CUL1,FAM20C,FBXL14,FBXL7,FBXO4,FBXO6,FBXW5,FEM1A,FEM1B,IGFBP3,KCTD7,LSAMP,LYPD5,MEN1,NRN1,OPCML,PDIA6,PSMD13,PSMD3,PSMD7,RAB38,RNF7,SDC2,SOCS2,SPP2,TECTA,THY1
GO Biological Process	GO:0060729	intestinal epithelial structure maintenance	318	0.264	1	6.23	1	3	SOX9
GO Biological Process	GO:0090235	regulation of metaphase plate congression	319	0.51	1	11.1	1	7	MAD1L1
GO Biological Process	GO:0051303	establishment of chromosome localization	321	0.684	1	2.86	6	70	ACTR3,CHMP4C,MAD1L1,MLH1,SUN1,TRAPPC12
GO Biological Process	GO:0060071	Wnt signaling pathway, planar cell polarity pathway	322	0.63	1	2.52	9	99	FZD3,PRICKLE1,PRICKLE2,PSMD13,PSMD3,PSMD7,ROR2,SFRP2,SMURF1
GO Biological Process	GO:0072527	pyrimidine-containing compound metabolic process	323	0.892	1	2.73	5	79	DCTD,DPYD,NME5,NT5M,UPP2
GO Biological Process	GO:0030432	peristalsis	325	0.252	1	6.56	2	10	GDNF,SSTR2
GO Biological Process	GO:0060249	anatomical structure homeostasis	326	0.543	1	1.79	29	301	AIPL1,BCL2,CAPN3,CD34,CTGF,CTNNB1,CXADR,ERCC4,FOXC1,GPR116,HSPB1,LRRK1,MAK,MUC4,NELL2,NXNL2,PCDH15,PLG,RAD51,RP1L1,SGCZ,SOX9,STK39,TERF2IP,TNFSF11,TRIM32,USH2A,VEGFA,ZNF365
GO Biological Process	GO:1903050	regulation of proteolysis involved in cellular protein catabolic process	327	0.641	1	1.89	22	240	ARIH1,AXIN1,CSNK1A1,CTSC,CUL1,EPHA4,LONRF1,NUDT15,PDCL3,PRICKLE1,PSMD13,PSMD3,PSMD7,RNF144B,SHH,SMAD7,SMURF1,TMTC3,TRIB2,TRIM67,UBE2E1,UBE3A
GO Biological Process	GO:0050000	chromosome localization	330	0.697	1	2.84	6	71	ACTR3,CHMP4C,MAD1L1,MLH1,SUN1,TRAPPC12
GO Biological Process	GO:0097187	dentinogenesis	331	0.264	1	16.7	1	3	FAM20C
GO Biological Process	GO:0061136	regulation of proteasomal protein catabolic process	332	0.932	1	2.11	10	152	ARIH1,CSNK1A1,LONRF1,NUDT15,PRICKLE1,RNF144B,SHH,SMAD7,TMTC3,TRIB2
GO Biological Process	GO:0032479	regulation of type I interferon production	333	1	1	2.59	3	122	CTNNB1,RIPK2,TRIM32
GO Biological Process	GO:1904322	cellular response to forskolin	349	0.252	1	4.22	2	10	ADCY2,ADCY5
GO Biological Process	GO:0061009	common bile duct development	350	0.399	1	5.85	1	5	SOX9
GO Biological Process	GO:0045938	positive regulation of circadian sleep/wake cycle, sleep	351	0.51	1	10.1	1	7	NPY2R
GO Biological Process	GO:0030277	maintenance of gastrointestinal epithelium	352	0.435	1	5.03	2	15	MUC4,SOX9
GO Biological Process	GO:0000288	nuclear-transcribed mRNA catabolic process, deadenylation-dependent decay	359	0.79	1	3.14	5	67	LSM6,MLH1,PAIP1,ZCCHC11,ZFP36L1
GO Biological Process	GO:0034088	maintenance of mitotic sister chromatid cohesion	361	0.335	1	12.6	1	4	NIPBL
GO Biological Process	GO:0045143	homologous chromosome segregation	362	0.826	1	3.3	4	58	MEI4,MLH1,SUN1,SYCE1
GO Biological Process	GO:0000083	regulation of transcription involved in G1/S transition of mitotic cell cycle	364	0.285	1	3.97	4	28	CCNA1,DHFR,ID2,NPAT
GO Biological Process	GO:0030238	male sex determination	365	0.4	1	3.76	2	14	MAP3K4,SOX9
GO Biological Process	GO:0050891	multicellular organismal water homeostasis	366	0.25	1	2.68	8	62	ADCY2,ADCY5,ADCY8,ADCY9,AVP,HAS2,PRKAR1B,PRKAR2B
GO Biological Process	GO:0060534	trachea cartilage development	369	0.558	1	5.53	1	8	SOX9
GO Biological Process	GO:0006605	protein targeting	370	0.594	1	1.66	37	392	AKAP12,ARNTL,ATG4C,BID,CBLB,CTNNB1,DNAJC19,FUT10,GRPEL2,IPO5,IPO8,MFN2,MTX2,NAGPA,NEDD4,NPAP1,NUP155,NUP54,PARD3,PIK3R1,POM121C,POM121L12,PRICKLE1,RABGEF1,RANBP17,RASSF9,RERE,RGPD4,RPL34,RTP1,SCARB2,SMURF1,SNX16,SPCS3,TNPO1,TRPS1,YWHAG
GO Biological Process	GO:0000027	ribosomal large subunit assembly	373	0.817	1	4.54	2	31	RPF2,RPL10L
GO Biological Process	GO:0002449	lymphocyte mediated immunity	379	0.834	1	2.4	9	120	CD27,CTSC,IGLL1,JAG1,LYST,MBL2,MICB,MLH1,MSH6
GO Biological Process	GO:1900017	positive regulation of cytokine production involved in inflammatory response	383	0.783	1	6.28	1	15	IL17B
GO Biological Process	GO:0042256	mature ribosome assembly	386	0.458	1	12.8	1	6	SBDS
GO Biological Process	GO:0014908	myotube differentiation involved in skeletal muscle regeneration	388	0.264	1	14.9	1	3	BCL9
GO Biological Process	GO:0019439	aromatic compound catabolic process	391	0.979	1	1.68	29	415	ADA,DPYD,ENPP1,HMOX2,HNMT,LSM6,MLH1,MOXD1,NT5M,NUDT12,NUDT15,PAIP1,PCBD1,PDE3A,PON1,PPP2R2A,PRPF18,RNASE3,RPL34,SETMAR,SLC6A3,SMG1,STK31,SUPV3L1,UPP2,UROC1,ZCCHC11,ZFP36L1,ZHX2
GO Biological Process	GO:0001824	blastocyst development	394	0.346	1	2.92	7	59	ADA,KDM4C,MED21,MFN2,RBM46,SALL4,SBDS
GO Biological Process	GO:1903362	regulation of cellular protein catabolic process	395	0.611	1	1.76	25	268	ANXA2,ARIH1,AXIN1,CD81,CSNK1A1,CTSC,CUL1,EPHA4,LONRF1,NELL1,NUDT15,PDCL3,PRICKLE1,PSMD13,PSMD3,PSMD7,RNF144B,SHH,SMAD7,SMURF1,TMTC3,TRIB2,TRIM67,UBE2E1,UBE3A
GO Biological Process	GO:0070318	positive regulation of G0 to G1 transition	400	0.335	1	14.2	1	4	CTGF
GO Biological Process	GO:0006302	double-strand break repair	401	0.922	1	2.11	12	174	ERCC4,MAD2L2,MLH1,PAPD7,PAXIP1,RAD51,RAD51B,SETMAR,SFPQ,SPIDR,XRCC2,XRCC6BP1
GO Biological Process	GO:1904491	protein localization to ciliary transition zone	405	0.399	1	10.1	1	5	C5orf42
GO Biological Process	GO:0072107	positive regulation of ureteric bud formation	406	0.335	1	6.68	1	4	GDNF
GO Biological Process	GO:0001833	inner cell mass cell proliferation	413	0.29	1	7.72	2	11	SALL4,SBDS
GO Biological Process	GO:0009649	entrainment of circadian clock	417	0.691	1	3.79	2	24	ID2,PHLPP1
GO Biological Process	GO:0051092	positive regulation of NF-kappaB transcription factor activity	419	0.596	1	2.03	13	139	CAPN3,CD40,ERC1,IRAK3,NLRP3,PRKCQ,PRKD1,RIPK2,TERF2IP,TNFSF11,TRAF2,TRAPPC9,TRIM32
GO Biological Process	GO:0001819	positive regulation of cytokine production	421	0.737	1	1.6	34	384	ADCYAP1,CADM1,CCL3,CCR7,CD34,CD40,CD83,CEBPB,CLEC6A,CTNNB1,ENSG00000113811,FADD,GATA4,HGF,HSPB1,IL15,IL17B,IL17RB,ISL1,LPL,NFAM1,NLRP1,NLRP3,PELI1,PIK3R1,PRKCQ,RASGRP1,RIPK2,RORA,RUNX1,SULF2,THBS1,TRAF2,TRIM32
GO Biological Process	GO:0006303	double-strand break repair via nonhomologous end joining	422	0.768	1	2.93	5	65	ERCC4,MLH1,PAXIP1,SETMAR,XRCC6BP1
GO Biological Process	GO:0017038	protein import	424	0.335	1	1.89	18	165	ARNTL,CBLB,CTNNB1,GRPEL2,IPO5,IPO8,NPAP1,NUP155,NUP54,PIK3R1,POM121C,POM121L12,PRICKLE1,RANBP17,RERE,RGPD4,TNPO1,TRPS1
GO Biological Process	GO:0002377	immunoglobulin production	425	0.646	1	3.03	4	45	MLH1,MSH6,PTPRC,VPREB1
GO Biological Process	GO:0002708	positive regulation of lymphocyte mediated immunity	429	0.315	1	2.53	9	76	CADM1,CD40,FADD,MLH1,MSH6,NLRP3,PAXIP1,RASGRP1,TRAF2
GO Biological Process	GO:0048255	mRNA stabilization	430	0.51	1	3.12	4	38	GDNF,PAIP1,RBM46,SYNCRIP
GO Biological Process	GO:0002357	defense response to tumor cell	431	0.264	1	6.73	1	3	RBMS3
GO Biological Process	GO:0043903	regulation of symbiosis, encompassing mutualism through parasitism	437	0.721	1	1.92	19	218	ADARB1,ANXA2,BCL2,CCL3,CHD1,CHMP4C,LEF1,MBL2,NOTCH1,PKN2,PROX1,REST,SLPI,SMARCB1,SNW1,TRIM32,VPS37B,ZC3HAV1,ZNF639
GO Biological Process	GO:0010767	regulation of transcription from RNA polymerase II promoter in response to UV-induced DNA damage	440	0.264	1	12.1	1	3	NEDD4
GO Biological Process	GO:0045787	positive regulation of cell cycle	441	0.641	1	1.57	33	357	ASCL1,ASNS,CCNT2,CENPJ,CRADD,CRLF3,CTGF,E2F8,FAM178A,FGF10,FGFR1,FOXG1,ID2,KCNA5,MEIS2,MYBBP1A,NR2E1,PBX1,PKN2,PLAGL1,POU4F1,PRDM9,PROX1,RAD51B,RGPD4,SETMAR,SFPQ,SHB,SLC6A4,SVIL,TBX3,TRIM32,UBE2E2
GO Biological Process	GO:0048512	circadian behavior	442	0.643	1	3.64	2	22	ID2,NMS
GO Biological Process	GO:0003413	chondrocyte differentiation involved in endochondral bone morphogenesis	443	0.29	1	3.86	2	11	SOX9,TGFBR2
GO Biological Process	GO:0051225	spindle assembly	450	0.684	1	2.82	6	70	HDAC3,KIF2A,KIF4B,MLH1,STARD9,TNKS
GO Biological Process	GO:0035567	non-canonical Wnt signaling pathway	451	0.586	1	1.95	13	138	CTNNB1,FZD3,LEF1,PRICKLE1,PRICKLE2,PSMD13,PSMD3,PSMD7,ROR2,SFRP2,SMURF1,TNRC6C,WNT7A
GO Biological Process	GO:0061010	gall bladder development	453	0.264	1	8.54	1	3	NIPBL
GO Biological Process	GO:0030502	negative regulation of bone mineralization	457	0.501	1	3.86	2	17	CCL3,SOX9
GO Biological Process	GO:0009150	purine ribonucleotide metabolic process	458	0.747	1	1.62	32	364	ACAT1,ADCY2,ADCY5,ADCY8,ADCY9,ADCYAP1,ATP1B1,ATP5G3,BID,COA6,DLD,ENPP1,FAM20C,GUCY1A2,IMPDH2,NDUFA10,NDUFA4,NDUFB2,NDUFS4,NDUFV3,NME5,NPPA,NPPB,PAPSS1,PAPSS2,PDE3A,PGM1,PRKAG2,RORA,SLC35B3,SULT2A1,TPST1
GO Biological Process	GO:0060009	Sertoli cell development	460	0.76	1	4.33	1	14	SOX9
GO Biological Process	GO:0007127	meiosis I	462	0.246	1	2.35	13	108	CCNA1,ERCC4,MEI4,MLH1,MSH6,PRDM9,PSMD13,RAD51,RAD51B,SUN1,SYCE1,TOP2B,XRCC2
GO Biological Process	GO:0044255	cellular lipid metabolic process	464	0.592	1	1.34	93	977	AACS,ACAT1,ACSF3,ACSL1,ACSL5,AGPAT4,ALDH1A2,ALDH3B2,ALOX15,ARSJ,ARV1,ASAH1,CERS4,CERS6,CES1,CLN8,CPNE3,CSNK2A1,CYP27C1,CYP2E1,DDHD1,DGKB,DGKI,DGKZ,DLD,ECI2,EFR3A,ENSG00000117598,ENSG00000258417,ETFA,FA2H,FAM135B,FAR1,FGF10,FGF20,FGF5,FGF7,FGFR1,GGT6,GGTLC1,GHR,GPCPD1,HAO1,HEXA,HGF,HMGCS1,HSD17B12,INPP4B,INPP5B,INSIG1,LCLAT1,LIPC,LIPF,LIPI,LPIN1,LPL,MTMR12,MYO5A,NRG1,NSMAF,PCCB,PDE3A,PDGFA,PIGQ,PI…
GO Biological Process	GO:0007622	rhythmic behavior	465	0.668	1	3.48	2	23	ID2,NMS
GO Biological Process	GO:0031398	positive regulation of protein ubiquitination	467	0.402	1	1.89	19	182	ARRDC4,AXIN1,BIRC2,CUL1,FBXO4,NDNL2,PAXIP1,PELI1,PRICKLE1,PSMD13,PSMD3,PSMD7,RIPK2,SMAD7,SMURF1,TBC1D7,TRIM67,UBE2E1,UBE3A
GO Biological Process	GO:0010669	epithelial structure maintenance	469	0.361	1	3.46	3	22	CXADR,MUC4,SOX9
GO Biological Process	GO:0001832	blastocyst growth	470	0.435	1	6.59	2	15	SALL4,SBDS
GO Biological Process	GO:0016050	vesicle organization	474	0.744	1	1.64	28	320	ANXA2,BCL2,BET1,CASC5,CD34,CHMP4C,CTSC,DOC2B,EPS15,FAM109A,GOLPH3,GOSR1,LYST,PIK3C3,RAB38,S100A10,SEC16A,SEC22A,SNAP29,SNX10,SNX7,STX2,STX6,STX8,SYT10,SYT3,TRAPPC9,VPS37B
GO Biological Process	GO:0006163	purine nucleotide metabolic process	475	0.715	1	1.59	34	380	ACAT1,ADA,ADCY2,ADCY5,ADCY8,ADCY9,ADCYAP1,ATP1B1,ATP5G3,BID,COA6,DLD,ENPP1,FAM20C,GUCY1A2,IMPDH2,NDUFA10,NDUFA4,NDUFB2,NDUFS4,NDUFV3,NME5,NPPA,NPPB,NUDT15,PAPSS1,PAPSS2,PDE3A,PGM1,PRKAG2,RORA,SLC35B3,SULT2A1,TPST1
GO Biological Process	GO:0045132	meiotic chromosome segregation	476	0.442	1	2.39	9	85	ACTR3,ERCC4,MEI4,MLH1,SMC2,SUN1,SYCE1,TOP2B,WAPAL
GO Biological Process	GO:0016064	immunoglobulin mediated immune response	487	0.79	1	2.76	5	67	CD27,IGLL1,MBL2,MLH1,MSH6
GO Biological Process	GO:0051260	protein homooligomerization	488	0.925	1	1.64	22	295	ACAT1,BID,CLDN3,DISP1,HCN1,IMPDH2,KCNA5,KCND3,KCNG1,KCTD3,KCTD7,LGI1,NUP54,OLFM4,PCBD1,RAD51,RXRA,RYR3,SLC6A4,TNFSF11,TRAF2,TRPA1
GO Biological Process	GO:0090175	regulation of establishment of planar polarity	490	0.655	1	2.06	10	112	DKK1,FZD3,PRICKLE1,PRICKLE2,PSMD13,PSMD3,PSMD7,ROR2,SFRP2,SMURF1
GO Biological Process	GO:0007168	receptor guanylyl cyclase signaling pathway	491	0.252	1	7.5	2	10	NPPA,NPPB
GO Biological Process	GO:0000726	non-recombinational repair	493	0.83	1	2.65	5	71	ERCC4,MLH1,PAXIP1,SETMAR,XRCC6BP1
GO Biological Process	GO:0014029	neural crest formation	494	0.674	1	4.05	1	11	SOX9
GO Biological Process	GO:0031329	regulation of cellular catabolic process	496	0.832	1	1.53	34	404	ANXA2,ARIH1,AXIN1,CD81,CSNK1A1,CTSC,CUL1,EPHA4,FGF21,LONRF1,NELL1,NUDT15,PDCL3,PIK3CG,PRICKLE1,PRR5L,PSMD13,PSMD3,PSMD7,PTPN1,RNF144B,SHH,SMAD7,SMURF1,SPTLC2,SUPV3L1,TMTC3,TNRC6C,TRIB2,TRIM67,UBE2E1,UBE3A,ZC3HAV1,ZFP36L1
GO Biological Process	GO:0097193	intrinsic apoptotic signaling pathway	498	0.455	1	1.87	16	157	BCL2,CEBPB,CUL1,DYRK2,ENSG00000113811,HIC1,MLH1,MSH6,MYBBP1A,PIK3R1,POU4F1,SNW1,TMEM117,TRAF2,WWOX,ZNF385D
GO Biological Process	GO:0070168	negative regulation of biomineral tissue development	499	0.562	1	3.6	2	19	CCL3,SOX9
GO Biological Process	GO:1902855	regulation of non-motile cilium assembly	500	0.29	1	4.89	2	11	DYNLL1,SEPT9

## Sheet: ASD_GO
# Ontology	ID	Desc	Rank	HyperP	HyperFdrQ	RegionFoldEnrich	FgRegionsHit	BgRegionsHit	NumFgGenesHit	NumBgGenesHit	TotalGenes	FgGeneNames
GO Biological Process	GO:0032677	regulation of interleukin-8 production	1	4.86e-07	0.00627	1.78	33	37	9	10	63	ANXA1,ANXA4,BCL10,CD2,CD58,CRP,KLF4,TLR4,WNT5A
GO Biological Process	GO:0035335	peptidyl-tyrosine dephosphorylation	2	6.67e-07	0.0043	1.57	55	70	20	28	99	CDC14B,DNAJC6,DUSP15,DUSP22,DUSP23,EYA2,EYA4,MTMR3,MTMR7,PALD1,PTP4A3,PTPN1,PTPN20B,PTPRC,PTPRD,PTPRM,PTPRN2,PTPRO,PTPRZ1,RNGTT
GO Biological Process	GO:0048332	mesoderm morphogenesis	3	1.86e-06	0.00802	1.57	51	65	15	24	70	ACVR1,BMP7,CRB2,EYA2,FGFR2,FOXC1,FOXF1,ITGA2,ITGA8,KLF4,NODAL,POFUT2,WNT11,WNT3,WNT5A
GO Biological Process	GO:0001707	mesoderm formation	3	1.86e-06	0.00802	1.57	51	65	15	24	68	ACVR1,BMP7,CRB2,EYA2,FGFR2,FOXC1,FOXF1,ITGA2,ITGA8,KLF4,NODAL,POFUT2,WNT11,WNT3,WNT5A
GO Biological Process	GO:0001704	formation of primary germ layer	5	2.58e-06	0.00665	1.49	64	86	22	34	117	ACVR1,BMP7,COL12A1,COL4A2,COL8A1,CRB2,EYA2,FGFR2,FOXC1,FOXF1,HSBP1,ITGA2,ITGA8,KIF16B,KLF4,NANOG,NODAL,POFUT2,SOX2,WNT11,WNT3,WNT5A
GO Biological Process	GO:0090162	establishment of epithelial cell polarity	6	2.82e-06	0.00607	1.76	30	34	9	11	28	CLASP1,CYTH3,FERMT1,FOXF1,FRMD4B,GOLPH3,PARD3,SH3BP1,WNT5A
GO Biological Process	GO:0048333	mesodermal cell differentiation	7	3.77e-06	0.00696	1.7	34	40	7	12	26	EYA2,FGFR2,FOXF1,ITGA2,ITGA8,KLF4,NODAL
GO Biological Process	GO:2000482	regulation of interleukin-8 secretion	8	4.93e-06	0.00795	1.85	24	26	6	6	24	ANXA1,ANXA4,CD2,CD58,CRP,WNT5A
GO Biological Process	GO:0007431	salivary gland development	9	1.11e-05	0.016	1.62	38	47	9	13	34	BMP7,EDAR,FGFR2,NFIB,NRP1,PLXNA1,SEMA3A,SHH,TFCP2L1
GO Biological Process	GO:0051270	regulation of cellular component movement	10	1.13e-05	0.0146	1.18	280	473	130	236	838	ACVR1,ACVR1C,ADAMTS9,ADARB1,ADRA2A,ANO6,ANXA1,APC,ARSB,ATP1A1,BMP2,BMP7,CACNA1C,CCL28,CDH13,CDK6,CLASP1,CXCL1,DAB2IP,DACH1,DAPK2,DCN,DDRGK1,DLC1,DLG5,DNAH11,DOCK1,DOCK10,DOCK4,DOCK5,DSCAM,DSG2,EDN1,EDN2,EDN3,ERBB4,ETS1,FBXO31,FGR,FOXF1,FOXP1,GNA13,GNRH1,GREM1,HAS2,HDAC4,HIF1A,IFNG,IGF1R,IGFBP3,INSM1,IRS2,ITGA2,ITGA6,JAG1,KANK1,KDR,KIAA1462,KLF4,LAMA1,LAMP1,LMNA,LRCH1,LRIG2,LRRC15,MCTP1,MEOX2,MYPN…
GO Biological Process	GO:0072089	stem cell proliferation	11	1.15e-05	0.0135	1.64	36	44	12	15	54	DCT,ETV6,FGFR2,MECOM,NDE1,RUNX1,SFRP2,SHB,SHH,SOX5,WNT3,WNT5A
GO Biological Process	GO:0010464	regulation of mesenchymal cell proliferation	12	1.18e-05	0.0126	1.54	47	61	16	20	36	FGF9,FGFR2,FOXF1,IRS2,LMNA,MYCN,NFIB,PHF14,SHH,SIX1,SOX9,VEGFA,WNT11,WNT2,WNT5A,ZEB1
GO Biological Process	GO:0071229	cellular response to acid chemical	13	1.5e-05	0.0149	1.39	78	112	37	57	194	APOB,AVPR1A,BCL11A,BRINP1,BRINP2,CCNB1,CEBPB,COL4A1,COL5A2,CPEB4,CYP26B1,EDN1,FFAR3,FGFR2,HNRNPD,IPO5,KDR,KLF4,LAMTOR1,NR1H4,NTRK2,OSR1,PDGFC,PID1,PRKCE,RARA,RORB,RRAGC,SESN3,SH3BP4,SIX1,SOX9,WNT11,WNT2,WNT3,WNT5A,ZEB1
GO Biological Process	GO:0051953	negative regulation of amine transport	14	1.7e-05	0.0157	1.83	22	24	6	8	23	ADRA2A,CNR1,GRM7,OSR1,SNCA,STK39
GO Biological Process	GO:0048598	embryonic morphogenesis	15	1.87e-05	0.0161	1.22	205	337	89	153	552	ACVR1,ACVR2A,ATOH1,ATP8A2,BCL10,BCL2L11,BMP7,CACNA1C,CDKN1C,CDON,COBL,COL12A1,COL4A2,COL8A1,CRB2,CREBBP,CUL3,CYP26B1,DLC1,DLL1,DLX2,DNAJB6,DYNC2H1,EDN1,EN1,ENSG00000091436,EYA2,FGF9,FGFR2,FOXC1,FOXF1,FOXG1,FOXI1,GDNF,GJB6,GLI2,GNAS,GREM1,GREM2,HAND2,HIF1A,HSBP1,ID2,INSIG1,INSIG2,ITGA2,ITGA8,KIF16B,KLF4,LRIG1,LRIG3,LRP6,MSX2,MYCN,MYO3B,NANOG,NODAL,OSR1,OTX2,POFUT2,RARA,RBPMS2,RUNX2,RYR2,SALL1,SATB…
GO Biological Process	GO:0061180	mammary gland epithelium development	16	1.91e-05	0.0154	1.5	51	68	15	21	55	CCND1,CEBPB,ERBB4,ESR1,FGFR2,FOXF1,GLI2,HIF1A,ID2,MGMT,MSX2,WNT2,WNT3,WNT5A,ZNF703
GO Biological Process	GO:0086064	cell communication by electrical coupling involved in cardiac conduction	17	1.92e-05	0.0146	1.9	19	20	6	7	14	ATP1A1,ATP1B1,CACNA1C,PKP2,RYR2,SLC8A1
GO Biological Process	GO:0010644	cell communication by electrical coupling	17	1.92e-05	0.0146	1.9	19	20	6	7	17	ATP1A1,ATP1B1,CACNA1C,PKP2,RYR2,SLC8A1
GO Biological Process	GO:0008610	lipid biosynthetic process	19	2.35e-05	0.016	1.28	134	210	60	117	574	ABCB11,ACOX2,AGK,AGPAT9,ALDH8A1,B3GALT1,CDS1,CDS2,CSNK1G2,CWH43,CYP11B1,CYP11B2,DHCR7,EDN1,EDN2,ETNK1,FGF20,FGF9,FGFR2,GPAM,HMGCS1,HSD17B7,HSD3B1,HSD3B2,INSIG1,INSIG2,IRS1,IRS2,ISPD,KL,LARGE,LPIN1,LPIN3,MBOAT2,MTMR3,MTMR7,NPC1L1,PDSS2,PIGX,PIK3C3,PIK3CB,PIK3R1,PITPNM3,PLCG2,PLD1,PRKAG2,PRKD1,PTGIS,QKI,SPTSSB,SRD5A3,ST3GAL5,ST6GALNAC5,ST6GALNAC6,ST8SIA1,STARD3NL,TBXAS1,TECRL,TFCP2L1,TRERF1
GO Biological Process	GO:2000794	regulation of epithelial cell proliferation involved in lung morphogenesis	20	2.97e-05	0.0191	2	15	15	4	4	8	FGFR2,NFIB,SOX9,WNT2
GO Biological Process	GO:0002053	positive regulation of mesenchymal cell proliferation	21	3.15e-05	0.0193	1.62	34	42	11	14	28	FGF9,FGFR2,FOXF1,IRS2,MYCN,SHH,SIX1,SOX9,VEGFA,WNT2,WNT5A
GO Biological Process	GO:0007369	gastrulation	22	4.5e-05	0.0264	1.39	69	99	26	41	159	ACVR1,ACVR2A,BMP7,COL12A1,COL4A2,COL8A1,CRB2,CUL3,EYA2,FGFR2,FOXC1,FOXF1,HSBP1,ITGA2,ITGA8,KIF16B,KLF4,LRP6,NANOG,NODAL,OTX2,POFUT2,SOX2,WNT11,WNT3,WNT5A
GO Biological Process	GO:0050808	synapse organization	23	5.05e-05	0.0283	1.33	90	135	31	49	166	CACNG2,CDH2,COL4A1,CTNND2,CYFIP1,DNER,DSCAM,ELFN1,GDNF,GJA10,GLRB,GPHN,GRID2,KALRN,KIRREL3,LRRTM1,LRRTM2,MAPT,NRXN1,NTRK2,PDZRN3,PIN1,PTPRD,RYK,SEZ6L,SHANK2,SLITRK6,SNCA,SYBU,UTRN,WNT5A
GO Biological Process	GO:0048754	branching morphogenesis of an epithelial tube	24	5.31e-05	0.0285	1.39	70	101	27	42	131	ACVR1,ADAMTS16,BMP2,BMP7,COL4A1,DLG5,EDN1,ESR1,FAT4,FGFR2,FOXD1,FOXF1,GDNF,GLI2,GNA13,GREM1,MSX2,MYCN,NRP1,SALL1,SFRP2,SHH,SIX1,SOX9,SPRY1,VEGFA,WNT5A
GO Biological Process	GO:0010564	regulation of cell cycle process	25	5.9e-05	0.0304	1.23	162	263	78	136	688	ANAPC1,ANAPC15,ANKRD32,ANXA1,APC,BIN1,BMP7,CCNB1,CCND1,CCNK,CD28,CDC14B,CDK5RAP2,CDK6,CDKN1C,CEP70,CHORDC1,CLASP1,CNOT7,CRADD,CTGF,CUL1,CUL3,CUL4A,DAB2IP,DACH1,DAZL,DDRGK1,DMRT1,E2F8,EDN1,EDN3,FBXL7,FBXO31,GADD45A,GNAI1,ID2,INSM1,JADE1,KCNH5,KIF23,LIF,MAD1L1,MAP9,MAX,MKI67,MSX2,MYBBP1A,NDE1,NUBP1,NUMA1,OR1A2,PAXIP1,PCM1,PDE3A,PDXP,PHOX2B,PID1,PIK3C3,PIN1,PINX1,PKHD1,PLCB1,PLRG1,PRKCE,PSMB7,PTTG1,…
GO Biological Process	GO:0055057	neuroblast division	26	7.02e-05	0.0348	1.89	17	18	3	4	14	DCT,FGFR2,SOX5
GO Biological Process	GO:0048562	embryonic organ morphogenesis	27	7.52e-05	0.0359	1.28	118	185	46	79	282	ACVR1,ATOH1,ATP8A2,BMP7,CRB2,DLL1,DLX2,EDN1,FGF9,FGFR2,FOXF1,FOXG1,FOXI1,GJB6,GLI2,GNAS,HAND2,HIF1A,ID2,INSIG1,INSIG2,ITGA8,LRIG1,LRIG3,MYCN,MYO3B,NODAL,OSR1,RBPMS2,RUNX2,RYR2,SALL1,SATB2,SHH,SIX1,SIX4,SLITRK6,SOBP,SOX11,SOX9,SP3,TFAP2A,WDR60,WNT11,WNT5A,ZEB1
GO Biological Process	GO:0018107	peptidyl-threonine phosphorylation	28	9.16e-05	0.0422	1.65	28	34	13	17	76	ACVR1,CAD,CAMK1G,DAPK2,DCLK1,DYRK1A,GSG2,OSR1,PKN1,PRKD1,STK33,STK39,TNKS
GO Biological Process	GO:0061138	morphogenesis of a branching epithelium	29	9.63e-05	0.0428	1.36	74	109	29	48	159	ACVR1,ADAMTS16,BMP2,BMP7,COL4A1,DLG5,EDN1,ESR1,FAT4,FGFR2,FOXD1,FOXF1,GDNF,GLI2,GNA13,GREM1,MSX2,MYCN,NRP1,PLXNA1,SALL1,SEMA3A,SFRP2,SHH,SIX1,SOX9,SPRY1,VEGFA,WNT5A
GO Biological Process	GO:0042472	inner ear morphogenesis	30	0.000114	0.049	1.4	59	84	21	33	94	ATOH1,ATP8A2,FGF9,FGFR2,FOXG1,FOXI1,GLI2,INSIG1,INSIG2,ITGA8,LRIG1,LRIG3,MYO3B,SIX1,SIX4,SLITRK6,SOBP,SOX9,TFAP2A,WNT5A,ZEB1
GO Biological Process	GO:0021869	forebrain ventricular zone progenitor cell division	31	0.00012	0.0498	2	13	13	3	3	6	DCT,FGFR2,POU3F3
GO Biological Process	GO:0035272	exocrine system development	32	0.000122	0.0491	1.51	40	53	11	18	46	BMP7,EDAR,FGFR2,FOXC1,NFIB,NRP1,PLXNA1,SEMA3A,SHH,SOX9,TFCP2L1
GO Biological Process	GO:0060601	lateral sprouting from an epithelium	33	0.000133	0.052	1.75	21	24	3	4	9	FGFR2,GLI2,WNT5A
GO Biological Process	GO:0021859	pyramidal neuron differentiation	34	0.000134	0.0507	1.88	16	17	4	4	10	FGFR2,FOXG1,SLC4A10,UNC5D
GO Biological Process	GO:0046834	lipid phosphorylation	35	0.000135	0.0499	1.4	60	86	16	30	110	AGK,CD19,CD28,DGKB,DGKI,ERBB4,FGF20,FGF9,FGFR2,IMPA2,IRS1,IRS2,KL,PIK3C3,PIK3CB,PIK3R1
GO Biological Process	GO:0007498	mesoderm development	36	0.000137	0.049	1.41	57	81	19	34	121	ACVR1,ACVR2A,BMP7,CRB2,EYA2,FGFR2,FOXC1,FOXF1,ITGA2,ITGA8,KLF4,NODAL,OSR1,POFUT2,SHH,VEGFA,WNT11,WNT3,WNT5A
GO Biological Process	GO:0071542	dopaminergic neuron differentiation	37	0.000147	0.0512	1.61	29	36	12	13	30	EN1,HIF1A,LMX1B,LRP6,OTX2,PHOX2B,RYK,SHH,VEGFA,WNT2,WNT3,WNT5A
GO Biological Process	GO:0048732	gland development	38	0.000163	0.0553	1.23	149	243	65	116	398	ACO2,ANXA1,ATP7B,BCL11B,BCL2L11,BMP2,BMP7,CCND1,CDKN1C,CDO1,CEBPB,COBL,CUL3,E2F8,EDAR,ERBB4,ESR1,ETS1,FGFR2,FKBP4,FOXC1,FOXF1,GLI2,HAND2,HIF1A,HMGCS1,HNRNPD,HOXB9,ID2,INSM1,IRS2,ITGA2,JARID2,KALRN,MAD1L1,MGMT,MSX2,NFIB,NODAL,NR5A1,NRP1,PLXNA1,POU1F1,PRL,PSAPL1,RARA,SALL1,SEMA3A,SHH,SIX1,SIX4,SOCS2,SOX2,SOX9,SP3,SULF2,TBX19,TFCP2L1,UMPS,VEGFA,WNT11,WNT2,WNT3,WNT5A,ZNF703
GO Biological Process	GO:0016331	morphogenesis of embryonic epithelium	39	0.00018	0.0594	1.37	65	95	21	37	141	BCL10,BMP7,COBL,DLC1,FGFR2,GDNF,GLI2,GREM1,HIF1A,LRP6,NODAL,OSR1,RARA,SFRP2,SIX1,SOX11,SOX4,SOX9,TFAP2A,VEGFC,WNT5A
GO Biological Process	GO:0018210	peptidyl-threonine modification	40	0.00018	0.058	1.55	34	44	15	22	83	ACVR1,CAD,CAMK1G,DAPK2,DCLK1,DYRK1A,GALNT1,GALNT2,GSG2,OSR1,PKN1,PRKD1,STK33,STK39,TNKS
GO Biological Process	GO:0048858	cell projection morphogenesis	41	0.000183	0.0576	1.19	192	322	82	138	448	ADARB1,ATOH1,ATP8A2,BCL11B,BMP7,BMPR1B,BTBD3,CCKAR,CDH4,CNTN4,CNTNAP2,COBL,CTNND2,CYFIP1,DAB1,DAB2IP,DCC,DCLK1,DOCK10,DOK5,DSCAM,ENSG00000117600,EPHA7,EPHB1,ETV1,FGFR2,FMN1,FOXD1,FOXG1,GBX1,GDNF,GLI2,GP5,IRS2,ISPD,KIRREL3,LINGO1,LRFN2,MAP2,MEF2A,MNX1,NEO1,NFIB,NRP1,NRXN1,NRXN3,NTF3,NTN4,OTX2,PARD3,PHOX2B,PIK3CB,PIK3R1,PLXNA1,PLXNA2,PLXNA4,POSTN,PTPRM,PTPRO,PTPRZ1,RYK,SEMA3A,SEMA4A,SEMA6A,SGK1,SH3…
GO Biological Process	GO:0001763	morphogenesis of a branching structure	42	0.000202	0.062	1.32	80	121	32	51	168	ACVR1,ADAMTS16,BMP2,BMP7,COL4A1,DLG5,DLX2,EDN1,EPHA7,ESR1,FAT4,FGFR2,FOXD1,FOXF1,GDNF,GLI2,GNA13,GREM1,MSX2,MYCN,NRP1,PLXNA1,PRDM1,SALL1,SEMA3A,SFRP2,SHH,SIX1,SOX9,SPRY1,VEGFA,WNT5A
GO Biological Process	GO:0021953	central nervous system neuron differentiation	43	0.000208	0.0625	1.3	88	135	41	62	165	ADARB1,AGTPBP1,BCL11B,DCC,DCLK1,DLX2,DYNC2H1,EPHB1,ERBB4,EVX1,FGFR2,FOXG1,GBX1,GLI2,GRID2,HERC1,LHX5,LHX8,LRP6,MAP2,MNX1,NFIB,NKX6-1,NRP1,NTRK2,PHOX2B,PLXNA4,RYK,SALL1,SATB2,SEMA3A,SHH,SLC4A10,SOX1,SOX4,SPOCK1,TBR1,UNC5D,WNT2,WNT3,WNT5A
GO Biological Process	GO:0006694	steroid biosynthetic process	44	0.000209	0.0612	1.47	42	57	16	28	113	ABCB11,ACOX2,CYP11B1,CYP11B2,DHCR7,HMGCS1,HSD17B7,HSD3B1,HSD3B2,INSIG1,INSIG2,NPC1L1,PRKAG2,STARD3NL,TFCP2L1,TRERF1
GO Biological Process	GO:0045165	cell fate commitment	45	0.000209	0.06	1.25	123	197	48	77	226	ACVR1,ATOH1,BCL11B,BMP2,CASP3,CDON,CEBPB,CYLD,CYP26B1,DLL1,DLX2,EPAS1,ERBB4,EVX1,EYA2,FGFR2,FOXG1,GBX1,GLI2,ID2,JAG1,KLF4,LY9,MNX1,MYT1L,NANOG,NKX6-1,NODAL,NR2F2,NRP1,POU1F1,PRDM1,RARA,RUNX2,SATB2,SHH,SIX1,SOX1,SOX2,SOX5,SOX9,TBR1,TBX19,WNT11,WNT2,WNT3,WNT5A,ZNF521
GO Biological Process	GO:0071300	cellular response to retinoic acid	46	0.000216	0.0606	1.51	37	49	13	21	68	BRINP1,BRINP2,CYP26B1,FGFR2,KLF4,OSR1,RARA,RORB,SOX9,WNT11,WNT2,WNT3,WNT5A
GO Biological Process	GO:0030879	mammary gland development	47	0.000223	0.0613	1.35	70	104	27	40	121	ATP7B,BCL2L11,CCND1,CDO1,CEBPB,ERBB4,ESR1,FGFR2,FOXF1,GLI2,HIF1A,HOXB9,ID2,IRS2,ITGA2,KALRN,MGMT,MSX2,PRL,SOCS2,SOX9,UMPS,VEGFA,WNT2,WNT3,WNT5A,ZNF703
GO Biological Process	GO:0021873	forebrain neuroblast division	48	0.00024	0.0645	2	12	12	2	2	8	DCT,FGFR2
GO Biological Process	GO:0021847	ventricular zone neuroblast division	48	0.00024	0.0645	2	12	12	2	2	3	DCT,FGFR2
GO Biological Process	GO:0006661	phosphatidylinositol biosynthetic process	50	0.000245	0.0631	1.48	40	54	16	26	138	CDS1,CWH43,FGF20,FGF9,FGFR2,IRS1,IRS2,KL,MTMR3,MTMR7,PIGX,PIK3C3,PIK3CB,PIK3R1,PITPNM3,PLCG2
GO Biological Process	GO:1904953	Wnt signaling pathway involved in midbrain dopaminergic neuron differentiation	51	0.000253	0.064	1.88	15	16	5	5	10	LRP6,RYK,WNT2,WNT3,WNT5A
GO Biological Process	GO:1904948	midbrain dopaminergic neuron differentiation	51	0.000253	0.064	1.88	15	16	5	5	12	LRP6,RYK,WNT2,WNT3,WNT5A
GO Biological Process	GO:0032757	positive regulation of interleukin-8 production	53	0.000256	0.0623	1.69	22	26	5	6	45	BCL10,CD2,CD58,TLR4,WNT5A
GO Biological Process	GO:0030330	DNA damage response, signal transduction by p53 class mediator	53	0.000256	0.0623	1.69	22	26	8	11	85	CCNB1,CNOT7,CRADD,E2F8,GADD45A,MYO6,PAXIP1,SOX4
GO Biological Process	GO:0048812	neuron projection morphogenesis	55	0.000264	0.062	1.19	189	318	80	135	440	ADARB1,ATOH1,ATP8A2,BCL11B,BMP7,BMPR1B,BTBD3,CCKAR,CDH4,CNTN4,CNTNAP2,COBL,CTNND2,CYFIP1,DAB1,DAB2IP,DCC,DCLK1,DOCK10,DOK5,DSCAM,ENSG00000117600,EPHA7,EPHB1,ETV1,FGFR2,FMN1,FOXD1,FOXG1,GBX1,GDNF,GLI2,GP5,IRS2,ISPD,KIRREL3,LINGO1,LRFN2,MAP2,MEF2A,MNX1,NEO1,NFIB,NRP1,NRXN1,NRXN3,NTF3,NTN4,OTX2,PARD3,PHOX2B,PIK3CB,PIK3R1,PLXNA1,PLXNA2,PLXNA4,POSTN,PTPRM,PTPRO,PTPRZ1,RYK,SEMA3A,SEMA4A,SEMA6A,SGK1,SH3…
GO Biological Process	GO:0040012	regulation of locomotion	56	0.000272	0.0627	1.15	262	454	123	228	834	ACVR1,ACVR1C,ADAMTS9,ADARB1,ADRA2A,ANO6,ANXA1,APC,ARRDC3,ARSB,BMP2,BMP7,CCL28,CDH13,CDK6,CLASP1,CXCL1,DAB2IP,DACH1,DAPK2,DCN,DDRGK1,DLC1,DLG5,DOCK1,DOCK10,DOCK4,DOCK5,DSCAM,EDN1,EDN2,EDN3,ERBB4,ETS1,FBXO31,FGR,FOXF1,FOXP1,GNA13,GNRH1,GREM1,HAS2,HDAC4,HIF1A,IFNG,IGF1R,IGFBP3,INSM1,IRS2,ITGA2,ITGA6,JAG1,KANK1,KDR,KIAA1462,KLF4,LAMA1,LMNA,LRCH1,LRIG2,LRRC15,MCTP1,MEOX2,MYPN,NKX6-1,NODAL,NR2F2,NRP1,N…
GO Biological Process	GO:0045927	positive regulation of growth	57	0.000277	0.0626	1.31	83	127	31	51	241	ADNP,AGR2,ATP8A2,AVPR1A,CCNB1,CDH4,CDKN2AIP,CYFIP1,DLL1,DSCAM,EDN1,ERBB4,FGF9,FGFR2,GPAM,GPR21,LPAR3,MAPT,N6AMT1,NRP1,PIN1,PLCB1,POU1F1,SEMA5A,SFRP2,SMURF1,TFCP2L1,TRIM32,VEGFA,WNT2,WNT3
GO Biological Process	GO:0042471	ear morphogenesis	58	0.000288	0.064	1.35	65	96	25	42	113	ATOH1,ATP8A2,EDN1,FGF9,FGFR2,FOXG1,FOXI1,GJB6,GLI2,INSIG1,INSIG2,ITGA8,LRIG1,LRIG3,MYO3B,OSR1,SALL1,SIX1,SIX4,SLITRK6,SOBP,SOX9,TFAP2A,WNT5A,ZEB1
GO Biological Process	GO:0008283	cell proliferation	59	0.000311	0.0681	1.18	207	352	95	171	680	ACVR2A,ALKBH3,ASCC3,BCL2L2-PABPN1,BIN1,BMP2,BMP7,C3orf58,CCND1,CD180,CDH13,CEBPB,COL8A1,CTGF,CUL1,CUZD1,CXCL1,DACH1,DCHS2,DCT,DMRT1,DOCK2,DUSP22,E2F8,EMP1,EMX2,ENSG00000091436,EPHB1,EPS8,ERBB4,ERCC1,ERG,ESR1,ETV6,FAM83B,FAT4,FBXL7,FERMT1,FGFR2,FOXC1,FTSJ2,GLI2,GOLPH3,HAND2,ID2,IFLTD1,IGFBP3,INSIG1,IRF2,IRS2,ITGA2,KALRN,LHX5,LOXL2,LRP6,LY86,MECOM,MELK,MKI67,MNAT1,NANOG,NDE1,NKX6-1,NR6A1,OSR1,PAK7,…
GO Biological Process	GO:1902667	regulation of axon guidance	60	0.000319	0.0686	1.55	31	40	12	14	21	DSCAM,NRP1,PLXNA1,PLXNA2,PLXNA4,PTPRO,SEMA3A,SEMA5A,TBR1,VEGFA,WNT3,WNT5A
GO Biological Process	GO:0036092	phosphatidylinositol-3-phosphate biosynthetic process	60	0.000319	0.0686	1.55	31	40	9	14	50	FGF20,FGF9,FGFR2,IRS1,IRS2,KL,PIK3C3,PIK3CB,PIK3R1
GO Biological Process	GO:0030334	regulation of cell migration	62	0.000339	0.0705	1.16	239	412	111	201	712	ACVR1,ACVR1C,ADAMTS9,ADARB1,ADRA2A,ANO6,ANXA1,APC,ARSB,BMP2,BMP7,CCL28,CDH13,CLASP1,CXCL1,DAB2IP,DACH1,DAPK2,DCN,DDRGK1,DLC1,DLG5,DOCK1,DOCK10,DOCK4,DOCK5,EDN1,EDN2,EDN3,ERBB4,ETS1,FBXO31,FGR,FOXF1,FOXP1,GNA13,GNRH1,GREM1,HAS2,HDAC4,HIF1A,IFNG,IGF1R,IGFBP3,INSM1,IRS2,ITGA2,ITGA6,JAG1,KANK1,KDR,KIAA1462,KLF4,LAMA1,LMNA,LRCH1,LRIG2,LRRC15,MCTP1,MEOX2,MYPN,NKX6-1,NODAL,NR2F2,NRP1,NTF3,PDGFC,PF4,PIK3…
GO Biological Process	GO:1901068	guanosine-containing compound metabolic process	63	0.000355	0.0728	1.57	29	37	7	11	51	DLG2,EFTUD1,GPHN,MAGI3,MBIP,MOCS1,MOCS2
GO Biological Process	GO:0008217	regulation of blood pressure	64	0.000372	0.0751	1.34	67	100	30	52	172	ADAMTS16,ADRB2,ATP1A1,AVPR1A,CNR1,CYP11B1,CYP11B2,CYP4F12,DDAH1,DLL1,EDN1,EDN2,EDN3,FFAR3,GUCY1A3,ID2,MC3R,NAV2,NR2F2,PCSK5,PDE4D,POSTN,PTPRO,RAMP2,SGK1,STK39,TPM1,TRHDE,UTS2B,VEGFC
GO Biological Process	GO:0035239	tube morphogenesis	65	0.000405	0.0803	1.23	129	210	53	90	326	ACVR1,ADAMTS16,AGR2,BCL10,BCL2L11,BMP2,BMP7,COBL,COL4A1,DAB2IP,DLC1,DLG5,DLL1,EDAR,EDN1,EPHA7,ESR1,FAT4,FGFR2,FMN1,FOXD1,FOXF1,GDNF,GLI2,GNA13,GREM1,HAND2,HIF1A,ID2,LRP6,MSX2,MYCN,NFIB,NODAL,NRP1,OSR1,PODXL,RARA,RBPMS2,RYR2,SALL1,SFRP2,SHH,SIX1,SOX11,SOX4,SOX9,SPRY1,STARD13,VEGFA,WNT11,WNT5A,ZEB1
GO Biological Process	GO:0060341	regulation of cellular localization	66	0.000407	0.0796	1.16	223	383	112	205	884	ADRA2A,AGR2,APC,ASTN2,BAMBI,BCL2L11,BMP7,BTBD9,CACNA1C,CALCR,CD19,CD2AP,CD36,CDH2,CHRNB4,CLDN18,CYFIP1,CYLD,DAB2IP,DCLK1,DDRGK1,DHRS7C,DPH6,DTWD2,EDAR,ERBB4,FERMT1,FGF14,FGR,FOXF1,GDNF,GNAI1,GREM1,HHAT,HIF1A,HNMT,IFNG,INSIG1,IPO5,JPH2,JSRP1,KALRN,KANK1,KCNB1,KCNC4,KIAA0947,LAMP1,LCP1,LEPROT,LIF,LMNA,LRIG2,LRRC15,MAD1L1,MAPT,MBTPS1,MCTP1,MYBPC1,NODAL,NR1H4,NRXN1,NUMA1,OAZ2,OXCT1,P2RX5,PARD3,PCM1,P…
GO Biological Process	GO:0006366	transcription from RNA polymerase II promoter	67	0.000435	0.0838	1.16	233	402	107	203	814	AHR,ATOH1,BACH2,BCL11B,BTF3,CAMTA1,CCDC169-SOHLH2,CCNB1,CCND1,CCNH,CCNK,CDC40,CDC5L,CEBPB,CREB3L2,CREBBP,CSTF1,CTGF,DACH1,DLX2,DMRT1,EBF3,EPAS1,ERG,ESR1,ETS1,ETV1,ETV6,FOSB,FOXC1,FOXD1,FOXD2,FOXF1,FOXI1,FOXJ1,GATA5,GLI2,GTF2F2,HAND2,HIF1A,HIVEP1,HIVEP3,IRF1,IRF2,KDM5A,KIAA0947,KLF4,KLF5,LMO2,MAX,MED10,MEF2A,MEOX2,MLLT1,MLLT3,MNAT1,MYCN,NABP1,NANOG,NELFCD,NFATC2,NFIB,NKX6-1,NOBOX,NR1H4,NR2F1,NR5A1…
GO Biological Process	GO:0060571	morphogenesis of an epithelial fold	68	0.000437	0.083	1.64	23	28	5	7	19	BMP7,FGFR2,GLI2,HIF1A,NODAL
GO Biological Process	GO:0002026	regulation of the force of heart contraction	69	0.000439	0.082	1.68	21	25	7	8	28	ATP1A1,EDN2,GLRX3,IFNG,PLN,RYR2,SLC8A1
GO Biological Process	GO:0071230	cellular response to amino acid stimulus	70	0.000441	0.0813	1.52	32	42	15	19	61	BCL11A,CEBPB,COL4A1,COL5A2,CPEB4,HNRNPD,IPO5,LAMTOR1,NTRK2,PDGFC,RRAGC,SESN3,SH3BP4,SIX1,ZEB1
GO Biological Process	GO:0014821	phasic smooth muscle contraction	71	0.000478	0.0869	1.87	14	15	5	6	18	EDN1,EDN2,EDN3,GDNF,TACR2
GO Biological Process	GO:0060501	positive regulation of epithelial cell proliferation involved in lung morphogenesis	72	0.000481	0.0862	2	11	11	2	2	6	FGFR2,WNT2
GO Biological Process	GO:0060541	respiratory system development	73	0.000492	0.0869	1.31	77	118	34	56	192	AGR2,CTGF,DHCR7,DLG5,EDN2,EIF4E,EPAS1,FGF9,FGFR2,FOXF1,FOXJ1,GLI2,HEG1,LIF,LRP6,MYCN,NFIB,NODAL,NUMA1,PHF14,PHOX2B,RARA,SHH,SIX1,SIX4,SOX11,SOX9,SP3,SPRY1,TBX4,VEGFA,WNT11,WNT2,WNT5A
GO Biological Process	GO:0006470	protein dephosphorylation	74	0.000548	0.0955	1.34	63	94	25	42	191	CDC14B,DNAJC6,DUSP15,DUSP22,DUSP23,EYA2,EYA4,MINPP1,MTMR3,MTMR7,PALD1,PDXP,PPM1B,PPP1R3B,PPP2R3A,PTP4A3,PTPN1,PTPN20B,PTPRC,PTPRD,PTPRM,PTPRN2,PTPRO,PTPRZ1,RNGTT
GO Biological Process	GO:0009790	embryo development	75	0.000592	0.102	1.14	280	492	131	240	906	ACVR1,ACVR2A,APBA1,APOB,ATOH1,ATP8A2,BCL10,BCL2L11,BMP2,BMP7,BTF3,CACNA1C,CCNB1,CDKN1C,CDON,CEBPB,COBL,COL12A1,COL4A2,COL8A1,CRB2,CREBBP,CUL3,CUL4A,CYP26B1,DLC1,DLL1,DLX2,DNAJB6,DYNC2H1,E2F8,EDN1,EN1,ENSG00000091436,EPAS1,ERBB4,ERCC1,EVX1,EYA2,FGF9,FGFR2,FOXC1,FOXF1,FOXG1,FOXI1,FUT8,GDNF,GJB6,GLI2,GNA13,GNAS,GREM1,GREM2,HAND2,HEG1,HIF1A,HOXB9,HSBP1,ID2,INSIG1,INSIG2,ITGA2,ITGA8,KDR,KIAA1217,KIF16…
GO Biological Process	GO:0032990	cell part morphogenesis	76	0.000602	0.102	1.17	193	329	83	144	470	ADARB1,ATOH1,ATP8A2,BCL11B,BMP7,BMPR1B,BTBD3,CCKAR,CDH4,CNTN4,CNTNAP2,COBL,CTNND2,CYFIP1,DAB1,DAB2IP,DCC,DCLK1,DOCK10,DOK5,DSCAM,ENSG00000117600,EPHA7,EPHB1,ETV1,FGFR2,FMN1,FOXD1,FOXG1,GBX1,GDNF,GLI2,GP5,IRS2,ISPD,KIRREL3,LINGO1,LRFN2,MAP2,MEF2A,MNX1,NEO1,NFIB,NRP1,NRXN1,NRXN3,NTF3,NTN4,OTX2,PARD3,PHOX2B,PID1,PIK3CB,PIK3R1,PLXNA1,PLXNA2,PLXNA4,POSTN,PTPRM,PTPRO,PTPRZ1,RYK,SEMA3A,SEMA4A,SEMA6A,SGK…
GO Biological Process	GO:0010810	regulation of cell-substrate adhesion	77	0.000609	0.102	1.27	92	145	37	58	184	AGR2,AJAP1,CCL28,CD36,CDH13,CDK6,CLASP1,COL8A1,DLC1,DOCK1,DOCK5,EDIL3,EGFLAM,FERMT1,FGG,FMN1,FOXF1,GREM1,HAS2,ITGA6,KANK1,KDR,NID1,NPY2R,NRP1,PIK3CB,PIK3R1,POSTN,PREX1,PRKCE,PTPRO,RASA1,RREB1,SPOCK1,UTRN,VEGFA,VEGFC
GO Biological Process	GO:0090407	organophosphate biosynthetic process	78	0.000695	0.115	1.23	118	192	52	102	499	ADCY2,ADCY9,ADSS,AGK,AGPAT9,AK1,AK8,CAD,CDS1,CDS2,CMPK2,CRYL1,CWH43,DCTD,DUT,ETNK1,FGF20,FGF9,FGFR2,GPAM,GPHN,GUCY1A3,GUCY1B3,IRS1,IRS2,KL,LPIN1,LPIN3,MBIP,MBOAT2,MOCS1,MOCS2,MTMR3,MTMR7,NNMT,NUDT12,PANK3,PAPSS2,PIGX,PIK3C3,PIK3CB,PIK3R1,PITPNM3,PLCG2,PLD1,PRKAG2,PTGIS,RAMP2,RFK,SRD5A3,TPK1,UMPS
GO Biological Process	GO:0008584	male gonad development	79	0.000713	0.116	1.41	45	64	25	36	136	ACVR2A,BCL2L11,BCL2L2-PABPN1,CCND1,DMRT1,ERCC1,ESR1,FGF9,HMGB2,HMGCS1,KDM5A,LRRC6,NR5A1,NUDT1,PRKACG,RARA,RNF38,RXFP2,SAFB2,SFRP2,SIX4,SOX9,TFAP2C,WNT5A,ZFP42
GO Biological Process	GO:0030324	lung development	80	0.000721	0.116	1.3	73	112	29	49	166	AGR2,CTGF,DHCR7,DLG5,EDN2,EIF4E,EPAS1,FGF9,FGFR2,FOXF1,FOXJ1,GLI2,HEG1,LIF,MYCN,NFIB,NODAL,NUMA1,PHF14,SHH,SOX11,SOX9,SP3,SPRY1,TBX4,VEGFA,WNT11,WNT2,WNT5A
GO Biological Process	GO:0060421	positive regulation of heart growth	81	0.000724	0.115	1.71	18	21	7	9	34	CCNB1,EDN1,ERBB4,FGF9,FGFR2,PIN1,WNT2
GO Biological Process	GO:0055023	positive regulation of cardiac muscle tissue growth	81	0.000724	0.115	1.71	18	21	7	9	30	CCNB1,EDN1,ERBB4,FGF9,FGFR2,PIN1,WNT2
GO Biological Process	GO:0060562	epithelial tube morphogenesis	83	0.000741	0.115	1.23	114	185	45	76	289	ACVR1,ADAMTS16,BCL10,BMP2,BMP7,COBL,COL4A1,DLC1,DLG5,DLL1,EDN1,EPHA7,ESR1,FAT4,FGFR2,FMN1,FOXD1,FOXF1,GDNF,GLI2,GNA13,GREM1,HAND2,HIF1A,LRP6,MSX2,MYCN,NODAL,NRP1,OSR1,PODXL,RARA,RYR2,SALL1,SFRP2,SHH,SIX1,SOX11,SOX4,SOX9,SPRY1,STARD13,VEGFA,WNT11,WNT5A
GO Biological Process	GO:0032324	molybdopterin cofactor biosynthetic process	84	0.000747	0.115	1.67	20	24	4	4	7	GPHN,MBIP,MOCS1,MOCS2
GO Biological Process	GO:0010107	potassium ion import	84	0.000747	0.115	1.67	20	24	6	8	26	ABCC9,ATP1A1,ATP1B1,KCNE2,KCNJ15,KCNJ6
GO Biological Process	GO:0030323	respiratory tube development	86	0.000794	0.119	1.3	74	114	30	50	170	AGR2,CTGF,DHCR7,DLG5,EDN2,EIF4E,EPAS1,FGF9,FGFR2,FOXF1,FOXJ1,GLI2,HEG1,LIF,MYCN,NFIB,NODAL,NUMA1,PCSK5,PHF14,SHH,SOX11,SOX9,SP3,SPRY1,TBX4,VEGFA,WNT11,WNT2,WNT5A
GO Biological Process	GO:0001101	response to acid chemical	87	0.000815	0.121	1.25	96	153	49	83	320	APOB,AVPR1A,BCL11A,BRINP1,BRINP2,CASP3,CCNB1,CD36,CDO1,CEBPB,COL4A1,COL5A2,CPEB4,CTGF,CYP26B1,CYP2E1,EDN1,FFAR3,FGFR2,GLRB,GNRH1,HNRNPD,INSIG2,IPO5,ITGA2,KDR,KLF4,LAMTOR1,MGMT,NR1H4,NTRK2,OSR1,PDGFC,PID1,PIK3C3,PRKCE,RARA,RORB,RRAGC,SESN3,SH3BP4,SIX1,SOX9,TRIML2,WNT11,WNT2,WNT3,WNT5A,ZEB1
GO Biological Process	GO:0046546	development of primary male sexual characteristics	88	0.000848	0.124	1.39	46	66	26	37	137	ACVR2A,BCL2L11,BCL2L2-PABPN1,CCND1,DMRT1,ERCC1,ESR1,FGF9,HMGB2,HMGCS1,KDM5A,LHFPL2,LRRC6,NR5A1,NUDT1,PRKACG,RARA,RNF38,RXFP2,SAFB2,SFRP2,SIX4,SOX9,TFAP2C,WNT5A,ZFP42
GO Biological Process	GO:1905276	regulation of epithelial tube formation	89	0.000899	0.13	1.86	13	14	5	6	18	GDNF,SFRP2,SIX1,SIX4,WNT5A
GO Biological Process	GO:0021860	pyramidal neuron development	89	0.000899	0.13	1.86	13	14	3	3	9	FGFR2,FOXG1,SLC4A10
GO Biological Process	GO:0016477	cell migration	91	0.000947	0.134	1.14	241	421	127	221	804	ABCC1,ACVR1,ANO6,ANXA1,APC,APOB,ARSB,ASTN1,ATOH1,ATP1B1,BAMBI,BCL11B,BTG1,CCKAR,CCL28,CD2,CD2AP,CD58,CDH13,CDH2,CRB2,CTGF,CUL3,CUZD1,CXADR,CXCL1,DAB1,DAB2IP,DAPK2,DCC,DCLK1,DMRT1,DNER,DOCK1,DOCK4,EDN2,EDN3,ELMO1,EMX2,EPHB1,EPS8,ERBB4,ERG,FAT2,FERMT1,FGR,FOXC1,FOXG1,FOXJ1,FUT8,GCNT1,GDNF,GOLPH3,GPC6,GREM1,GYPC,HAND2,HIF1A,HMGB2,HOXB9,IFNG,ITGA2,ITGA6,KALRN,KDR,KIAA0319,KIRREL3,LCP1,LGALS8,LOXL2,LY…
GO Biological Process	GO:0045198	establishment of epithelial cell apical/basal polarity	92	0.000965	0.135	2	10	10	3	3	13	FOXF1,SH3BP1,WNT5A
GO Biological Process	GO:0035607	fibroblast growth factor receptor signaling pathway involved in orbitofrontal cortex development	92	0.000965	0.135	2	10	10	1	1	2	FGFR2
GO Biological Process	GO:0060529	squamous basal epithelial stem cell differentiation involved in prostate gland acinus development	92	0.000965	0.135	2	10	10	1	1	2	FGFR2
GO Biological Process	GO:0071866	negative regulation of apoptotic process in bone marrow	92	0.000965	0.135	2	10	10	1	1	4	FGFR2
GO Biological Process	GO:2000650	negative regulation of sodium ion transmembrane transporter activity	92	0.000965	0.135	2	10	10	3	3	10	OSR1,PRKCE,STK39
GO Biological Process	GO:0035604	fibroblast growth factor receptor signaling pathway involved in positive regulation of cell proliferation in bone marrow	92	0.000965	0.135	2	10	10	1	1	1	FGFR2
GO Biological Process	GO:1902306	negative regulation of sodium ion transmembrane transport	92	0.000965	0.135	2	10	10	3	3	11	OSR1,PRKCE,STK39
GO Biological Process	GO:0006991	response to sterol depletion	92	0.000965	0.135	2	10	10	3	3	8	INSIG1,INSIG2,LMNA
GO Biological Process	GO:0010766	negative regulation of sodium ion transport	92	0.000965	0.135	2	10	10	3	3	13	OSR1,PRKCE,STK39
GO Biological Process	GO:0021769	orbitofrontal cortex development	92	0.000965	0.135	2	10	10	1	1	4	FGFR2
GO Biological Process	GO:0032933	SREBP signaling pathway	92	0.000965	0.135	2	10	10	3	3	7	INSIG1,INSIG2,LMNA
GO Biological Process	GO:0035602	fibroblast growth factor receptor signaling pathway involved in negative regulation of apoptotic process in bone marrow	92	0.000965	0.135	2	10	10	1	1	1	FGFR2
GO Biological Process	GO:0035603	fibroblast growth factor receptor signaling pathway involved in hemopoiesis	92	0.000965	0.135	2	10	10	1	1	1	FGFR2
GO Biological Process	GO:1901701	cellular response to oxygen-containing compound	105	0.000983	0.121	1.15	218	378	116	229	892	ADCY2,ADCY9,ADRB2,ANXA1,APC,APOB,ATP6V0E2,ATP6V1D,ATP6V1G3,AVPR1A,BCL11A,BRINP1,BRINP2,CCNB1,CD180,CD36,CDC5L,CDK6,CEBPB,CMPK2,COL4A1,COL5A2,CPEB4,CYFIP1,CYP24A1,CYP26B1,DAB2IP,DDX18,EDN1,EIF4E,EIF4EBP2,ESR1,ETS1,FAM210B,FFAR3,FGFR2,GJB6,GLP2R,GNAI1,GNG12,GNG7,GUCY1B3,HMGB2,HMGCS1,HNRNPD,IFNG,IGF1R,IL18BP,IPO5,IRF8,IRS1,IRS2,ITGA2,KCNB1,KCNQ1,KL,KLF3,KLF4,KLF5,LAMTOR1,LPIN1,LRP6,MAP3K5,MAX,MSX2,N…
GO Biological Process	GO:0021879	forebrain neuron differentiation	106	0.00102	0.124	1.43	38	53	15	23	51	BCL11B,DLX2,ERBB4,FGFR2,FOXG1,LHX5,LHX8,NRP1,SALL1,SATB2,SEMA3A,SLC4A10,SOX1,TBR1,WNT5A
GO Biological Process	GO:0008654	phospholipid biosynthetic process	107	0.00102	0.123	1.33	61	92	26	51	271	AGK,AGPAT9,CDS1,CDS2,CWH43,ETNK1,FGF20,FGF9,FGFR2,GPAM,IRS1,IRS2,KL,LPIN1,LPIN3,MBOAT2,MTMR3,MTMR7,PIGX,PIK3C3,PIK3CB,PIK3R1,PITPNM3,PLCG2,PLD1,SRD5A3
GO Biological Process	GO:0048486	parasympathetic nervous system development	108	0.00112	0.133	1.59	23	29	9	10	18	ADARB1,GDNF,NAV2,NRP1,PHOX2B,PLXNA4,SEMA3A,SIX1,TFAP2A
GO Biological Process	GO:2000484	positive regulation of interleukin-8 secretion	109	0.00115	0.136	1.76	15	17	3	3	15	CD2,CD58,WNT5A
GO Biological Process	GO:1903532	positive regulation of secretion by cell	110	0.00118	0.138	1.25	92	147	39	74	350	AVPR1A,CACNA1G,CD2,CD58,CLASP1,EDN1,EDN3,FERMT1,FGG,FGR,GDNF,GOLPH3,HIF1A,HK1,IFNG,IL26,IRS2,KCNB1,LAMP1,MBP,NKX6-1,NLRP1,NPY2R,NR1H4,OXCT1,POSTN,PRKCE,SNCA,SOX11,SOX4,STX1A,STXBP5,SYBU,SYT10,TACR2,TLR4,VEGFC,VTCN1,WNT5A
GO Biological Process	GO:1903115	regulation of actin filament-based movement	111	0.00121	0.14	1.62	21	26	7	10	40	ATP1A1,CACNA1C,DSG2,PDE4D,PKP2,PLN,RYR2
GO Biological Process	GO:0060644	mammary gland epithelial cell differentiation	111	0.00121	0.14	1.62	21	26	7	9	17	CEBPB,ERBB4,FOXF1,HIF1A,ID2,MGMT,ZNF703
GO Biological Process	GO:0086004	regulation of cardiac muscle cell contraction	111	0.00121	0.14	1.62	21	26	7	10	35	ATP1A1,CACNA1C,DSG2,PDE4D,PKP2,PLN,RYR2
GO Biological Process	GO:0045921	positive regulation of exocytosis	114	0.00122	0.138	1.51	28	37	10	16	80	CACNA1G,CLASP1,FGG,FGR,IFNG,KCNB1,LAMP1,STX1A,STXBP5,SYT10
GO Biological Process	GO:0051705	multi-organism behavior	115	0.00124	0.139	1.4	42	60	16	20	67	AVPR1A,BRINP1,CNTNAP2,DACH1,EIF4EBP2,EN1,GRID1,HAND2,KALRN,KIRREL3,NRXN1,NRXN3,PCM1,SHANK2,UBE2Q1,UBR3
GO Biological Process	GO:0046474	glycerophospholipid biosynthetic process	116	0.00124	0.138	1.33	59	89	24	49	233	AGK,AGPAT9,CDS1,CDS2,CWH43,ETNK1,FGF20,FGF9,FGFR2,GPAM,IRS1,IRS2,KL,LPIN1,LPIN3,MTMR3,MTMR7,PIGX,PIK3C3,PIK3CB,PIK3R1,PITPNM3,PLCG2,PLD1
GO Biological Process	GO:0033688	regulation of osteoblast proliferation	117	0.00126	0.139	1.7	17	20	4	5	23	BMP2,FGFR2,GREM1,NELL1
GO Biological Process	GO:0007028	cytoplasm organization	117	0.00126	0.139	1.7	17	20	3	5	9	ETV6,SOS1,TFCP2L1
GO Biological Process	GO:0034113	heterotypic cell-cell adhesion	119	0.00126	0.137	1.65	19	23	5	7	29	CD2,CD58,CXADR,DSG2,PKP2
GO Biological Process	GO:0090103	cochlea morphogenesis	119	0.00126	0.137	1.65	19	23	6	7	24	GLI2,MYO3B,SIX1,SOX9,WNT5A,ZEB1
GO Biological Process	GO:0006777	Mo-molybdopterin cofactor biosynthetic process	119	0.00126	0.137	1.65	19	23	3	3	6	GPHN,MOCS1,MOCS2
GO Biological Process	GO:0048667	cell morphogenesis involved in neuron differentiation	122	0.00131	0.138	1.17	169	288	70	123	393	ADARB1,ATOH1,ATP8A2,BCL11B,BMP7,BMPR1B,BTBD3,CCKAR,CDH4,CNTN4,COBL,CTNND2,CYFIP1,DAB1,DCC,DCLK1,DOCK10,DOK5,DSCAM,ENSG00000117600,EPHA7,EPHB1,ETV1,FGFR2,FMN1,FOXD1,FOXG1,GBX1,GDNF,GLI2,GP5,IRS2,ISPD,LINGO1,LRFN2,MAP2,MEF2A,NEO1,NFIB,NRP1,NRXN1,NRXN3,NTN4,OTX2,PARD3,PHOX2B,PIK3CB,PIK3R1,PLXNA1,PLXNA2,PLXNA4,PTPRM,PTPRO,PTPRZ1,RYK,SEMA3A,SEMA4A,SEMA6A,SHH,SLIT3,SLITRK6,SOS1,SPTB,TMEM106B,UNC5A,UNC5…
GO Biological Process	GO:0009887	animal organ morphogenesis	123	0.00134	0.14	1.13	277	491	139	250	861	ABLIM1,ACTC1,ACVR1,ADAMTS16,ADAMTS5,ADARB1,AGTPBP1,ATOH1,ATP8A2,BCL11B,BCL2L11,BMP2,BMP7,BMPR1B,CDH2,CDON,CEBPB,CHSY1,COL5A2,COL8A1,CRB2,CTGF,CUL1,CUL3,CYP26B1,DCN,DHRS3,DLC1,DLG5,DLL1,DLX2,DSCAM,EDAR,EDN1,EPHB1,ERG,ESR1,FAT4,FGF9,FGFR2,FMN1,FOXC1,FOXD1,FOXF1,FOXG1,FOXI1,FOXJ1,FOXL1,GCNT1,GDNF,GJB6,GLI2,GNAS,GNGT1,GREM1,HAND2,HAS2,HEG1,HIF1A,ID2,INSIG1,INSIG2,ITGA2,ITGA6,ITGA8,JAG1,KLK4,LHX8,LIF,…
GO Biological Process	GO:0030855	epithelial cell differentiation	124	0.00139	0.145	1.17	171	292	73	139	648	ACVR1,AGR2,ANXA1,ANXA4,ATOH1,BCL11B,BMP2,BMP7,C1GALT1,CASP3,CDH2,CDK6,CEBPB,COL4A1,CYP26B1,DLG5,DLL1,DMRT1,DSG2,E2F8,ERBB4,ESR1,FGFR2,FOXF1,FOXJ1,GATA5,GDNF,GREM1,HEG1,HIF1A,HNRNPH3,ID2,IFT74,INSM1,ITGA2,JAG1,KAZN,KLF4,KLF5,KLK5,KRTAP19-8,LRTOMT,MGMT,NFIB,NKX6-1,NR2F2,NRP1,NUMA1,PDE4D,PKP2,PODXL,POU3F1,PRDM1,PSAPL1,PTPRO,RARA,S1PR1,SAFB2,SALL1,SH3BP1,SIX1,SLITRK6,SOX11,SOX4,SOX9,SPINK6,TFCP2L1,TM…
GO Biological Process	GO:0098542	defense response to other organism	125	0.00141	0.145	1.31	64	98	32	55	415	ABCC9,ADAMTS5,ADARB1,ATG16L1,BPIFA1,BPIFA2,CD36,CEBPB,CNOT7,CRP,DDX60,FGR,GPAM,HMGB2,IFNG,IRF1,IRF2,IRF8,LGALS8,LYST,LYZL1,NLRP1,NOD1,NR1H4,PF4,POLR3A,POLR3H,PTPRC,SPACA1,SPACA7,TLR4,ZMYND11
GO Biological Process	GO:0002067	glandular epithelial cell differentiation	126	0.00141	0.144	1.53	26	34	9	15	39	AGR2,BMP2,CDK6,DLL1,FGFR2,INSM1,NKX6-1,RARA,WNT5A
GO Biological Process	GO:2000145	regulation of cell motility	127	0.00145	0.147	1.14	244	429	116	217	767	ACVR1,ACVR1C,ADAMTS9,ADARB1,ADRA2A,ANO6,ANXA1,APC,ARSB,BMP2,BMP7,CCL28,CDH13,CDK6,CLASP1,CXCL1,DAB2IP,DACH1,DAPK2,DCN,DDRGK1,DLC1,DLG5,DOCK1,DOCK10,DOCK4,DOCK5,EDN1,EDN2,EDN3,ERBB4,ETS1,FBXO31,FGR,FOXF1,FOXP1,GNA13,GNRH1,GREM1,HAS2,HDAC4,HIF1A,IFNG,IGF1R,IGFBP3,INSM1,IRS2,ITGA2,ITGA6,JAG1,KANK1,KDR,KIAA1462,KLF4,LAMA1,LMNA,LRCH1,LRIG2,LRRC15,MCTP1,MEOX2,MYPN,NKX6-1,NODAL,NR2F2,NRP1,NTF3,PDGFC,PF4…
GO Biological Process	GO:0030048	actin filament-based movement	128	0.00146	0.147	1.45	34	47	15	23	103	ACTC1,ATP1A1,CACNA1C,CACNA1D,CACNA1G,KCNE2,KCNQ1,MLPH,MYBPC1,MYO1B,MYO6,PKP2,RYR2,TPM1,WASF2
GO Biological Process	GO:0002028	regulation of sodium ion transport	128	0.00146	0.147	1.45	34	47	12	18	82	ADRB2,ATP1A1,ATP1B1,BPIFA1,NETO1,NKAIN2,OSR1,PKP2,PRKCE,SLC8A1,STK39,UTRN
GO Biological Process	GO:0021872	forebrain generation of neurons	130	0.00149	0.148	1.4	40	57	16	26	63	BCL11B,DCT,DLX2,ERBB4,FGFR2,FOXG1,LHX5,LHX8,NRP1,SALL1,SATB2,SEMA3A,SLC4A10,SOX1,TBR1,WNT5A
GO Biological Process	GO:0060688	regulation of morphogenesis of a branching structure	131	0.00149	0.147	1.42	37	52	15	25	53	BCL11A,BMP7,ESR1,FGFR2,GDNF,GREM1,NTN4,RTN4,SHH,SIX1,SIX4,SOX9,VEGFA,WNT2,WNT5A
GO Biological Process	GO:1905330	regulation of morphogenesis of an epithelium	132	0.00152	0.148	1.28	73	114	27	55	178	AJAP1,BMP7,CLASP1,ESR1,FGFR2,FOXP1,GDNF,GPC6,GREM1,LIF,MLLT3,NTN4,PSMB7,ROR1,RREB1,RYK,SFRP2,SHH,SIX1,SIX4,SMURF1,SOX9,TIAM1,VEGFA,WNT11,WNT2,WNT5A
GO Biological Process	GO:1903530	regulation of secretion by cell	133	0.00157	0.152	1.17	175	300	82	158	654	ACVR1C,ADRA2A,ANXA1,ANXA4,AVPR1A,CACNA1C,CACNA1D,CACNA1G,CCKAR,CD2,CD58,CHRNB4,CIDEA,CLASP1,CNR1,CRP,EDN1,EDN3,FERMT1,FFAR3,FGF20,FGG,FGR,FOXF1,FOXP1,G6PC2,GDNF,GNAS,GOLPH3,GPAM,GRM7,HIF1A,HK1,HTR2A,IFNG,IL26,IRS1,IRS2,KALRN,KCNB1,KCNC4,KCNS3,LAMP1,LIF,MARCKS,MBP,MCTP1,NKX6-1,NLRP1,NPY2R,NR1H4,NRXN1,NSF,OR56A1,OXCT1,PDE8B,PIK3C3,POSTN,PRKCE,PYDC2,RAB3C,RAPGEF4,RIMS4,SNAP25,SNCA,SNCAIP,SOX11,SOX4,…
GO Biological Process	GO:0061564	axon development	134	0.00157	0.151	1.17	168	287	70	119	373	ADARB1,ATOH1,ATP8A2,BCL11B,BMP7,BMPR1B,CCKAR,CDH4,CNR1,CNTN4,COBL,CRTAC1,CYFIP1,DAB1,DCC,DCLK1,DOK5,ENSG00000117600,EPHA7,EPHB1,ETV1,FGFR2,FOXD1,FOXG1,GBX1,GDNF,GLI2,GP5,IRS2,ISPD,LINGO1,LRFN2,MAP2,NCAM2,NEFM,NEO1,NFIB,NRP1,NRXN1,NRXN3,NTN4,OTX2,PARD3,PHOX2B,PIK3CB,PIK3R1,PLXNA1,PLXNA2,PLXNA4,PTPRM,PTPRO,PTPRZ1,RTN4,RYK,SEMA3A,SEMA4A,SEMA5A,SEMA6A,SHH,SLIT3,SLITRK6,SOS1,SPTB,TRIM32,UNC5A,UNC5C,UN…
GO Biological Process	GO:0043551	regulation of phosphatidylinositol 3-kinase activity	135	0.0016	0.153	1.55	24	31	8	12	41	ATG14,DAB2IP,FGR,IRS1,KLF4,PIK3R1,PRKD1,VAV2
GO Biological Process	GO:0048841	regulation of axon extension involved in axon guidance	135	0.0016	0.153	1.55	24	31	10	11	16	DSCAM,NRP1,PLXNA1,PLXNA2,PLXNA4,SEMA3A,SEMA5A,VEGFA,WNT3,WNT5A
GO Biological Process	GO:0048638	regulation of developmental growth	137	0.0016	0.151	1.23	102	166	47	80	285	ADNP,ADRB2,AGR2,ATP8A2,BCL11A,BCL2L11,CCNB1,CDH4,CYFIP1,DCC,DLL1,DSCAM,EDN1,EPHA7,ERBB4,FGF20,FGF9,FGFR2,FOXC1,GPAM,GPR21,JARID2,LPAR3,MAPT,NKX6-1,NRP1,PIN1,PLCB1,PLXNA1,PLXNA2,PLXNA4,POU1F1,PRL,PRLH,RTN4,SEMA3A,SEMA5A,SFRP2,SIX1,SIX4,SMURF1,SOCS2,VEGFA,WNT2,WNT3,WNT5A,WWC1
GO Biological Process	GO:0021954	central nervous system neuron development	138	0.00163	0.152	1.36	47	69	18	26	69	ADARB1,DCC,DCLK1,EPHB1,FGFR2,FOXG1,GLI2,LHX8,MAP2,NFIB,NRP1,NTRK2,PHOX2B,PLXNA4,SEMA3A,SLC4A10,SOX1,WNT5A
GO Biological Process	GO:0061339	establishment or maintenance of monopolar cell polarity	139	0.00168	0.156	1.85	12	13	4	5	20	FOXF1,FOXJ1,SH3BP1,WNT5A
GO Biological Process	GO:0031666	positive regulation of lipopolysaccharide-mediated signaling pathway	139	0.00168	0.156	1.85	12	13	3	3	8	CD180,LY86,SASH1
GO Biological Process	GO:0061162	establishment of monopolar cell polarity	139	0.00168	0.156	1.85	12	13	4	5	19	FOXF1,FOXJ1,SH3BP1,WNT5A
GO Biological Process	GO:1904293	negative regulation of ERAD pathway	139	0.00168	0.156	1.85	12	13	2	2	13	SVIP,USP25
GO Biological Process	GO:0035089	establishment of apical/basal cell polarity	139	0.00168	0.156	1.85	12	13	4	5	17	FOXF1,FOXJ1,SH3BP1,WNT5A
GO Biological Process	GO:0042088	T-helper 1 type immune response	139	0.00168	0.156	1.85	12	13	3	3	19	IL18BP,SEMA4A,TLR4
GO Biological Process	GO:0045922	negative regulation of fatty acid metabolic process	139	0.00168	0.156	1.85	12	13	3	4	23	CNR1,INSIG1,INSIG2
GO Biological Process	GO:0030278	regulation of ossification	146	0.00172	0.152	1.26	79	125	38	59	180	ACVR1,ACVR2A,ADRB2,ANKH,ANO6,BMP2,BMP7,BMPR1B,CDK6,CEBPB,CHSY1,DHRS3,FGFR2,GDF10,GNAS,GREM1,HAND2,HDAC4,HIF1A,IL6ST,JAG1,KL,MSX2,NELL1,OSR1,PRKD1,RASSF2,RORB,RUNX2,S1PR1,SFRP2,SLC8A1,SMURF1,SOX11,SOX9,TFAP2A,WNT5A,ZBTB16
GO Biological Process	GO:0016311	dephosphorylation	147	0.00178	0.156	1.25	84	134	35	66	285	ALPP,ATP1A1,CDC14B,DNAJC6,DUSP15,DUSP22,DUSP23,ENSG00000117598,ENSG00000117600,ENSG00000148123,EYA2,EYA4,G6PC2,IMPA2,LPIN1,LPIN3,MINPP1,MTMR3,MTMR7,NT5E,PALD1,PDXP,PPM1B,PPP1R3B,PPP2R3A,PTP4A3,PTPN1,PTPN20B,PTPRC,PTPRD,PTPRM,PTPRN2,PTPRO,PTPRZ1,RNGTT
GO Biological Process	GO:0051952	regulation of amine transport	148	0.0018	0.157	1.41	38	54	16	28	76	ADRA2A,AVPR1A,CNR1,FFAR3,FGF20,GDNF,GRM7,HTR2A,KCNB1,NPY2R,OR56A1,OSR1,SNCA,STK39,STX1A,TACR2
GO Biological Process	GO:0046605	regulation of centrosome cycle	149	0.0018	0.156	1.57	22	28	7	11	51	CDK5RAP2,CHORDC1,MAP9,NUBP1,PKHD1,RANBP2,RGPD4
GO Biological Process	GO:0007638	mechanosensory behavior	149	0.0018	0.156	1.57	22	28	5	5	15	CNTNAP2,ETV1,NRXN1,SLITRK6,STRBP
GO Biological Process	GO:0046039	GTP metabolic process	149	0.0018	0.156	1.57	22	28	5	7	31	EFTUD1,GPHN,MBIP,MOCS1,MOCS2
GO Biological Process	GO:0030168	platelet activation	152	0.00187	0.158	1.35	48	71	17	30	139	ADRA2A,CSRP1,DGKB,DGKI,FGG,GNA13,GNAS,GP5,LCP2,PF4,PIK3CB,PIK3R1,PLCG2,PRKCE,PRKCH,TRPC7,VAV2
GO Biological Process	GO:0045017	glycerolipid biosynthetic process	153	0.00187	0.157	1.31	59	90	24	50	244	AGK,AGPAT9,CDS1,CDS2,CWH43,ETNK1,FGF20,FGF9,FGFR2,GPAM,IRS1,IRS2,KL,LPIN1,LPIN3,MTMR3,MTMR7,PIGX,PIK3C3,PIK3CB,PIK3R1,PITPNM3,PLCG2,PLD1
GO Biological Process	GO:0007034	vacuolar transport	154	0.00188	0.158	1.5	27	36	12	17	118	ADRB2,ANKFY1,ARSB,ATG14,CACNG2,LAMP1,LEPROT,LYST,MGRN1,RILP,SMURF1,TMEM106B
GO Biological Process	GO:0002702	positive regulation of production of molecular mediator of immune response	154	0.00188	0.158	1.5	27	36	10	13	74	BCL10,CD28,CD36,FFAR3,HK1,IFNG,KLK5,PAXIP1,TLR4,WNT5A
GO Biological Process	GO:0046486	glycerolipid metabolic process	156	0.00192	0.159	1.23	95	154	37	78	406	AGK,AGPAT9,ALDH5A1,APOB,CD19,CD28,CDS1,CDS2,CWH43,CYP2E1,DGKB,ERBB4,ETNK1,FGF20,FGF9,FGFR2,GPAM,IMPA2,INSIG1,INSIG2,IRS1,IRS2,KL,LPIN1,LPIN3,MBOAT2,MTMR3,MTMR7,PIGX,PIK3C3,PIK3CB,PIK3R1,PITPNM3,PLCB1,PLCG2,PLD1,SEL1L
GO Biological Process	GO:0036342	post-anal tail morphogenesis	157	0.00193	0.159	2	9	9	3	3	18	SFRP2,SP5,WNT5A
GO Biological Process	GO:0071436	sodium ion export	157	0.00193	0.159	2	9	9	3	3	9	ATP1A1,ATP1B1,SLC8A1
GO Biological Process	GO:1903789	regulation of amino acid transmembrane transport	157	0.00193	0.159	2	9	9	2	2	3	OSR1,STK39
GO Biological Process	GO:0030049	muscle filament sliding	157	0.00193	0.159	2	9	9	3	3	37	ACTC1,MYBPC1,TPM1
GO Biological Process	GO:1905408	negative regulation of creatine transmembrane transporter activity	157	0.00193	0.159	2	9	9	2	2	2	OSR1,STK39
GO Biological Process	GO:0023016	signal transduction by trans-phosphorylation	157	0.00193	0.159	2	9	9	2	2	3	OSR1,STK39
GO Biological Process	GO:0000414	regulation of histone H3-K36 methylation	157	0.00193	0.159	2	9	9	1	1	4	PAXIP1
GO Biological Process	GO:0000416	positive regulation of histone H3-K36 methylation	157	0.00193	0.159	2	9	9	1	1	1	PAXIP1
GO Biological Process	GO:0006883	cellular sodium ion homeostasis	157	0.00193	0.159	2	9	9	3	3	13	ATP1A1,ATP1B1,SLC8A1
GO Biological Process	GO:1902668	negative regulation of axon guidance	166	0.00198	0.154	1.6	20	25	6	7	10	NRP1,PTPRO,SEMA3A,SEMA5A,WNT3,WNT5A
GO Biological Process	GO:0030239	myofibril assembly	166	0.00198	0.154	1.6	20	25	11	14	58	ACTC1,FHOD3,IGSF22,LMOD3,MEF2A,MYBPC1,MYH11,MYPN,SIX4,TPM1,WDR1
GO Biological Process	GO:0003007	heart morphogenesis	168	0.00198	0.152	1.22	106	174	40	71	224	ACTC1,ACVR1,BMP2,BMP7,DHRS3,DLC1,DLL1,ERG,FAT4,FGFR2,FOXC1,FOXF1,HAND2,HAS2,HEG1,HIF1A,JAG1,MSX2,NODAL,NPY2R,NRP1,PKP2,RARA,RTN4,RYR2,S1PR1,SFRP2,SHH,SIX1,SOS1,SOX11,SOX4,SOX9,SPRY1,TMEM100,TPM1,VEGFA,WNT11,WNT2,WNT5A
GO Biological Process	GO:1901987	regulation of cell cycle phase transition	169	0.00204	0.156	1.24	91	147	37	73	418	ANAPC1,ANAPC15,ANXA1,APC,CCNB1,CCND1,CDC14B,CDK5RAP2,CDK6,CDKN1C,CEP70,CLASP1,CNOT7,CRADD,CUL1,CUL3,CUL4A,DDRGK1,E2F8,FBXL7,FBXO31,GADD45A,ID2,JADE1,KCNH5,MAD1L1,NDE1,PAXIP1,PCM1,PHOX2B,PID1,PINX1,PLCB1,PLRG1,PSMB7,SOX4,TPRA1
GO Biological Process	GO:1903867	extraembryonic membrane development	170	0.00205	0.156	1.75	14	16	4	4	9	BMP7,DNAJB6,E2F8,PAXIP1
GO Biological Process	GO:0098901	regulation of cardiac muscle cell action potential	170	0.00205	0.156	1.75	14	16	5	7	27	CACNA1C,CXADR,DSG2,PKP2,RYR2
GO Biological Process	GO:0022603	regulation of anatomical structure morphogenesis	172	0.00209	0.157	1.12	295	528	139	272	958	ACVR1,ADAMTS9,ADNP,AJAP1,ANXA1,ATP10A,BAMBI,BCL11A,BMP2,BMP7,BTG1,CD36,CDC42EP3,CDH4,CLASP1,COL4A2,COL5A2,CRB2,CSNK1A1L,CSNK1G2,CYFIP1,DAB1,DAB2IP,DCC,DCN,DDAH1,DLC1,DLL1,DOCK1,DOCK5,DSCAM,EDN1,ENSG00000088899,EPHA7,EPS8,ERG,ESR1,ETS1,FBXO31,FGD5,FGFR2,FGG,FGR,FOXC1,FOXJ1,FOXP1,GAS2,GDNF,GNA13,GPC6,GREM1,HAND2,HAS2,HIF1A,IFNG,KALRN,KANK1,KDR,KIAA1462,KLF4,LIF,LINGO1,LPAR3,LRRC4C,MAP2,MAPT,MBP,MEO…
GO Biological Process	GO:0048568	embryonic organ development	173	0.0021	0.156	1.18	143	242	65	115	419	ACVR1,ATOH1,ATP8A2,BMP7,CDKN1C,CEBPB,COBL,CRB2,DLL1,DLX2,DNAJB6,E2F8,EDN1,EN1,EPAS1,ERCC1,FGF9,FGFR2,FOXC1,FOXF1,FOXG1,FOXI1,GJB6,GLI2,GNAS,HAND2,HIF1A,ID2,INSIG1,INSIG2,ITGA8,KDR,LIF,LRIG1,LRIG3,MYCN,MYO3B,NODAL,NR2F2,OSR1,PCSK5,PRDM1,RARA,RBPMS2,RUNX2,RYR2,SALL1,SATB2,SHH,SIX1,SIX4,SLITRK6,SOBP,SOX11,SOX9,SP3,TEAD4,TFAP2A,TPO,VEGFA,WDR60,WNT11,WNT2,WNT5A,ZEB1
GO Biological Process	GO:1903792	negative regulation of anion transport	174	0.00212	0.157	1.64	18	22	6	9	24	GRM7,IRS2,OSR1,PLA2R1,PRKG2,STK39
GO Biological Process	GO:0030517	negative regulation of axon extension	174	0.00212	0.157	1.64	18	22	6	7	24	NRP1,RTN4,SEMA3A,SEMA5A,WNT3,WNT5A
GO Biological Process	GO:0080135	regulation of cellular response to stress	176	0.00212	0.156	1.16	171	294	76	144	622	AGR2,ANKRD32,BCL2L11,BDKRB2,BMP2,BMP7,CD36,CDK6,CHORDC1,CREBBP,CTGF,CUL4A,DAB2IP,DDAH1,DNAJB6,DUSP15,DUSP22,DYRK1A,EDAR,EDN1,ENSG00000091436,EPHB1,ERCC1,ETAA1,EYA2,EYA4,FIGN,FKBP4,FUT8,FZD8,GADD45A,GADD45B,GADD45G,GRIK2,HAND2,HIF1A,HSBP1,IGF1R,IL26,KLF4,LRIG2,MAGI3,MAP3K5,MAPT,MBIP,MECOM,MGMT,NOD1,NUP50,PAXIP1,PBK,PIK3R1,PKN1,PLA2R1,PLCB1,PTPN1,RANBP2,RAP2A,RASSF2,SASH1,SFRP2,SPIDR,SVIP,TIAM1,TLR…
GO Biological Process	GO:0097112	gamma-aminobutyric acid receptor clustering	177	0.00217	0.158	1.68	16	19	2	2	2	GLRB,GPHN
GO Biological Process	GO:0060045	positive regulation of cardiac muscle cell proliferation	177	0.00217	0.158	1.68	16	19	5	7	23	CCNB1,ERBB4,FGF9,FGFR2,WNT2
GO Biological Process	GO:0009880	embryonic pattern specification	179	0.00217	0.156	1.41	36	51	14	21	65	BMP7,COBL,DLL1,ERBB4,FGFR2,LRP6,MEOX2,NODAL,NRP1,SATB2,SEMA3A,SHH,WNT5A,ZBTB16
GO Biological Process	GO:0001941	postsynaptic membrane organization	180	0.00219	0.157	1.52	25	33	5	8	27	CDH2,GDNF,GLRB,GPHN,NRXN1
GO Biological Process	GO:0030182	neuron differentiation	181	0.00222	0.158	1.11	322	580	153	274	920	ADARB1,AGTPBP1,ATOH1,ATP8A2,BCL11B,BMP7,BMPR1B,BTBD3,C2orf71,CASP3,CCKAR,CDH4,CDKN1C,CEBPB,CNR1,CNTN4,CNTN6,CNTNAP2,COBL,CRTAC1,CTNND2,CYFIP1,DAB1,DAB2IP,DCC,DCLK1,DLL1,DLX2,DOCK10,DOK5,DSCAM,DYNC2H1,EDN3,EMX2,EN1,ENSG00000117600,EPHA7,EPHB1,ERBB4,ETV1,EVX1,FAT4,FGF20,FGFR2,FMN1,FOXD1,FOXG1,FZD8,GABRB3,GBX1,GDNF,GFAP,GLI2,GNAO1,GNGT1,GP5,GRID2,GRIN3A,HAND2,HERC1,HIF1A,ID2,INSM1,IRS2,ISPD,JAG1,KIR…
GO Biological Process	GO:0050707	regulation of cytokine secretion	182	0.00227	0.161	1.31	57	87	23	41	168	ANXA1,ANXA4,CD2,CD58,CIDEA,CRP,FERMT1,FGR,FOXP1,GPAM,HK1,IFNG,IL26,MBP,NLRP1,NR1H4,POSTN,PYDC2,TLR10,TLR4,TNFRSF21,VTCN1,WNT5A
GO Biological Process	GO:0048729	tissue morphogenesis	183	0.00227	0.16	1.16	181	313	75	142	511	ACTC1,ACVR1,ADAMTS16,ADARB1,ARHGAP12,ASTN2,BCL10,BMP2,BMP7,COBL,COL4A1,CRB2,DLC1,DLG5,DLL1,EDN1,EPHA7,ESR1,EYA2,FAT4,FGFR2,FMN1,FOXC1,FOXD1,FOXF1,FOXL1,FOXQ1,GCNT1,GDNF,GLI2,GNA13,GREM1,HAND2,HEG1,HIF1A,ITGA2,ITGA8,JAG1,KLF4,LRP6,MSX2,MYCN,NODAL,NRP1,OSR1,PKP2,PLXNA1,PODXL,POFUT2,RARA,RYR2,S1PR1,SALL1,SEMA3A,SFRP2,SH3BP1,SHH,SIX1,SOS1,SOX11,SOX4,SOX9,SPRY1,STARD13,TBX4,TFAP2A,TMEM100,TPM1,VEGFA,V…
GO Biological Process	GO:0044255	cellular lipid metabolic process	184	0.00229	0.16	1.15	189	328	95	191	977	ABCC1,ACOX2,ACOX3,ACSBG2,AGK,AGPAT9,ALDH5A1,ALDH8A1,ALG10,ALG10B,APOB,ARSB,ASAH1,B3GALT1,B4GALT4,CD19,CD28,CDS1,CDS2,CPT2,CRYL1,CSNK1G2,CWH43,CYP26B1,CYP2D6,CYP2E1,CYP3A5,CYP4F12,DGKB,DGKI,DHRS3,EDN1,EDN2,ENSG00000117598,ENSG00000117600,ENSG00000148123,ERBB4,ESYT3,ETNK1,FGF20,FGF9,FGFR2,GM2A,GPAM,GPC5,GPC6,HAO1,HMGCS1,IMPA2,INSIG1,INSIG2,IRS1,IRS2,ISPD,ITGB8,KL,LARGE,LPIN1,LPIN3,LRAT,MBOAT2,MTMR3…
GO Biological Process	GO:0045137	development of primary sexual characteristics	185	0.00232	0.162	1.26	74	117	41	63	216	ACVR2A,BCL2L11,BCL2L2-PABPN1,BMPR1B,CCDC182,CCND1,CEBPB,DACH1,DMRT1,DMRTA1,ERCC1,ESR1,FGF9,FOXC1,HMGB2,HMGCS1,IMMP2L,KDM5A,LHFPL2,LHX8,LRRC6,NOBOX,NR5A1,NRIP1,NUDT1,OSR1,PRKACG,RARA,RNF38,RXFP2,SAFB2,SALL1,SFRP2,SIX4,SLIT3,SOX9,TAF4,TFAP2C,VEGFA,WNT5A,ZFP42
GO Biological Process	GO:0071396	cellular response to lipid	186	0.00234	0.163	1.2	121	202	63	120	487	ADCY2,ANXA1,APOB,ATP1A1,BMP7,BRINP1,BRINP2,CCNB1,CD180,CD36,CDK6,CEBPB,CMPK2,CYP24A1,CYP26B1,DAB2IP,DDX18,EDN1,EIF4E,ESR1,FAM210B,FFAR3,FGFR2,FKBP4,GNAI1,HMGB2,HMGCS1,HNRNPD,IFNG,IRF8,ITGA2,KDM3A,KLF4,LRP6,MSX2,NCOA3,NR1H4,NR2F1,NR2F2,NR5A1,NR6A1,NRIP1,OSR1,PABPN1,PAQR5,PDE4D,PGRMC2,PID1,PMEPA1,PPARGC1B,PRKCE,PRPF8,RARA,RORB,SOX9,TLR4,TMEM256-PLSCR3,TRIP4,WNT11,WNT2,WNT3,WNT5A,ZNF703
GO Biological Process	GO:0060485	mesenchyme development	187	0.00243	0.168	1.23	94	153	41	72	190	ACTC1,ACVR1,BMP2,BMP7,BNC2,DLG5,EDN1,EDN3,ERBB4,ERG,FGF9,FGFR2,FOXC1,FOXD1,FOXF1,GDNF,HAND2,HAS2,HIF1A,JAG1,LOXL2,LRP6,MSX2,NODAL,NRP1,OSR1,PHOX2B,RTN4,SEMA3A,SFRP2,SHH,SIX1,SIX4,SOX11,SOX9,SPRY1,TMEM100,WNT11,WNT2,WNT5A,WWTR1
GO Biological Process	GO:0043200	response to amino acid	188	0.00258	0.177	1.4	37	53	21	29	107	BCL11A,CASP3,CDO1,CEBPB,COL4A1,COL5A2,CPEB4,CTGF,EDN1,GLRB,HNRNPD,IPO5,LAMTOR1,NTRK2,PDGFC,PIK3C3,RRAGC,SESN3,SH3BP4,SIX1,ZEB1
GO Biological Process	GO:0001501	skeletal system development	189	0.0026	0.178	1.16	171	295	84	142	465	ACVR2A,ANKH,ANO6,BMP2,BMP3,BMP7,BMPR1B,CDKN1C,CHSY1,COL12A1,COL5A2,CREB3L2,CTGF,CYP26B1,DHRS3,DLX2,EDN1,EN1,FAT4,FGF9,FGFR2,FMN1,FOXC1,FOXP1,GDF10,GLI2,GNAS,HAND2,HAPLN1,HAS2,HDAC4,HIF1A,HOXB9,INSIG1,INSIG2,ITGB8,KIAA1217,LRP6,LRRK1,MSX2,MYCN,NFIB,NODAL,OSR1,OTOR,PAPPA2,PAPSS2,PCSK5,PDGFC,POSTN,PPARGC1B,PTPRC,RARA,RASSF2,RUNX1,RUNX2,SATB2,SFRP2,SHH,SIX1,SIX4,SNX19,SOX11,SOX4,SOX9,SP3,SP5,SPNS2,SP…
GO Biological Process	GO:0032496	response to lipopolysaccharide	190	0.00268	0.182	1.26	76	121	36	69	301	APOB,CASP3,CD180,CD36,CEBPB,CMPK2,CNR1,CSF2RB,CXCL1,DAB2IP,DCN,EDN1,FGFR2,FOXP1,GJB6,GNG12,GNRH1,HMGB2,IFNG,IL18BP,IRF8,NR1H4,PABPN1,PDE4D,PF4,PLCG2,PRKCE,PRPF8,PTGER1,RARA,SNCA,TLR4,TMEM256-PLSCR3,TNFRSF11B,TNFRSF21,WNT5A
GO Biological Process	GO:0040008	regulation of growth	191	0.00271	0.183	1.16	165	284	76	143	626	ADNP,ADRB2,AGR2,ATP8A2,AVPR1A,BCL11A,BCL2L11,BTG1,CCNB1,CD36,CDH4,CDKN2AIP,CTGF,CYFIP1,DAB2IP,DCBLD2,DCC,DLL1,DSCAM,EDN1,EPHA7,ERBB4,ESM1,FAM107A,FGF20,FGF9,FGFR2,FOXC1,GPAM,GPR21,GREM1,HIF1A,HTRA3,IFNG,IGFBP3,IRF8,JADE1,JARID2,LAMTOR1,LPAR3,MAPT,N6AMT1,NKX6-1,NRP1,PAPPA2,PIN1,PLCB1,PLXNA1,PLXNA2,PLXNA4,POU1F1,PRL,PRLH,RERG,RTN4,SEMA3A,SEMA5A,SERTAD2,SFRP2,SGK1,SH3BP4,SIX1,SIX4,SLIT3,SMURF1,SOCS2…
GO Biological Process	GO:0009306	protein secretion	192	0.00275	0.185	1.35	44	65	25	36	131	ANXA1,CBLN4,CD36,CYB5R4,FGG,FOXP1,GOLPH3,GPAM,ITGB6,LCP2,MCOLN2,NR1H4,OLFM2,PCSK5,PTPRN2,RAB11FIP2,RAPGEF4,SEL1L,SNX19,STEAP3,TACR2,TLR4,TVP23A,UBE2Q1,VTCN1
GO Biological Process	GO:0007420	brain development	193	0.00282	0.188	1.14	215	378	100	185	672	AGTPBP1,AK8,ATOH1,AVPR1A,BCL11B,BCL2L11,BMP2,BMP7,BTBD3,CASP3,CCDC85C,CCKAR,CDH2,CDK5RAP2,CDK6,CDON,CNTN4,CNTNAP2,COL4A1,CRTAC1,DAB1,DAB2IP,DCLK1,DCT,DLC1,DLG5,DLL1,DLX2,DYNC2H1,EMX2,EN1,EPHA7,ERBB4,ETS1,EZH1,FAT4,FGF9,FGFR2,FOXC1,FOXG1,FOXJ1,GLI2,GNAO1,GNG12,GRID2,HERC1,HIF1A,HMGCS1,HNMT,HNRNPD,HTR5A,IMMP2L,IRS2,ITGA8,KIRREL3,LHX5,LHX8,LRP6,MBP,MNAT1,NDE1,NFIB,NODAL,NR2F2,NRP1,NTRK2,OTX2,OXCT1,P…
GO Biological Process	GO:0086065	cell communication involved in cardiac conduction	194	0.00288	0.192	1.49	26	35	11	17	42	ATP1A1,ATP1B1,CACNA1C,CACNA1D,CACNA1G,CXADR,DSG2,KCNQ1,PKP2,RYR2,SLC8A1
GO Biological Process	GO:0045823	positive regulation of heart contraction	194	0.00288	0.192	1.49	26	35	10	17	34	ATP1A1,AVPR1A,CTGF,EDN1,EDN2,EDN3,KCNQ1,PDE4D,RYR2,TPM1
GO Biological Process	GO:0045778	positive regulation of ossification	196	0.00291	0.192	1.33	48	72	23	30	82	ACVR1,ACVR2A,ADRB2,ANO6,BMP2,BMP7,BMPR1B,CEBPB,GNAS,IL6ST,JAG1,KL,MSX2,NELL1,OSR1,PRKD1,RUNX2,SFRP2,SLC8A1,SOX11,TFAP2A,WNT5A,ZBTB16
GO Biological Process	GO:0032989	cellular component morphogenesis	197	0.00298	0.195	1.13	246	437	107	202	711	ACTC1,ADARB1,ANTXR1,ATOH1,ATP8A2,BCL11B,BMP7,BMPR1B,BTBD3,CASP3,CCKAR,CDH4,CNTN4,CNTNAP2,COBL,CTNND2,CUL3,CYFIP1,DAB1,DAB2IP,DCC,DCLK1,DMRT1,DOCK10,DOK5,DSCAM,ENSG00000117600,EPHA7,EPHB1,ETV1,FGFR2,FHOD3,FMN1,FOXD1,FOXG1,GBX1,GDNF,GLI2,GP5,GREM1,HEG1,IGSF22,IRS2,ISPD,ITGA8,KIRREL3,LINGO1,LMOD3,LRFN2,MAP2,MEF2A,MNX1,MYBPC1,MYH11,MYPN,NEO1,NFIB,NODAL,NRP1,NRXN1,NRXN3,NTF3,NTN4,OTX2,PARD3,PHOX2B,PID…
GO Biological Process	GO:0006813	potassium ion transport	198	0.00301	0.196	1.26	73	116	31	53	173	ABCC9,ATP1A1,ATP1B1,GRIK2,KCNA4,KCNB1,KCNC4,KCND2,KCNE2,KCNG1,KCNH1,KCNH5,KCNH7,KCNJ15,KCNJ6,KCNK10,KCNK15,KCNK9,KCNQ1,KCNS3,KCNT2,KCNU1,KCNV1,NALCN,NSF,SLC12A1,SLC12A2,SLC12A8,SLC24A2,SLC24A5,SLC9A9
GO Biological Process	GO:0006941	striated muscle contraction	199	0.00304	0.197	1.38	38	55	18	28	112	ACTC1,ATP1A1,ATP1B1,ATP8A2,CACNA1C,CACNA1D,CACNA1G,HOMER1,IGSF22,JSRP1,KCNE2,KCNQ1,LMOD3,MYBPC1,PKP2,RYR2,SLC8A1,TPM1
GO Biological Process	GO:0045787	positive regulation of cell cycle	200	0.00306	0.197	1.22	93	152	46	81	357	ANKRD32,ANXA1,BCL2L11,CCNB1,CCND1,CCNH,CCNK,CD28,CNOT7,CRADD,CTGF,CUL3,CUL4A,DAB2IP,DAZL,DDRGK1,DMRT1,E2F8,EDN1,EDN3,EIF4E,FGFR2,FNTB,FOXG1,GADD45A,ID2,INSM1,KIF23,LRP6,MNAT1,MSX2,MYBBP1A,NUMA1,OR1A2,PHOX2B,PLCB1,PLRG1,PRKCE,RANBP2,RARA,RGPD4,RNF112,SHB,SOX4,TRIM32,WNT5A
GO Biological Process	GO:0002009	morphogenesis of an epithelium	201	0.00307	0.197	1.18	141	240	58	105	406	ACVR1,ADAMTS16,ARHGAP12,ASTN2,BCL10,BMP2,BMP7,COBL,COL4A1,DLC1,DLG5,DLL1,EDN1,EPHA7,ESR1,FAT4,FGFR2,FMN1,FOXD1,FOXF1,FOXQ1,GDNF,GLI2,GNA13,GREM1,HAND2,HIF1A,JAG1,KLF4,LRP6,MSX2,MYCN,NODAL,NRP1,OSR1,PLXNA1,PODXL,RARA,RYR2,SALL1,SEMA3A,SFRP2,SH3BP1,SHH,SIX1,SOS1,SOX11,SOX4,SOX9,SPRY1,STARD13,TBX4,TFAP2A,VEGFA,VEGFC,WDR1,WNT11,WNT5A
GO Biological Process	GO:0010463	mesenchymal cell proliferation	202	0.00308	0.197	1.45	29	40	8	11	17	BMP2,BMP7,DCHS2,FAT4,FGFR2,HAND2,OSR1,SHH
GO Biological Process	GO:0072172	mesonephric tubule formation	203	0.00314	0.199	1.83	11	12	4	5	8	GDNF,GREM1,OSR1,SIX1
GO Biological Process	GO:0098911	regulation of ventricular cardiac muscle cell action potential	203	0.00314	0.199	1.83	11	12	4	5	14	CACNA1C,DSG2,PKP2,RYR2
GO Biological Process	GO:0071600	otic vesicle morphogenesis	203	0.00314	0.199	1.83	11	12	2	3	9	FGFR2,SOX9
GO Biological Process	GO:0030916	otic vesicle formation	203	0.00314	0.199	1.83	11	12	2	3	8	FGFR2,SOX9
GO Biological Process	GO:0030859	polarized epithelial cell differentiation	203	0.00314	0.199	1.83	11	12	4	5	16	DLG5,FOXF1,SH3BP1,WNT5A
GO Biological Process	GO:0003214	cardiac left ventricle morphogenesis	203	0.00314	0.199	1.83	11	12	4	5	14	FOXF1,NPY2R,RYR2,SFRP2
GO Biological Process	GO:0060527	prostate epithelial cord arborization involved in prostate glandular acinus morphogenesis	203	0.00314	0.199	1.83	11	12	2	2	6	ESR1,FGFR2
GO Biological Process	GO:0001819	positive regulation of cytokine production	210	0.00322	0.198	1.21	105	174	47	81	384	ADRA2A,ANXA1,BCL10,CD2,CD28,CD36,CD58,CD83,CEBPB,CREBBP,FERMT1,FFAR3,FGR,HEG1,HIF1A,HK1,HMGB2,IFNG,IL26,IL36A,IL36B,IL6ST,IRF1,IRF8,LRRFIP1,LY9,MBP,MCOLN2,NLRP1,NOD1,NODAL,PDE4D,PF4,PIK3R1,PLCB1,PLCG2,POLR3A,POLR3H,POSTN,RARA,RUNX1,SULF2,TLR4,TRIM32,VTCN1,WNT11,WNT5A
GO Biological Process	GO:0007405	neuroblast proliferation	211	0.00322	0.197	1.58	19	24	5	6	30	DCT,FGFR2,NDE1,SHH,SOX5
GO Biological Process	GO:0002070	epithelial cell maturation	211	0.00322	0.197	1.58	19	24	3	5	15	HIF1A,NKX6-1,TFCP2L1
GO Biological Process	GO:0046661	male sex differentiation	213	0.00327	0.198	1.32	49	74	29	42	159	ACVR2A,BCL2L11,BCL2L2-PABPN1,CCND1,DMRT1,ERCC1,ESR1,FGF9,FKBP4,HMGB2,HMGCS1,KDM5A,LHFPL2,LRRC6,NR5A1,NUDT1,PRKACG,RARA,RNF38,RXFP2,SAFB2,SFRP2,SHH,SIX4,SOX9,SYCP2,TFAP2C,WNT5A,ZFP42
GO Biological Process	GO:0030010	establishment of cell polarity	213	0.00327	0.198	1.32	49	74	21	33	101	CDK5RAP2,CLASP1,CYP26B1,CYTH3,DOCK2,EPHB1,FERMT1,FOXF1,FOXJ1,FRMD4B,GOLPH3,MAP2,NDE1,NUMA1,PARD3,RAB11FIP2,SH3BP1,SHH,SPRY1,WNT5A,WWC1
GO Biological Process	GO:0009612	response to mechanical stimulus	215	0.00328	0.197	1.24	79	127	31	56	207	ANO3,ATP1A1,ATP8A2,BCL10,CCNB1,CNTNAP2,CRADD,DCN,EDN1,ETS1,ETV1,FOSB,GADD45A,GLI2,HABP4,HDAC4,HTR2A,IRF1,ITGA2,KALRN,MAP3K1,NRXN1,POSTN,RYR2,SLC8A1,SLITRK6,SOX9,STRBP,SUN1,TLR4,WNT11
GO Biological Process	GO:0007163	establishment or maintenance of cell polarity	216	0.0033	0.197	1.28	61	95	28	45	162	ACTR3,CDK5RAP2,CLASP1,CRB2,CYP26B1,CYTH3,DLG5,DOCK2,EPHB1,FERMT1,FOXF1,FOXJ1,FRMD4B,GOLPH3,LMNA,MAP2,MAP7,NDE1,NUMA1,PARD3,RAB11FIP2,SH3BP1,SHH,SPRY1,WDR1,WNT11,WNT5A,WWC1
GO Biological Process	GO:0002065	columnar/cuboidal epithelial cell differentiation	217	0.00333	0.198	1.31	53	81	22	31	93	AGR2,ATOH1,BMP2,C1GALT1,CDH2,CDK6,DLL1,FGFR2,GATA5,HIF1A,INSM1,JAG1,KLF5,LRTOMT,NKX6-1,PRDM1,RARA,SLITRK6,SOX11,SOX4,WNT11,WNT5A
GO Biological Process	GO:0032103	positive regulation of response to external stimulus	218	0.00337	0.199	1.26	70	111	34	57	274	ANO6,CD180,CD28,CDH13,CNR1,CXCL1,DAPK2,DDX60,DSCAM,EDN1,EDN2,EDN3,ETS1,FFAR3,IL6ST,ITGA2,KDR,KLK5,LY86,NOD1,NRP1,NTF3,PF4,PRKD1,S1PR1,SASH1,SEMA5A,SNCA,TIAM1,TLR10,TLR4,VEGFA,VEGFC,WNT5A
GO Biological Process	GO:0030501	positive regulation of bone mineralization	219	0.00338	0.199	1.5	24	32	12	14	35	ACVR1,ACVR2A,ADRB2,ANO6,BMP2,BMP7,BMPR1B,KL,NELL1,OSR1,SLC8A1,TFAP2A
GO Biological Process	GO:0070169	positive regulation of biomineral tissue development	219	0.00338	0.199	1.5	24	32	12	14	40	ACVR1,ACVR2A,ADRB2,ANO6,BMP2,BMP7,BMPR1B,KL,NELL1,OSR1,SLC8A1,TFAP2A
GO Biological Process	GO:0042770	signal transduction in response to DNA damage	219	0.00338	0.199	1.5	24	32	9	14	97	CCNB1,CDC5L,CNOT7,CRADD,E2F8,GADD45A,MYO6,PAXIP1,SOX4
GO Biological Process	GO:0060572	morphogenesis of an epithelial bud	222	0.00352	0.205	1.62	17	21	2	4	8	FGFR2,GLI2
GO Biological Process	GO:0098761	cellular response to interleukin-7	222	0.00352	0.205	1.62	17	21	6	7	40	IRS1,IRS2,PIK3C3,PIK3CB,PIK3R1,SOCS2
GO Biological Process	GO:0046885	regulation of hormone biosynthetic process	222	0.00352	0.205	1.62	17	21	5	7	16	ATP1A1,BMP2,FFAR3,HIF1A,TRERF1
GO Biological Process	GO:0038111	interleukin-7-mediated signaling pathway	222	0.00352	0.205	1.62	17	21	6	7	39	IRS1,IRS2,PIK3C3,PIK3CB,PIK3R1,SOCS2
GO Biological Process	GO:0032891	negative regulation of organic acid transport	222	0.00352	0.205	1.62	17	21	5	8	17	GRM7,IRS2,OSR1,PLA2R1,STK39
GO Biological Process	GO:0010824	regulation of centrosome duplication	222	0.00352	0.205	1.62	17	21	4	6	37	CDK5RAP2,CHORDC1,NUBP1,PKHD1
GO Biological Process	GO:0071425	hematopoietic stem cell proliferation	228	0.00364	0.206	1.73	13	15	6	7	15	ETV6,MECOM,RUNX1,SFRP2,SHB,WNT5A
GO Biological Process	GO:1903960	negative regulation of anion transmembrane transport	228	0.00364	0.206	1.73	13	15	3	4	10	IRS2,OSR1,STK39
GO Biological Process	GO:0071674	mononuclear cell migration	228	0.00364	0.206	1.73	13	15	3	5	46	ANXA1,PTPRO,XCL2
GO Biological Process	GO:0002548	monocyte chemotaxis	228	0.00364	0.206	1.73	13	15	3	5	43	ANXA1,PTPRO,XCL2
GO Biological Process	GO:0060717	chorion development	228	0.00364	0.206	1.73	13	15	3	3	7	DNAJB6,E2F8,PAXIP1
GO Biological Process	GO:0001667	ameboidal-type cell migration	233	0.00366	0.203	1.29	58	90	29	45	143	ACVR1,ARSB,CDH13,CRB2,EDN3,ERBB4,FAT2,FERMT1,GDNF,GREM1,HAND2,HIF1A,KDR,LGALS8,LOXL2,NODAL,NRP1,PAXIP1,PHOX2B,PKN1,PTP4A3,S100P,SEMA3A,SHH,STARD13,VEGFA,WASF2,WNT11,WNT5A
GO Biological Process	GO:0031175	neuron projection development	234	0.0037	0.204	1.13	211	372	92	167	581	ADARB1,ATOH1,ATP8A2,BCL11B,BMP7,BMPR1B,BTBD3,CCKAR,CDH4,CNR1,CNTN4,CNTNAP2,COBL,CRTAC1,CTNND2,CYFIP1,DAB1,DAB2IP,DCC,DCLK1,DOCK10,DOK5,DSCAM,ENSG00000117600,EPHA7,EPHB1,ETV1,FGFR2,FMN1,FOXD1,FOXG1,GBX1,GDNF,GFAP,GLI2,GNAO1,GP5,GRIN3A,HERC1,IRS2,ISPD,KIRREL3,LINGO1,LRFN2,MAP2,MAPT,MEF2A,MNX1,NCAM2,NEFM,NEO1,NFIB,NRP1,NRXN1,NRXN3,NTF3,NTN4,OTX2,PARD3,PHOX2B,PIK3CB,PIK3R1,PLXNA1,PLXNA2,PLXNA4,POSTN,…
GO Biological Process	GO:0072579	glycine receptor clustering	235	0.0037	0.203	1.67	15	18	1	1	1	GPHN
GO Biological Process	GO:0018315	molybdenum incorporation into molybdenum-molybdopterin complex	235	0.0037	0.203	1.67	15	18	1	1	1	GPHN
GO Biological Process	GO:0002322	B cell proliferation involved in immune response	235	0.0037	0.203	1.67	15	18	3	3	5	CD180,PLCL2,TLR4
GO Biological Process	GO:0006936	muscle contraction	238	0.00371	0.201	1.24	81	131	39	66	245	ACTC1,ATP1A1,ATP1B1,ATP8A2,BDKRB2,CACNA1C,CACNA1D,CACNA1G,CACNG1,CALD1,CHRNB4,DYSF,EDN1,EDN2,EDN3,GDNF,GNAO1,HOMER1,HSBP1,HTR2A,IGSF22,JSRP1,KCNE2,KCNQ1,LMOD3,MYBPC1,MYH11,PABPN1,PDE4D,PKP2,RYR2,SLC8A1,SNTB1,SULF2,TACR2,TPCN2,TPM1,TRDN,UTRN
GO Biological Process	GO:0070252	actin-mediated cell contraction	239	0.00379	0.205	1.43	30	42	11	18	83	ACTC1,ATP1A1,CACNA1C,CACNA1D,CACNA1G,KCNE2,KCNQ1,MYBPC1,PKP2,RYR2,TPM1
GO Biological Process	GO:0035264	multicellular organism growth	239	0.00379	0.205	1.43	30	42	16	20	85	ADARB1,APBA1,CDKN1C,DHCR7,EN1,ERCC1,FGFR2,GNAS,HEG1,PDE4D,RARA,SLC4A10,SLITRK6,SOS1,TBL1XR1,WWTR1
GO Biological Process	GO:0051046	regulation of secretion	241	0.00385	0.206	1.14	187	327	88	174	713	ACVR1C,ADRA2A,ANXA1,ANXA4,AVPR1A,CACNA1C,CACNA1D,CACNA1G,CCKAR,CD2,CD58,CHRNB4,CIDEA,CLASP1,CNR1,CRP,EDN1,EDN3,FERMT1,FFAR3,FGF20,FGG,FGR,FOXF1,FOXP1,G6PC2,GDNF,GNAS,GOLPH3,GPAM,GRM7,HIF1A,HK1,HTR2A,IFNG,IL26,IRS1,IRS2,KALRN,KCNB1,KCNC4,KCNQ1,KCNS3,LAMP1,LIF,MARCKS,MBP,MCTP1,MYO6,NKX6-1,NLRP1,NPY2R,NR1H4,NRXN1,NSF,OR56A1,OXCT1,PDE8B,PIK3C3,PLA2R1,POFUT2,POSTN,PRKCE,PYDC2,RAB3C,RAPGEF4,RIMS4,SGK1,…
GO Biological Process	GO:1990573	potassium ion import across plasma membrane	242	0.00388	0.207	2	8	8	2	2	9	ATP1A1,ATP1B1
GO Biological Process	GO:0036376	sodium ion export from cell	242	0.00388	0.207	2	8	8	2	2	7	ATP1A1,ATP1B1
GO Biological Process	GO:0072001	renal system development	244	0.00392	0.207	1.17	135	230	56	100	266	ADAMTS16,BCL2L11,BMP2,BMP7,C1GALT1,CDKN1C,COL4A1,DCHS2,DCN,DLG5,DLL1,EMX2,EPHA7,FAT4,FGFR2,FMN1,FOXC1,FOXD1,FOXF1,FOXJ1,GCNT1,GDNF,GLI2,GREM1,HAS2,ITGA6,ITGA8,JAG1,KIRREL3,NID1,NRP1,OSR1,PCSK5,PKHD1,PODXL,POU3F3,PTPRO,RARA,SALL1,SHH,SIM1,SIX1,SIX4,SOX11,SOX4,SOX9,SPRY1,SULF2,TBX18,TFAP2A,TFAP2B,VEGFA,WNT11,WNT5A,WWTR1,ZBTB16
GO Biological Process	GO:0002237	response to molecule of bacterial origin	245	0.00393	0.207	1.24	77	124	37	71	317	APOB,BCL10,CASP3,CD180,CD36,CEBPB,CMPK2,CNR1,CSF2RB,CXCL1,DAB2IP,DCN,EDN1,FGFR2,FOXP1,GJB6,GNG12,GNRH1,HMGB2,IFNG,IL18BP,IRF8,NR1H4,PABPN1,PDE4D,PF4,PLCG2,PRKCE,PRPF8,PTGER1,RARA,SNCA,TLR4,TMEM256-PLSCR3,TNFRSF11B,TNFRSF21,WNT5A
GO Biological Process	GO:0006638	neutral lipid metabolic process	246	0.00395	0.207	1.52	22	29	10	14	86	AGPAT9,APOB,CYP2E1,GPAM,INSIG1,INSIG2,LPIN1,LPIN3,SEL1L,SNCA
GO Biological Process	GO:0048546	digestive tract morphogenesis	247	0.00398	0.208	1.32	47	71	13	23	49	AGR2,FGFR2,FOXF1,GLI2,HIF1A,ID2,NODAL,RBPMS2,SFRP2,SHH,SOX11,WNT11,WNT5A
GO Biological Process	GO:0008406	gonad development	248	0.00405	0.211	1.26	68	108	39	60	210	ACVR2A,BCL2L11,BCL2L2-PABPN1,BMPR1B,CCDC182,CCND1,CEBPB,DMRT1,DMRTA1,ERCC1,ESR1,FGF9,FOXC1,HMGB2,HMGCS1,IMMP2L,KDM5A,LHX8,LRRC6,NOBOX,NR5A1,NRIP1,NUDT1,OSR1,PRKACG,RARA,RNF38,RXFP2,SAFB2,SALL1,SFRP2,SIX4,SLIT3,SOX9,TAF4,TFAP2C,VEGFA,WNT5A,ZFP42
GO Biological Process	GO:0019216	regulation of lipid metabolic process	249	0.00412	0.213	1.21	99	164	45	84	362	ADRA2A,ADRB2,ANXA1,APOB,ATG14,ATP1A1,AVPR1A,BCL11B,BMP2,CD36,CHD9,CIDEA,CNR1,CPT2,CREBBP,CTGF,DAB2IP,DHCR7,FGR,GPAM,HMGCS1,HTR2A,ID2,IFNG,INSIG1,INSIG2,IRS1,IRS2,ISX,KLF4,LAMTOR1,MBTPS1,NPC2,NR1H4,NR5A1,PIK3R1,PRKAG2,PRKCE,PRKD1,PSAPL1,PTCHD2,SNCA,TBL1XR1,TNFRSF21,VAV2
GO Biological Process	GO:0007507	heart development	250	0.00414	0.214	1.15	166	288	74	137	466	ACTC1,ACVR1,ADAMTS9,BMP2,BMP7,C3orf58,CACNA1C,CASP3,CCNB1,CXADR,DHRS3,DLC1,DLL1,DNAH11,DRC1,DSG2,DYNC2H1,EDN1,ERBB4,ERG,FAT4,FGFR2,FHOD3,FOXC1,FOXF1,FOXJ1,FOXL1,GLI2,GREM1,HAND2,HAS2,HEG1,HIF1A,IFT74,JAG1,LMNA,LRP6,MEF2A,MNAT1,MSX2,MYH11,MYPN,NODAL,NPY2R,NRP1,OSR1,OXCT1,PCSK5,PKP2,PLN,PRDM1,RAMP2,RARA,RTN4,RYR2,S1PR1,SALL1,SFRP2,SGCZ,SHH,SIX1,SLC8A1,SOS1,SOX11,SOX4,SOX9,SPRY1,TBC1D32,TMEM100,TPM1…
GO Biological Process	GO:0007409	axonogenesis	251	0.00415	0.213	1.16	151	260	63	110	344	ADARB1,ATOH1,ATP8A2,BCL11B,BMP7,BMPR1B,CCKAR,CDH4,CNTN4,COBL,CYFIP1,DAB1,DCC,DCLK1,DOK5,ENSG00000117600,EPHA7,EPHB1,ETV1,FGFR2,FOXD1,FOXG1,GBX1,GDNF,GLI2,GP5,IRS2,ISPD,LINGO1,LRFN2,MAP2,NEO1,NFIB,NRP1,NRXN1,NRXN3,NTN4,OTX2,PARD3,PHOX2B,PIK3CB,PIK3R1,PLXNA1,PLXNA2,PLXNA4,PTPRM,PTPRO,PTPRZ1,RYK,SEMA3A,SEMA4A,SEMA6A,SHH,SLIT3,SLITRK6,SOS1,SPTB,UNC5A,UNC5C,UNC5D,VEGFA,WNT3,WNT5A
GO Biological Process	GO:0051707	response to other organism	252	0.00429	0.22	1.17	131	223	69	138	771	ABCC9,ADAMTS5,ADARB1,APOB,ATG16L1,BCL10,BCL2L11,BPIFA1,BPIFA2,BPIFB1,CASP3,CD180,CD36,CDK6,CEBPB,CMPK2,CNOT7,CNR1,CRP,CSF2RB,CXCL1,DAB2IP,DCLK1,DCN,DDX60,EDN1,FGFR2,FGR,FOXP1,GJB6,GNG12,GNRH1,GPAM,GUCY1A3,HMGB2,IFNG,IL18BP,IRF1,IRF2,IRF8,LGALS8,LYST,LYZL1,NLRP1,NOD1,NPC2,NR1H4,PABPN1,PDE4D,PF4,PLCG2,POLR3A,POLR3H,PRKCE,PRPF8,PTGER1,PTPRC,RARA,SNCA,SPACA1,SPACA7,TLR4,TMEM256-PLSCR3,TNFRSF11B,TNFRS…
GO Biological Process	GO:0090257	regulation of muscle system process	253	0.00435	0.222	1.25	69	110	34	59	211	ADRA2A,ADRB2,ATP1A1,ATP1B1,CACNA1C,CHRNB4,CTGF,DOCK4,DOCK5,DSG2,EDN1,EDN2,GLRX3,GUCY1A3,HAND2,HDAC4,IL6ST,ITGA2,JARID2,KCNQ1,KLF4,LMNA,MEF2A,NPY2R,PDE4D,PIN1,PKP2,PLN,PROK2,RYR2,SLC8A1,TACR2,TPM1,UTRN
GO Biological Process	GO:0007417	central nervous system development	254	0.00447	0.227	1.11	273	491	134	243	873	ADAM23,ADARB1,AGTPBP1,AK8,ALDH5A1,ARSB,ATOH1,AVPR1A,BCL11B,BCL2L11,BMP2,BMP7,BTBD3,CASP3,CCDC85C,CCKAR,CDH2,CDK5RAP2,CDK6,CDON,CNTN4,CNTN6,CNTNAP2,COL4A1,CRTAC1,DAB1,DAB2IP,DCC,DCLK1,DCT,DLC1,DLG5,DLL1,DLX2,DNER,DYNC2H1,EMX2,EN1,EPHA7,EPHB1,ERBB4,ETS1,EVX1,EZH1,FAT4,FGF9,FGFR2,FOXC1,FOXG1,FOXJ1,GBX1,GFAP,GLI2,GNAO1,GNG12,GRID2,HAPLN1,HERC1,HIF1A,HMGCS1,HNMT,HNRNPD,HTR5A,IMMP2L,IRS2,ITGA8,JARID2,J…
GO Biological Process	GO:2000242	negative regulation of reproductive process	255	0.00456	0.231	1.44	28	39	10	18	54	ACVR1C,BMP7,DMRT1,LIF,NODAL,NR5A1,SHB,SPINK13,WNT5A,ZP4
GO Biological Process	GO:0035108	limb morphogenesis	256	0.00456	0.23	1.22	90	148	36	60	147	BCL2L11,BMP7,BMPR1B,CACNA1C,CREBBP,CYP26B1,DYNC2H1,EN1,ENSG00000091436,FGF9,FGFR2,FMN1,GLI2,GNAS,GREM1,HAND2,MSX2,MYCN,OSR1,PCSK5,PLXNA2,RUNX2,SALL1,SFRP2,SHH,SOX11,SOX4,SOX9,SP8,TBC1D32,TBX4,TFAP2A,TFAP2B,WNT3,WNT5A,ZBTB16
GO Biological Process	GO:0030155	regulation of cell adhesion	257	0.00465	0.234	1.13	205	362	98	185	651	AGR2,AJAP1,ANXA1,BCL10,BMP2,BMP7,CASP3,CCL28,CD2,CD247,CD28,CD36,CD83,CDH13,CDK6,CEBPB,CLASP1,COL8A1,CTLA4,CYLD,CYP26B1,CYTH3,DAB1,DLC1,DLG5,DLL1,DOCK1,DOCK5,DSCAM,DUSP22,EDIL3,EGFLAM,EPHA7,ETS1,FERMT1,FGG,FMN1,FOXF1,FOXJ1,GLI2,GNRH1,GPAM,GREM1,HAS2,IFNG,IFT74,IL36B,IL6ST,IRF1,ITGA2,ITGA6,KANK1,KDR,KLF4,LAMA1,MAD1L1,MAP3K8,MBP,NFATC2,NID1,NODAL,NPY2R,NRP1,PIK3CB,PIK3R1,PODXL,POSTN,PRDM1,PREX1,PRK…
GO Biological Process	GO:0090596	sensory organ morphogenesis	258	0.00471	0.236	1.19	108	181	50	90	246	AGTPBP1,ATOH1,ATP8A2,BMP7,CDON,COL5A2,COL8A1,CYP26B1,DLL1,DSCAM,EDN1,EPHB1,FGF9,FGFR2,FOXG1,FOXI1,GJB6,GLI2,GNGT1,HIF1A,INSIG1,INSIG2,ITGA8,JAG1,LRIG1,LRIG3,LRP6,MYO3B,NTRK2,OLFM3,OSR1,PRDM1,PTPRM,RORB,SALL1,SIX1,SIX4,SLITRK6,SOBP,SOX1,SOX11,SOX9,SP3,TENM3,TFAP2A,TFAP2B,VEGFA,WNT2,WNT5A,ZEB1
GO Biological Process	GO:0008284	positive regulation of cell proliferation	259	0.00475	0.237	1.13	225	400	103	199	857	ADRA2A,ANXA1,AVPR1A,BAMBI,BMP2,CCNB1,CCND1,CD28,CDCA7L,CDH13,CDK6,CDON,CNOT7,CTGF,CUL3,CUL4A,DCT,DDRGK1,DLL1,EDN1,EDN2,EDN3,ERBB4,ESM1,ESR1,ETS1,FAM98A,FGF20,FGF9,FGFR2,FNTB,FOXF1,FOXG1,FOXP1,GDNF,GFAP,GLI2,GLP2R,GPAM,GREM1,HAS2,HDAC4,HIF1A,HMGB2,HTR2A,ID2,IFNG,IGF1R,IL6ST,INSM1,IRS1,IRS2,ITGA2,KDR,KIAA1462,KLF5,LHX5,LIF,MAP3K5,MNAT1,MYCN,NFATC2,NODAL,NRP1,NTF3,NTRK2,OSR1,PDGFC,PID1,PKHD1,POU1F1,…
GO Biological Process	GO:0001952	regulation of cell-matrix adhesion	260	0.00483	0.24	1.32	45	68	19	28	100	AJAP1,CCL28,CD36,CDH13,CDK6,CLASP1,DLC1,FERMT1,FMN1,GREM1,KDR,NRP1,PIK3CB,PIK3R1,POSTN,RASA1,UTRN,VEGFA,VEGFC
GO Biological Process	GO:0050920	regulation of chemotaxis	261	0.00491	0.243	1.29	53	82	28	42	178	ANO6,CDH13,CXCL1,DAPK2,DSCAM,EDN1,EDN2,EDN3,GREM1,ITGA2,KDR,NRP1,NTF3,PF4,PLXNA1,PLXNA2,PLXNA4,PRKD1,PTPRO,S1PR1,SEMA3A,SEMA5A,TBR1,TIAM1,VEGFA,VEGFC,WNT3,WNT5A
GO Biological Process	GO:0009617	response to bacterium	262	0.00491	0.242	1.2	103	172	48	99	513	ADAMTS5,APOB,BCL10,BPIFA1,BPIFA2,CASP3,CD180,CD36,CEBPB,CMPK2,CNR1,CRP,CSF2RB,CXCL1,DAB2IP,DCN,EDN1,FGFR2,FGR,FOXP1,GJB6,GNG12,GNRH1,HMGB2,IFNG,IL18BP,IRF8,LYST,LYZL1,NLRP1,NOD1,NR1H4,PABPN1,PDE4D,PF4,PLCG2,PRKCE,PRPF8,PTGER1,RARA,SNCA,SPACA1,SPACA7,TLR4,TMEM256-PLSCR3,TNFRSF11B,TNFRSF21,WNT5A
GO Biological Process	GO:0030901	midbrain development	263	0.00495	0.243	1.36	38	56	13	23	84	DLG5,EN1,FGF9,FGFR2,LRP6,MBP,OTX2,RYK,SHH,SOS1,WNT2,WNT3,WNT5A
GO Biological Process	GO:0060322	head development	264	0.00497	0.243	1.13	218	387	102	192	711	AGTPBP1,AK8,ATOH1,AVPR1A,BCL11B,BCL2L11,BMP2,BMP7,BTBD3,CASP3,CCDC85C,CCKAR,CDH2,CDK5RAP2,CDK6,CDON,CNTN4,CNTNAP2,COL4A1,CRTAC1,DAB1,DAB2IP,DCLK1,DCT,DLC1,DLG5,DLL1,DLX2,DYNC2H1,EMX2,EN1,EPHA7,ERBB4,ETS1,EZH1,FAT4,FGF9,FGFR2,FOXC1,FOXG1,FOXJ1,GLI2,GNAO1,GNG12,GRID2,HERC1,HIF1A,HMGCS1,HNMT,HNRNPD,HTR5A,IMMP2L,IRS2,ITGA8,KIRREL3,LHX5,LHX8,LRP6,MBP,MNAT1,NDE1,NFIB,NODAL,NR2F2,NRP1,NTRK2,OTX2,OXCT1,P…
GO Biological Process	GO:0007435	salivary gland morphogenesis	265	0.00518	0.252	1.48	23	31	8	12	30	BMP7,EDAR,FGFR2,NFIB,NRP1,PLXNA1,SEMA3A,SHH
GO Biological Process	GO:0009312	oligosaccharide biosynthetic process	266	0.0052	0.252	1.57	18	23	4	6	18	B3GALT1,FUT8,ST6GALNAC5,ST6GALNAC6
GO Biological Process	GO:0060463	lung lobe morphogenesis	266	0.0052	0.252	1.57	18	23	4	5	7	FGFR2,FOXF1,LIF,SHH
GO Biological Process	GO:0071526	semaphorin-plexin signaling pathway	266	0.0052	0.252	1.57	18	23	7	8	24	NRP1,PLXNA1,PLXNA2,PLXNA4,SEMA3A,SEMA4A,SH3BP1
GO Biological Process	GO:0035088	establishment or maintenance of apical/basal cell polarity	266	0.0052	0.252	1.57	18	23	8	10	42	CRB2,DLG5,FOXF1,FOXJ1,SH3BP1,WDR1,WNT11,WNT5A
GO Biological Process	GO:0051492	regulation of stress fiber assembly	270	0.00522	0.25	1.37	35	51	10	19	74	CLASP1,CTGF,DLC1,GPR65,NRP1,PIK3R1,S1PR1,TPM1,WASF2,WNT11
GO Biological Process	GO:0000904	cell morphogenesis involved in differentiation	271	0.00529	0.252	1.14	185	325	78	147	491	ADARB1,ANTXR1,ATOH1,ATP8A2,BCL11B,BMP7,BMPR1B,BTBD3,CASP3,CCKAR,CDH4,CNTN4,COBL,CTNND2,CUL3,CYFIP1,DAB1,DCC,DCLK1,DOCK10,DOK5,DSCAM,ENSG00000117600,EPHA7,EPHB1,ETV1,FGFR2,FMN1,FOXD1,FOXG1,GBX1,GDNF,GLI2,GP5,HEG1,IRS2,ISPD,ITGA8,LINGO1,LRFN2,MAP2,MEF2A,NEO1,NFIB,NODAL,NRP1,NRXN1,NRXN3,NTN4,OTX2,PARD3,PHOX2B,PIK3CB,PIK3R1,PLXNA1,PLXNA2,PLXNA4,PTPRM,PTPRO,PTPRZ1,RYK,SEMA3A,SEMA4A,SEMA6A,SHH,SLIT3,SL…
GO Biological Process	GO:0048565	digestive tract development	272	0.0053	0.251	1.24	72	116	28	47	126	AGR2,C1GALT1,CCNB1,CLDN18,COBL,DAB1,FAT4,FGF9,FGFR2,FOXF1,FOXL1,GATA5,GLI2,HIF1A,ID2,ITGA6,KLF5,NODAL,PCSK5,PDGFC,PRDM1,RBPMS2,SALL1,SFRP2,SHH,SOX11,WNT11,WNT5A
GO Biological Process	GO:0043207	response to external biotic stimulus	273	0.00533	0.252	1.17	131	224	69	139	774	ABCC9,ADAMTS5,ADARB1,APOB,ATG16L1,BCL10,BCL2L11,BPIFA1,BPIFA2,BPIFB1,CASP3,CD180,CD36,CDK6,CEBPB,CMPK2,CNOT7,CNR1,CRP,CSF2RB,CXCL1,DAB2IP,DCLK1,DCN,DDX60,EDN1,FGFR2,FGR,FOXP1,GJB6,GNG12,GNRH1,GPAM,GUCY1A3,HMGB2,IFNG,IL18BP,IRF1,IRF2,IRF8,LGALS8,LYST,LYZL1,NLRP1,NOD1,NPC2,NR1H4,PABPN1,PDE4D,PF4,PLCG2,POLR3A,POLR3H,PRKCE,PRPF8,PTGER1,PTPRC,RARA,SNCA,SPACA1,SPACA7,TLR4,TMEM256-PLSCR3,TNFRSF11B,TNFRS…
GO Biological Process	GO:2000027	regulation of organ morphogenesis	274	0.00542	0.255	1.21	88	145	37	73	249	ACVR1,AJAP1,BMP2,BMP7,EDN1,ESR1,FGFR2,FOXC1,GDNF,GPC6,GREM1,HAND2,IFNG,LIF,MLLT3,NFIB,NTN4,PAX9,PSMB7,ROR1,RUNX2,RYK,SFRP2,SHH,SIX1,SIX4,SMURF1,SOX9,SPRY1,SULF2,TFAP2A,TIAM1,TNFRSF11B,VEGFA,WNT11,WNT2,WNT5A
GO Biological Process	GO:0050830	defense response to Gram-positive bacterium	275	0.00548	0.257	1.44	26	36	8	15	90	CD36,CRP,FGR,HMGB2,LYZL1,NOD1,SPACA1,SPACA7
GO Biological Process	GO:0050679	positive regulation of epithelial cell proliferation	276	0.00559	0.261	1.25	68	109	25	43	165	BMP2,CCND1,CDH13,FGF9,FGFR2,HAS2,HIF1A,HMGB2,KDR,KIAA1462,NODAL,NRP1,OSR1,PRKD1,RREB1,RTN4,SEMA5A,SHH,SOX11,SOX9,VEGFA,VEGFC,WNT2,WNT5A,ZNF703
GO Biological Process	GO:0050864	regulation of B cell activation	277	0.00565	0.263	1.34	39	58	17	27	114	AHR,CASP3,CD28,CTLA4,CYLD,FOXJ1,IFNG,IRS2,NFATC2,PAXIP1,PKN1,PRDM1,PTPRC,SAMSN1,SLC39A10,TLR4,TNFRSF21
GO Biological Process	GO:0097485	neuron projection guidance	278	0.00579	0.269	1.18	120	204	46	81	226	ATOH1,BCL11B,BMP7,BMPR1B,CDH4,CNTN4,DAB1,DCC,DOK5,EPHA7,EPHB1,ETV1,FOXD1,FOXG1,GBX1,GDNF,GLI2,IRS2,ISPD,NEO1,NFIB,NRP1,NRXN1,NRXN3,NTN4,OTX2,PIK3CB,PIK3R1,PLXNA1,PLXNA2,PLXNA4,PTPRM,PTPRO,RYK,SEMA3A,SEMA6A,SHH,SLIT3,SOS1,SPTB,UNC5A,UNC5C,UNC5D,VEGFA,WNT3,WNT5A
GO Biological Process	GO:0007411	axon guidance	278	0.00579	0.269	1.18	120	204	46	81	224	ATOH1,BCL11B,BMP7,BMPR1B,CDH4,CNTN4,DAB1,DCC,DOK5,EPHA7,EPHB1,ETV1,FOXD1,FOXG1,GBX1,GDNF,GLI2,IRS2,ISPD,NEO1,NFIB,NRP1,NRXN1,NRXN3,NTN4,OTX2,PIK3CB,PIK3R1,PLXNA1,PLXNA2,PLXNA4,PTPRM,PTPRO,RYK,SEMA3A,SEMA6A,SHH,SLIT3,SOS1,SPTB,UNC5A,UNC5C,UNC5D,VEGFA,WNT3,WNT5A
GO Biological Process	GO:0045197	establishment or maintenance of epithelial cell apical/basal polarity	280	0.0058	0.267	1.6	16	20	7	8	37	CRB2,DLG5,FOXF1,SH3BP1,WDR1,WNT11,WNT5A
GO Biological Process	GO:0002833	positive regulation of response to biotic stimulus	280	0.0058	0.267	1.6	16	20	6	8	40	CD180,DDX60,KLK5,LY86,NOD1,SASH1
GO Biological Process	GO:0060915	mesenchymal cell differentiation involved in lung development	282	0.0058	0.266	1.82	10	11	1	2	2	FGFR2
GO Biological Process	GO:0060670	branching involved in labyrinthine layer morphogenesis	282	0.0058	0.266	1.82	10	11	1	2	12	FGFR2
GO Biological Process	GO:0060667	branch elongation involved in salivary gland morphogenesis	282	0.0058	0.266	1.82	10	11	1	2	2	FGFR2
GO Biological Process	GO:0071864	positive regulation of cell proliferation in bone marrow	282	0.0058	0.266	1.82	10	11	1	2	7	FGFR2
GO Biological Process	GO:0090009	primitive streak formation	282	0.0058	0.266	1.82	10	11	4	5	11	LRP6,NODAL,OTX2,WNT5A
GO Biological Process	GO:0060648	mammary gland bud morphogenesis	282	0.0058	0.266	1.82	10	11	1	2	3	FGFR2
GO Biological Process	GO:2000299	negative regulation of Rho-dependent protein serine/threonine kinase activity	282	0.0058	0.266	1.82	10	11	1	1	1	CHORDC1
GO Biological Process	GO:0090231	regulation of spindle checkpoint	282	0.0058	0.266	1.82	10	11	3	4	15	ANAPC15,CCNB1,CDK5RAP2
GO Biological Process	GO:0006693	prostaglandin metabolic process	282	0.0058	0.266	1.82	10	11	5	5	28	EDN1,EDN2,PTGIS,TBXAS1,ZADH2
GO Biological Process	GO:0019432	triglyceride biosynthetic process	282	0.0058	0.266	1.82	10	11	4	5	17	AGPAT9,GPAM,LPIN1,LPIN3
GO Biological Process	GO:0060615	mammary gland bud formation	282	0.0058	0.266	1.82	10	11	1	2	2	FGFR2
GO Biological Process	GO:0031947	negative regulation of glucocorticoid biosynthetic process	282	0.0058	0.266	1.82	10	11	2	2	5	ATP1A1,BMP2
GO Biological Process	GO:0030953	astral microtubule organization	282	0.0058	0.266	1.82	10	11	2	3	7	CLASP1,NUMA1
GO Biological Process	GO:0046463	acylglycerol biosynthetic process	282	0.0058	0.266	1.82	10	11	4	5	19	AGPAT9,GPAM,LPIN1,LPIN3
GO Biological Process	GO:0060595	fibroblast growth factor receptor signaling pathway involved in mammary gland specification	282	0.0058	0.266	1.82	10	11	1	2	2	FGFR2
GO Biological Process	GO:0032351	negative regulation of hormone metabolic process	282	0.0058	0.266	1.82	10	11	2	2	6	ATP1A1,BMP2
GO Biological Process	GO:0030258	lipid modification	298	0.00592	0.257	1.22	79	129	27	57	240	ACOX2,ACOX3,AGK,B3GALT1,CD19,CD28,CPT2,CYP3A5,DGKB,DGKI,ENSG00000117598,ENSG00000117600,ENSG00000148123,ERBB4,FGF20,FGF9,FGFR2,HAO1,IMPA2,IRS1,IRS2,KL,MTMR3,MTMR7,PIK3C3,PIK3CB,PIK3R1
GO Biological Process	GO:0060420	regulation of heart growth	299	0.00611	0.264	1.5	21	28	9	14	54	CCNB1,EDN1,ERBB4,FGF20,FGF9,FGFR2,JARID2,PIN1,WNT2
GO Biological Process	GO:0071158	positive regulation of cell cycle arrest	299	0.00611	0.264	1.5	21	28	11	15	86	CCNB1,CNOT7,CRADD,DAB2IP,E2F8,GADD45A,ID2,INSM1,MYBBP1A,RNF112,SOX4
GO Biological Process	GO:2001240	negative regulation of extrinsic apoptotic signaling pathway in absence of ligand	299	0.00611	0.264	1.5	21	28	5	9	34	EYA2,EYA4,GDNF,IFI6,PF4
GO Biological Process	GO:0055021	regulation of cardiac muscle tissue growth	299	0.00611	0.264	1.5	21	28	9	14	49	CCNB1,EDN1,ERBB4,FGF20,FGF9,FGFR2,JARID2,PIN1,WNT2
GO Biological Process	GO:0006639	acylglycerol metabolic process	299	0.00611	0.264	1.5	21	28	9	13	85	AGPAT9,APOB,CYP2E1,GPAM,INSIG1,INSIG2,LPIN1,LPIN3,SEL1L
GO Biological Process	GO:0006641	triglyceride metabolic process	299	0.00611	0.264	1.5	21	28	9	13	70	AGPAT9,APOB,CYP2E1,GPAM,INSIG1,INSIG2,LPIN1,LPIN3,SEL1L
GO Biological Process	GO:0051607	defense response to virus	299	0.00611	0.264	1.5	21	28	14	19	177	ABCC9,ADARB1,BPIFA1,CNOT7,DDX60,GPAM,IFNG,IRF1,IRF2,LYST,POLR3A,POLR3H,PTPRC,ZMYND11
GO Biological Process	GO:0051653	spindle localization	299	0.00611	0.264	1.5	21	28	7	11	40	ACTR3,CDK5RAP2,CLASP1,FMN2,NDE1,NUMA1,SPRY1
GO Biological Process	GO:0061061	muscle structure development	307	0.00612	0.257	1.16	143	247	64	117	450	ACTC1,ACVR1,ADARB1,AVPR1A,BIN1,BMP2,CCNB1,CDH2,CDON,CXADR,DCN,DLL1,DNER,EPAS1,ETV1,FGFR2,FHOD3,FOXC1,FOXF1,GREM1,HEG1,HIVEP3,HOMER1,IGSF22,ITGA8,JAG1,KCNH1,KLF5,LARGE,LIF,LMNA,LMOD3,MEF2A,MEOX2,MURC,MYBPC1,MYH11,MYPN,NFATC2,NR2F2,PHOX2B,PKP2,QKI,RAMP2,RARA,RYR2,S1PR1,SGCZ,SHH,SIX1,SIX4,SLC8A1,SOX11,SOX9,SYNE1,TEAD4,TPM1,UTRN,VEGFA,WDR1,WNT2,WNT5A,ZBTB18,ZNF609
GO Biological Process	GO:0061448	connective tissue development	308	0.00624	0.261	1.21	91	151	38	65	198	ARRDC3,BMP2,BMP3,BMP7,BMPR1B,CHSY1,CREB3L2,CTGF,DLX2,EDN1,FGF9,FOXD1,GLI2,GNAS,HAND2,HIF1A,ITGB8,LRP6,MSX2,MYCN,NFIB,OSR1,OTOR,OXCT1,PAXIP1,RARA,RUNX1,RUNX2,SATB2,SFRP2,SNX19,SOX9,SULF2,TBL1XR1,WNT5A,ZBTB16,ZEB1,ZNF516
GO Biological Process	GO:0060669	embryonic placenta morphogenesis	309	0.00627	0.262	1.65	14	17	4	5	26	BMP7,CDKN1C,DNAJB6,FGFR2
GO Biological Process	GO:0048843	negative regulation of axon extension involved in axon guidance	309	0.00627	0.262	1.65	14	17	5	5	8	NRP1,SEMA3A,SEMA5A,WNT3,WNT5A
GO Biological Process	GO:0045214	sarcomere organization	309	0.00627	0.262	1.65	14	17	7	9	38	FHOD3,IGSF22,MYBPC1,MYPN,SIX4,TPM1,WDR1
GO Biological Process	GO:0030856	regulation of epithelial cell differentiation	312	0.00634	0.262	1.27	56	88	27	41	132	AJAP1,ATOH1,BTG1,CCND1,CDKN1C,DLL1,FAT4,FOXC1,FOXJ1,GDNF,IFNG,JAG1,LIF,MSX2,MYCN,NCOA3,NKX6-1,NODAL,NUMA1,OSR1,PRKCH,RHEB,RUNX1,SOX9,TMEM100,WWTR1,ZEB1
GO Biological Process	GO:0061351	neural precursor cell proliferation	313	0.00636	0.262	1.38	33	48	14	19	70	DCT,EMX2,EPHB1,FGFR2,LHX5,MELK,NDE1,PCM1,POU3F3,RYK,SHH,SOX5,WNT2,ZNF503
GO Biological Process	GO:0046959	habituation	314	0.00639	0.263	1.71	12	14	2	3	4	DGKI,KALRN
GO Biological Process	GO:0048304	positive regulation of isotype switching to IgG isotypes	314	0.00639	0.263	1.71	12	14	3	4	10	CD28,IFNG,PAXIP1
GO Biological Process	GO:0051956	negative regulation of amino acid transport	314	0.00639	0.263	1.71	12	14	3	5	10	GRM7,OSR1,STK39
GO Biological Process	GO:0071599	otic vesicle development	314	0.00639	0.263	1.71	12	14	3	5	14	FGFR2,SIX1,SOX9
GO Biological Process	GO:0048302	regulation of isotype switching to IgG isotypes	314	0.00639	0.263	1.71	12	14	3	4	13	CD28,IFNG,PAXIP1
GO Biological Process	GO:0002639	positive regulation of immunoglobulin production	314	0.00639	0.263	1.71	12	14	3	4	38	CD28,IFNG,PAXIP1
GO Biological Process	GO:0033601	positive regulation of mammary gland epithelial cell proliferation	314	0.00639	0.263	1.71	12	14	4	4	7	CCND1,RREB1,RTN4,ZNF703
GO Biological Process	GO:0045191	regulation of isotype switching	314	0.00639	0.263	1.71	12	14	3	4	31	CD28,IFNG,PAXIP1
GO Biological Process	GO:0046958	nonassociative learning	314	0.00639	0.263	1.71	12	14	2	3	6	DGKI,KALRN
GO Biological Process	GO:0045830	positive regulation of isotype switching	314	0.00639	0.263	1.71	12	14	3	4	23	CD28,IFNG,PAXIP1
GO Biological Process	GO:0006937	regulation of muscle contraction	324	0.0065	0.259	1.28	52	81	25	46	154	ADRA2A,ADRB2,ATP1A1,ATP1B1,CACNA1C,CHRNB4,CTGF,DOCK4,DOCK5,DSG2,EDN1,EDN2,GUCY1A3,HDAC4,ITGA2,KCNQ1,NPY2R,PDE4D,PKP2,PLN,PROK2,RYR2,SLC8A1,TACR2,TPM1
GO Biological Process	GO:0090287	regulation of cellular response to growth factor stimulus	325	0.00652	0.259	1.2	92	153	44	75	242	ACVR2A,ADAMTS3,BAMBI,CDKN1C,CIDEA,CRB2,CYFIP1,DAB2IP,DCN,DLL1,DOK5,FERMT1,FGF9,FGFR2,FOXD1,GREM1,GREM2,HIF1A,HTRA3,ITGA8,KIAA1462,MSX2,NEO1,NUMA1,OTX2,PIN1,PMEPA1,PTP4A3,PTPN1,RBPMS2,RUNX2,SFRP2,SHISA2,SMURF1,SOX11,SPRY1,SULF2,TFAP2B,VEGFA,VEGFC,WASF1,WNT5A,ZEB1,ZNF703
GO Biological Process	GO:0035295	tube development	326	0.00656	0.26	1.13	187	330	86	158	547	ACVR1,ADAMTS16,AGR2,BCL10,BCL2L11,BMP2,BMP7,C1GALT1,CCNB1,CLDN18,COBL,COL4A1,CTGF,DAB1,DAB2IP,DHCR7,DLC1,DLG5,DLL1,EDAR,EDN1,EDN2,EIF4E,EN1,EPAS1,EPHA7,ESR1,FAT4,FGF9,FGFR2,FMN1,FOXC1,FOXD1,FOXF1,FOXJ1,FOXL1,GATA5,GDNF,GLI2,GNA13,GREM1,HAND2,HEG1,HIF1A,ID2,ITGA6,JAG1,KLF5,LIF,LRP6,MSX2,MYCN,NFIB,NODAL,NRP1,NUMA1,OSR1,PCSK5,PDGFC,PHF14,PLXNA2,PODXL,POU3F3,PRDM1,RARA,RBPMS2,RYR2,SALL1,SFRP2,SHH,SIM…
GO Biological Process	GO:0043550	regulation of lipid kinase activity	327	0.00657	0.259	1.45	24	33	8	14	50	ATG14,DAB2IP,FGR,IRS1,KLF4,PIK3R1,PRKD1,VAV2
GO Biological Process	GO:0045833	negative regulation of lipid metabolic process	328	0.0066	0.26	1.4	30	43	9	19	77	ADRA2A,ATP1A1,BMP2,CIDEA,CNR1,DAB2IP,INSIG1,INSIG2,NR1H4
GO Biological Process	GO:0048485	sympathetic nervous system development	329	0.00669	0.263	1.42	27	38	10	11	21	GDNF,HAND2,INSM1,NRP1,PHOX2B,PLXNA4,SEMA3A,SOX11,SOX4,TFAP2B
GO Biological Process	GO:0009954	proximal/distal pattern formation	329	0.00669	0.263	1.42	27	38	10	15	31	CHSY1,CYP26B1,DLL1,DLX2,EN1,GLI2,GREM1,NODAL,OSR1,SP8
GO Biological Process	GO:0048870	cell motility	331	0.0068	0.265	1.11	249	448	134	242	904	ABCC1,ACVR1,ANO6,ANXA1,APC,APOB,ARSB,ASTN1,ATOH1,ATP1B1,BAMBI,BCL11B,BTG1,CCKAR,CCL28,CD2,CD2AP,CD58,CDH13,CDH2,CRB2,CTGF,CUL3,CUZD1,CXADR,CXCL1,DAB1,DAB2IP,DAPK2,DCC,DCLK1,DMRT1,DNAH11,DNER,DOCK1,DOCK4,DRC1,EDN2,EDN3,ELMO1,EMX2,EPHB1,EPS8,ERBB4,ERG,ETS1,FAT2,FERMT1,FGR,FOXC1,FOXG1,FOXJ1,FUT8,GCNT1,GDNF,GOLPH3,GPC6,GREM1,GYPC,HAND2,HIF1A,HMGB2,HOXB9,IFNG,ITGA2,ITGA6,JMY,KALRN,KDR,KIAA0319,KIRREL3…
GO Biological Process	GO:0072359	circulatory system development	332	0.00689	0.268	1.11	250	450	122	226	790	ACTC1,ACVR1,ADAMTS9,AHR,ANTXR1,APOB,ARHGAP24,BMP2,BMP7,C1GALT1,C3orf58,CACNA1C,CASP3,CCNB1,CDH13,CDH2,COL4A1,COL4A2,COL8A1,CRB2,CTGF,CXADR,DAB2IP,DHCR7,DHRS3,DLC1,DLL1,DNAH11,DRC1,DSG2,DYNC2H1,E2F8,EDN1,EPAS1,EPHB1,ERBB4,ERG,ESM1,ETS1,FAT4,FGF9,FGFR2,FHOD3,FOXC1,FOXF1,FOXJ1,FOXL1,FZD8,GLI2,GNA13,GREM1,HAND2,HAS2,HEG1,HIF1A,IFT74,IMMP2L,ITGB8,JAG1,KCNQ1,KDR,KLF5,LGALS8,LIF,LMNA,LOXL2,LRP6,MEF2A,ME…
GO Biological Process	GO:0050867	positive regulation of cell activation	333	0.00706	0.273	1.21	88	146	32	68	303	ANXA1,BCL10,CD2,CD247,CD28,CD83,CTGF,CTLA4,CYLD,FGR,GLI2,GPAM,IFNG,IL36B,IL6ST,IRS2,LAMP1,MAP3K8,NFATC2,PAXIP1,PIK3R1,PRDM1,PTPRC,RARA,SHB,SHH,SLC39A10,TLR4,VTCN1,WNT5A,ZBTB16,ZP4
GO Biological Process	GO:0008340	determination of adult lifespan	334	0.00716	0.277	1.52	19	25	3	5	12	POU1F1,PRDM2,TFCP2L1
GO Biological Process	GO:0060445	branching involved in salivary gland morphogenesis	334	0.00716	0.277	1.52	19	25	6	8	17	BMP7,FGFR2,NRP1,PLXNA1,SEMA3A,SHH
GO Biological Process	GO:0051293	establishment of spindle localization	334	0.00716	0.277	1.52	19	25	6	10	35	CDK5RAP2,CLASP1,FMN2,NDE1,NUMA1,SPRY1
GO Biological Process	GO:0046777	protein autophosphorylation	337	0.00721	0.276	1.29	49	76	20	35	198	CAD,CSNK1G2,DAPK2,DYRK1A,EPHB1,ERBB4,FGFR2,FGR,IGF1R,KDR,MELK,MEX3B,NTRK2,PRKD1,PRKG2,STK33,STK39,TNIK,TNK1,TYK2
GO Biological Process	GO:0043414	macromolecule methylation	338	0.00755	0.288	1.25	63	101	32	45	227	BEND3,BTG1,EZH1,FAM86A,FAM98A,FTSJ2,GNAS,HENMT1,KDM3A,KIAA1456,KIN,MECOM,METTL15,METTL4,MGMT,MTRR,N6AMT1,NR1H4,NTMT1,PAXIP1,PRDM13,PRDM2,PRMT3,PRMT8,PWP1,RRNAD1,SETD4,TARBP1,THUMPD2,TRMT11,TRMT5,WBSCR22
GO Biological Process	GO:0055123	digestive system development	339	0.00756	0.288	1.23	73	119	29	50	139	AGR2,C1GALT1,CCNB1,CDKN1C,CLDN18,COBL,DAB1,FAT4,FGF9,FGFR2,FOXF1,FOXL1,GATA5,GLI2,HIF1A,ID2,ITGA6,KLF5,NODAL,PCSK5,PDGFC,PRDM1,RBPMS2,SALL1,SFRP2,SHH,SOX11,WNT11,WNT5A
GO Biological Process	GO:0000902	cell morphogenesis	340	0.00774	0.294	1.12	226	405	96	182	616	ADARB1,ANTXR1,ATOH1,ATP8A2,BCL11B,BMP7,BMPR1B,BTBD3,CASP3,CCKAR,CDH4,CNTN4,CNTNAP2,COBL,CTNND2,CUL3,CYFIP1,DAB1,DAB2IP,DCC,DCLK1,DMRT1,DOCK10,DOK5,DSCAM,ENSG00000117600,EPHA7,EPHB1,ETV1,FGFR2,FMN1,FOXD1,FOXG1,GBX1,GDNF,GLI2,GP5,GREM1,HEG1,IRS2,ISPD,ITGA8,KIRREL3,LINGO1,LRFN2,MAP2,MEF2A,MNX1,NEO1,NFIB,NODAL,NRP1,NRXN1,NRXN3,NTF3,NTN4,OTX2,PARD3,PHOX2B,PIK3CB,PIK3R1,PLXNA1,PLXNA2,PLXNA4,POSTN,PTPRM…
GO Biological Process	GO:0060467	negative regulation of fertilization	341	0.00777	0.294	2	7	7	2	2	6	SPINK13,ZP4
GO Biological Process	GO:0045717	negative regulation of fatty acid biosynthetic process	341	0.00777	0.294	2	7	7	2	2	14	INSIG1,INSIG2
GO Biological Process	GO:0098904	regulation of AV node cell action potential	341	0.00777	0.294	2	7	7	2	2	3	CXADR,RYR2
GO Biological Process	GO:1901726	negative regulation of histone deacetylase activity	341	0.00777	0.294	2	7	7	1	1	1	KDM5A
GO Biological Process	GO:1903416	response to glycoside	341	0.00777	0.294	2	7	7	1	1	6	ATP1A1
GO Biological Process	GO:2000172	regulation of branching morphogenesis of a nerve	341	0.00777	0.294	2	7	7	2	2	4	BCL11A,RTN4
GO Biological Process	GO:0036438	maintenance of lens transparency	341	0.00777	0.294	2	7	7	2	2	4	FOXC1,STK39
GO Biological Process	GO:0003100	regulation of systemic arterial blood pressure by endothelin	341	0.00777	0.294	2	7	7	3	3	5	EDN1,EDN2,EDN3
GO Biological Process	GO:0034721	histone H3-K4 demethylation, trimethyl-H3-K4-specific	341	0.00777	0.294	2	7	7	1	1	2	KDM5A
GO Biological Process	GO:0006971	hypotonic response	341	0.00777	0.294	2	7	7	2	2	8	ITGA2,STK39
GO Biological Process	GO:0014826	vein smooth muscle contraction	341	0.00777	0.294	2	7	7	3	3	4	EDN1,EDN2,EDN3
GO Biological Process	GO:0031064	negative regulation of histone deacetylation	341	0.00777	0.294	2	7	7	1	1	5	KDM5A
GO Biological Process	GO:2000241	regulation of reproductive process	353	0.00793	0.29	1.26	59	94	22	42	138	ACVR1C,BMP7,CNR1,DAZL,DMRT1,ESR1,FGFR2,GNRH1,LHFPL2,LIF,MSX2,NODAL,NR5A1,PDE3A,PLCB1,SEMA3A,SHB,SHH,SOX9,SPINK13,WNT5A,ZP4
GO Biological Process	GO:0048639	positive regulation of developmental growth	353	0.00793	0.29	1.26	59	94	25	42	158	ADNP,AGR2,ATP8A2,CCNB1,CDH4,CYFIP1,DLL1,DSCAM,EDN1,ERBB4,FGF9,FGFR2,GPAM,GPR21,LPAR3,MAPT,NRP1,PIN1,PLCB1,POU1F1,SEMA5A,SMURF1,VEGFA,WNT2,WNT3
GO Biological Process	GO:0007613	memory	355	0.00799	0.29	1.3	46	71	18	31	106	ADNP,ATAD1,BRINP1,BTBD9,CEBPB,CNR1,EIF4EBP2,GRIA1,HTR2A,ITGA8,KALRN,KCNK10,MAPT,NETO1,PAK7,PLCB1,SGK1,SLC24A2
GO Biological Process	GO:0071260	cellular response to mechanical stimulus	356	0.00801	0.29	1.4	28	40	12	18	77	ATP1A1,BCL10,CRADD,GADD45A,HABP4,HDAC4,IRF1,ITGA2,MAP3K1,SOX9,TLR4,WNT11
GO Biological Process	GO:0031032	actomyosin structure organization	356	0.00801	0.29	1.4	28	40	16	24	96	ACTC1,CUL3,EPB41L4A,FHOD3,IGSF22,KIF23,LIMCH1,LMOD3,MEF2A,MYBPC1,MYH11,MYPN,PHACTR1,SIX4,TPM1,WDR1
GO Biological Process	GO:0030335	positive regulation of cell migration	358	0.00819	0.295	1.15	139	241	64	119	421	ACVR1,ADRA2A,ANO6,APC,BMP2,BMP7,CDH13,CLASP1,CXCL1,DAB2IP,DAPK2,DDRGK1,DOCK1,DOCK4,DOCK5,EDN1,EDN2,EDN3,ETS1,FBXO31,FGR,FOXF1,FOXP1,HAS2,HDAC4,HIF1A,IFNG,IGF1R,INSM1,IRS2,ITGA2,ITGA6,KDR,KIAA1462,LRRC15,NRP1,NTF3,PDGFC,PF4,PIK3R1,PODXL,POSTN,PREX1,PRKCE,PRKD1,PTPRC,RREB1,RTN4,S1PR1,SASH1,SEMA3A,SEMA5A,SEMA6A,SEMA6D,SLC8A1,SOX9,TIAM1,TRIM32,VEGFA,VEGFC,WNT11,WNT5A,ZNF609,ZNF703
GO Biological Process	GO:0030903	notochord development	359	0.0083	0.298	1.55	17	22	6	6	18	COBL,CRB2,GLI2,SOX9,WNT11,WNT5A
GO Biological Process	GO:0051640	organelle localization	360	0.00834	0.299	1.19	98	165	51	93	458	ACTR3,ANKFY1,ARHGAP21,BIN1,CCNB1,CDK5RAP2,CEP19,CLASP1,CUL3,DAB1,DENND1A,DNAJC6,FAM98A,FMN2,GRIA1,HIF1A,KIF23,LAMTOR1,LRPPRC,LTV1,MAD1L1,MAPT,MEF2A,MLPH,NDE1,NSF,NUBP1,NUMA1,OTOF,PCM1,PINX1,PLXNA2,RANBP2,RIMS4,RRS1,SEC16B,SH3GL2,SNAP25,SNCA,SPRY1,STARD3NL,STON2,STX1A,SUN1,SYBU,SYT10,TMEM106B,TRAPPC12,UNC13C,UVRAG,VPS33B
GO Biological Process	GO:0031344	regulation of cell projection organization	361	0.00855	0.306	1.13	183	324	86	152	574	ADAMTS16,ADNP,APC,ARSB,ATP8A2,BCL11A,BMP7,CDC42EP3,CDH4,CNR1,COBL,CSMD3,CYFIP1,CYLD,DAB1,DAB2IP,DCC,DDX56,DLG5,DSCAM,ENSG00000088899,ENSG00000117598,EPHA7,FAM154A,FAM98A,FBXO31,FKBP4,GFAP,GRID2,HDAC4,ITGA2,KALRN,KANK1,KIAA0319,KLF4,KLF5,LINGO1,LPAR3,LRIG2,LRRC4C,MAP2,MAPT,NEGR1,NGEF,NKX6-1,NR2F1,NRP1,NTRK2,PAQR3,PLD1,PLEK2,PLXNA1,PLXNA2,PLXNA4,PODXL,PREX1,PRKD1,PTPRD,PTPRO,RAP1GAP2,RAP2A,RIT2,RRE…
GO Biological Process	GO:0008360	regulation of cell shape	362	0.00855	0.305	1.28	51	80	21	40	142	ANXA1,ATP10A,BAMBI,CDC42EP3,CSNK1A1L,CSNK1G2,CYFIP1,DLC1,EPS8,FGD5,FGR,GAS2,GNA13,KDR,PALM2,RASA1,SEMA4A,SEPT7,TPM1,VEGFA,WDR1
GO Biological Process	GO:0060537	muscle tissue development	363	0.00864	0.307	1.17	112	191	48	84	283	ACTC1,ACVR1,ADAMTS9,BMP2,BMP7,C3orf58,CCNB1,CDON,CXADR,DCN,DLL1,DNER,DSG2,EYA2,FGFR2,FHOD3,FOXC1,HEG1,HIVEP3,HOMER1,ITGA8,KLF5,LMNA,LMOD3,MEF2A,MEOX2,MYH11,MYPN,NR2F2,OSR1,PHOX2B,PKP2,PLN,RARA,RYR2,S1PR1,SGCZ,SHH,SIX1,SIX4,SLC8A1,SOX11,SOX9,TPM1,VEGFA,WNT2,WNT5A,ZBTB18
GO Biological Process	GO:0048644	muscle organ morphogenesis	364	0.00872	0.309	1.32	39	59	13	23	80	ACTC1,ADARB1,BMP2,FGFR2,FOXC1,HEG1,LIF,PKP2,RYR2,S1PR1,TPM1,WNT2,WNT5A
GO Biological Process	GO:0048839	inner ear development	365	0.00872	0.308	1.2	87	145	36	65	179	ATOH1,ATP8A2,BMP2,DLL1,ENSG00000117600,FAT4,FGF20,FGF9,FGFR2,FOXG1,FOXI1,GABRB3,GJB6,GLI2,INSIG1,INSIG2,ITGA8,JAG1,KCNQ1,LRIG1,LRIG3,LRTOMT,MYO3B,PCDH15,PHOX2B,ROR1,SHH,SIX1,SIX4,SLITRK6,SOBP,SOX2,SOX9,TFAP2A,WNT5A,ZEB1
GO Biological Process	GO:0002696	positive regulation of leukocyte activation	365	0.00872	0.308	1.2	87	145	31	67	293	ANXA1,BCL10,CD2,CD247,CD28,CD83,CTLA4,CYLD,FGR,GLI2,GPAM,IFNG,IL36B,IL6ST,IRS2,LAMP1,MAP3K8,NFATC2,PAXIP1,PIK3R1,PRDM1,PTPRC,RARA,SHB,SHH,SLC39A10,TLR4,VTCN1,WNT5A,ZBTB16,ZP4
GO Biological Process	GO:0032886	regulation of microtubule-based process	367	0.00882	0.31	1.3	43	66	17	32	179	APC,CDK5RAP2,CHORDC1,CLASP1,CYLD,DNAH11,FKBP4,GNAI1,LAMP1,MAP9,MAPT,NUBP1,NUMA1,PKHD1,RANBP2,RGPD4,SNCA
GO Biological Process	GO:0060828	regulation of canonical Wnt signaling pathway	368	0.00885	0.31	1.22	76	125	35	67	241	APC,BAMBI,BMP2,CDH2,CTNND2,CUL3,CYLD,DAB2IP,FERMT1,FGF9,FGFR2,GREM1,JADE1,LRP6,LRRK1,MLLT3,PIN1,PSMB7,PTPRO,RNF220,RSPO1,SFRP2,SHH,SOX2,SOX4,SOX9,SULF2,TBX18,TMEM88,TNKS,WNT11,WNT2,WNT5A,WWTR1,ZNF703
GO Biological Process	GO:0022613	ribonucleoprotein complex biogenesis	369	0.0091	0.318	1.23	66	107	37	62	451	AGO2,C1D,CELF2,CNOT7,CRNKL1,DDX31,DDX56,DIS3L2,EFTUD1,EIF3D,FTSJ2,GCFC2,GTPBP10,HEATR1,ISG20L2,LSG1,LTV1,METTL15,NUFIP1,PRPF8,PTBP2,RPL7,RPLP1,RPP40,RPS12,RPS29,RRNAD1,RRS1,SETD4,SNRPF,TARBP1,URB2,UTP20,WBSCR22,WDR37,WDR43,WDR75
GO Biological Process	GO:0002684	positive regulation of immune system process	370	0.00923	0.322	1.13	178	315	92	179	892	ACTR3,ACVR2A,ANO6,ANXA1,APOB,BCL10,CD180,CD19,CD2,CD247,CD28,CD36,CD83,CNR1,COLEC10,CREBBP,CTLA4,CUL1,CXCL1,CYFIP1,CYLD,DAPK2,DDX60,DOCK1,EDN1,EDN2,EDN3,ELMO1,ETS1,FAM210B,FFAR3,FGG,FGR,FOXC1,FOXF1,FOXJ1,GLI2,GNAS,GPAM,HIF1A,HK1,HMGB2,ICAM3,IFNG,IL36B,IL6ST,IRS2,ITGA2,JAG1,KLK5,LAMP1,LCP2,LIF,MAP3K1,MAP3K8,MUC15,NFATC2,NOD1,NR1H4,PAXIP1,PDE4D,PF4,PIK3C3,PIK3CB,PIK3R1,PLCG2,PPARGC1B,PRDM1,PRKACG,P…
GO Biological Process	GO:0030900	forebrain development	371	0.00926	0.322	1.15	144	251	65	117	363	AGTPBP1,ATOH1,AVPR1A,BCL11B,BMP2,BTBD3,CASP3,CCDC85C,CCKAR,CDH2,CDK6,CDON,CNTNAP2,CRTAC1,DAB1,DAB2IP,DCLK1,DCT,DLC1,DLX2,DYNC2H1,EMX2,ERBB4,ETS1,EZH1,FAT4,FGFR2,FOXG1,GLI2,GNAO1,GNG12,HIF1A,HTR5A,KIRREL3,LHX5,LHX8,LRP6,NDE1,NFIB,NR2F2,NRP1,NTRK2,OTX2,PCM1,PLCB1,PLXNA4,POU1F1,POU3F1,POU3F3,RARA,RTN4,RYK,SALL1,SATB2,SEMA3A,SEMA5A,SHH,SLC4A10,SLC8A1,SOX1,SOX2,SUN1,TBR1,TBX19,WNT5A
GO Biological Process	GO:0032411	positive regulation of transporter activity	372	0.00943	0.327	1.38	29	42	11	16	91	ADRB2,ALG10B,ATP1B1,FGF14,JPH2,KCNE2,PLCG2,RYR2,SGK1,STK39,TRDN
GO Biological Process	GO:0050871	positive regulation of B cell activation	372	0.00943	0.327	1.38	29	42	9	15	76	CD28,IFNG,IRS2,NFATC2,PAXIP1,PRDM1,PTPRC,SLC39A10,TLR4
GO Biological Process	GO:0060048	cardiac muscle contraction	372	0.00943	0.327	1.38	29	42	12	20	74	ACTC1,ATP1A1,ATP1B1,CACNA1C,CACNA1D,CACNA1G,KCNE2,KCNQ1,PKP2,RYR2,SLC8A1,TPM1
GO Biological Process	GO:0035176	social behavior	372	0.00943	0.327	1.38	29	42	11	13	52	AVPR1A,BRINP1,CNTNAP2,EIF4EBP2,EN1,GRID1,KALRN,NRXN1,NRXN3,PCM1,SHANK2
GO Biological Process	GO:0060173	limb development	376	0.00944	0.324	1.19	95	160	40	65	173	BCL2L11,BMP7,BMPR1B,CACNA1C,CREBBP,CYP26B1,DYNC2H1,EN1,ENSG00000091436,FGF9,FGFR2,FMN1,GLI2,GNAS,GREM1,HAND2,ITGA6,MEOX2,MSX2,MYCN,NR2F2,OSR1,PCSK5,PLXNA2,RARA,RUNX2,SALL1,SFRP2,SHH,SOX11,SOX4,SOX9,SP8,TBC1D32,TBX4,TFAP2A,TFAP2B,WNT3,WNT5A,ZBTB16
GO Biological Process	GO:0060261	positive regulation of transcription initiation from RNA polymerase II promoter	377	0.00946	0.324	1.58	15	19	5	7	19	ESR1,GTF2F2,IRF8,PAXIP1,SUB1
GO Biological Process	GO:0060260	regulation of transcription initiation from RNA polymerase II promoter	377	0.00946	0.324	1.58	15	19	5	7	26	ESR1,GTF2F2,IRF8,PAXIP1,SUB1
GO Biological Process	GO:0044849	estrous cycle	377	0.00946	0.324	1.58	15	19	5	5	15	ADNP,ANXA1,ETS1,GNRH1,HAS2
GO Biological Process	GO:0048570	notochord morphogenesis	377	0.00946	0.324	1.58	15	19	4	4	10	CRB2,GLI2,WNT11,WNT5A
GO Biological Process	GO:0061458	reproductive system development	381	0.00946	0.32	1.16	122	210	65	113	418	ACVR2A,ANXA1,BCL2L11,BCL2L2-PABPN1,BMP7,BMPR1B,CCDC182,CCND1,CDKN1C,CEBPB,DCN,DMRT1,DMRTA1,DNAJB6,DNAJC19,E2F8,EPAS1,ERCC1,ESR1,FGF9,FGFR2,FKBP4,FOXC1,GLI2,HIF1A,HMGB2,HMGCS1,IMMP2L,ITGB8,KDM5A,LHX8,LIF,LRP6,LRRC6,NOBOX,NODAL,NR2F2,NR5A1,NRIP1,NUDT1,OSR1,PLEKHA5,PRDM1,PRKACG,PSAPL1,PTGIS,RARA,RNF38,RXFP2,SAFB2,SALL1,SFRP2,SHH,SIX4,SLIT3,SOX9,SP3,SYCP2,TAF4,TFAP2C,UBE2Q1,VEGFA,WNT2,WNT5A,ZFP42
GO Biological Process	GO:0032259	methylation	382	0.00951	0.321	1.22	72	118	38	55	290	BEND3,BTG1,EZH1,FAM86A,FAM98A,FTSJ2,GNAS,HENMT1,HNMT,KDM3A,KIAA1456,KIN,LRTOMT,MECOM,METTL15,METTL24,METTL4,MGMT,MTRR,N6AMT1,NNMT,NR1H4,NSUN7,NTMT1,PAXIP1,PRDM1,PRDM13,PRDM2,PRMT3,PRMT8,PWP1,RRNAD1,SETD4,TARBP1,THUMPD2,TRMT11,TRMT5,WBSCR22
GO Biological Process	GO:0071214	cellular response to abiotic stimulus	383	0.00966	0.325	1.24	62	100	28	53	274	ADSS,ATP1A1,AVPR1A,BCL10,CASP3,CRADD,CREBBP,ERCC1,GADD45A,GNGT1,GRM1,HABP4,HDAC4,IRF1,ITGA2,MAP3K1,MGMT,OSR1,PBK,PIK3R1,RHO,SAG,SFRP2,SOX9,SPIDR,STK39,TLR4,WNT11
GO Biological Process	GO:0003206	cardiac chamber morphogenesis	383	0.00966	0.325	1.24	62	100	24	43	120	ACVR1,BMP7,DHRS3,FGFR2,FOXC1,FOXF1,HAND2,HEG1,HIF1A,JAG1,MSX2,NPY2R,NRP1,PKP2,RARA,RYR2,SFRP2,SOS1,SOX11,SOX4,TPM1,WNT11,WNT2,WNT5A
GO Biological Process	GO:0048704	embryonic skeletal system morphogenesis	385	0.00971	0.325	1.29	44	68	15	26	93	BMP7,DLX2,FGFR2,GNAS,MYCN,NODAL,OSR1,RUNX2,SATB2,SIX1,SIX4,SOX11,TFAP2A,WDR60,ZEB1
GO Biological Process	GO:0060174	limb bud formation	386	0.00974	0.326	1.41	26	37	7	9	10	FGFR2,PLXNA2,SHH,SOX11,SOX4,SOX9,WNT3
GO Biological Process	GO:0043901	negative regulation of multi-organism process	386	0.00974	0.326	1.41	26	37	12	18	128	ACVR1C,APCS,BPIFA1,CCNK,CD36,IFNG,IRF8,NODAL,SHB,SPINK13,TRIM32,ZP4
GO Biological Process	GO:0060603	mammary gland duct morphogenesis	388	0.00977	0.325	1.44	23	32	5	9	30	ESR1,FGFR2,GLI2,MSX2,WNT5A
GO Biological Process	GO:0046426	negative regulation of JAK-STAT cascade	388	0.00977	0.325	1.44	23	32	10	13	51	DAB1,DCN,LEPROT,LRRC15,LRRC4C,LRRTM1,LRRTM3,LRRTM4,LRTM1,SOCS2
GO Biological Process	GO:0050767	regulation of neurogenesis	390	0.00987	0.327	1.1	256	464	123	214	695	ADNP,ARSB,ATOH1,ATP8A2,BCL11A,BCL11B,BIN1,BMP2,BMP7,BRINP1,BRINP2,CDH2,CDH4,CDK5RAP2,CDON,CNR1,CNTN4,COBL,CSMD3,CYB5D2,CYFIP1,DAB1,DAB2IP,DCC,DCT,DDX56,DLG5,DLL1,DLX2,DSCAM,DUSP15,EIF4E,ENSG00000088899,ENSG00000117598,EPHA7,ERBB4,FBXO31,FGF20,FKBP4,FOXG1,GFAP,GLI2,GNRH1,GRID2,HIF1A,HMGB2,ID2,IFNG,IL6ST,JAG1,KALRN,KANK1,KIAA0319,KLF4,LIF,LINGO1,LPAR3,LRIG2,LRRC4C,MAP2,MAPT,MMD,MYCN,NEGR1,NGEF,NKX6…
GO Biological Process	GO:0040013	negative regulation of locomotion	391	0.0101	0.333	1.17	110	188	42	76	268	ACVR1C,ADAMTS9,ADARB1,ARRDC3,CCL28,CLASP1,DAB2IP,DACH1,DCN,DLC1,DLG5,ERBB4,GNRH1,GREM1,IGFBP3,KANK1,KLF4,LRCH1,MCTP1,MEOX2,NODAL,NR2F2,NRP1,PIN1,PKP2,PLCB1,PTPRM,PTPRO,RAP2A,SEMA3A,SEMA5A,SEMA6D,SFRP2,SHH,SRGAP1,STARD13,TPM1,TRIM32,WNT11,WNT3,WNT5A,ZMYND8
GO Biological Process	GO:0007389	pattern specification process	392	0.0101	0.334	1.15	132	229	61	114	406	ACVR1,ACVR2A,BMP2,BMP7,BMPR1B,CDON,CHSY1,COBL,CRB2,CYP26B1,DAAM2,DLL1,DLX2,DNAH11,DRC1,DYNC2H1,EDN1,EMX2,EN1,ERBB4,EVX1,FGFR2,FOXC1,FOXD1,FOXF1,FOXG1,FOXJ1,GLI2,GREM1,GREM2,HAND2,HIF1A,HOXB9,IFT74,LMX1B,LRP6,LRRC6,MEOX2,MLLT3,MSX2,NKX6-1,NODAL,NR2F2,NRP1,OSR1,OTX2,PCSK5,PLXNA2,SATB2,SEMA3A,SFRP2,SHH,SIX1,SOX1,SP8,TBC1D32,TBR1,WNT3,WNT5A,ZBTB16,ZEB1
GO Biological Process	GO:0006364	rRNA processing	393	0.0102	0.336	1.35	33	49	21	32	252	C1D,DDX56,DIS3L2,FTSJ2,HEATR1,ISG20L2,LTV1,METTL15,RPL7,RPLP1,RPP40,RPS12,RPS29,RRNAD1,RRS1,TARBP1,UTP20,WBSCR22,WDR37,WDR43,WDR75
GO Biological Process	GO:0048706	embryonic skeletal system development	394	0.0103	0.336	1.24	63	102	25	39	123	ACVR2A,BMP7,DLX2,FGF9,FGFR2,GNAS,HOXB9,KIAA1217,MYCN,NODAL,OSR1,PCSK5,RUNX2,SATB2,SHH,SIX1,SIX4,SOX11,SP3,SULF2,TFAP2A,WDR60,WNT11,WNT5A,ZEB1
GO Biological Process	GO:0070304	positive regulation of stress-activated protein kinase signaling cascade	395	0.0104	0.338	1.27	49	77	28	40	146	BMP2,CTGF,DAB2IP,DUSP15,DUSP22,EDAR,EDN1,ENSG00000091436,FZD8,GADD45A,GADD45B,GADD45G,HAND2,IL26,MAP3K5,NOD1,PKN1,PLCB1,PTPN1,RASSF2,SASH1,TIAM1,TLR4,TNFRSF19,TNIK,TPD52L1,VEGFA,WNT5A
GO Biological Process	GO:0032874	positive regulation of stress-activated MAPK cascade	395	0.0104	0.338	1.27	49	77	28	40	145	BMP2,CTGF,DAB2IP,DUSP15,DUSP22,EDAR,EDN1,ENSG00000091436,FZD8,GADD45A,GADD45B,GADD45G,HAND2,IL26,MAP3K5,NOD1,PKN1,PLCB1,PTPN1,RASSF2,SASH1,TIAM1,TLR4,TNFRSF19,TNIK,TPD52L1,VEGFA,WNT5A
GO Biological Process	GO:0008015	blood circulation	397	0.0104	0.338	1.17	111	190	58	110	354	ACTC1,ADAMTS16,ADRA2A,ADRB2,ATP1A1,ATP1B1,AVPR1A,BDKRB2,CACNA1C,CACNA1D,CACNA1G,CNR1,CYP11B1,CYP11B2,CYP4F12,DDAH1,DLL1,DOCK4,DOCK5,EDN1,EDN2,EDN3,FFAR3,FGG,FOXC1,GUCY1A3,GUCY1B3,HTR2A,ID2,IMMP2L,KCNE2,KCNQ1,MC3R,MEOX2,NAV2,NR2F2,PCSK5,PDE3A,PDE4D,PKP2,PLN,POSTN,PROKR2,PTP4A3,PTPRO,RAMP2,RYR2,SGCZ,SGK1,SLC8A1,STK39,TACR2,TPM1,TRDN,TRHDE,UTS2B,VEGFC,XCL2
GO Biological Process	GO:0003002	regionalization	397	0.0104	0.338	1.17	111	190	48	88	313	ACVR2A,BMP2,BMPR1B,CDON,CHSY1,COBL,CRB2,CYP26B1,DLL1,DLX2,DYNC2H1,EDN1,EMX2,EN1,EVX1,FGFR2,FOXC1,FOXD1,FOXF1,FOXG1,FOXJ1,GLI2,GREM1,GREM2,HOXB9,LMX1B,LRP6,MEOX2,MLLT3,MSX2,NKX6-1,NODAL,NR2F2,NRP1,OSR1,OTX2,PCSK5,PLXNA2,SEMA3A,SFRP2,SHH,SOX1,SP8,TBC1D32,TBR1,WNT3,WNT5A,ZBTB16
GO Biological Process	GO:0055078	sodium ion homeostasis	399	0.0105	0.34	1.63	13	16	7	8	24	ATP1A1,ATP1B1,CYP11B2,CYP4F12,MC3R,SLC8A1,TFAP2B
GO Biological Process	GO:0060713	labyrinthine layer morphogenesis	399	0.0105	0.34	1.63	13	16	3	4	21	BMP7,DNAJB6,FGFR2
GO Biological Process	GO:0050718	positive regulation of interleukin-1 beta secretion	399	0.0105	0.34	1.63	13	16	5	6	28	HK1,IFNG,NLRP1,TLR4,WNT5A
GO Biological Process	GO:0002637	regulation of immunoglobulin production	399	0.0105	0.34	1.63	13	16	4	6	56	CD28,IFNG,PAXIP1,PKN1
GO Biological Process	GO:0031111	negative regulation of microtubule polymerization or depolymerization	399	0.0105	0.34	1.63	13	16	4	6	27	APC,CLASP1,FKBP4,SNCA
GO Biological Process	GO:0050716	positive regulation of interleukin-1 secretion	399	0.0105	0.34	1.63	13	16	5	6	30	HK1,IFNG,NLRP1,TLR4,WNT5A
GO Biological Process	GO:0050715	positive regulation of cytokine secretion	405	0.0106	0.339	1.32	37	56	13	24	113	CD2,CD58,FERMT1,FGR,HK1,IFNG,IL26,MBP,NLRP1,POSTN,TLR4,VTCN1,WNT5A
GO Biological Process	GO:0060338	regulation of type I interferon-mediated signaling pathway	406	0.0107	0.339	1.8	9	10	4	5	43	CNOT7,PTPN1,TYK2,WNT5A
GO Biological Process	GO:1901725	regulation of histone deacetylase activity	406	0.0107	0.339	1.8	9	10	3	4	8	KDM5A,PRKD1,VEGFA
GO Biological Process	GO:1904938	planar cell polarity pathway involved in axon guidance	406	0.0107	0.339	1.8	9	10	2	2	5	RYK,WNT5A
GO Biological Process	GO:0045989	positive regulation of striated muscle contraction	406	0.0107	0.339	1.8	9	10	3	4	14	ATP1A1,CTGF,KCNQ1
GO Biological Process	GO:0036518	chemorepulsion of dopaminergic neuron axon	406	0.0107	0.339	1.8	9	10	2	2	2	RYK,WNT5A
GO Biological Process	GO:0033604	negative regulation of catecholamine secretion	406	0.0107	0.339	1.8	9	10	2	3	13	ADRA2A,CNR1
GO Biological Process	GO:0045414	regulation of interleukin-8 biosynthetic process	406	0.0107	0.339	1.8	9	10	3	3	12	BCL10,KLF4,TLR4
GO Biological Process	GO:0036514	dopaminergic neuron axon guidance	406	0.0107	0.339	1.8	9	10	2	2	5	RYK,WNT5A
GO Biological Process	GO:0030238	male sex determination	406	0.0107	0.339	1.8	9	10	5	5	14	DMRT1,FGF9,GNRH1,SIX4,SOX9
GO Biological Process	GO:0009855	determination of bilateral symmetry	415	0.0107	0.334	1.3	41	63	20	32	119	ACVR1,ACVR2A,DAAM2,DLL1,DNAH11,DRC1,DYNC2H1,FOXF1,FOXJ1,GREM1,GREM2,HAND2,HIF1A,IFT74,LRRC6,NODAL,PCSK5,SHH,TBC1D32,WNT5A
GO Biological Process	GO:0030500	regulation of bone mineralization	416	0.0109	0.339	1.36	30	44	17	24	66	ACVR1,ACVR2A,ADRB2,ANKH,ANO6,BMP2,BMP7,BMPR1B,GREM1,HIF1A,KL,NELL1,OSR1,S1PR1,SLC8A1,SOX9,TFAP2A
GO Biological Process	GO:0051047	positive regulation of secretion	417	0.0111	0.343	1.18	93	157	40	81	381	AVPR1A,CACNA1G,CD2,CD58,CLASP1,EDN1,EDN3,FERMT1,FGG,FGR,GDNF,GOLPH3,HIF1A,HK1,IFNG,IL26,IRS2,KCNB1,LAMP1,MBP,NKX6-1,NLRP1,NPY2R,NR1H4,OXCT1,PLA2R1,POSTN,PRKCE,SNCA,SOX11,SOX4,STX1A,STXBP5,SYBU,SYT10,TACR2,TLR4,VEGFC,VTCN1,WNT5A
GO Biological Process	GO:0046622	positive regulation of organ growth	418	0.0111	0.343	1.5	18	24	7	11	45	CCNB1,EDN1,ERBB4,FGF9,FGFR2,PIN1,WNT2
GO Biological Process	GO:0031128	developmental induction	418	0.0111	0.343	1.5	18	24	8	12	26	BMP2,GDNF,SALL1,SIX1,SOX9,SPRY1,WNT2,WNT3
GO Biological Process	GO:0001738	morphogenesis of a polarized epithelium	418	0.0111	0.343	1.5	18	24	6	9	35	ASTN2,DLG5,FOXF1,SH3BP1,WDR1,WNT5A
GO Biological Process	GO:0060525	prostate glandular acinus development	421	0.0111	0.341	1.69	11	13	2	3	11	ESR1,FGFR2
GO Biological Process	GO:1900452	regulation of long term synaptic depression	421	0.0111	0.341	1.69	11	13	3	5	11	DGKI,GRID2,KCNB1
GO Biological Process	GO:0048745	smooth muscle tissue development	421	0.0111	0.341	1.69	11	13	4	6	20	ITGA8,OSR1,SIX1,SOX9
GO Biological Process	GO:0043302	positive regulation of leukocyte degranulation	421	0.0111	0.341	1.69	11	13	2	3	21	FGR,LAMP1
GO Biological Process	GO:0008285	negative regulation of cell proliferation	425	0.0112	0.339	1.12	189	337	94	178	653	ACVR1C,ADARB1,APC,ATP8A2,BCL11B,BMP2,BMP7,BMPR1B,BTG1,CASP3,CDH13,CDK6,CDKN1C,CEBPB,CNOT7,CTLA4,CUL1,CUL4A,CXCL1,DAB2IP,DACH1,DDAH1,DIS3L2,DLC1,DLG5,DLL1,DPT,EPHB1,ERBB4,ETS1,FERMT1,FGFR2,FNTB,FOXJ1,GJB6,GNRH1,GREM1,HDAC4,ID2,IFNG,IFT74,IGFBP3,IL26,INSM1,IRF1,JARID2,KLF4,LIF,LMNA,MAD1L1,MSX2,NELL1,NFIB,NODAL,NR2F2,PDS5B,PHF14,PHOX2B,PINX1,PKN1,PKP2,POU1F1,PRDM1,PTPRM,RARA,RERG,RPS6KA2,RXFP2,SFRP2…
GO Biological Process	GO:1901990	regulation of mitotic cell cycle phase transition	426	0.0112	0.338	1.2	81	135	35	69	393	ANAPC1,ANAPC15,ANXA1,APC,CCNB1,CCND1,CDC14B,CDK5RAP2,CDK6,CDKN1C,CEP70,CLASP1,CNOT7,CRADD,CUL1,CUL3,CUL4A,E2F8,FBXL7,FBXO31,GADD45A,ID2,JADE1,KCNH5,MAD1L1,NDE1,PCM1,PHOX2B,PID1,PINX1,PLCB1,PLRG1,PSMB7,SOX4,TPRA1
GO Biological Process	GO:0021983	pituitary gland development	427	0.0115	0.347	1.38	27	39	8	16	43	BMP2,ETS1,GLI2,POU1F1,SALL1,SOX2,TBX19,WNT5A
GO Biological Process	GO:0021884	forebrain neuron development	427	0.0115	0.347	1.38	27	39	8	14	29	FGFR2,FOXG1,LHX8,NRP1,SEMA3A,SLC4A10,SOX1,WNT5A
GO Biological Process	GO:0017157	regulation of exocytosis	429	0.0116	0.348	1.28	46	72	18	35	170	ADRA2A,ANXA1,CACNA1G,CLASP1,FGG,FGR,FOXF1,IFNG,KCNB1,LAMP1,NSF,RAB3C,RAPGEF4,RIMS4,SNCA,STX1A,STXBP5,SYT10
GO Biological Process	GO:0016072	rRNA metabolic process	430	0.0116	0.347	1.33	34	51	22	34	259	C1D,DDX56,DIS3L2,FTSJ2,HEATR1,ISG20L2,LTV1,METTL15,NIFK,RPL7,RPLP1,RPP40,RPS12,RPS29,RRNAD1,RRS1,TARBP1,UTP20,WBSCR22,WDR37,WDR43,WDR75
GO Biological Process	GO:0003143	embryonic heart tube morphogenesis	431	0.0118	0.353	1.45	21	29	8	11	62	ACVR1,DLL1,HAND2,HIF1A,NODAL,RYR2,SHH,WNT5A
GO Biological Process	GO:0007041	lysosomal transport	431	0.0118	0.353	1.45	21	29	10	14	88	ADRB2,ANKFY1,ARSB,ATG14,CACNG2,LAMP1,LYST,MGRN1,RILP,TMEM106B
GO Biological Process	GO:0032526	response to retinoic acid	433	0.0118	0.353	1.31	38	58	14	28	103	BRINP1,BRINP2,CYP26B1,FGFR2,KLF4,OSR1,RARA,RORB,SOX9,TRIML2,WNT11,WNT2,WNT3,WNT5A
GO Biological Process	GO:0050433	regulation of catecholamine secretion	434	0.0118	0.352	1.41	24	34	11	19	47	ADRA2A,CNR1,FFAR3,FGF20,GDNF,HTR2A,KCNB1,NPY2R,OR56A1,SNCA,STX1A
GO Biological Process	GO:0007205	protein kinase C-activating G-protein coupled receptor signaling pathway	434	0.0118	0.352	1.41	24	34	4	9	28	DGKB,DGKI,EDN1,PARD3
GO Biological Process	GO:0001655	urogenital system development	436	0.0123	0.363	1.14	140	245	60	109	299	ADAMTS16,ANXA1,BCL2L11,BMP2,BMP7,C1GALT1,CDKN1C,COL4A1,DCHS2,DCN,DLG5,DLL1,EMX2,EPHA7,ESR1,FAT4,FGFR2,FKBP4,FMN1,FOXC1,FOXD1,FOXF1,FOXJ1,GCNT1,GDNF,GLI2,GREM1,HAS2,ITGA6,ITGA8,JAG1,KIRREL3,NID1,NRP1,OSR1,PCSK5,PKHD1,PODXL,POU3F3,PSAPL1,PTPRO,RARA,SALL1,SHH,SIM1,SIX1,SIX4,SOX11,SOX4,SOX9,SPRY1,SULF2,TBX18,TFAP2A,TFAP2B,VEGFA,WNT11,WNT5A,WWTR1,ZBTB16
GO Biological Process	GO:0048646	anatomical structure formation involved in morphogenesis	437	0.0123	0.362	1.1	239	433	120	229	820	ACTC1,ACVR1,AGTPBP1,ARHGAP24,ATP8A2,BCL10,BCL2L11,BMP7,C1GALT1,CASP3,CDH13,CDON,COBL,COL12A1,COL4A1,COL4A2,COL8A1,CRB2,CTGF,CUL3,DAB2IP,DLC1,DLL1,DSCAM,E2F8,EDAR,EDN1,EPAS1,EPHB1,ERCC1,ERG,ESM1,ETS1,EYA2,FGF9,FGFR2,FHOD3,FMN1,FOXC1,FOXD1,FOXF1,FZD8,GDNF,GLI2,GNA13,GNAS,GREM1,GRID2,HAND2,HERC1,HIF1A,HSBP1,IGSF22,ITGA2,ITGA6,ITGA8,JAG1,KCNH1,KDR,KIF16B,KLF4,KLF5,KLK4,LHX5,LMOD3,LOXL2,LRP6,MEF2A,MEO…
GO Biological Process	GO:0010632	regulation of epithelial cell migration	438	0.0125	0.368	1.21	72	119	35	57	184	ADAMTS9,ARSB,CLASP1,DAB2IP,DCN,DOCK1,DOCK5,EDN1,ETS1,FOXP1,HAS2,HIF1A,IFNG,ITGA2,KDR,KIAA1462,KLF4,MEOX2,NR2F2,NRP1,PRKCE,PRKD1,PTPRM,RREB1,RTN4,SASH1,SEMA3A,SEMA4A,SEMA5A,SH3BP1,SOX9,STARD13,VEGFA,VEGFC,WNT5A
GO Biological Process	GO:0050810	regulation of steroid biosynthetic process	439	0.0125	0.367	1.35	31	46	12	23	82	APOB,ATP1A1,BMP2,DHCR7,GPAM,HMGCS1,IFNG,INSIG1,INSIG2,MBTPS1,NR1H4,NR5A1
GO Biological Process	GO:0007051	spindle organization	439	0.0125	0.367	1.35	31	46	15	24	123	CCNB1,CDC14B,CHD3,CLASP1,KIF23,MAP9,MZT1,NEK7,NTMT1,NUMA1,PPP2R4,RANBP2,RGPD4,TNKS,UVRAG
GO Biological Process	GO:0042254	ribosome biogenesis	441	0.0125	0.367	1.27	47	74	27	44	321	C1D,DDX31,DDX56,DIS3L2,EFTUD1,FTSJ2,GTPBP10,HEATR1,ISG20L2,LSG1,LTV1,METTL15,RPL7,RPLP1,RPP40,RPS12,RPS29,RRNAD1,RRS1,SETD4,TARBP1,URB2,UTP20,WBSCR22,WDR37,WDR43,WDR75
GO Biological Process	GO:0051272	positive regulation of cellular component movement	442	0.0128	0.374	1.14	142	249	66	127	449	ACVR1,ADRA2A,ANO6,APC,BMP2,BMP7,CDH13,CLASP1,CXCL1,DAB2IP,DAPK2,DDRGK1,DOCK1,DOCK4,DOCK5,DSCAM,EDN1,EDN2,EDN3,ETS1,FBXO31,FGR,FOXF1,FOXP1,HAS2,HDAC4,HIF1A,IFNG,IGF1R,INSM1,IRS2,ITGA2,ITGA6,KDR,KIAA1462,LRRC15,NRP1,NTF3,PDGFC,PF4,PIK3R1,PODXL,POSTN,PREX1,PRKCE,PRKD1,PTPRC,RREB1,RTN4,S1PR1,SASH1,SEMA3A,SEMA5A,SEMA6A,SEMA6D,SLC8A1,SOX9,TACR2,TIAM1,TRIM32,VEGFA,VEGFC,WNT11,WNT5A,ZNF609,ZNF703
GO Biological Process	GO:0055008	cardiac muscle tissue morphogenesis	443	0.013	0.378	1.32	35	53	11	20	63	ACTC1,BMP2,FGFR2,FOXC1,HEG1,PKP2,RYR2,S1PR1,TPM1,WNT2,WNT5A
GO Biological Process	GO:0032231	regulation of actin filament bundle assembly	443	0.013	0.378	1.32	35	53	10	20	86	CLASP1,CTGF,DLC1,GPR65,NRP1,PIK3R1,S1PR1,TPM1,WASF2,WNT11
GO Biological Process	GO:2001237	negative regulation of extrinsic apoptotic signaling pathway	445	0.0131	0.379	1.3	39	60	14	27	101	ACVR1,EYA2,EYA4,FGG,GDNF,HMGB2,IFI6,ITGA6,LMNA,NRP1,PAK7,PF4,SFRP2,ZMYND11
GO Biological Process	GO:1901976	regulation of cell cycle checkpoint	446	0.0131	0.379	1.52	16	21	5	8	32	ANAPC15,CCNB1,CDK5RAP2,CUL4A,ETAA1
GO Biological Process	GO:0072578	neurotransmitter-gated ion channel clustering	446	0.0131	0.379	1.52	16	21	2	4	7	GLRB,GPHN
GO Biological Process	GO:0043268	positive regulation of potassium ion transport	446	0.0131	0.379	1.52	16	21	7	10	40	ADRA2A,ALG10B,ANO6,ATP1B1,EDN3,KCNQ1,STK39
GO Biological Process	GO:0002694	regulation of leukocyte activation	449	0.0132	0.378	1.15	127	221	51	111	462	AHR,ANXA1,BCL10,CASP3,CD2,CD247,CD28,CD83,CEBPB,CNR1,CTLA4,CYLD,CYP26B1,DLG5,DUSP22,FGR,FOXF1,FOXJ1,GLI2,GNRH1,GPAM,IFNG,IL36B,IL6ST,IRF1,IRS2,LAMP1,MAD1L1,MAP3K8,NFATC2,PAXIP1,PIK3R1,PKN1,PRDM1,PTPRC,RARA,RUNX1,SAMSN1,SHB,SHH,SLC39A10,SNCA,SOS1,SOX11,TLR4,TNFRSF21,VTCN1,WNT5A,ZBTB16,ZEB1,ZP4
GO Biological Process	GO:0009607	response to biotic stimulus	450	0.0132	0.378	1.14	135	236	71	146	807	ABCC9,ADAMTS5,ADARB1,APOB,ATG16L1,BCL10,BCL2L11,BPIFA1,BPIFA2,BPIFB1,CASP3,CD180,CD36,CDK6,CEBPB,CMPK2,CNOT7,CNR1,CRP,CSF2RB,CXCL1,DAB2IP,DCLK1,DCN,DDX60,EDN1,FGFR2,FGR,FOXP1,GJB6,GNG12,GNRH1,GPAM,GUCY1A3,HMGB2,HNMT,IFNG,IL18BP,IRF1,IRF2,IRF8,LGALS8,LYST,LYZL1,NLRP1,NOD1,NPC2,NR1H4,PABPN1,PDE4D,PF4,PLCG2,POLR3A,POLR3H,PRKCE,PRPF8,PTGER1,PTPRC,RARA,SNCA,SPACA1,SPACA7,SYNDIG1L,TLR4,TMEM256-PLSCR3,T…
GO Biological Process	GO:0003013	circulatory system process	451	0.0132	0.378	1.16	112	193	59	112	358	ACTC1,ADAMTS16,ADRA2A,ADRB2,ATP1A1,ATP1B1,AVPR1A,BDKRB2,CACNA1C,CACNA1D,CACNA1G,CNR1,CYP11B1,CYP11B2,CYP4F12,DDAH1,DLL1,DOCK4,DOCK5,EDN1,EDN2,EDN3,FFAR3,FGG,FOXC1,GUCY1A3,GUCY1B3,HEG1,HTR2A,ID2,IMMP2L,KCNE2,KCNQ1,MC3R,MEOX2,NAV2,NR2F2,PCSK5,PDE3A,PDE4D,PKP2,PLN,POSTN,PROKR2,PTP4A3,PTPRO,RAMP2,RYR2,SGCZ,SGK1,SLC8A1,STK39,TACR2,TPM1,TRDN,TRHDE,UTS2B,VEGFC,XCL2
GO Biological Process	GO:0048666	neuron development	452	0.0132	0.378	1.1	258	470	117	216	740	ADARB1,ATOH1,ATP8A2,BCL11B,BMP7,BMPR1B,BTBD3,C2orf71,CCKAR,CDH4,CDKN1C,CNR1,CNTN4,CNTNAP2,COBL,CRTAC1,CTNND2,CYFIP1,DAB1,DAB2IP,DCC,DCLK1,DOCK10,DOK5,DSCAM,EN1,ENSG00000117600,EPHA7,EPHB1,ETV1,FAT4,FGFR2,FMN1,FOXD1,FOXG1,GABRB3,GBX1,GDNF,GFAP,GLI2,GNAO1,GNGT1,GP5,GRIN3A,HAND2,HERC1,INSM1,IRS2,ISPD,KIRREL3,LHX8,LIF,LINGO1,LRFN2,LRTOMT,MAP2,MAPK10,MAPT,MEF2A,MNX1,MYT1L,NCAM2,NEFM,NEO1,NFIB,NRP1,NRX…
GO Biological Process	GO:0044802	single-organism membrane organization	453	0.0136	0.388	1.12	172	306	75	160	812	ABCC1,AGK,ANKFY1,ANO3,ANO6,ANO7,ATP10A,ATP10B,ATP1B1,ATP8A2,BCL2L11,CALCR,CCNB1,CD2,CDH2,CHCHD3,CNTNAP2,CXXC11,DLG2,DOCK2,DPP6,DYSF,EYA2,FAT4,GDNF,GLRB,GOLGA7B,GOLPH3,GPHN,GRIK2,HEBP2,KCNB1,LMNA,LPIN1,LRP6,MAP7,NRXN1,NSF,NUP50,OMA1,PARD3,PKP2,PRKG2,PTPRD,RAB32,RAMP2,RANBP2,RAP2A,REEP1,REEP3,RPL7,RPLP1,RPS12,RPS29,RTN4,SCLT1,SH3TC2,SMURF1,SNAP25,SNCA,STX1A,SUN1,SUN5,SYT10,SYT16,TIAM1,TMEM256-PLSCR…
GO Biological Process	GO:0072657	protein localization to membrane	454	0.0137	0.389	1.19	86	145	36	75	398	AGK,ATP1B1,BCL2L11,CALCR,CDH2,CXXC11,DLG2,DPP6,GLRB,GOLGA7B,GOLPH3,GPHN,GRIK2,KCNB1,LRP6,MAP7,NRXN1,PARD3,PKP2,PRKG2,RAB32,RAMP2,RAP2A,REEP1,RPL7,RPLP1,RPS12,RPS29,SMURF1,SNAP25,STX1A,TIAM1,TMEM88,TNIK,TSPAN5,VAMP3
GO Biological Process	GO:0043009	chordate embryonic development	455	0.0137	0.389	1.13	163	289	72	134	555	ACVR1,ACVR2A,APBA1,APOB,BCL10,BCL2L11,BMP2,BMP7,BTF3,CCNB1,CDKN1C,CEBPB,COBL,CRB2,CUL3,CUL4A,DLC1,DLL1,DLX2,DNAJB6,E2F8,EDN1,EN1,EPAS1,FGF9,FGFR2,FOXC1,FOXF1,FUT8,GLI2,GNA13,GNAS,HAND2,HEG1,HIF1A,HOXB9,KIAA1217,LIF,LMX1B,LRP6,MEOX2,MYCN,NODAL,NR2F2,OSR1,PCSK5,PLXNA2,PRDM1,RARA,RUNX2,SATB2,SFRP2,SHH,SIX1,SIX4,SOX11,SOX4,SOX9,SP3,SPIC,SULF2,TBC1D32,TFAP2A,TMEM100,TPM1,UBR3,VEGFA,WDR60,WNT11,WNT2,WN…
GO Biological Process	GO:0045664	regulation of neuron differentiation	456	0.0137	0.388	1.11	225	407	104	180	570	ADNP,ARSB,ATOH1,ATP8A2,BCL11A,BCL11B,BIN1,BMP2,BMP7,BRINP1,BRINP2,CDH4,CDK5RAP2,CDON,CNR1,CNTN4,COBL,CSMD3,CYB5D2,CYFIP1,DAB1,DAB2IP,DCC,DDX56,DLG5,DLL1,DLX2,DSCAM,EIF4E,ENSG00000088899,ENSG00000117598,EPHA7,FBXO31,FGF20,FKBP4,FOXG1,GFAP,GLI2,GRID2,ID2,IFNG,JAG1,KALRN,KANK1,KIAA0319,KLF4,LINGO1,LPAR3,LRIG2,LRRC4C,MAP2,MAPT,MMD,MYCN,NEGR1,NGEF,NKX6-1,NR2F1,NRP1,NTF3,NTRK2,PAQR3,PCP4,PHOX2B,PLXNA1,…
GO Biological Process	GO:0035148	tube formation	457	0.0138	0.39	1.25	53	85	24	39	136	BCL10,BCL2L11,BMP7,COBL,DAB2IP,DLC1,EDAR,GDNF,GREM1,HIF1A,LRP6,NFIB,NODAL,OSR1,PODXL,RARA,SFRP2,SHH,SIX1,SOX11,SOX4,SOX9,VEGFA,WNT5A
GO Biological Process	GO:0046328	regulation of JNK cascade	458	0.0139	0.391	1.23	58	94	32	48	168	CTGF,DAB2IP,DUSP15,DUSP22,EDAR,EDN1,ENSG00000091436,EPHB1,FZD8,GADD45A,GADD45B,GADD45G,GRIK2,IGF1R,MAGI3,MAP3K5,MECOM,NOD1,PKN1,PLCB1,PTPN1,RAP2A,RASSF2,SASH1,SFRP2,TIAM1,TLR4,TNFRSF19,TNIK,TPD52L1,WNT5A,ZMYND11
GO Biological Process	GO:0050714	positive regulation of protein secretion	458	0.0139	0.391	1.23	58	94	24	47	231	CD2,CD58,FERMT1,FGG,FGR,GOLPH3,HIF1A,HK1,IFNG,IL26,IRS2,MBP,NKX6-1,NLRP1,NR1H4,OXCT1,POSTN,PRKCE,SOX4,SYBU,TLR4,VEGFC,VTCN1,WNT5A
GO Biological Process	GO:0009792	embryo development ending in birth or egg hatching	460	0.0139	0.391	1.13	164	291	73	135	560	ACVR1,ACVR2A,APBA1,APOB,BCL10,BCL2L11,BMP2,BMP7,BTF3,CCNB1,CDKN1C,CEBPB,COBL,CRB2,CUL3,CUL4A,DLC1,DLL1,DLX2,DNAJB6,E2F8,EDN1,EN1,EPAS1,EVX1,FGF9,FGFR2,FOXC1,FOXF1,FUT8,GLI2,GNA13,GNAS,HAND2,HEG1,HIF1A,HOXB9,KIAA1217,LIF,LMX1B,LRP6,MEOX2,MYCN,NODAL,NR2F2,OSR1,PCSK5,PLXNA2,PRDM1,RARA,RUNX2,SATB2,SFRP2,SHH,SIX1,SIX4,SOX11,SOX4,SOX9,SP3,SPIC,SULF2,TBC1D32,TFAP2A,TMEM100,TPM1,UBR3,VEGFA,WDR60,WNT11,WN…
GO Biological Process	GO:0043583	ear development	461	0.014	0.391	1.18	93	158	40	75	204	ATOH1,ATP8A2,BCL2L11,BMP2,DLL1,EDN1,ENSG00000117600,FAT4,FGF20,FGF9,FGFR2,FOXG1,FOXI1,GABRB3,GJB6,GLI2,INSIG1,INSIG2,ITGA8,JAG1,KCNQ1,LRIG1,LRIG3,LRTOMT,MYO3B,OSR1,PCDH15,PHOX2B,ROR1,SALL1,SHH,SIX1,SIX4,SLITRK6,SOBP,SOX2,SOX9,TFAP2A,WNT5A,ZEB1
GO Biological Process	GO:0019217	regulation of fatty acid metabolic process	462	0.014	0.392	1.39	25	36	9	16	83	ANXA1,AVPR1A,CNR1,INSIG1,INSIG2,IRS1,IRS2,PRKAG2,SNCA
GO Biological Process	GO:0060749	mammary gland alveolus development	463	0.0142	0.396	1.46	19	26	8	9	19	CCND1,ERBB4,ESR1,FOXF1,HIF1A,ID2,SOCS2,VEGFA
GO Biological Process	GO:0060043	regulation of cardiac muscle cell proliferation	463	0.0142	0.396	1.46	19	26	7	12	37	CCNB1,ERBB4,FGF20,FGF9,FGFR2,JARID2,WNT2
GO Biological Process	GO:0051150	regulation of smooth muscle cell differentiation	463	0.0142	0.396	1.46	19	26	6	9	26	FGFR2,FOXF1,OLFM2,RBPMS2,SHH,ZEB1
GO Biological Process	GO:0098900	regulation of action potential	466	0.0144	0.399	1.42	22	31	9	14	48	CACNA1C,CNR1,CXADR,DSG2,IFNG,KCNB1,NPS,PKP2,RYR2
GO Biological Process	GO:2000177	regulation of neural precursor cell proliferation	467	0.0144	0.399	1.31	36	55	16	23	78	CDH2,CDON,DCT,FOXG1,GLI2,HIF1A,ID2,INSM1,LHX5,PTBP2,PTCHD2,PTPRZ1,SHH,VEGFA,VEGFC,WNT5A
GO Biological Process	GO:0021761	limbic system development	467	0.0144	0.399	1.31	36	55	15	27	99	CASP3,CDK6,CNTNAP2,DLX2,EMX2,ETS1,EZH1,FGFR2,HTR5A,KIRREL3,LHX5,NRP1,RARA,SEMA3A,TBR1
GO Biological Process	GO:0060415	muscle tissue morphogenesis	467	0.0144	0.399	1.31	36	55	12	22	74	ACTC1,ADARB1,BMP2,FGFR2,FOXC1,HEG1,PKP2,RYR2,S1PR1,TPM1,WNT2,WNT5A
GO Biological Process	GO:0001944	vasculature development	470	0.0148	0.406	1.13	149	263	76	133	479	ACVR1,ADAMTS9,AHR,ANTXR1,APOB,ARHGAP24,C1GALT1,CDH13,CDH2,COL4A1,COL4A2,COL8A1,CTGF,DAB2IP,DHCR7,DLL1,DYNC2H1,E2F8,EDN1,EPAS1,EPHB1,ESM1,ETS1,FGF9,FGFR2,FOXC1,FOXF1,FZD8,GNA13,GREM1,HAND2,HAS2,HEG1,HIF1A,IMMP2L,ITGB8,JAG1,KDR,KLF5,LGALS8,LIF,LOXL2,MEOX2,NODAL,NR2F2,NRP1,NTRK2,OSR1,PAXIP1,PCSK5,PIK3CB,PRDM1,PRKD1,PROK2,QKI,RAMP2,RASA1,S1PR1,SEMA4A,SEMA5A,SFRP2,SHB,SHH,SIX1,SOS1,SOX4,TBX4,TFAP2B,TH…
GO Biological Process	GO:0003208	cardiac ventricle morphogenesis	471	0.0152	0.416	1.27	45	71	14	26	72	FGFR2,FOXC1,FOXF1,HAND2,HEG1,HIF1A,JAG1,NPY2R,PKP2,RYR2,SFRP2,SOX11,SOX4,TPM1
GO Biological Process	GO:0001837	epithelial to mesenchymal transition	471	0.0152	0.416	1.27	45	71	17	29	66	BMP2,BMP7,DLG5,ERG,FGFR2,HAS2,HIF1A,LOXL2,LRP6,MSX2,RTN4,SOX9,SPRY1,TMEM100,WNT11,WNT2,WNT5A
GO Biological Process	GO:0090311	regulation of protein deacetylation	473	0.0152	0.416	1.56	14	18	5	9	38	DYRK1A,IFNG,KDM5A,PRKD1,VEGFA
GO Biological Process	GO:0031664	regulation of lipopolysaccharide-mediated signaling pathway	473	0.0152	0.416	1.56	14	18	4	6	23	CD180,LY86,PRDM1,SASH1
GO Biological Process	GO:0048608	reproductive structure development	475	0.0155	0.421	1.15	118	205	63	110	415	ACVR2A,ANXA1,BCL2L11,BCL2L2-PABPN1,BMP7,BMPR1B,CCDC182,CCND1,CDKN1C,CEBPB,DCN,DMRT1,DMRTA1,DNAJB6,DNAJC19,E2F8,EPAS1,ERCC1,ESR1,FGF9,FGFR2,FKBP4,FOXC1,GLI2,HIF1A,HMGB2,HMGCS1,IMMP2L,ITGB8,KDM5A,LHX8,LIF,LRP6,LRRC6,NOBOX,NODAL,NR2F2,NR5A1,NRIP1,NUDT1,OSR1,PRDM1,PRKACG,PSAPL1,PTGIS,RARA,RNF38,RXFP2,SAFB2,SALL1,SFRP2,SHH,SIX4,SLIT3,SOX9,SP3,SYCP2,TAF4,TFAP2C,VEGFA,WNT2,WNT5A,ZFP42
GO Biological Process	GO:0090178	regulation of establishment of planar polarity involved in neural tube closure	476	0.0156	0.422	2	6	6	2	2	14	SFRP2,WNT5A
GO Biological Process	GO:0086067	AV node cell to bundle of His cell communication	476	0.0156	0.422	2	6	6	3	3	10	CACNA1C,CACNA1G,CXADR
GO Biological Process	GO:0090179	planar cell polarity pathway involved in neural tube closure	476	0.0156	0.422	2	6	6	2	2	12	SFRP2,WNT5A
GO Biological Process	GO:0071476	cellular hypotonic response	476	0.0156	0.422	2	6	6	1	1	7	STK39
GO Biological Process	GO:0072592	oxygen metabolic process	476	0.0156	0.422	2	6	6	1	1	3	ME3
GO Biological Process	GO:0090188	negative regulation of pancreatic juice secretion	476	0.0156	0.422	2	6	6	1	1	5	STK39
GO Biological Process	GO:2000687	negative regulation of rubidium ion transmembrane transporter activity	476	0.0156	0.422	2	6	6	1	1	3	STK39
GO Biological Process	GO:2000721	positive regulation of transcription from RNA polymerase II promoter involved in smooth muscle cell differentiation	476	0.0156	0.422	2	6	6	1	1	3	ITGA8
GO Biological Process	GO:2000686	regulation of rubidium ion transmembrane transporter activity	476	0.0156	0.422	2	6	6	1	1	4	STK39
GO Biological Process	GO:2000680	regulation of rubidium ion transport	476	0.0156	0.422	2	6	6	1	1	5	STK39
GO Biological Process	GO:0060585	positive regulation of prostaglandin-endoperoxide synthase activity	476	0.0156	0.422	2	6	6	2	2	3	EDN1,EDN2
GO Biological Process	GO:0090186	regulation of pancreatic juice secretion	476	0.0156	0.422	2	6	6	1	1	7	STK39
GO Biological Process	GO:0046606	negative regulation of centrosome cycle	476	0.0156	0.422	2	6	6	2	2	11	CDK5RAP2,NUBP1
GO Biological Process	GO:0006921	cellular component disassembly involved in execution phase of apoptosis	476	0.0156	0.422	2	6	6	3	3	26	ACVR1C,CASP3,HMGB2
GO Biological Process	GO:0010826	negative regulation of centrosome duplication	476	0.0156	0.422	2	6	6	2	2	10	CDK5RAP2,NUBP1
GO Biological Process	GO:0006108	malate metabolic process	476	0.0156	0.422	2	6	6	1	1	8	ME3
GO Biological Process	GO:0003105	negative regulation of glomerular filtration	476	0.0156	0.422	2	6	6	1	1	6	PTPRO
GO Biological Process	GO:0051531	NFAT protein import into nucleus	476	0.0156	0.422	2	6	6	1	1	1	PIK3R1
GO Biological Process	GO:0030262	apoptotic nuclear changes	476	0.0156	0.422	2	6	6	3	3	24	ACVR1C,CASP3,HMGB2
GO Biological Process	GO:0030575	nuclear body organization	476	0.0156	0.422	2	6	6	2	2	11	ETS1,FAM118B
GO Biological Process	GO:0046543	development of secondary female sexual characteristics	476	0.0156	0.422	2	6	6	2	2	8	IRF2BPL,WNT5A
GO Biological Process	GO:0043697	cell dedifferentiation	476	0.0156	0.422	2	6	6	3	3	5	CDK6,HNRNPD,NCOA3
GO Biological Process	GO:0036060	slit diaphragm assembly	476	0.0156	0.422	2	6	6	1	1	1	PTPRO
GO Biological Process	GO:0034389	lipid particle organization	476	0.0156	0.422	2	6	6	2	2	19	CIDEA,PTGFRN
GO Biological Process	GO:0045667	regulation of osteoblast differentiation	500	0.0156	0.402	1.25	50	80	23	34	109	ACVR1,ACVR2A,BMP2,BMP7,BMPR1B,CDK6,CEBPB,FGFR2,GDF10,GNAS,GREM1,HAND2,HDAC4,IL6ST,JAG1,MSX2,NELL1,PRKD1,RASSF2,RORB,RUNX2,SFRP2,SOX11

## Sheet: gQTL-eQTL Overlap
SNP	gene	beta	t-stat	p-value	FDR
chr5_177299108	ENSG00000206549.8	2.58388	11.0779	2.6944e-15	1.46239e-08
chr22_26551985	ENSG00000106384.6	5.30065	9.7996	2.08156e-13	4.10143e-07
chr5_54031706	ENSG00000144644.10	-2.44601	-9.05629	2.84118e-12	4.91532e-06
chr19_3411098	ENSG00000126266.2	-4.97972	-13.0553	4.8498e-18	3.46771e-11
chr18_51857673	ENSG00000127249.10	-2.51639	-7.87625	1.99804e-10	0.000201501
chr7_154037787	ENSG00000169330.4	2.28356	7.85846	2.13194e-10	0.000129323
chr1_63531364	ENSG00000196381.6	3.92372	7.73615	3.33159e-10	0.000188779
chr18_60824227	ENSG00000165140.5	2.25282	7.50584	7.73601e-10	0.000588809
chr18_62373179	ENSG00000086967.9	2.2503	7.25609	1.93275e-09	0.00110853
chr17_38758506	ENSG00000186197.8	-2.06212	-7.20579	2.32453e-09	0.000618092
chr8_12497665	ENSG00000112379.8	2.35856	8.14788	7.4381e-11	4.5812e-05
chr5_148697699	ENSG00000124224.12	-2.33564	-7.53829	6.86945e-10	0.00034011
chr22_31090582	ENSG00000204531.11	-5.84485	-8.02285	1.17154e-10	7.09429e-05
chr11_24577183	ENSG00000187595.10	2.11691	6.70087	1.48416e-08	0.00332841
chr17_75486219	ENSG00000213585.6	-5.87625	-8.05482	1.04294e-10	5.07127e-05
chr7_14042947	ENSG00000187954.8	-1.98603	-7.39604	1.15679e-09	0.000482408
chr9_82033332	ENSG00000269549.1	1.99371	6.94563	6.04215e-09	0.00191788
chr5_24199712	ENSG00000119938.8	3.12201	11.4168	8.80084e-16	5.53661e-09
chr11_80341130	ENSG00000118369.8	-2.20505	-6.20891	8.99365e-08	0.0109356
chr5_116496064	ENSG00000130479.6	-2.44582	-7.92131	1.69542e-10	0.000110684
chr12_123312898	ENSG00000136002.12	-3.96265	-7.3276	1.48676e-09	0.000603477
chr5_84231684	ENSG00000077943.7	2.34497	12.5701	2.18252e-17	2.15761e-10
chr17_12992458	ENSG00000141316.8	2.59757	6.63567	1.88536e-08	0.00272111
chr10_86749829	ENSG00000179820.11	-2.48849	-7.82755	2.38638e-10	0.000125294
chr15_25845310	ENSG00000068615.12	-3.82463	-7.28451	1.74134e-09	0.000570364
chr11_121090790	ENSG00000154645.9	2.28808	6.508	3.01101e-08	0.0055589
chr15_61521581	ENSG00000163590.9	-3.51452	-6.93746	6.22623e-09	0.00147005
chr8_11500089	ENSG00000120658.8	-2.17541	-7.39064	1.17993e-09	0.000422619
chr4_62081525	ENSG00000132704.11	1.73621	6.61747	2.01553e-08	0.00356023
chr21_30383527	ENSG00000115233.7	-2.21673	-6.21754	8.7148e-08	0.00978411
chr6_14474665	ENSG00000263002.3	-1.46887	-6.07977	1.4403e-07	0.0136415
chr9_91608509	ENSG00000099937.6	2.09115	7.51225	7.55675e-10	0.000423289
chr13_79039219	ENSG00000058335.11	2.0498	6.90778	6.94326e-09	0.00246513
chr1_146768479	ENSG00000138185.12	-2.17923	-7.12252	3.15572e-09	0.000999352
chr3_129789711	ENSG00000100403.10	-1.8004	-6.48494	3.27645e-08	0.00563975
chr3_14810290	ENSG00000160870.8	3.44557	6.09115	1.38182e-07	0.0142711
chr13_85969709	ENSG00000239961.2	2.03815	7.01419	4.69733e-09	0.00197082
chr13_82529157	ENSG00000239704.6	1.89426	6.24367	7.9215e-08	0.0118875

## Sheet: gQTL subset SNPs
id
chr4_115366445
chr4_115366345
chr4_115373712
chr4_65653496
chr4_65654438
chr4_65654940
chr4_65655808
chr4_65659214
chr4_65659335
chr4_115369815
chr4_115375294
chr4_115375530
chr4_115375847
chr4_115376132
chr4_115376214
chr4_115376251
chr4_115376396
chr4_115376433
chr4_115376536
chr4_115376547
chr4_115376563
chr4_115376682
chr4_115376699
chr4_115376798
chr4_115376868
chr4_115376932
chr4_115376942
chr4_115377305
chr4_115377353
chr4_115378183
chr4_115378280
chr4_115378403
chr4_115378533
chr4_115378612
chr4_115378668
chr4_115378707
chr4_115378922
chr4_115378952
chr4_115379015
chr4_115379049
chr4_115379114
chr4_115379195
chr4_115379242
chr4_115379279
chr4_115379300
chr4_115379331
chr4_115379370
chr4_115379445
chr4_115379542
chr4_115379737
chr4_115380586
chr4_115381412
chr4_115381417
chr4_115381844
chr4_115381919
chr4_115381920
chr4_115382307
chr4_115382713
chr4_115382779
chr4_115382854
chr4_115383450
chr4_115383797
chr4_115383814
chr4_115384069
chr4_115384107
chr4_115384496
chr4_115384571
chr4_115392115
chr4_115393353
chr4_187244891
chr4_26132341
chr4_115439340
chr4_165408811
chr1_19877135
chr1_221748670
chr1_223020639
chr1_223023355
chr1_223025230
chr1_223027160
chr1_223028121
chr1_223030392
chr1_223033563
chr1_223033664
chr1_223033837
chr1_223034487
chr1_35566824
chr1_213547278
chr1_221733854
chr1_205622096
chr1_62180084
chr1_226822573
chr1_99266340
chr1_99287889
chr1_106625785
chr1_106626147
chr1_106628539
chr1_106630213
chr1_106634957
chr1_106636690
chr1_227216305
chr1_181013350
chr1_62308953
chr1_62309702
chr1_62311260
chr1_62313483
chr1_15631105
chr1_247524100
chr1_247524795
chr1_165679722
chr1_117644250
chr1_201588943
chr1_64031038
chr1_99316043
chr1_99320914
chr1_99347912
chr1_180947693
chr1_180960689
chr1_219469725
chr1_219481183
chr1_219492362
chr1_219544174
chr1_65105231
chr1_80363334
chr1_18281764
chr1_18283761
chr1_18292966
chr1_18295278
chr1_18298630
chr1_18300266
chr1_18301483
chr1_18307008
chr1_18309898
chr1_18310657
chr1_18312213
chr1_18312245
chr1_18312986
chr1_18313580
chr1_18314691
chr1_18320575
chr1_99051093
chr1_99051649
chr1_99053526
chr1_99058975
chr1_99064452
chr1_99068039
chr1_99068122
chr1_99071928
chr1_99076329
chr1_99077118
chr1_99077393
chr1_99085938
chr1_99087746
chr1_99090110
chr1_99090906
chr1_99097925
chr1_99098812
chr1_99101008
chr1_99102077
chr1_99102499
chr1_99102844
chr1_99105531
chr1_99106294
chr1_99106372
chr1_99109068
chr1_99110920
chr1_99111085
chr1_99111492
chr1_99111770
chr1_99111892
chr1_99346233
chr1_99351533
chr1_99351607
chr1_39697376
chr1_88755170
chr1_198916919
chr2_138739303
chr2_138755560
chr2_138789151
chr2_138804193
chr2_141879742
chr2_1769008
chr2_1763166
chr2_1764801
chr2_1765116
chr2_1766197
chr2_1766198
chr2_1767943
chr2_1769138
chr2_1769248
chr2_1756711
chr2_35142856
chr2_25605062
chr2_221056246
chr2_221056252
chr2_221056553
chr2_221056689
chr2_221063586
chr2_221067212
chr2_12182410
chr2_151267695
chr2_70064155
chr2_31029420
chr2_64401121
chr2_221045960
chr2_221048765
chr2_221052845
chr2_221056445
chr2_221057395
chr2_221059380
chr2_221062301
chr2_221068835
chr2_221070203
chr2_240654146
chr2_237193804
chr2_128406589
chr2_101153496
chr2_80193809
chr2_80195756
chr2_155203804
chr2_169616616
chr2_179868883
chr2_22939602
chr2_22940148
chr3_28878850
chr3_38359050
chr3_64629585
chr3_64630611
chr3_64631206
chr3_171303664
chr3_171307307
chr3_171302401
chr3_196443803
chr3_196452093
chr3_169006403
chr3_169006435
chr3_111575838
chr3_41065494
chr3_126294389
chr3_129789711
chr3_111556283
chr3_23704269
chr3_46847011
chr3_29510479
chr3_29516826
chr3_23703862
chr3_23703945
chr3_23704194
chr3_23704693
chr3_23705739
chr3_23706172
chr3_23706571
chr3_23706897
chr3_23710367
chr3_190682422
chr3_106476227
chr3_106485290
chr3_106499428
chr3_106500096
chr3_115560091
chr3_115561246
chr3_22220096
chr3_74701750
chr4_77121502
chr4_77124925
chr4_77129684
chr4_7772491
chr4_7775555
chr4_158231534
chr4_158397978
chr4_21362812
chr4_21363903
chr4_41215199
chr4_62081525
chr4_7758770
chr4_7784765
chr4_7784767
chr4_7800479
chr4_7808500
chr4_7808620
chr4_7809717
chr4_7849193
chr4_7857825
chr4_7860180
chr4_7860251
chr4_7869732
chr4_7872830
chr4_7900537
chr4_7936514
chr4_158028339
chr4_156047612
chr4_156058720
chr4_156063263
chr4_156064567
chr4_156068534
chr4_156069689
chr4_156077270
chr4_156080728
chr4_156089329
chr4_156093124
chr4_156111979
chr4_156059460
chr4_8788991
chr4_117324934
chr4_117329787
chr4_117355617
chr4_117362636
chr4_117374074
chr4_117374127
chr4_117394238
chr4_157824864
chr4_7813245
chr4_7816660
chr4_25982739
chr4_25983626
chr4_150724258
chr4_150756808
chr4_150762105
chr4_150763651
chr4_150784347
chr4_150800984
chr4_86029792
chr4_105396711
chr4_175885033
chr4_185886869
chr4_117336812
chr4_117391451
chr4_117392177
chr4_117393540
chr4_117393827
chr4_117399586
chr4_117404169
chr4_117406374
chr4_117407148
chr4_117409182
chr4_117409235
chr4_117409523
chr4_117410188
chr4_117412142
chr4_117424474
chr4_117424897
chr4_117425280
chr4_117425428
chr4_117425759
chr4_117425845
chr4_117426112
chr4_117426819
chr4_117429826
chr4_117434146
chr4_117434199
chr4_117434319
chr4_117434472
chr4_117435356
chr4_117436397
chr4_141491919
chr4_17908370
chr4_17908400
chr4_17908243
chr5_141002617
chr5_777685
chr5_42253566
chr5_42255574
chr5_118150124
chr5_163769613
chr5_1367814
chr5_111596063
chr5_111597714
chr5_46203308
chr5_46210339
chr5_46214040
chr5_46215060
chr5_46220250
chr5_46223431
chr5_46232666
chr5_46237435
chr5_46239463
chr5_46239472
chr5_46248549
chr5_46249944
chr5_46252933
chr5_46253958
chr5_46255338
chr5_46256237
chr5_46261462
chr5_46262367
chr5_46269053
chr5_46270022
chr5_46281707
chr5_46284785
chr5_46287582
chr5_46298801
chr5_46321539
chr5_41901573
chr5_6841146
chr5_6842352
chr5_6843750
chr5_6844000
chr5_51389465
chr5_105150678
chr5_105170638
chr5_84269796
chr5_1363946
chr5_75756281
chr5_75760623
chr5_75761201
chr5_75762962
chr5_141019274
chr5_141023421
chr6_132223481
chr6_14474665
chr6_161701757
chr6_87894556
chr6_87939637
chr6_87996885
chr6_137753952
chr6_137777840
chr6_137807720
chr6_87879060
chr6_87911387
chr6_46737012
chr6_31377914
chr6_44057935
chr6_44101052
chr6_132660800
chr6_132665206
chr6_132666275
chr6_132674119
chr6_132674880
chr6_132678200
chr6_132678233
chr6_132679659
chr6_159515206
chr6_132719062
chr6_9423865
chr6_30723947
chr6_159506600
chr6_88004585
chr6_11784825
chr6_100295578
chr6_100296161
chr6_100304688
chr6_100325021
chr6_108430972
chr6_4115476
chr6_4118757
chr6_4120256
chr6_4122378
chr6_4124072
chr6_4126380
chr6_67362573
chr7_149101228
chr7_147040687
chr7_147100207
chr7_186521
chr7_150656582
chr7_97466320
chr7_18131491
chr7_66485985
chr7_158956082
chr7_106540171
chr7_181389
chr7_156319997
chr7_156320103
chr7_156327675
chr7_76461929
chr7_66483449
chr7_123121860
chr7_85653224
chr7_143694447
chr7_143701471
chr7_143702899
chr7_143703227
chr7_143705776
chr7_143707816
chr7_143708611
chr7_143706808
chr7_143707415
chr7_1935988
chr7_64669889
chr7_157703685
chr7_2032803
chr7_2033780
chr7_35582834
chr7_157074298
chr7_106505057
chr7_106517571
chr7_106518631
chr7_106529249
chr7_106569720
chr7_151402500
chr7_14042947
chr7_65820377
chr7_65822360
chr7_65825690
chr7_65840911
chr7_65863467
chr7_65872345
chr7_65873092
chr7_65883605
chr7_65887657
chr7_65895951
chr7_65965133
chr7_65988151
chr7_65997882
chr7_66005271
chr7_66005820
chr7_66022256
chr7_66033084
chr7_66034859
chr7_66050295
chr7_66051905
chr7_66056711
chr7_66062100
chr7_66062511
chr7_66083110
chr7_66096119
chr7_66097539
chr7_66101650
chr7_66107024
chr7_66110040
chr7_66136549
chr7_66137327
chr7_66157336
chr7_66158015
chr7_66158420
chr7_66159201
chr7_66167645
chr7_66178206
chr7_66180931
chr7_66183116
chr7_66186246
chr7_66197799
chr7_66233060
chr7_66236035
chr7_66244766
chr7_66245900
chr7_66254767
chr7_66260961
chr7_66261162
chr7_66276659
chr7_66291975
chr7_66292569
chr7_66307035
chr7_66311163
chr7_66328183
chr7_66340601
chr7_66343354
chr7_66343999
chr7_66349429
chr7_66364225
chr7_66364847
chr7_66370119
chr7_66371120
chr7_66372821
chr7_66375804
chr7_66387485
chr7_66388082
chr7_66397963
chr7_66398394
chr7_66399649
chr7_66402324
chr7_66404337
chr7_66409881
chr7_66423943
chr7_66451422
chr7_66451519
chr7_65730798
chr7_65759107
chr7_65767843
chr7_65773429
chr7_65780696
chr7_65798802
chr7_10525749
chr7_55570920
chr7_65182709
chr7_43598234
chr7_97380083
chr7_66346212
chr7_83707697
chr7_140597614
chr7_155317478
chr7_18098994
chr7_18107053
chr7_18108253
chr7_18110424
chr7_18111139
chr7_129538294
chr7_36353413
chr7_8555007
chr7_19492660
chr7_19490610
chr7_19495442
chr7_19509002
chr7_19516417
chr8_129308765
chr8_18060430
chr8_16289160
chr8_122704756
chr8_122626979
chr8_12470139
chr8_12470441
chr8_12471040
chr8_12471545
chr8_12471588
chr8_12473424
chr8_12474652
chr8_12475043
chr8_12475958
chr8_12478640
chr8_12481271
chr8_12481677
chr8_105839786
chr8_122708415
chr8_19748603
chr8_12474791
chr8_12474793
chr8_134090673
chr8_134091587
chr8_134091622
chr8_134092159
chr8_50923504
chr8_50928070
chr8_50929726
chr8_59769801
chr8_122820569
chr8_87498331
chr8_87510193
chr8_87515069
chr8_87517229
chr8_87517606
chr8_87525622
chr8_87557434
chr8_3832939
chr8_10398117
chr8_12918112
chr8_14653412
chr8_59783892
chr8_26101835
chr8_115418192
chr8_2637712
chr8_52079855
chr8_52081043
chr8_52081496
chr8_52088757
chr8_132931012
chr8_50926388
chr8_38490204
chr8_122770528
chr8_115241824
chr8_38746847
chr8_134673644
chr8_134678745
chr8_82669179
chr9_282184
chr9_284366
chr9_304486
chr9_306050
chr9_14779219
chr9_26668061
chr9_26678452
chr9_26691983
chr9_26692296
chr9_26713983
chr9_26718792
chr9_26719644
chr9_26722031
chr9_74039060
chr9_74043637
chr9_74045469
chr9_74048516
chr9_74051072
chr9_74053123
chr9_74056636
chr9_74056840
chr9_74070694
chr9_74073109
chr9_131977502
chr9_97328633
chr9_139434938
chr9_3245542
chr9_134233132
chr9_134233569
chr9_9564203
chr9_27214972
chr10_74470153
chr10_74511751
chr10_74518006
chr10_74539555
chr10_74556234
chr10_74614529
chr10_72727195
chr10_127608379
chr10_88339060
chr10_88339180
chr10_34177326
chr10_21607392
chr10_21621275
chr10_21627029
chr10_95401457
chr10_95421673
chr10_95424320
chr10_95431862
chr10_95448990
chr10_95460645
chr10_95461022
chr10_95462564
chr10_95465065
chr10_95475368
chr10_95478499
chr10_95479271
chr10_95481874
chr10_95482117
chr10_95486231
chr10_95487150
chr10_95488575
chr10_95489922
chr10_95490048
chr10_95490251
chr10_95490817
chr10_95491406
chr10_95492612
chr10_95493267
chr10_95494124
chr10_130823537
chr10_34175575
chr10_130796513
chr10_21339534
chr10_95462029
chr10_182108
chr10_45342784
chr10_44051819
chr11_106490024
chr11_111056677
chr11_133097611
chr11_19609997
chr11_114663344
chr11_114667617
chr11_114673915
chr11_114674536
chr11_114675499
chr11_114682166
chr11_36868707
chr11_126864714
chr11_88037901
chr11_18810693
chr11_18851583
chr11_18868965
chr11_18874716
chr11_124086300
chr11_124086302
chr11_88273688
chr11_117112138
chr11_40870078
chr11_14182630
chr11_19625723
chr12_3660251
chr12_118393979
chr12_88301522
chr12_13955078
chr12_43642429
chr12_114334375
chr12_114344233
chr12_43425471
chr12_43431097
chr12_42123110
chr12_42134978
chr12_114430485
chr12_114432642
chr12_108992266
chr12_108996162
chr12_32034327
chr12_32036034
chr12_32038371
chr12_25912966
chr12_25915498
chr12_43508811
chr12_44576732
chr12_5156535
chr12_25917408
chr12_43554147
chr12_43557713
chr12_114364343
chr12_114370155
chr12_114372553
chr12_114378418
chr12_114387549
chr12_30655768
chr12_132121483
chr12_104100617
chr12_43743891
chr12_13662749
chr12_132334673
chr12_43843061
chr12_43847614
chr12_43850227
chr12_43853078
chr12_43853476
chr12_43854743
chr12_43854827
chr12_43857102
chr12_43857216
chr12_43860131
chr12_43861427
chr12_43863158
chr12_43872431
chr12_43873935
chr12_43875499
chr12_43875579
chr12_43876318
chr12_43880117
chr12_1495736
chr12_1492354
chr12_1496839
chr12_1501064
chr12_132868293
chr12_55530753
chr12_51229822
chr12_43618238
chr12_76209328
chr12_44700194
chr12_51930358
chr13_21137404
chr13_112645632
chr13_112649034
chr13_112691188
chr13_26740590
chr13_45216434
chr13_78513487
chr13_78534016
chr13_78567230
chr13_21934872
chr13_91030543
chr13_58048887
chr13_98788210
chr13_57818743
chr13_57917785
chr13_57956468
chr13_57980244
chr14_76609888
chr14_73885409
chr14_106290800
chr14_69224377
chr14_69064594
chr14_61724753
chr14_69084295
chr14_21302855
chr14_21303464
chr14_40035974
chr14_58413449
chr14_78796683
chr14_78798630
chr14_44553291
chr14_78545303
chr14_78678744
chr15_58753824
chr15_58753913
chr15_58755864
chr15_58756150
chr15_58757103
chr15_50111034
chr15_50185963
chr15_50185973
chr15_98096740
chr15_98097687
chr15_58599492
chr15_25117059
chr15_25117134
chr15_25117142
chr15_29401194
chr15_40899559
chr15_39523726
chr15_60749843
chr15_93962944
chr15_23850309
chr15_23851785
chr15_25078073
chr15_51541261
chr15_56376091
chr15_56441723
chr15_56447813
chr15_56462270
chr15_56471449
chr15_58060902
chr15_58060960
chr15_58060971
chr15_58061159
chr16_5058243
chr16_629447
chr16_55230377
chr16_55230849
chr16_55231041
chr16_12688086
chr16_371198
chr16_59040649
chr16_59043892
chr16_649672
chr17_34381265
chr17_34357618
chr17_34359732
chr17_34359856
chr17_34360489
chr17_34360703
chr17_34360860
chr17_34361215
chr17_34361973
chr17_34372389
chr17_34382509
chr17_38154707
chr17_34362577
chr17_34394754
chr17_34399900
chr17_34381968
chr17_75775668
chr17_75778021
chr17_75780532
chr17_75780871
chr17_75780669
chr17_75780478
chr17_77430462
chr17_2736717
chr17_2750403
chr17_75802922
chr17_75813008
chr17_75757278
chr17_75761494
chr17_75765286
chr17_2737057
chr17_36000295
chr17_66923452
chr17_66924074
chr17_38773517
chr17_63126345
chr17_66906680
chr17_34324447
chr18_774399
chr18_793638
chr18_63990764
chr18_63991338
chr18_32772517
chr18_50191136
chr18_61691751
chr18_53846768
chr18_6651670
chr18_64616881
chr19_21006316
chr19_16448626
chr19_8295285
chr19_32621251
chr19_32631050
chr19_43710498
chr19_43714083
chr19_43714656
chr19_43718196
chr19_43719001
chr19_43722857
chr19_43727039
chr19_43728463
chr19_43728475
chr19_43731061
chr19_43733119
chr19_43733149
chr19_43734161
chr19_43734699
chr19_43734938
chr19_43738238
chr19_43744369
chr19_43746648
chr19_43753037
chr19_43753144
chr19_48454009
chr19_28458586
chr19_32627337
chr19_32627939
chr19_32633197
chr19_32634743
chr19_32634837
chr19_45877865
chr19_58487518
chr19_3589768
chr20_5729095
chr20_5741005
chr20_57645265
chr20_43807979
chr20_43847235
chr20_43893953
chr20_578600
chr20_45504238
chr20_45506389
chr20_48851185
chr20_48851937
chr20_45491519
chr20_45491662
chr20_45494683
chr20_45498060
chr20_45500378
chr20_45502504
chr20_45502532
chr20_43791578
chr20_49939413
chr20_148801
chr20_153154
chr20_44814996
chr20_49358659
chr21_40721279
chr21_36376089
chr21_44372904
chr21_22555156
chr21_43549136
chr21_44373927
chr22_23961126
chr22_40872654
chr22_44582268
chr22_35323587
chr22_42801618
chr22_42804160
chr22_42810219
chr22_42812369

[truncated: 3 more sheets: gQTL-eQTL Overlap (subset), BLUEPRINT gQTL replication, External annotation enrichment]
