# Supplementary material for: Genome-wide identification and analysis of recurring patterns of epigenetic variation across individuals
Source: Commun Biol. 2025 Jun 7;8:888. doi: 10.1038/s42003-025-08179-5 (PMC12145423; doi:10.1038/s42003-025-08179-5)
Supplement: Supplementary file 4 — Supplementary Data 3 [file 42003_2025_8179_MOESM4_ESM.zip]

Archive with 4 entries (2 files):
- Supplementary Data 3/
- Supplementary Data 3/segmentations/
- Supplementary Data 3/segmentations/ASD_90_segments.bed.gz
- Supplementary Data 3/segmentations/LCL_85_segments.bed.gz
