# Supplementary material for: Genome-wide identification and analysis of recurring patterns of epigenetic variation across individuals
Source: Commun Biol. 2025 Jun 7;8:888. doi: 10.1038/s42003-025-08179-5 (PMC12145423; doi:10.1038/s42003-025-08179-5)
Supplement: Supplementary file 5 — Supplementary Data 4 [file 42003_2025_8179_MOESM5_ESM.xlsx]

## Sheet: Index
Supplementary Data 4. External annotation enrichment results.
LCL Chromatin state enrichment	Overlap enrichments between LCL global pattern annotation and external 25-state chromatin state annotation.	Fig. 2, Supplementary Fig. 5
LCL External annotation enrichment	Overlap enrichments between LCL global pattern annotations and external annotations not based on histone modifications.	Fig. 2
LCL TF Motif Enrichments	TF motifs significantly enriched in LCL genome annotations with a log2FC > 1.	Fig. 2, Supplementary Fig. 19
LCL TF Motifs by Global Pattern	List of TF motifs that are significantly enriched in LCL global patterns with a log2FC > 1.5 along with the global pattern's chromatin state descriptions and the number of transcription factors enriched in each pattern for log2FC > 1 and log2FC > 1.5.	Fig. 2
ASD Chromatin state enrichment	Overlap enrichments between ASD global pattern annotation and external 25-state chromatin state enrichment.	Fig. 3, Supplementary Fig. 25
ASD External annotation enrichment	Overlap enrichments between ASD global pattern annotations and external annotations not based on histone modifications.	Fig. 3
ASD TF Motif Enrichments	TF motifs significantly enrihed in ASD genome annotations with a log2FC > 1.	Fig. 3
ASD TF Motifs by Global Pattern	List of TF motifs that are significantly enriched in ASD global patterns with a log2FC > 1.5 along with the global pattern's chromatin state descriptions and the number of transcription factors enriched in each pattern for log2FC > 1 and log2FC > 1.5.	Fig. 3
LCL Transfactors	Assocation test results between LCL global pattern emission parameters and gene expression data for the subset of genes that have a significant TF enrichment for a global pattern. This is a subset of the results in the LCL Global Pattern-Gene Exp table.	Supplementary Fig. 20-23
ASD Transfactors	Assocation test results between ASD global pattern emission parameters and gene expression data for the subset of genes that have a significant TF enrichment for a global pattern. This is a subset of the results in the ASD Global Pattern-Gene Exp table.

## Sheet: LCL Chromatin state enrichment
state	E1	E2	E3	E4	E5	E6	E7	E8	E9	E10	E11	E12	E13	E14	E15	E16	E17	E18	E19	E20	E21	E22	E23	E24	E25
1		4.66927		5.67977	2.18638			1.17025	5.02981	12.1301	6.39819	8.40179	6.34193	18.0602	11.6338	17.3793	8.35006	3.96832	3.35339			13.0644	6.91318	1.51059
2					1.92576			1.62761		3.93217	2.83776	2.91574		4.05216	7.84419	3.3323	6.30934	4.91512	3.65762			1.80009
3					2.46515	1.06808		1.61934		4.43098	4.19984	3.86884	1.39562	4.09142	6.80348	3.87005	7.07433	4.19564	3.67474			2.31858	1.6581	1.03751
4					2.50083	1.19316		1.79431		2.79551	3.63192	3.31709		2.13668	4.80519	2.74492	6.27582	3.68232	2.67498			1.60935	1.00748	1.27386
5					3.24054	1.35598		1.95014		2.38908	3.05614	3.42037		1.5371	3.8436	2.81913	5.11933	2.71661	3.18487			1.37537	2.7584	1.833
6					3.20422	1.89389	1.21875	2.1095		1.47735	2.27976	2.43169			2.22765	1.06846	3.4595	2.33389	2.87337			1.02704	1.5002	1.53577
7					3.73613	2.38539	1.41188	2.35648		1.91391	2.35725	3.31937			2.23175	1.37748	3.25394	2.3789	2.68535			1.292	1.72325	1.36976
8					2.85384	1.37754		1.85067		3.01643	4.1618	3.77345		1.81375	4.95601	2.98287	5.26672	3.52837	3.81546			1.62807
9					2.53344	1.09373		1.77547		3.69136	4.55751	4.00827		2.26262	6.43573	3.00131	6.12814	3.63341	3.38538			2.50031
10					2.17031			1.6326		4.20602	4.50404	4.04328	1.10325	3.10255	6.67823	4.21773	6.07616	3.95181	4.00487			3.38572	1.04116
11					2.43549	1.14185		1.68956		3.03881	4.5004	3.12374		2.17841	6.06622	2.79567	5.05601	4.21389	3.20462			2.48502
12					2.53184	1.32701		1.92611		2.44932	3.95713	2.72094			4.20093	1.68493	3.88859	4.23229	3.5082			1.85757
13					3.27089	2.60805	1.9858	2.56996		1.389	2.56339	2.44764			1.64203		2.1952	1.99051	2.75436	1.05806
14				1.28599	1.97035	1.29346		1.66221	2.46935	10.547	12.4594	5.18892	5.71974	8.10613	13.3943	8.34228	8.68779	4.37679	5.31739	1.33484		8.72802
15					2.4984	2.38924	1.46879	2.042	1.15716	7.46292	9.68604	4.48578	1.52967	3.46104	8.5589	3.95899	6.40613	3.81672	4.43958	1.11514		4.33322
16					3.28434	3.1729	1.72612	2.13477		6.39141	7.81618	5.77019		2.40808	5.40551	3.19328	4.91524	3.68152	4.39487			4.46793
17	5.39019	11.1455	2.0799	18.7722	1.01618				14.8508	12.2148	10.5425	8.87871	28.1214	23.8984	9.70428	25.8373	5.23321	3.8122	3.08886			32.6081	4.80943
18	6.20591	4.45865	1.1269	9.36812	1.68693			1.06196	6.80173	9.35923	10.1399	8.46513	10.6981	14.2169	8.25269	18.985	6.53578	4.67047	4.57824			31.377	3.60256
19	132.895	28.7285	162.973	12.77					31.1461				3.6115									3.54953
20	133.723	55.3878	106.163	21.7891					31.6994				10.365	1.95317		2.61778						5.88395	1.56941
21	126.651	38.502	47.1975	72.7109					33.9527	1.83735	1.26063	2.33926	5.60723	3.52177		9.90248						29.4919	8.89961
22	3.2263	2.06443		7.06707	2.47156	1.23207		1.38862	4.40029	8.86755	7.84294	9.58674	3.86296	8.33912	6.35225	13.9084	5.95861	3.68388	6.52709			20.0917	3.69291	1.19762
23	2.70683	3.43448		16.5302	3.08528	1.69522		1.226	3.00146	5.9737	3.8604	14.4735	1.1125	3.51832	2.7097	13.6564	3.56233	2.3291	6.15973			21.1122	21.1416	4.17043
24	44.5639	24.2602	11.0448	79.5581					17.3231	4.24653	1.09129	10.8283	2.23088	3.48637		17.7133	1.31077		2.32196			35.4729	36.7299	2.29809
25				3.32583	4.30479	3.64968	1.41976	2.29841		3.08306	2.26908	7.41869		1.1702	1.4949	4.19267	2.30109	1.70572	5.47008	1.43028		5.93339	6.33875	2.44178
26	60.8218	47.2753	20.537	119.851					31.7823	1.59943		5.71121	2.25617	1.75377		13.4584						20.2249	32.809
27	8.68165	15.4933	4.01374	49.9191	1.32803				12.5815	7.21392	3.24194	17.0112	3.24528	6.04736	2.17734	25.4533	2.94017	1.11346	2.68541			28.3053	50.7449	3.01894
28	34.0723	75.9969	37.4307	74.8124					41.1491	2.49005		2.52813	5.82088	3.95898		11.4394						9.11435	15.3969
29	27.1767	59.6164	22.3128	117.411					38.9494	1.72266		4.90905	1.37116	1.44598		11.7074						10.8796	37.2562
30	10.2116	32.7012	6.64445	65.0481					20.9776	8.18329	1.61119	15.3218	3.1384	7.54736	1.12292	25.9804	1.90601					19.318	65.8764	1.035
31	1.93373	2.84053		10.9916	3.65659	2.63529		1.25491	3.78387	8.71415	4.44148	16.8556	1.39685	5.10476	3.83186	15.0144	4.6646	1.87344	5.1948			13.6853	25.218	3.11397
32	2.92586	7.6302	1.21519	18.0724	2.8636	1.47813			6.33775	10.3144	4.61074	18.3077	1.91085	7.30035	4.1256	21.6143	5.3079	1.52912	4.44323			18.1144	35.1646	2.78738
33	3.71233	13.4297	1.98697	24.8192	2.19742				10.0247	13.8443	3.83379	18.5343	3.08928	12.3181	4.49489	28.255	5.48133	1.42407	2.52688			15.604	46.5545	1.39458
34		2.16844		2.57501	3.23366	1.67088		1.55429	1.57417	7.58865	5.60359	7.99487	1.07684	6.1691	6.17141	10.0688	8.24385	1.95539	3.68415			4.91352	18.9381	2.30331
35		1.36982		2.50368	4.15386	2.4387		1.73111	1.42006	7.59538	6.69919	9.32212		4.36573	6.55418	8.66647	8.44788	2.42025	4.42068			4.76354	14.6955	1.75337
36				1.5841	4.49031	3.17452	1.15886	2.04342		4.76125	4.88279	7.38792		1.84427	4.55918	4.80941	6.33204	2.06686	4.15415			2.98266	12.2053	2.36035
37				1.27709	4.39954	3.34838	1.38583	2.03964		3.53216	4.3566	6.36021		1.28476	3.32256	3.30005	5.09839	2.506	3.3872			2.58852	8.44837	2.3933
38				1.09776	4.5406	3.88211	1.65339	2.31598		3.30135	4.10461	5.73417			2.7897	2.84467	4.23406	2.48493	3.22017	1.08992		1.98921	5.97316	2.23933
39					3.38391	2.56998	1.36343	2.11831		6.12994	7.19923	5.69278		2.32318	5.2019	3.45151	6.10485	2.87893	4.22098			2.22272	1.08224
40				1.41652	3.08786	1.82567	1.06267	1.83529	1.32624	8.65954	9.07357	6.85324	1.39421	4.90654	9.59872	7.04923	9.10964	3.25633	4.14761			3.46674	1.62737
41		2.20335		2.05083	2.6303	1.1382		1.5147	2.52999	10.4447	7.93759	6.81614	2.85178	11.3486	12.2278	12.3443	11.6839	2.74546	4.23394			3.8841	3.67324
42		1.14843		1.90604	2.91207	1.47368		1.44664	2.99747	15.8656	10.4378	9.94301	2.85912	13.2666	13.836	12.7973	11.2836	2.9333	3.62797			6.31126	3.76251
43		10.5082	1.51972	13.6328	1.78678				14.3484	22.0887	7.52114	13.0615	10.9207	26.8111	9.17154	29.4623	6.87998	2.16439	3.20211			17.2247	11.3283
44					2.83614	2.88141	1.66355	2.05431		1.47582	2.70122	2.7355			1.91432	2.32322	3.17431	1.92156	2.99317	1.13159		1.44204	4.95226	2.27502
45					1.74269	2.38201	1.8399	1.76513			1.23724	1.01804					1.21336	1.63073	1.89085	1.28489			1.99948	2.00675
46					1.04235	1.47325	1.60292	1.37796										1.32674	1.28647	1.31618				1.72006
47																					1.73875				1.21294
48					2.06388	2.31065	1.90226	1.86362			1.51241	1.3058					1.51605	1.68413	1.83188	1.25879			1.75107	2.07057
49						1.27348	1.68097	1.42948			1.06875						1.06158	2.0672	1.17165	1.17459	1.03721	1.18925	2.42393	2.96327
50				1.13108	3.3531	1.47573		1.82461		4.17427	4.80829	4.92261		3.14445	5.33576	5.36646	7.65188	2.94003	3.87685			1.98426	5.66423	1.84277
51	2.78729	27.0306	5.31495	27.1862					29.6952	18.7956	6.37762	10.2699	23.4118	26.7979	5.56249	31.0394	3.6158	1.23768	1.51312			18.2661	12.8128
52					3.0201	1.29805		1.60701	1.10413	8.17778	6.02711	6.10303	1.56935	5.45593	8.93652	7.13396	8.26145	3.2185	3.73126			8.88368	2.03859
53					3.24048	1.66177		1.50464		4.16075	3.8601	4.85621		2.4913	5.8143	3.12147	5.97367	3.18086	4.21191			3.72559	2.00494	1.28934
54					3.69573	1.86793	1.00361	1.67615		3.11099	3.30215	4.83228		1.45728	4.048	2.08191	4.57068	2.7816	3.27688			2.39915	2.42371	1.69637
55					4.34571	3.2063	1.43848	2.08767		1.90495	2.68433	4.07037			2.00669		3.07742	2.36248	2.40998			1.21416	2.46006	2.14038
56					3.44499	3.10206	1.65987	2.2096		5.24419	5.7474	5.55134		1.58206	4.3533	2.41105	4.97619	3.27631	4.06873	1.01898		2.1084
57				1.73301	2.63762	2.0196	1.18421	1.77952	1.953	10.1517	9.22814	7.10921	1.69438	5.2845	9.28003	6.74266	7.5748	3.92596	3.92873			6.82829	1.04491
58				2.07495	2.30534	1.42764		1.43646	3.63244	15.1621	10.1931	7.17248	4.38681	11.5002	11.2337	10.7005	8.6374	3.68373	4.13944			12.5437	1.94486
59		1.45733		2.21001	2.11573	1.35405		1.25903	5.2829	19.5996	11.7036	8.96055	6.34785	20.3201	18.3908	15.3341	12.1958	3.19885	3.14023			8.59609	1.91335
60		5.62751	1.28637	6.84852	1.2596				17.2443	28.2846	10.9666	9.33513	23.7247	38.1062	14.0261	23.932	7.81523	2.71922	2.31753			17.3351	2.84311
61		1.72958		1.4802	1.33462				7.65801	22.7794	13.8322	6.99956	10.5603	27.7305	24.4488	14.1385	13.0894	3.14909	2.82535			7.49992	1.33872
62				1.80746	1.96781	1.65031		1.66752	3.84653	13.924	12.2986	6.1568	4.56327	10.9698	14.4512	8.94922	9.89312	3.22462	4.02261			7.60818	1.10738
63		3.40138		1.32894					15.9268	21.9156	12.7037	3.94206	38.3989	45.1424	31.8265	14.1156	10.5521	2.91459	1.65699			6.53125
64		8.53317	1.60333	4.29186					26.5455	22.9018	9.76698	5.00892	59.7412	48.3746	17.5274	19.0445	6.25832	1.79265	1.40362			11.2002	1.05631
65		1.67805		1.10152	1.20198			1.14676	4.33494	13.6651	8.89491	5.49412	7.31913	22.277	20.4288	12.6161	12.4285	4.22243	3.90665			6.16378	1.6936
66		2.28697		1.67329	1.87089			1.26516	4.11569	14.1202	9.27713	6.50382	5.32863	18.665	17.8205	12.985	13.0396	3.09141	3.72355			4.73504	2.95577
67		17.9253	3.8236	9.8222					38.6047	18.2238	7.17863	4.13382	76.1484	39.4734	9.99063	19.0153	3.3424	1.58113				11.1209	2.18502
68				1.77068	2.30149	1.87889	1.02436	1.68651	3.09276	11.3544	11.6722	5.95142	3.37078	7.69904	12.3567	7.36025	8.09829	3.88684	4.22531			6.51094
69		1.41357		1.86975	1.48543	1.16524		1.43604	5.93494	15.3505	14.5441	5.87515	11.1494	16.4372	19.3643	13.8778	10.2877	4.38866	4.27736			12.6454
70	3.11542	7.23802	1.42533	15.7241	1.85989				9.43003	13.5525	9.73793	11.0104	10.682	16.1796	8.25065	24.6552	6.82858	2.77099	3.97075			26.2497	7.47059
71					1.15283	1.77416	1.69496	1.35828										1.56148	1.28678	1.05092				1.7931
72						1.12205	1.36331	1.11649										1.26741	1.00333	1.09194	1.00191			1.54452	1.02442
73																					1.3475				1.2243
74						1.12987	1.51419	1.28015												1.30151				1.38697	1.01376
75						1.32475	1.43208	1.13706										1.25338	1.27156	1.23499	1.35495			1.43844	1.01818
76					2.60033	3.18905	2.13642	1.90762			1.52006	2.01136					1.39389	1.52772	1.68299	1.32492			2.22924	1.59231
77					2.70666	4.01877	2.00551	1.96782		1.73966	2.3	3.01751			1.15648	1.09302	1.62876	1.93721	2.19005				2.35416	2.14323
78						1.27496	1.57373	1.24793										1.24604	1.19013	1.13032				1.67098	1.00321
79						1.30355	1.40413	1.09036												1.01491	1.05157			1.42693	1.0278
80					1.14554	1.66702	1.72541	1.43263										1.23497		1.50894	1.0211			1.64077
81							1.39631	1.18263												1.53693	1.11613			1.29642	1.02968
82					3.86483	3.49991	2.08423	2.80112		1.05866	1.91088	2.475			1.00426		1.56437	1.66626	1.82891	1.24922				1.01814
83					1.81227	2.52109	1.49098	1.56629		3.06567	5.3931	2.11712		1.06432	3.78462	1.14896	2.84056	4.48592	3.42168			2.44582
84					2.88745	2.72511	1.6606	1.9057		3.71977	4.50423	3.93603			3.06991	1.41943	3.40041	2.68378	3.06545			2.22734
85	14.8044	68.8315	32.7231	17.4298					53.3219	4.83118	1.25896	1.01612	58.1951	10.6465	2.09807	6.8134						4.88812	1.76802

## Sheet: LCL External annot enrichment
state	CpG	DHS	Prom	GWAS
1	1.4462	7.30044	1.65816	2.31066
2			1.0182
3		7.80323	1.13755	2.16107
4			1.02336
5		2.86546	1.25907
6			1.1516
7			1.26663	1.48714
8			1.13746	1.9223
9		4.74684	1.03659
10		3.19851
11
12
13		1.30715		1.70661
14		5.56566	1.10971	2.34878
15		9.59443	1.10388
16			1.12366	2.00713
17	2.38332	22.4292	2.07536	3.04246
18	2.06738	9.2227	1.68156
19	59.1919	9.44235	12.1834	2.80747
20	57.8541	12.4853	10.8395	3.49825
21	33.6068	22.611	9.61405
22	1.34277	10.3085	1.7908	2.4859
23	4.11807	5.36816	3.25364
24	17.8165	10.0746	7.11653
25	1.48165	2.81914	1.76159
26	30.9711	14.7172	9.70279
27	14.7412	8.02975	5.84986
28	30.3239	12.3674	9.54676	2.78129
29	35.6591	10.0622	10.6232
30	27.8678	7.67705	7.86957
31	5.89845	7.48914	3.34655
32	10.6028	9.54744	4.26567	2.01457
33	15.9912	7.26992	5.1457
34	6.95055	7.17071	2.32804	2.13064
35	4.36693	6.20994	2.17724	2.08584
36	4.17833	3.57154	2.06752	2.15809
37	3.01994	3.41439	1.85652	2.44744
38	2.29902	2.90912	1.8227	2.57342
39		6.04202	1.3809	2.54981
40		9.33391	1.44802	2.57552
41	1.09584	7.54154	1.53065	3.81915
42		8.91072	1.55213	2.16444
43	3.56602	12.9783	2.65344	3.42314
44	2.13955	2.99453	1.55214
45	1.30895		1.221	1.35569
46			1.02299
47
48	1.06194		1.25233	1.38969
49	2.78605		1.35149
50	1.47496	5.49958	1.45104	1.82356
51	6.36213	20.7802	3.76526	3.91496
52		4.33569	1.15366	3.43072
53			1.16989	2.85459
54		2.19711	1.2539	2.4687
55		1.38406	1.3952	2.37809
56		2.55707	1.20263	2.26614
57		5.58103	1.26541	2.90945
58		8.49036	1.26465
59		9.91896	1.40739	3.13945
60		16.4935	1.65609	4.10965
61		9.459	1.23362	3.18912
62		12.7572	1.24013	3.46094
63		8.86165	1.24286	5.34665
64		11.4359	1.42629	4.12073
65		7.23038	1.18077	2.61541
66		11.768	1.50603	2.48313
67		14.8555	1.87293	4.49294
68		11.2952	1.17148	2.43103
69		12.5877	1.24801
70	2.89003	19.2863	2.25361
71			1.01463
72
73
74
75
76			1.2204	1.74179
77	1.08057		1.31391	1.82145
78			1.03743
79
80
81
82			1.11192	1.54727
83		2.87701		1.77062
84		2.40443		2.55167
85	15.0125	10.5116	5.75898	4.08438

## Sheet: LCL TF Motif Enrichments
Global Pattern	TF	log2FE	Fisher-Exact p-value
E10	HNF1A	1.13793	2.17697e-28
E10	ZBTB14	1.23346	0.00468322
E10	HDAC2	1.46831	0.00175106
E10	HNF1B	1.18245	8.87023e-27
E10	HNF1B	1.08865	6.58264e-25
E13	CTCF	1.09666	4.94038e-76
E13	CTCF	1.38299	4.17009e-61
E14	TP63	1.28179	2.86026e-12
E14	TP73	1.64108	3.46653e-20
E14	TP53	1.66491	2.79805e-17
E14	TP53	1.59926	7.43605e-21
E15	TP53	1.16603	1.35598e-13
E16	CTCF	1.48095	2.32529e-26
E30	RFX3	1.04518	9.18929e-14
E30	XBP1	1.91073	2.14249e-13
E30	RFX2	1.18058	8.15027e-16
E30	RFX2	1.13273	8.85783e-15
E30	JDP2	1.04193	2.74872e-07
E30	CREB3	1.11112	3.81955e-08
E30	ATF3	1.08032	2.8262e-05
E30	ATF3	1.6938	7.82922e-11
E30	ATF3	1.40189	6.26834e-10
E30	RFX5	1.11039	8.96974e-14
E30	CREB5	1.00155	4.52784e-06
E17	IRF4	1.88961	2.29531e-35
E17	IRF	1.01672	1.00528e-17
E17	IRF	1.14887	2.33231e-17
E17	IRF	1.26787	8.95213e-38
E17	IRF	1.3401	5.88498e-12
E17	IRF	1.13125	9.28177e-28
E17	IRF	1.82544	2.02374e-53
E17	TCF12	1.07463	6.97862e-05
E17	CTCF	1.16586	3.37533e-12
E17	CTCF	1.91085	1.80984e-16
E17	RAD21	1.39137	8.65795e-17
E17	RXRA	1.16625	2.60432e-11
E17	IRF	1.96463	7.19229e-43
E17	IRF	1.79539	1.35836e-50
E17	BCL	1.18227	4.22447e-42
E17	ETV6	1.07665	6.53424e-06
E17	IRF	1.19742	1.22584e-32
E17	IRF	1.30267	3.21353e-34
E17	IRF	1.15979	6.95372e-36
E17	SPI1	1.18784	5.15182e-18
E18	IRF4	1.53773	6.57963e-18
E18	IRF	1.24017	5.6907e-24
E18	IRF	1.02547	8.16584e-13
E18	IRF	1.14047	1.12774e-24
E18	IRF	1.03074	5.50842e-06
E18	IRF	1.40234	2.61846e-25
E18	CTCF	1.63518	1.23519e-18
E18	CTCF	2.21878	3.08444e-22
E18	RAD21	1.51321	2.38811e-17
E18	E2F2	2.37029	0.00249655
E18	RXRA	1.11607	1.41304e-08
E18	IRF	1.49355	5.92741e-20
E18	IRF	1.73918	4.8536e-37
E18	CTCF	1.24636	1.42978e-12
E18	ZBTB7A	1.00925	0.000162947
E18	SMC3	1.30819	2.07179e-12
E31	CTCF	1.29776	1.38654e-29
E31	CTCF	1.75617	3.35344e-30
E31	RAD21	1.15859	1.13371e-24
E31	RXRA	1.04396	5.6263e-21
E31	IRF	1.19331	2.4697e-21
E31	CTCF	1.09758	6.40754e-20
E31	SMC3	1.10747	2.03818e-21
E19	IRF4	1.04415	1.15656e-31
E19	ETV5	1.39147	3.49172e-60
E19	SP4	1.12893	7.17954e-161
E19	NFY	2.06252	5.35614e-168
E19	AP1	1.89823	2.83816e-86
E19	AP1	1.25183	7.29339e-57
E19	YY2	1.11985	1.52043e-38
E19	NRF1	1.41945	2.79755e-277
E19	ELK3	1.97273	8.91005e-110
E19	ELK3	1.87586	1.12898e-103
E19	E2F	2.09799	1.80134e-90
E19	E2F	1.44946	6.40274e-298
E19	E2F	1.68789	4.88604e-80
E19	BHLHE41	1.21766	1.03223e-32
E19	ELF4	1.85312	3.79945e-118
E19	ATF7	1.91084	8.56001e-43
E19	ZBTB33	2.31022	1.10833e-56
E19	EP300	2.39173	1.21516e-199
E19	SIN3A	1.21678	7.67528e-44
E19	IRF	1.01709	6.51795e-58
E19	IRF	1.22369	7.48909e-59
E19	ARNT	1.24384	6.34679e-30
E19	NFY	1.97272	7.64598e-154
E19	MYC	1.36079	1.71295e-20
E19	NFY	1.2412	8.51705e-43
E19	ZNF143	1.48912	1.54853e-67
E19	ZNF143	1.92777	6.79822e-86
E19	NFY	1.92936	4.31316e-147
E19	SMARC	1.75265	1.13141e-76
E19	MYC	1.15649	4.27078e-31
E19	ETV1	1.68344	6.96831e-80
E19	XBP1	2.04057	1.63733e-70
E19	SIX5	1.89961	9.08309e-86
E19	SIX5	1.61041	1.60479e-75
E19	ETV4	2.05347	9.95009e-102
E19	ERG	1.76511	1.44702e-91
E19	ERG	1.52086	1.41499e-75
E19	RFX2	1.04426	3.69365e-31
E19	FLI1	1.60571	2.05416e-76
E19	FLI1	1.51613	7.79579e-71
E19	EHF	1.62434	8.45241e-74
E19	EHF	1.73949	5.06092e-83
E19	YY1	1.21161	2.52208e-58
E19	ELF1	1.93222	1.89732e-120
E19	ELF1	1.6806	1.50064e-67
E19	ETV7	1.4913	3.70489e-85
E19	JDP2	1.97734	2.55661e-80
E19	JDP2	1.76601	5.48665e-69
E19	JDP2	1.56456	3.29399e-56
E19	JDP2	2.00862	2.99695e-86
E19	NR3C1	2.16785	5.93328e-73
E19	ELF3	1.60407	1.55911e-76
E19	NR3C1	1.59009	8.85867e-86
E19	ELF3	1.58968	9.42354e-78
E19	IRF	1.15131	4.45994e-42
E19	IRF	1.24685	7.38824e-63
E19	SP1	2.00028	4.45906e-179
E19	SREBP	1.42186	2.9847e-36
E19	SREBP	1.45655	7.30178e-37
E19	ARNTL	1.08296	1.43306e-30
E19	HEY1	1.89039	1.95943e-89
E19	TFE3	1.72865	1.16071e-59
E19	TFEC	1.45645	3.0086e-41
E19	BATF	1.43573	3.27458e-43
E19	RFX5	1.50054	3.85607e-78
E19	CREB3	1.76142	5.15625e-72
E19	FEV	1.72952	1.2596e-86
E19	ATF3	1.16041	1.88957e-27
E19	ATF3	1.61016	1.70397e-39
E19	ETV3	2.24762	5.22087e-128
E19	ERF	1.88218	1.72811e-100
E19	NFE2	1.62844	7.66382e-63
E19	BCL	1.53187	2.96883e-131
E19	NRF1	1.70189	2.46127e-210
E19	NRF1	2.35265	0
E19	ETS	1.34412	1.00752e-61
E19	ETS	1.36174	6.96907e-55
E19	ETS	1.81272	1.40045e-193
E19	ETV6	1.29312	1.80251e-90
E19	ETV6	1.89335	5.94191e-150
E19	IRF	1.75863	8.89616e-87
E19	ATF2	1.06691	2.73431e-13
E19	ATF3	1.37146	1.25615e-41
E19	ELF1	1.92841	1.06279e-144
E19	CHD2	1.82216	7.182e-29
E19	ETS	1.56218	3.8594e-80
E19	ETS	1.73243	3.55436e-148
E19	ETS	1.56456	3.37217e-32
E19	TATA	1.44215	1.14661e-67
E19	TATA	1.48022	3.35084e-65
E19	ETS	1.01025	1.71237e-16
E19	TATA	1.17722	3.05224e-48
E19	BHLHE40	1.41787	1.89434e-40
E19	BHLHE40	1.10733	3.66034e-16
E19	ELK4	1.62974	2.42708e-56
E19	ELK4	1.87964	5.26932e-97
E19	NR2C2	1.033	5.14279e-37
E19	ELF5	1.57396	4.5515e-85
E19	ELF5	1.73435	6.36309e-101
E19	ELF5	1.51436	8.82055e-80
E19	MYC	1.10575	1.30768e-21
E19	MYC	1.40687	1.59457e-45
E19	ATF3	1.60494	8.57911e-50
E19	ATF3	1.67246	9.73279e-52
E19	ATF3	1.80663	1.14465e-56
E19	ATF3	1.98832	8.10941e-69
E19	ATF3	1.95226	4.02941e-77
E19	SP2	1.52368	1.08126e-84
E19	ETS	1.84515	2.40853e-83
E19	ETS	1.97813	1.57615e-125
E19	ETS	1.89308	2.5405e-107
E19	ETS	1.72563	5.86185e-79
E19	ETS	1.31701	1.0081e-42
E19	ETS	2.36566	2.92733e-178
E19	TFEB	1.31405	6.15481e-40
E19	PBX3	1.36011	1.09013e-68
E19	YY1	1.40542	3.39085e-80
E19	STAT	1.58085	5.68842e-41
E19	STAT	1.6129	1.05368e-54
E19	CREB5	2.19727	1.4548e-77
E19	EGR1	1.33557	7.11638e-115
E19	EGR1	1.08564	3.47372e-222
E19	EGR1	1.31405	6.43741e-100
E19	BRCA1	1.90493	3.07091e-61
E19	MLX	1.18192	5.38495e-19
E32	CTCF	1.47668	3.05432e-23
E32	IRF	1.01483	3.42225e-14
E33	CTCF	1.03645	1.48453e-14
E34	SPI1	1.06922	6.61186e-38
E50	HNF1A	1.56279	5.0227e-83
E50	HNF1A	2.01515	7.94936e-184
E50	HNF1	1.56805	6.78989e-88
E50	HNF1	1.39195	4.34654e-84
E50	HNF1	1.256	4.49618e-80
E50	HNF1B	2.02741	3.1075e-162
E50	HNF1B	1.95123	8.22016e-164
E51	IRF4	1.01329	2.98022e-11
E51	IRF	1.1404	6.04954e-22
E51	IRF	1.10519	7.95491e-15
E51	IRF	1.04317	1.25266e-17
E70	IRF4	1.42907	7.03719e-20
E70	IRF	1.34432	2.15865e-13
E70	IRF	1.32559	9.73076e-29
E70	CTCF	1.05437	4.47365e-07
E70	IRF	1.41079	2.40327e-21
E70	IRF	1.38507	2.23976e-28
E70	IRF	1.01505	1.03501e-21
E20	IRF4	1.66531	1.10388e-56
E20	ETV5	1.36793	1.72782e-39
E20	SP4	1.32745	5.57034e-170
E20	CEBPB	1.10984	4.63052e-27
E20	NFY	2.09663	2.29344e-113
E20	RFX3	1.03541	1.34123e-26
E20	AP1	2.45156	7.77125e-116
E20	AP1	1.35284	9.94613e-46
E20	NRF1	1.51861	8.82856e-241
E20	ELK3	2.01208	1.92311e-75
E20	ELK3	1.94501	5.33289e-73
E20	SIRT6	1.43199	3.62535e-42
E20	E2F	2.84457	6.99979e-125
E20	E2F	1.4378	1.9351e-224
E20	E2F	1.71531	1.78024e-58
E20	BHLHE41	1.03625	1.5763e-22
E20	BHLHE41	1.69163	1.04784e-46
E20	ELF4	1.96277	2.18017e-91
E20	ATF7	2.45389	3.85767e-54
E20	ZBTB33	2.81004	1.14033e-58
E20	EP300	2.40115	9.56342e-131
E20	SIN3A	1.50157	9.59163e-51
E20	IRF	1.1375	1.93041e-48
E20	IRF	1.1667	7.25775e-35
E20	IRF	1.01511	3.33579e-53
E20	IRF	1.03925	1.67009e-17
E20	IRF	1.23436	4.74942e-63
E20	IRF	1.68849	1.96676e-86
E20	ARNT	1.90393	4.02326e-55
E20	NFY	1.37981	6.83296e-31
E20	NFY	1.17205	1.82867e-25
E20	NFY	1.8963	3.52279e-105
E20	MYC	1.91512	9.81176e-27
E20	NFY	1.50501	2.04789e-44
E20	ZNF143	1.55223	4.04612e-51
E20	ZNF143	1.78321	2.94003e-53
E20	NFY	2.13125	3.89819e-120
E20	SMARC	1.80714	4.0747e-58
E20	MYC	1.74573	6.66142e-55
E20	ETV1	1.75495	5.52579e-57
E20	XBP1	2.45906	2.30132e-80
E20	SIX5	1.97365	1.35035e-65
E20	SIX5	1.65741	5.16728e-55
E20	ETV4	2.07554	2.23687e-69
E20	ERG	1.81809	5.11269e-65
E20	ERG	1.60367	5.06486e-56
E20	RFX2	1.12774	8.22694e-28
E20	FLI1	1.63788	5.41879e-54
E20	FLI1	1.56509	4.33252e-51
E20	EHF	1.59578	2.52535e-47
E20	EHF	1.8057	1.24721e-61
E20	YY1	1.17317	4.80295e-38
E20	ELF1	2.12714	9.14547e-99
E20	ELF1	1.68354	2.60651e-44
E20	ETV7	1.74895	9.35954e-84
E20	JDP2	2.48983	1.38005e-92
E20	JDP2	2.20052	2.63149e-82
E20	JDP2	1.99607	1.66099e-71
E20	JDP2	2.41693	6.39392e-96
E20	NR3C1	2.45485	1.10389e-67
E20	ELF3	1.63806	2.65878e-54
E20	NR3C1	1.30923	2.15873e-39
E20	ELF3	1.60216	2.54169e-54
E20	IRF	1.82824	4.94169e-78
E20	IRF	1.64112	1.33365e-87
E20	SP1	2.07247	2.45662e-129
E20	SREBP	1.47646	3.08986e-33
E20	SREBP	1.72651	4.37043e-43
E20	SREBP	1.86054	1.95245e-45
E20	ARNTL	1.54306	1.4664e-46
E20	HEY1	2.19427	1.02117e-97
E20	TFE3	2.23061	2.52901e-75
E20	TFEC	2.06592	1.19927e-61
E20	BATF	1.40946	1.39007e-29
E20	RFX5	1.5668	3.23033e-63
E20	CREB3	2.37321	5.57721e-100
E20	ATF3	1.22333	3.71641e-21
E20	ATF3	1.14229	5.02872e-21
E20	FEV	1.77814	4.65928e-61
E20	ATF3	1.48997	2.91226e-34
E20	ATF3	2.35346	3.02379e-63
E20	ATF3	1.03164	1.07001e-25
E20	ETV3	2.22376	1.37521e-84
E20	ERF	1.90975	1.82465e-70
E20	NFE2	1.91278	4.40459e-72
E20	BCL	1.56411	2.71396e-99
E20	NRF1	1.77082	4.33721e-165
E20	NRF1	2.42705	0
E20	ETS	1.178	1.17762e-32
E20	ETS	1.56528	1.06538e-53
E20	ETS	1.80038	1.93191e-130
E20	NFKB	1.00185	2.84921e-27
E20	ETV6	1.2016	3.27241e-52
E20	ETV6	1.95924	5.11601e-107
E20	IRF	1.9265	1.7937e-72
E20	ATF2	1.99702	8.92721e-26
E20	IRF	1.13518	5.01066e-59
E20	IRF	1.3045	6.52474e-69
E20	ATF3	1.90753	4.13312e-61
E20	IRF	1.30476	8.01402e-88
E20	ELF1	1.86321	2.34361e-90
E20	CHD2	2.47325	1.24738e-30
E20	ETS	1.58703	1.97334e-56
E20	ETS	1.71382	1.18802e-93
E20	ETS	1.56645	1.50645e-24
E20	TATA	1.18902	3.99568e-30
E20	TATA	1.86117	8.91224e-83
E20	TATA	1.00871	1.75797e-22
E20	BHLHE40	1.91168	2.28464e-61
E20	BHLHE40	1.87073	3.69438e-30
E20	BHLHE40	1.33144	2.21008e-32
E20	ELK4	1.62381	6.07323e-39
E20	ELK4	1.85258	3.99893e-65
E20	NR2C2	1.00643	3.37672e-25
E20	ELF5	1.51311	9.47509e-57
E20	ELF5	1.69445	1.0308e-64
E20	ELF5	1.51591	5.38365e-54
E20	MYC	1.04473	1.61097e-14
E20	MYC	1.51594	3.09871e-40
E20	ATF3	1.08096	9.98218e-20
E20	ATF3	1.97228	7.13078e-52
E20	ATF3	2.11133	3.88314e-55
E20	ATF3	2.18991	4.38425e-65
E20	ATF3	2.48557	8.21511e-90
E20	ATF3	2.71479	1.29925e-110
E20	SP2	1.50827	2.48474e-56
E20	ETS	1.57986	1.28465e-39
E20	ETS	2.03735	9.88689e-86
E20	ETS	1.97575	4.19537e-77
E20	ETS	1.78484	8.79977e-57
E20	ETS	1.50585	6.4347e-38
E20	ETS	2.44007	1.13513e-122
E20	TFEB	1.77573	2.44549e-56
E20	PBX3	1.54987	2.65707e-62
E20	YY1	1.17065	3.52803e-39
E20	STAT	1.96619	3.26903e-46
E20	SETDB1	1.00126	1.36214e-55
E20	STAT	1.58489	6.05994e-39
E20	SETDB1	1.04733	5.33317e-158
E20	RFX5	1.09717	1.33202e-26
E20	RFX5	1.07188	2.44906e-27
E20	ETV2	1.0497	1.7282e-22
E20	SPI1	1.05615	2.00976e-37
E20	CREB5	2.73616	7.17121e-92
E20	EGR1	1.3667	5.26532e-90
E20	EGR1	1.18443	1.42986e-200
E20	EGR1	1.33974	3.91409e-72
E20	BRCA1	2.24333	5.80636e-63
E20	MLX	1.53545	6.72652e-24
E21	SREBP	1.11726	1.35649e-14
E21	SP4	1.03382	1.92954e-46
E21	SP4	2.25307	3.28258e-148
E21	CEBPB	1.77043	1.2532e-31
E21	NFY	2.84861	3.22317e-111
E21	RFX3	1.30293	5.67014e-18
E21	RFX3	1.32038	3.03577e-17
E21	KLF16	1.25519	1.30363e-63
E21	AP1	1.77807	2.04198e-23
E21	AP1	2.12962	1.4871e-57
E21	NRF1	2.10735	6.094e-111
E21	ELK3	1.51976	6.15056e-13
E21	ELK3	1.26267	2.15493e-10
E21	SIRT6	1.60168	1.33265e-19
E21	E2F	2.18929	8.17906e-29
E21	E2F	1.67788	1.87325e-78
E21	E2F	2.73507	6.81983e-65
E21	BHLHE41	1.21316	1.00758e-10
E21	BHLHE41	1.97593	2.17357e-22
E21	ELF4	1.31343	2.39677e-12
E21	ATF7	1.60693	5.60028e-10
E21	ZBTB33	1.94043	1.32802e-10
E21	EP300	1.86767	7.31448e-22
E21	SIN3A	1.90627	7.54192e-25
E21	IRF	1.04943	5.86027e-19
E21	IRF	1.03841	1.77645e-15
E21	ARNT	1.51493	1.10142e-12
E21	NFY	1.22876	9.24156e-14
E21	NFY	1.22148	4.23457e-17
E21	NFY	2.98224	1.29243e-125
E21	NFY	1.43202	2.34337e-22
E21	MYC	2.37302	4.3533e-13
E21	NFY	2.12258	4.16518e-42
E21	ZNF143	1.77389	1.28902e-27
E21	ZNF143	1.88658	3.51564e-27
E21	NFY	3.03994	2.62601e-121
E21	SMARC	1.58503	1.7506e-22
E21	MYC	1.56535	8.20259e-19
E21	ETV1	1.21999	2.00143e-09
E21	XBP1	2.22576	3.42795e-21
E21	SIX5	1.7665	1.86298e-26
E21	SIX5	1.62	2.09921e-24
E21	KLF12	1.61757	2.53334e-35
E21	ETV4	1.49828	7.66766e-12
E21	ERG	1.42725	6.40966e-12
E21	ERG	1.32377	7.01875e-11
E21	RFX2	1.43569	2.11731e-19
E21	RFX2	1.6431	4.41755e-25
E21	SP1	1.06384	2.38491e-49
E21	SP1	1.2652	6.44109e-131
E21	SP1	1.37559	3.30333e-96
E21	SP1	1.15493	1.36604e-114
E21	SP1	1.17414	6.1349e-53
E21	SP1	1.69621	7.85702e-112
E21	FLI1	1.13795	1.1252e-08
E21	SP1	1.17599	2.64712e-56
E21	EHF	1.3255	1.8057e-11
E21	CTCF	1.17292	2.38305e-24
E21	CTCF	1.6232	1.10763e-29
E21	ELF1	1.88075	4.55836e-21
E21	ELF1	1.12363	1.4017e-07
E21	JDP2	1.7682	4.65299e-18
E21	JDP2	1.46992	6.40876e-14
E21	JDP2	1.31408	4.28687e-12
E21	RAD21	1.01367	1.59481e-16
E21	JDP2	1.4763	4.21779e-15
E21	NR3C1	1.83321	7.30147e-11
E21	ELF3	1.36191	5.5694e-13
E21	ELF3	1.07382	3.51303e-09
E21	IRF	1.27324	4.88952e-16
E21	IRF	1.24043	2.99878e-21
E21	CTCF	1.09992	2.02654e-14
E21	SP1	3.14817	7.40932e-151
E21	SREBP	1.59958	6.33922e-17
E21	SREBP	2.07983	4.9651e-24
E21	SREBP	2.12295	4.46775e-24
E21	ARNTL	1.59526	4.34422e-19
E21	HEY1	1.86202	5.11874e-25
E21	TFE3	2.36097	9.30961e-30
E21	TFEC	1.86875	9.27815e-23
E21	RFX5	2.36453	2.00795e-71
E21	CREB3	2.33529	2.95062e-30
E21	FEV	1.51082	1.53007e-12
E21	ATF3	1.57185	7.49081e-13
E21	ATF3	2.09114	8.69416e-18
E21	ETV3	1.80448	2.84455e-16
E21	NFE2	1.9492	6.58554e-29
E21	BCL	1.39569	6.71173e-20
E21	NRF1	2.02673	4.62292e-57
E21	NRF1	2.92009	9.71364e-154
E21	MXI1	1.34915	5.03936e-21
E21	KLF14	1.906	5.89876e-82
E21	ETS	1.01512	1.8316e-08
E21	ETS	1.07066	7.95471e-09
E21	ETS	1.82147	1.73565e-32
E21	ETV6	1.02225	3.4259e-11
E21	ETV6	1.55091	9.00961e-20
E21	IRF	2.34336	8.81978e-55
E21	ATF2	1.20064	1.6547e-05
E21	ATF3	1.85885	2.57743e-24
E21	ATF3	1.46892	1.19225e-33
E21	ELF1	1.5651	6.90693e-18
E21	CHD2	1.0823	0.000538399
E21	ETS	1.21598	4.88649e-17
E21	ETS	1.47103	9.07491e-20
E21	ETS	1.04522	8.96095e-05
E21	TATA	1.21545	3.81449e-14
E21	TATA	1.35171	8.26283e-24
E21	KLF4	1.56971	4.28585e-96
E21	BHLHE40	2.24949	8.83464e-28
E21	BHLHE40	1.32917	1.70647e-08
E21	BHLHE40	1.61204	2.21289e-16
E21	ELK4	1.17937	1.30252e-07
E21	ELK4	1.40019	3.80713e-11
E21	SP8	1.21967	1.3566e-44
E21	ELF5	1.15512	3.05396e-10
E21	KLF7	1.7246	1.38188e-109
E21	MYC	1.50226	1.2493e-13
E21	ATF3	1.95451	3.16134e-19
E21	ATF3	1.57252	6.40633e-13
E21	ATF3	1.61599	9.66756e-14
E21	ATF3	2.43742	4.42452e-27
E21	ATF3	1.97022	2.2594e-22
E21	SP2	2.48806	3.27638e-77
E21	SP2	1.78889	2.11524e-28
E21	SP2	1.2905	5.44561e-17
E21	ETS	1.04612	3.00118e-07
E21	ETS	1.86943	1.45943e-18
E21	ETS	1.45998	1.36205e-12
E21	ETS	1.13494	4.93498e-08
E21	ETS	1.47407	1.76652e-11
E21	ETS	1.13237	1.63257e-07
E21	ETS	1.85274	2.68981e-20
E21	TFEB	1.86866	1.79938e-23
E21	PBX3	2.37287	2.7669e-73
E21	STAT	1.17939	1.61736e-06
E21	SETDB1	1.3325	1.80839e-30
E21	SETDB1	1.47359	3.91787e-73
E21	RFX5	1.30267	1.50645e-16
E21	RFX5	1.32082	1.30098e-17
E21	RFX5	1.22929	8.65578e-16
E21	KLF13	1.60401	1.21489e-21
E21	CREB5	1.51019	5.28858e-13
E21	EGR1	1.62285	1.88686e-90
E21	EGR1	1.874	1.47389e-45
E21	BRCA1	1.19972	7.02305e-07
E21	MLX	1.71896	6.72057e-12
E22	IRF4	1.50909	4.06216e-27
E22	IRF	1.03389	3.44742e-10
E22	IRF	1.36553	6.75425e-37
E22	CTCF	1.84306	7.64865e-43
E22	CTCF	2.39377	1.31279e-45
E22	RAD21	1.68699	2.12731e-37
E22	RXRA	1.57939	2.50349e-26
E22	IRF	1.50421	1.91184e-30
E22	IRF	1.20087	1.26535e-30
E22	CTCF	1.63795	9.82399e-37
E22	SMC3	1.65343	2.10952e-31
E23	IRF4	1.09089	2.38e-21
E23	IRF	1.13594	1.27351e-38
E23	CTCF	2.02064	6.74352e-91
E23	CTCF	2.69969	6.90789e-102
E23	RAD21	1.94382	9.0893e-86
E23	RXRA	1.55795	4.46402e-48
E23	IRF	1.36629	1.34968e-38
E23	IRF	1.01677	7.06638e-32
E23	CTCF	1.94188	2.7664e-83
E23	REL	1.03458	1.24839e-15
E23	REL	1.03545	1.21681e-15
E23	NFKB	1.08789	2.23238e-20
E23	NFKB	1.11755	1.80191e-21
E23	SMC3	1.76612	1.6492e-62
E24	SP4	1.61448	3.4433e-44
E24	NFY	1.63289	3.22837e-27
E24	AP1	1.01315	5.20575e-11
E24	NRF1	1.16359	9.21711e-19
E24	E2F	1.14444	1.23507e-06
E24	E2F	1.05771	2.16043e-15
E24	E2F	1.35269	7.94605e-13
E24	IRF	1.06759	9.87417e-17
E24	NFY	1.75576	2.85649e-27
E24	NFY	1.84335	7.73858e-29
E24	SP1	1.09288	1.46998e-32
E24	SP1	1.20258	1.18814e-32
E24	CTCF	1.62275	1.00256e-37
E24	CTCF	1.74234	2.42862e-25
E24	RAD21	1.54568	6.74757e-34
E24	CTCF	1.53457	3.53403e-26
E24	SP1	1.81995	1.20486e-33
E24	RFX5	1.03729	5.83583e-11
E24	CREB3	1.08525	8.14883e-06
E24	ATF3	1.06576	0.000317165
E24	NRF1	1.00214	1.21051e-08
E24	NRF1	1.7144	1.61265e-24
E24	KLF14	1.39382	9.91734e-26
E24	IRF	1.00605	2.35129e-09
E24	KLF7	1.18053	8.13732e-30
E24	ATF3	1.01546	8.11563e-05
E24	SP2	1.41247	1.75847e-20
E24	SMC3	1.26425	4.27415e-21
E24	PBX3	1.41955	3.35894e-19
E24	SETDB1	1.04599	1.23908e-15
E24	EGR1	1.25689	4.06946e-17
E25	CTCF	2.18543	3.56176e-254
E25	CTCF	2.68896	8.09592e-237
E25	RAD21	2.0609	4.49415e-240
E25	RXRA	1.74346	6.1031e-124
E25	IRF	1.01984	1.05374e-55
E25	CTCF	1.82169	2.8153e-199
E25	CTCF	1.24103	3.47502e-25
E25	SMC3	2.05156	7.78156e-187
E26	SREBP	1.26036	2.36361e-17
E26	SP4	1.56103	1.83094e-57
E26	CEBPB	1.03766	1.95224e-10
E26	NFY	1.91108	4.81083e-37
E26	RFX3	1.7277	1.56635e-30
E26	RFX3	1.61251	1.14595e-26
E26	AP1	1.2804	8.79781e-17
E26	E2F	1.29594	1.10386e-08
E26	E2F	1.59744	1.52416e-18
E26	ZBTB33	1.47835	1.65481e-05
E26	NFY	1.93089	2.12437e-36
E26	NFY	2.03759	1.18446e-36
E26	XBP1	1.1918	3.50241e-06
E26	RFX2	1.54405	3.35779e-26
E26	RFX2	1.8419	3.09759e-32
E26	SP1	1.11177	9.85883e-44
E26	CTCF	1.07536	1.94865e-12
E26	JDP2	1.01478	1.64332e-06
E26	SP1	2.05901	7.23898e-42
E26	RFX5	1.52958	2.93513e-21
E26	NRF1	1.45833	2.57157e-23
E26	MXI1	1.36724	1.39937e-22
E26	KLF14	1.30846	2.56099e-31
E26	IRF	1.36748	1.61097e-14
E26	KLF7	1.11896	9.60356e-39
E26	ATF3	1.12741	9.50199e-07
E26	SP2	1.50223	1.01717e-21
E26	PBX3	1.33805	4.74958e-18
E26	RFX5	1.74281	1.5335e-30
E26	RFX5	1.47751	6.25409e-24
E26	RFX5	1.53653	2.48245e-25
E26	CREB5	1.08953	1.82837e-06
E27	ARNT	1.14995	2.39011e-05
E27	CTCF	1.35747	2.74395e-14
E41	ERF	1.20986	5.94403e-12
E41	ETS	1.06475	2.72464e-16
E41	ETV6	1.01878	6.55009e-11
E41	ELK4	1.16976	2.48301e-06
E28	SP4	1.18373	2.48474e-64
E28	AP1	1.3445	7.82011e-21
E28	E2F	1.85575	1.23676e-30
E28	ATF7	1.39753	2.57875e-10
E28	NFY	1.21432	1.07243e-20
E28	XBP1	1.71361	1.16835e-20
E28	RFX2	1.00355	4.9575e-16
E28	RFX2	1.08258	7.96166e-19
E28	JDP2	1.47822	6.03646e-19
E28	JDP2	1.07632	1.42958e-12
E28	JDP2	1.23421	6.40894e-15
E28	JDP2	1.33888	1.11319e-17
E28	SP1	1.02522	9.48943e-17
E28	HEY1	1.57282	8.12342e-31
E28	TFE3	1.33495	1.16274e-14
E28	CREB3	1.51631	3.27257e-20
E28	ATF3	1.47212	2.5967e-14
E28	NRF1	1.36268	8.63319e-38
E28	KLF14	1.10436	8.63417e-42
E28	ATF2	1.11605	4.09574e-06
E28	ATF3	1.40377	7.6909e-14
E28	ATF3	1.9127	2.01042e-21
E28	ATF3	1.55116	2.27647e-15
E28	ATF3	1.79522	1.12172e-24
E28	ATF3	1.81741	2.05433e-24
E28	TFEB	1.08474	9.22805e-12
E28	RFX5	1.18039	8.92952e-23
E28	CREB5	1.66251	5.75981e-18
E29	SP4	1.13164	1.78326e-51
E29	NFY	1.34221	2.45809e-23
E29	RFX3	1.32298	1.38023e-25
E29	RFX3	1.20687	1.86735e-20
E29	AP1	1.04678	3.55555e-10
E29	E2F	1.31329	4.1036e-12
E29	ATF7	1.06435	4.02837e-05
E29	NFY	1.30031	2.07673e-21
E29	NFY	1.15888	3.08978e-17
E29	RFX2	1.26189	1.20939e-22
E29	RFX2	1.30794	6.93965e-23
E29	JDP2	1.01498	1.10234e-08
E29	SP1	1.09678	4.37933e-16
E29	KLF14	1.05136	1.93566e-36
E29	RFX5	1.32244	1.41761e-23
E29	RFX5	1.44275	2.26171e-29
E29	RFX5	1.32126	8.02916e-25
E29	KLF13	1.0066	2.2182e-14
E43	IRF4	1.05214	7.77319e-13
E43	IRF	1.10913	7.6349e-22
E43	TCF7L2	1.05693	1.67908e-15
E43	IRF	1.28323	1.16387e-20
E43	IRF	1.20255	1.31091e-23
E43	NFE2	1.01514	3.55617e-15
E60	IRF	1.18581	4.37335e-21
E61	ERF	1.20618	2.42684e-12
E61	ETS	1.11846	1.29233e-20
E1	IRF4	1.03786	3.20713e-10
E1	HNF1A	1.2496	3.35798e-37
E1	HNF1A	1.71533	3.9477e-90
E1	HNF1	1.16181	1.29317e-33
E1	HNF1	1.09544	2.14088e-35
E1	IRF	1.22529	5.86973e-22
E1	IRF	1.35826	2.33922e-18
E1	IRF	1.05248	1.0898e-16
E1	HNF1B	1.84256	1.94475e-85
E1	HNF1B	1.74418	8.30931e-86
E2	HNF1A	1.13479	2.5138e-25
E2	HNF1A	1.54794	2.94068e-55
E2	HNF1	1.05973	2.99687e-27
E2	HNF1B	1.604	3.89159e-51
E2	HNF1B	1.59269	4.30017e-53
E3	HNF1A	1.25141	1.28194e-39
E3	HNF1A	1.42243	5.49926e-57
E3	HNF1	1.24218	2.83901e-39
E3	HNF1B	1.45403	4.82817e-53
E3	HNF1B	1.44462	7.2736e-56
E4	HNF1A	1.52103	1.05396e-52
E4	HNF1A	1.77277	7.12092e-93
E4	HNF1	1.30822	2.14395e-41
E4	HNF1	1.23635	6.37791e-45
E4	HNF1	1.15019	5.83379e-46
E4	HNF1B	1.6488	8.0716e-65
E4	HNF1B	1.76156	1.7723e-82
E5	HNF1A	1.57476	3.77003e-120
E5	HNF1A	1.9338	7.87809e-239
E5	HNF1	1.49341	1.58036e-112
E5	HNF1	1.49593	7.4005e-145
E5	HNF1	1.13777	2.63583e-96
E5	HNF1B	1.98733	4.58134e-219
E5	HNF1B	2.00744	1.93721e-240
E66	ERF	1.17884	1.52898e-09
E67	IRF4	1.19	1.33503e-36
E67	IRF	1.10842	6.11558e-51
E67	IRF	1.18559	4.66471e-43
E67	IRF	1.04959	6.88694e-46
E67	ERF	1.22668	2.50373e-18
E67	ETS	1.10135	2.36521e-27
E67	ETV6	1.25552	1.44959e-23
E6	HNF1A	1.04438	1.97736e-63
E6	HNF1A	1.35467	3.78737e-139
E6	HNF1	1.04614	1.23252e-65
E6	HNF1B	1.48336	1.6429e-139
E6	HNF1B	1.37438	4.24639e-132
E69	CTCF	1.11127	1.83381e-07
E69	TP73	1.00695	4.80714e-08
E69	TP53	1.11078	2.71552e-08
E8	CTCF	1.07195	1.57209e-12
E83	TP63	1.35644	7.60438e-40
E83	TP73	1.71361	8.29409e-71
E83	TP53	1.55664	2.99075e-51
E83	TP53	1.7313	2.56397e-84
E85	IRF4	1.25968	7.64443e-73
E85	IRF	1.32149	1.0958e-126
E85	XBP1	1.21797	9.79791e-27
E85	ELF1	1.02527	8.50798e-29
E85	ETV7	1.0124	2.37484e-58
E85	JDP2	1.04571	1.04362e-26
E85	NR3C1	1.22775	1.9426e-12
E85	IRF	1.38387	5.18632e-101
E85	IRF	1.19713	2.08934e-102
E85	CREB3	1.12086	4.10568e-30
E85	ERF	1.08815	8.3988e-32
E85	NRF1	1.00078	7.65307e-38
E85	NRF1	1.46595	4.90079e-100
E85	NFKB	1.10029	1.06565e-78
E85	IRF	1.03156	2.42528e-103
E85	ELF1	1.11608	1.88421e-33
E85	ATF3	1.04743	2.12128e-19
E85	ATF3	1.04553	1.3463e-17
E85	ATF3	1.0601	1.96756e-21
E85	ATF3	1.05914	2.30282e-23
E85	ETS	1.07997	4.1831e-24

## Sheet: LCL TF Motifs by Global Pattern
Global Pattern	Chromatin State	Genome %	FDR < 0.05 and log2FE >= 1	FDR < 0.05 and log2FE >= 1.5	Specific TFs with FDR < 0.05 and log2FE >-=1.5
E74	Transcribed	42.9162
E73	Heterochromatin	32.9561
E82	Transcribed	3.95439
E72	Repressed Polycomb	2.01238
E48	Transcribed	1.39329
E55	Transcribed	1.23758
E46	Repressed Polycomb	0.85148
E13	Transcribed	0.748801	1
E45	Transcribed	0.714112
E38	Bivalent Promoter	0.546742
E25	Transcribed and regulatory	0.520793	5	4	CTCF,RAD21,RXRA,SMC3
E7	Transcribed	0.494753
E85	Promoter	0.477218	13
E37	Bivalent Promoter	0.406112
E44	Bivalent Promoter	0.394956
E36	Bivalent Promoter	0.376823
E54	Transcribed and regulatory	0.371242
E35	Bivalent Promoter	0.321801
E47	Heterochromatin	0.309223
E71	Repressed Polycomb	0.296401
E63	Enhancer	0.29454
E84	Transcribed and regulatory	0.288348
E19	Promoter	0.285065	66	43	NFY,AP1,ELK3,E2F,ELF4,ATF7,ZBTB33,EP300,ZNF143,SMARC,ETV1,XBP1,SIX5,ETV4,ERG,FLI1,EHF,ELF1,JDP2,NR3C1,ELF3,SP1,HEY1,TFE3,RFX5,CREB3,FEV,ATF3,ETV3,ERF,NFE2,BCL,NRF1,ETS,ETV6,IRF,CHD2,ELK4,ELF5,SP2,STAT,CREB5,BRCA1
E34	Bivalent Promoter	0.278685	1
E6	Weak enhancer	0.265474	3
E83	Transcribed and regulatory	0.255159	3	2	TP73,TP53
E67	Enhancer	0.247078	5
E64	Enhancer	0.231806
E16	Transcribed and regulatory	0.21223	1
E77	Transcribed	0.205517
E20	Active TSS	0.199255	72	58	IRF4,NFY,AP1,NRF1,ELK3,E2F,BHLHE41,ELF4,ATF7,ZBTB33,EP300,SIN3A,IRF,ARNT,MYC,ZNF143,SMARC,ETV1,XBP1,SIX5,ETV4,ERG,FLI1,EHF,ELF1,ETV7,JDP2,NR3C1,ELF3,SP1,SREBP,ARNTL,HEY1,TFE3,TFEC,RFX5,CREB3,FEV,ATF3,ETV3,ERF,NFE2,BCL,ETS,ETV6,ATF2,CHD2,TATA,BHLHE40,ELK4,ELF5,SP2,TFEB,PBX3,STAT,CREB5,BRCA1,MLX
E61	Enhancer	0.198332	2
E42	Transcribed and regulatory	0.196805
E12	Weak enhancer	0.187551
E53	Weak enhancer	0.185399
E5	Weak enhancer	0.185024	3	2	HNF1A,HNF1B
E59	Enhancer	0.172688
E40	Enhancer	0.170404
E41	Weak enhancer	0.162234	4
E56	Transcribed and regulatory	0.159492
E50	Weak enhancer	0.155729	3	3	HNF1A,HNF1,HNF1B
E8	Weak enhancer	0.154445	1
E76	Transcribed	0.148218
E39	Transcribed and regulatory	0.141748
E23	Bivalent Promoter	0.13675	8	4	CTCF,RAD21,RXRA,SMC3
E79	Repressed Polycomb	0.130106
E28	Promoter	0.125309	19	6	E2F,XBP1,HEY1,CREB3,ATF3,CREB5
E66	Enhancer	0.124761	1
E57	Transcribed and regulatory	0.124226
E65	Enhancer	0.118451
E60	Enhancer	0.116215	1
E75	Repressed Polycomb	0.115146
E52	Enhancer	0.112876
E62	Enhancer	0.11189
E49	Repressed Polycomb	0.109537
E29	Promoter	0.109433	12
E31	Bivalent Promoter	0.108912	5	1	CTCF
E78	Repressed Polycomb	0.107836
E33	Bivalent Promoter	0.106587	1
E15	Transcribed and regulatory	0.106268	1
E32	Bivalent Promoter	0.102519	2
E80	Transcribed	0.0987285
E9	Enhancer	0.0945078
E43	Weak enhancer	0.0942718	4
E81	ZNF genes and repeats	0.0903218
E68	Enhancer	0.0902663
E58	Transcribed and regulatory	0.0864621
E30	Bivalent Promoter	0.0849973	8	2	XBP1,ATF3
E3	Weak enhancer	0.0836228	3
E22	Poised Promoter	0.0830814	6	6	IRF4,CTCF,RAD21,RXRA,IRF,SMC3
E51	Weak enhancer	0.0824288	2
E4	Weak enhancer	0.079062	3	2	HNF1A,HNF1B
E11	Enhancer	0.075584
E69	Enhancer	0.0680381	3
E14	Enhancer	0.0659486	3	2	TP73,TP53
E70	Poised Promoter	0.0655529	3
E2	Enhancer	0.0622694	3	2	HNF1A,HNF1B
E1	Enhancer	0.0614502	5	2	HNF1A,HNF1B
E21	Active TSS	0.0613253	72	51	SP4,CEBPB,NFY,AP1,NRF1,ELK3,SIRT6,E2F,BHLHE41,ATF7,ZBTB33,EP300,SIN3A,ARNT,MYC,ZNF143,SMARC,XBP1,SIX5,KLF12,RFX2,SP1,CTCF,ELF1,JDP2,NR3C1,SREBP,ARNTL,HEY1,TFE3,TFEC,RFX5,CREB3,FEV,ATF3,ETV3,NFE2,KLF14,ETS,ETV6,IRF,KLF4,BHLHE40,KLF7,SP2,TFEB,PBX3,KLF13,CREB5,EGR1,MLX
E26	Promoter	0.0609643	23	8	SP4,NFY,RFX3,E2F,RFX2,SP1,RFX5,SP2
E24	Promoter	0.0607213	19	6	SP4,NFY,CTCF,RAD21,SP1,NRF1
E27	Bivalent Promoter	0.0558689	2
E10	Enhancer	0.0510026	4
E17	Poised Promoter	0.0509123	9	3	IRF4,IRF,CTCF
E18	Poised Promoter	0.0442203	8	5	IRF4,CTCF,RAD21,E2F2,IRF

## Sheet: ASD Chromatin state enrichment
state	E1	E2	E3	E4	E5	E6	E7	E8	E9	E10	E11	E12	E13	E14	E15	E16	E17	E18	E19	E20	E21	E22	E23	E24	E25
1	0	0.58324	0.16812	2.42566	3.56181	5.48189	4.04907	2.40942	0.20592	0.95228	1.55735	5.32031	0.06954	0.72531	0.49709	2.7874	3.01941	0.53931	2.26897	0.70092	0.25449	1.77305	1.3789	0.72603	0.53808
2	0.02468	0.02989	0.01442	0.43359	3.82454	2.61103	3.04103	3.16777	0.01937	0.06895	0.08257	1.4432	0.0007	0.01447	0.01565	0.29446	0.40563	0.07247	0.71795	1.43467	0.60254	0.46083	0.28276	0.32437	0.70068
3	0.00593	0.01537	0.00693	0.0349	0.25593	0.06976	0.21882	0.39597	0.00341	0.00256	0.00352	0.03643	0.00106	0.00319	0.00271	0.09619	0.04981	0.01603	0.66797	1.16371	1.46075	0.26802	0.39438	1.05473	1.2179
4	0.07785	0.10391	0.04146	0.48632	1.87416	2.04937	2.2733	1.86279	0.02457	0.0826	0.13826	0.79123	0.00218	0.04213	0.0414	0.5069	0.50794	0.14775	1.20565	1.5932	0.74069	0.88442	1.4071	2.18009	0.88392
5	0.14311	0.93701	0.20341	1.31401	1.85943	5.66827	4.01111	1.60597	0.13043	0.76647	1.13693	2.61334	0.06831	0.55992	0.45908	3.16429	2.82532	0.60351	2.49515	1.40662	1.29334	1.78769	4.42038	2.42362	0.65436
6	0.79862	2.96514	1.30084	4.02222	2.14535	10.4763	4.9241	1.76536	2.14545	7.21478	8.1926	7.2614	0.64166	3.83893	3.09582	5.95027	5.98963	2.70099	1.63456	0.63619	0.15956	2.14316	4.69332	0.9694	0.26414
7	1.15	6.14754	3.29033	4.6566	1.05677	8.72443	3.79721	1.06524	6.40592	16.3915	18.117	6.13657	3.26432	9.71166	7.08783	6.70137	6.50453	3.65002	0.90737	0.47633	0.10403	2.43632	5.0869	0.67105	0.14278
8	1.48534	8.35219	4.17213	4.07016	0.47854	4.87416	2.1399	0.68456	13.9961	23.5657	27.9142	3.90454	7.69404	13.8511	10.6076	5.43035	5.79902	4.81041	0.47383	0.31161	0.08998	1.75166	5.40362	0.53113	0.08514
9	3.87089	18.3573	17.2171	6.78439	0.30644	1.09808	0.60668	0.33661	32.1371	23.1317	21.6545	1.79375	19.3966	18.1989	12.9951	3.76296	2.97997	4.64541	0.22751	0.24013	0.04283	2.30511	3.49048	0.148	0.02962
10	15.8042	32.3701	40.3213	6.19454	0.08268	0.10359	0.04742	0.08758	40.1213	13.7357	11.9293	0.51108	34.8086	16.3688	10.1556	1.92694	0.77408	3.22453	0.11123	0	0.17578	2.27365	2.56767	0.10215	0.00992
11	52.9339	39.334	68.5641	2.6083	0.03704	0.02662	0.01936	0.02971	35.6761	6.04588	4.18068	0.10004	36.703	7.81969	4.93754	0.32951	0.12047	1.5668	0.08013	0.0519	0.50776	1.31951	0.91885	0.04028	0.00624
12	55.1073	34.2366	64.92	1.31295	0.01242	0.01473	0.00487	0.00759	43.041	3.9955	2.07004	0.03287	48.5699	3.90718	4.59582	0.04268	0.02393	0.96808	0.61677	0	2.20696	0.9612	0.66543	0.06294	0.00994
13	41.9619	30.6748	26.7424	9.94603	0.09111	0.01895	0.02819	0.11633	26.9631	11.8513	6.39885	0.3873	31.2987	21.7951	15.8481	2.32102	0.90386	5.71831	0.45898	0	1.41213	4.74514	0.60573	0.02024	0.02329
14	24.2281	30.9287	21.1041	15.7782	0.27388	0.14711	0.13549	0.35368	19.2778	10.521	5.50631	1.72555	18.4077	23.5094	14.5362	9.26695	3.81585	8.75622	0.7161	0.04098	0.06265	9.79173	0.59118	0.03929	0.0424
15	6.30799	17.2821	10.3703	24.0277	0.91386	0.33382	0.34315	1.02753	12.4393	9.80456	5.24942	5.05481	5.32253	14.0503	8.57401	17.091	8.38247	10.164	2.68279	0	0.10856	12.282	0.64673	0.04323	0.12596
16	2.16601	7.68395	4.296	21.413	1.77	0.77141	0.71806	1.99855	5.42735	4.49236	2.96232	6.75417	1.11726	4.33255	2.6511	18.8272	8.9304	6.79142	5.95018	0.02893	0.10171	11.8651	0.98636	0.11093	0.27145
17	0.64588	2.18941	2.11971	17.2774	3.5538	2.83773	2.06345	2.81644	2.46123	2.18585	1.79829	8.32216	0.23194	1.19654	0.78058	7.80924	4.92009	1.9531	3.29809	0.29225	0.08489	6.19474	0.93267	0.22283	0.39546
18	0.0407	0.2812	0.14018	4.14507	3.96501	0.89985	1.18785	3.67595	0.42413	0.76566	0.89349	5.49799	0.0138	0.33654	0.36438	2.19938	5.61267	2.22545	1.7606	0.16959	0.13761	2.3049	0.1882	0.10363	0.52222
19	0.63437	0.62108	0.68097	8.84903	2.48035	0.4171	0.55099	3.33635	1.20188	3.58047	2.39931	7.04845	0.2934	2.16356	2.8331	4.1051	12.1029	16.6112	2.03146	0.1109	0.02826	3.88442	0.12121	0.08101	0.31832
20	1.33935	1.33486	0.80017	9.99532	1.17788	0.25161	0.35563	2.00825	3.04273	10.4079	5.30692	6.47987	1.60073	7.83937	14.6454	4.1257	13.0418	45.1181	1.11041	0.08177	0.0125	4.64591	0.18767	0.0336	0.14673
21	1.91154	2.47178	1.89805	11.4629	0.39322	0.02285	0.10426	0.62984	5.35823	18.0587	8.13807	2.6896	5.25733	18.5117	36.9091	2.14892	5.99502	62.3769	0.42216	0.04456	0.00681	4.40448	0.55516	0.0061	0.04647
22	2.3387	3.80177	1.68924	6.19513	0.12626	0.00818	0.00649	0.14748	7.94634	21.9721	10.8816	0.4727	14.3283	24.6613	51.3733	0.60757	0.84579	42.5213	0.04701	0	0.00488	2.25922	0.69025	0	0.01237
23	3.92575	10.0904	5.14213	3.99217	0.02249	0	0.00504	0.02761	31.8017	17.5009	10.8553	0.02684	63.7536	21.1452	35.3838	0.11369	0.0604	10.0558	0.00347	0	0.04541	0.51375	1.04963	0.00452	0.00164
24	2.39803	6.70835	4.38713	4.47506	0.0949	0.03827	0.02278	0.11829	26.1312	26.1409	24.5903	0.31827	28.1901	21.9396	33.9476	0.44758	0.54896	16.1156	0.01885	0	0.05932	0.39495	2.05518	0.02862	0.00526
25	0.63891	2.42033	0.90935	4.16167	0.47456	0.20254	0.18006	0.52881	5.168	21.8897	21.6773	1.83456	6.57828	18.4953	42.6275	1.12631	2.99835	41.1331	0.09239	0.02925	0.00447	0.97909	1.64978	0.02003	0.0282
26	0.44811	1.65418	0.33071	4.05785	0.90711	0.58312	0.58935	1.23855	2.08157	16.8476	17.7611	5.21293	2.08977	11.2721	27.1664	2.77455	8.91612	35.0258	0.26207	0.04787	0.03293	1.34146	1.20867	0.0918	0.08834
27	0.36537	0.8199	0.17195	2.96667	1.7312	1.27426	1.27635	2.24206	0.84562	7.81633	8.83424	8.27043	0.42025	4.91674	10.0438	4.17645	13.7026	15.312	0.75468	0.28513	0.07784	1.47421	0.46743	0.12274	0.21671
28	0.09357	0.32595	0.13811	3.31391	2.88351	1.46337	1.74876	2.96919	0.44976	2.98854	3.57158	8.14869	0.15415	1.28013	2.42032	2.78512	10.7608	5.47033	1.04999	0.51413	0.12838	1.24051	0.31467	0.1338	0.37899
29	0.75521	4.09695	2.86015	9.80136	1.38801	2.49427	1.60468	1.40399	6.07686	15.1623	13.2626	8.30947	2.43034	10.4469	9.31978	8.61433	10.1599	7.68226	1.24207	0.20265	0.13769	2.73396	1.41746	0.16345	0.14645
30	2.86802	7.37873	5.86047	8.66409	0.62726	0.85161	0.71799	0.77236	11.8474	22.0662	18.4524	4.22823	7.87599	19.9347	19.1065	6.21303	6.89645	11.6554	0.61183	0.08896	0.10426	2.0541	1.71115	0.1056	0.06185
31	3.09991	8.17333	7.09259	5.33967	0.24321	0.41426	0.2186	0.32867	20.364	27.7668	26.1026	1.55327	17.5914	22.8041	25.5404	2.13444	2.61931	13.2117	0.12245	0.06462	0.0494	0.90535	1.94929	0.04426	0.01889
32	0.12592	1.63754	0.65049	3.23166	0.81445	2.18361	1.54999	1.08941	3.65179	21.7083	29.2211	5.77665	2.09265	10.2405	19.7342	2.84598	7.71443	19.5543	0.22093	0.68609	0.08638	0.47119	2.09074	0.21558	0.07899
33	0.14212	0.96743	0.40206	2.61918	1.58871	4.11149	3.19182	1.90404	1.24006	10.5673	16.6686	8.01401	0.46997	3.61298	7.34358	3.09215	10.3195	8.8521	0.67613	0.68326	0.20543	0.53181	1.34416	0.39306	0.21085
34	0.09544	0.36698	0.12281	1.40312	3.08121	3.92439	3.74938	2.74254	0.27651	2.2165	4.51559	7.5032	0.08964	0.72119	1.23233	2.04077	6.80661	1.85395	0.9413	1.05417	0.32951	0.60805	0.69745	0.28877	0.42287
35	0.1001	0.11933	0.03447	0.98388	4.05344	2.32875	2.68586	3.34263	0.08378	0.38022	0.71572	3.77578	0.00453	0.11035	0.12247	0.71947	2.59894	0.49653	0.698	0.72294	0.34464	0.66923	0.26649	0.21444	0.60804
36	0.03529	0.14343	0.0492	1.43901	4.04348	3.74188	3.54617	3.17439	0.08271	0.28779	0.41567	3.9279	0.00798	0.17713	0.08952	1.44258	1.59503	0.29841	1.77832	0.85972	0.50957	1.3383	0.55387	0.29025	0.5806
37	0.52479	1.42939	1.05476	6.87761	2.70213	4.39754	3.33728	2.22109	1.92891	5.88816	6.32619	9.655	0.409	2.61812	2.2666	6.67756	7.92262	3.14695	1.91085	0.42945	0.31513	2.39552	1.15462	0.25489	0.30396
38	0.80596	0.74773	0.4022	4.68771	4.37364	5.08114	3.60136	2.97288	0.48453	1.02893	1.0524	5.52267	0.05467	0.44105	0.39375	2.36301	2.6339	1.07994	1.74786	0.47236	0.17466	2.90675	1.32805	0.52	0.48895
39	0.14711	0.57793	0.19837	0.73191	0.51537	0.15763	0.41006	0.76869	0.01642	0.02025	0.03645	0.22976	0.01109	0.08338	0.03658	2.98102	0.83382	0.14742	4.90339	0.88714	0.71655	3.56664	1.99259	0.90031	1.07988
40	0.75508	2.16958	0.73648	2.3437	1.78969	1.07131	1.0462	1.46918	0.21288	0.93525	1.08011	3.29643	0.16175	1.39939	0.65522	8.24572	4.15003	1.65769	4.67349	0.3057	0.27261	6.26569	2.91786	0.88161	0.74743
41	0.86628	2.75776	0.99449	4.21229	1.77762	1.28154	1.12721	1.46368	0.55933	2.26093	1.88871	4.18633	0.37776	3.07483	1.63875	8.69124	5.56213	3.7669	3.96401	0.1851	0.18595	8.27381	2.4623	0.70988	0.65019
42	1.3551	3.64315	1.28213	4.61053	1.48718	1.16512	1.11657	1.41529	1.0862	4.16382	3.41055	4.69147	1.02526	6.03317	2.8112	10.9404	6.32354	6.34573	4.10093	0.13364	0.19919	10.2715	2.32229	0.56285	0.54946
43	2.27532	5.50959	1.77247	6.41936	1.15148	0.90384	0.96658	1.28364	2.25352	7.21195	5.73473	4.2248	1.75778	11.6373	5.7572	10.016	6.90515	12.4336	3.30117	0.16206	0.16104	10.7216	2.70991	0.56602	0.43203
44	2.71586	10.4644	4.46529	9.68655	0.75788	0.47467	0.63224	0.87822	7.68253	12.4017	9.30033	2.72413	6.15638	26.4056	11.4027	8.46666	4.76128	28.7571	2.17142	0.08815	0.08085	12.0409	3.2659	0.4769	0.22891
45	5.77266	19.2024	12.4966	10.8343	0.29525	0.1968	0.18684	0.40073	19.2619	16.71	10.1019	0.81241	22.5084	33.4562	16.0683	3.64367	1.76688	32.3464	0.48477	0	0.176	7.16841	3.09161	0.15017	0.07843
46	5.07756	12.2263	16.4878	14.3484	0.59664	0.50077	0.54638	0.54285	18.9965	16.3321	8.01466	3.64701	5.08028	23.9367	7.31559	9.9592	3.76315	14.8114	2.02159	0.08137	0.11196	19.3168	6.08295	0.53497	0.16517
47	1.71083	6.09389	7.94687	14.178	1.57812	1.91888	0.95165	0.97295	8.76838	11.6703	5.74384	6.91357	1.29703	12.4443	3.84024	14.2226	5.14322	7.20429	3.19184	0.12902	0.17752	15.0633	5.28787	0.75988	0.31205
48	1.24669	3.08397	4.06691	14.8584	2.54771	2.97584	1.18244	1.3449	4.66828	4.28001	2.42508	7.39089	0.33091	3.47839	1.21313	10.4204	3.9707	3.63586	4.9453	0.27797	0.2709	9.7088	4.51138	1.22783	0.49824
49	4.72037	14.913	17.7274	28.9364	1.45828	2.4096	0.82298	1.04386	17.3439	11.8036	7.08165	7.41406	4.37656	9.83576	4.55499	14.0994	5.44642	6.25748	1.77998	0.12164	0.04649	8.11874	3.84879	0.32906	0.12983
50	12.6866	28.0475	29.1449	15.6287	0.58821	0.83414	0.34198	0.40681	23.9549	14.4461	8.67134	3.17459	12.6446	16.2826	7.8745	10.8279	4.05818	6.14043	0.84013	0.04337	0.01326	6.78547	4.18094	0.14257	0.05234
51	0.95293	7.02615	3.13453	6.72	0.81992	4.17996	1.57496	1.18355	9.57092	10.5891	11.5778	4.16348	5.42976	9.58268	6.29462	5.85659	8.11815	5.64769	0.90395	0.27925	0.11206	2.68967	22.4546	3.7339	0.21654
52	3.08797	15.3252	4.14583	4.48704	0.25471	1.35069	0.96426	0.60277	8.93643	11.3772	16.1945	1.7705	11.2899	17.0518	13.6817	5.99629	7.43748	9.02763	0.83353	0	0.11284	2.1413	23.0567	1.86568	0.15707
53	1.05187	5.73647	0.7095	1.51933	0.57019	1.60629	1.67181	1.08805	1.51654	5.14313	9.15109	2.37818	2.68143	8.34131	6.47777	7.70431	8.75409	5.48924	2.8576	0.32626	0.21281	2.72563	8.78606	1.23932	0.46121
54	0.89816	4.21649	0.56379	1.16692	0.78711	3.55848	2.64997	1.31834	0.82432	4.49303	9.45346	3.20044	1.07143	5.19039	3.45192	7.42641	7.66598	2.26949	2.52887	0.57574	0.27315	2.90505	9.15217	1.76477	0.47264
55	0.65231	2.60572	0.37573	1.21629	1.0734	2.82964	2.4155	1.3702	0.27165	1.59129	3.79857	2.67257	0.49644	1.93987	1.27477	6.61322	5.47415	1.39903	3.44852	0.53033	0.3929	2.76243	7.8515	2.26016	0.64512
56	0.51822	1.36572	0.29359	2.17806	1.15484	1.35258	1.64883	1.75137	0.43373	1.35182	2.72495	2.47052	0.40478	1.95346	1.32149	5.63804	5.30605	2.62011	4.25153	0.24159	0.14158	4.92038	3.08928	0.70041	0.70149
57	0.44515	0.64193	0.09184	0.88343	1.52626	1.36585	1.80957	2.02275	0.07932	0.34534	0.98669	1.5615	0.0552	0.43239	0.28924	2.77795	2.65004	1.21952	4.63314	0.24546	0.16229	3.50579	1.7907	0.78083	0.80262
58	0.37323	0.98087	0.15915	1.27719	1.22852	1.32925	1.66004	1.82299	0.28115	0.99778	2.22127	2.44731	0.24474	1.75029	0.94949	5.94057	5.27459	2.70694	5.17835	0.2233	0.11704	4.66788	1.67349	0.53087	0.70933
59	1.09844	3.41132	0.62109	4.04649	0.81287	0.70066	1.16969	1.3726	1.11147	2.77184	4.92882	2.73118	1.57918	6.61194	4.09856	10.6053	9.19694	6.74613	4.69972	0.06306	0.08354	6.233	2.88066	0.53259	0.52714
60	2.72943	7.36493	1.234	4.08189	0.40298	0.54161	0.8387	0.8239	2.56848	4.73604	8.94503	2.22195	6.00472	16.3623	10.9627	11.5114	9.94657	10.4786	4.05543	0.31525	0.06265	5.00554	4.32056	0.47928	0.35224
61	3.2841	18.8783	3.96503	3.46864	0.13481	0.34094	0.42271	0.40008	8.75608	8.97843	14.03	1.08631	20.2692	26.1836	20.5997	6.74683	5.84626	12.0083	1.38802	0.0554	0.04658	2.58717	15.8029	0.64877	0.12813
62	5.80039	38.394	11.7184	3.44449	0.04825	0.05959	0.07329	0.08289	19.2431	8.0937	12.2176	0.31918	53.4856	26.36	19.0102	2.22265	1.53531	7.15213	0.31314	0.04648	0	1.3023	14.2635	0.14641	0.02313
63	0.51946	1.43755	0.19472	1.21567	0.87251	0.96771	1.24377	1.09834	0.3354	1.05703	1.58248	1.81683	0.18457	1.79497	0.9633	5.12813	4.60092	1.56165	3.89936	0.57083	0.35876	3.52973	4.47112	0.86438	0.83599
64	0.04527	0.33728	0.04826	0.42023	1.24213	1.07151	1.43922	1.30509	0.03031	0.1612	0.36595	1.0681	0.02047	0.1229	0.09287	2.13648	1.58296	0.19563	3.37049	0.52233	0.33271	2.40918	1.61746	0.6823	0.96174
65	0.13553	0.14688	0.02331	0.30325	1.34318	0.99218	1.51266	1.71747	0.00775	0.03856	0.10781	0.57494	0.00523	0.0359	0.03033	0.64294	0.55595	0.10807	1.89848	0.58908	0.36778	1.49976	1.06346	0.82716	0.97605
66	0.32035	0.6	0.21015	0.60338	1.71254	5.94793	5.08306	2.17088	0.15854	0.91002	1.89274	2.29018	0.08503	0.45149	0.39173	1.49078	2.43545	0.67519	1.58279	0.67855	0.44678	1.65854	3.84852	2.32591	0.60522
67	0.29501	1.28456	0.40779	0.7978	1.39305	5.92528	4.89323	1.86733	0.28925	2.52303	5.38644	3.3721	0.36211	1.53256	1.16646	3.20432	4.49426	0.95024	1.71397	0.50429	0.32765	1.62611	4.31078	1.87726	0.52959
68	0.57963	3.34953	2.42747	12.2898	1.84879	6.79011	2.36209	1.69161	6.51023	6.89038	6.14176	6.88193	1.32338	3.22412	1.62631	5.73677	5.50336	2.91659	1.40811	0.45311	0.18564	4.57067	12.5508	4.30211	0.33419
69	0.81034	1.39281	1.43746	12.9743	3.51409	7.63508	2.41205	1.94491	2.77764	2.49082	1.46411	7.29309	0.11094	0.54313	0.24459	3.79318	2.05586	0.93868	1.87829	0.40984	0.31181	5.76411	5.5438	3.74924	0.49803
70	0	0.32208	0.10634	0.55079	1.67823	2.74753	2.98835	1.91171	0.03618	0.29003	0.75314	1.68602	0.04887	0.28452	0.17737	2.24608	1.89674	0.40612	2.0809	0.73895	0.57896	1.65356	1.51428	0.75909	0.80264
71	0.07504	0.0653	0.08361	0.07231	0.01296	0.07444	0.03978	0.01694	0.05298	0.02105	0.03894	0.01687	0.03204	0.02353	0.01156	0.04357	0.0143	0.02438	0.02133	0.26823	0.10182	0.08721	0.09982	0.1623	1.30949
72	0.02691	0.55229	0.1655	1.3813	2.1178	5.38326	4.05755	1.63622	0.17568	0.64997	1.07458	2.75903	0.04564	0.35867	0.34932	2.69157	2.37484	0.45507	2.52057	2.05278	1.18407	1.63804	2.82798	1.69407	0.6781
73	0.0333	0.04736	0.00819	0.03637	0.29502	0.12589	0.45061	0.42626	0.00836	0	0	0.12344	0	0.02466	0.01491	0.7526	0.36589	0.03754	2.01335	2.07048	1.89588	0.88053	1.52569	1.57288	1.15753
74	0.43218	1.07335	0.47252	1.04888	0.85489	2.38378	1.31844	0.66961	0.45819	1.29366	1.48583	2.20298	0.03257	0.80595	0.55886	3.69266	2.27004	0.27068	2.19058	0.92347	14.701	1.82088	3.55265	4.35105	0.70895
75	1.15662	1.80185	0.52164	1.68422	0.72966	1.36251	0.99316	0.58223	1.21008	1.85045	2.82112	1.69724	0.65381	2.0459	1.01388	3.15503	1.44523	0.43464	2.70576	1.48284	22.4989	1.15415	3.48435	3.96045	0.62566
76	1.11513	1.05743	1.55449	1.21785	0.78853	0.1222	0.59391	0.31477	1.68	0.6906	0.62169	0.47368	0.75642	0.91744	0.74873	0.38627	0.46801	0.20952	2.95987	1.66792	36.0255	1.66912	2.65623	8.02838	0.51083
77	0.76751	0.49015	0.21578	1.43693	1.39556	2.05459	1.61603	1.42679	0.05506	0.30557	0.32092	1.7783	0.14875	0.32475	0.17178	2.56361	1.6064	0	2.90041	1.12455	0.85958	1.75056	2.30447	1.07819	0.89972
78	0.2803	0.91132	0.44555	2.28417	2.4933	4.93355	3.38608	1.88739	0.23822	0.75447	0.92862	3.2323	0.0585	0.44704	0.27989	3.60741	2.31004	0.53477	3.49209	0.99516	0.59586	2.32371	3.09975	1.55993	0.65787
79	232.853	14.0194	36.0388	3.30263	0.11181	0.05523	0.04748	0.13279	0.9843	0.39884	0.28099	0.36331	0.64578	0.52524	0.13787	1.25118	0.42947	5.36633	1.37558	0	1.16344	90.137	5.13178	0.23601	0.05032
80	232.235	28.0359	76.6715	2.07551	0.0079	0.12495	0.01239	0.00268	1.95647	0.32366	0.27812	0.02202	1.74032	1.12575	0.46787	0.39497	0.07613	0.96412	0.15389	0	0.01862	14.5074	4.95292	0.08343	0.00303
81	188.394	29.5716	103.684	0.60795	0.00662	0	0	0.01122	3.15495	0.54175	0.36577	0.03685	2.75114	0.6281	0.33817	0.12396	0	0.08965	0.0644	0	0.1091	4.76128	1.60456	0	0.0019
82	4.47359	17.7261	7.00972	7.80647	0.2508	0.25577	0.13953	0.29922	15.555	17.0297	13.5005	1.55478	24.9363	30.0764	25.3681	4.54772	3.70681	9.0451	0.27564	0	0	1.7468	9.6886	0.17077	0.02895
83	2.52829	9.46106	2.80805	7.4634	0.80591	0.88878	0.51914	0.80412	5.88321	13.9215	10.8437	5.16198	6.2997	19.2274	15.8999	10.3271	10.2347	12.2195	1.37842	0	0.00981	4.17151	6.67127	0.63298	0.11957
84	1.34656	4.18805	1.59542	4.66689	1.60143	1.28738	0.90416	1.54289	1.87686	5.97792	5.59592	6.83521	1.03458	7.32534	5.84292	11.5299	12.0613	5.73141	3.17111	0.21139	0.08887	4.82628	4.9903	1.00854	0.30984
85	1.11029	1.47206	0.42616	2.21014	2.38905	1.04065	0.82885	1.84377	0.28472	1.18015	1.28738	4.09595	0.13888	1.44988	0.8988	6.47256	6.81301	1.58015	3.85356	0.39372	0.18674	4.29809	3.87273	1.23754	0.64498
86	0.19107	0.48143	0.26321	3.71427	4.22804	5.01246	3.35937	2.77326	0.40299	0.9348	0.84685	5.40975	0.05184	0.33954	0.24802	3.09737	2.7687	0.60312	2.07328	0.48991	0.32205	2.05911	1.54206	0.38248	0.5281
87	0.30334	1.01705	0.28357	4.30672	2.78975	2.97176	2.15929	2.0987	0.58649	2.07588	2.32113	7.03541	0.12346	1.2129	0.72643	6.22565	6.99802	1.3679	2.84126	0.42779	0.14566	3.40533	3.57032	0.76437	0.51134
88	0.49332	3.4305	1.71247	8.05148	1.70085	2.40563	1.64257	1.53331	3.16553	7.15414	6.96741	9.50598	0.92953	5.76328	4.26915	12.4172	12.4099	2.71893	2.47086	0.21082	0.16652	3.69198	1.77415	0.23581	0.26321
89	0.11968	0.2675	0.23552	2.67937	3.44973	4.03271	3.67412	2.55475	0.39065	0.82455	0.83818	5.65667	0	0.16246	0.22097	2.33181	2.8698	0.30357	1.63943	0.84387	0.96169	1.6719	0.93067	0.46233	0.57151
90	0.11369	1.30527	0.37757	2.57643	2.85398	5.61576	3.60903	1.91753	0.44248	2.7108	2.05603	5.78211	0.15424	1.79592	1.43766	5.08021	3.93653	1.28172	2.86172	0.80167	0.26182	2.89296	2.46123	1.16291	0.52132

## Sheet: ASD External annot enrichment
CpG	Prom
	1.27693
1.0384	1.19737
2.37794	1.47262
3.22744	1.86182
4.94009	2.11607
4.96049	2.21974
8.29155	3.79971
15.9949	5.58475
37.805	7.7665
30.7271	6.92748
9.43788	5.30627
5.53111	4.98466
1.076	3.49749
	2.62713
	2.28488
	1.04569
	1.17131
	1.2769
	1.23346
1.42987	1.8346
2.66502	1.92437
	1.32299
	1.16367
	1.04258
	1.93311
1.99822	2.23806
2.96922	2.31805
1.47391	1.28814
	1.20759
	1.06896
	1.06311
	1.54991
1.27574	1.7189
	1.00947
1.02917	1.64579
	1.71376
	1.83669
	1.99407
1.98752	2.5693
5.00236	3.21069
5.38796	4.41995
3.2835	3.46287
2.28821	3.04568
5.35145	5.18506
12.1119	5.73639
4.95749	2.50072
9.41268	2.56802
2.7468	1.42364
3.63994	1.44243
2.58411	1.29282
	1.09246
	1.25162
	1.48972
5.86626	2.41905
11.9156	3.65206
	1.04725
2.11737	1.19737
2.1981	1.19683
3.79524	2.77936
3.4713	3.00081
	1.07377
1.25866	1.36647
2.31742	1.83738
2.69063	1.71732
2.50569	1.83524
1.45867	1.15706
1.56865	1.55766
110.34	10.9297
127.587	11.6974
124.857	11.8431
6.26789	2.32788
3.24973	1.80102
1.9469	1.38125
1.72209	1.11881
	1.33389
	1.38001
	1.57431
	1.22583
1.19789	1.51425

## Sheet: ASD TF Motif Enrichments
Global Patter	TF	log2FE	Fisher-Exact p-value
E10	RFX3	1.43239	3.34138e-49
E10	RFX3	1.60642	4.00815e-54
E10	RFX2	1.60997	7.34308e-56
E10	RFX2	1.62959	2.38969e-57
E10	ATF3	1.00607	4.4914e-08
E10	STAT	1.10882	1.93146e-10
E10	RFX5	1.55375	1.41736e-51
E10	RFX5	1.361	1.39771e-46
E10	RFX5	1.47612	2.04612e-51
E10	CREB5	1.13468	1.3161e-08
E11	DBP	1.1087	4.46963e-12
E11	NFY	1.10523	1.09799e-36
E11	RFX3	1.54405	3.77116e-96
E11	RFX3	1.67981	1.735e-98
E11	TEF	1.00892	6.37074e-11
E11	AP1	1.65972	7.24825e-54
E11	ELK3	1.32834	4.67385e-33
E11	ELK3	1.2399	3.01697e-30
E11	E2F	1.75205	1.89979e-52
E11	ELF4	1.34617	3.58064e-44
E11	ATF7	1.67067	1.44274e-22
E11	ZBTB33	1.6484	6.51025e-20
E11	EP300	1.56643	6.97283e-57
E11	ZNF143	1.54451	8.86068e-37
E11	NFY	1.04888	3.61652e-33
E11	SMARC	1.34381	3.12122e-31
E11	ETV1	1.1849	3.80056e-26
E11	XBP1	1.60963	3.14424e-33
E11	SIX5	1.56595	2.70164e-38
E11	ETV4	1.41684	8.9041e-32
E11	ERG	1.07602	1.09251e-23
E11	RFX2	1.71326	2.25483e-105
E11	RFX2	1.79776	1.96172e-117
E11	EHF	1.23988	4.27658e-31
E11	ELF1	1.58188	4.44687e-55
E11	ELF1	1.1367	9.43928e-24
E11	JDP2	1.78684	1.14678e-49
E11	JDP2	1.58634	8.82958e-41
E11	JDP2	1.34521	1.03237e-31
E11	JDP2	1.67636	4.64797e-46
E11	NR3C1	1.69868	4.5534e-25
E11	ELF3	1.05353	2.12803e-25
E11	ELF3	1.023	1.43426e-25
E11	SP1	1.022	4.08533e-36
E11	HEY1	1.41619	5.17075e-47
E11	TFE3	1.27125	3.33208e-25
E11	TFEC	1.02478	3.62885e-16
E11	BATF	1.15219	1.13994e-21
E11	CREB3	1.40211	1.63809e-37
E11	FEV	1.08193	3.25357e-23
E11	ATF3	1.38147	1.96206e-24
E11	ETV3	1.53985	1.32979e-39
E11	ERF	1.1587	4.30251e-28
E11	NRF1	1.01341	8.37314e-43
E11	NRF1	1.53456	1.36031e-119
E11	ETS	1.24224	7.95567e-59
E11	ETV6	1.08895	2.02428e-36
E11	IRF	1.09598	6.64952e-27
E11	ELF1	1.32169	3.12019e-46
E11	CHD2	1.39252	1.48894e-11
E11	ETS	1.18123	4.19255e-33
E11	ETS	1.21231	5.29949e-45
E11	ELK4	1.08573	9.79758e-19
E11	ELK4	1.23652	5.05082e-29
E11	ELF5	1.04643	3.49484e-30
E11	ATF3	1.30985	3.98796e-26
E11	ATF3	1.45827	1.1054e-28
E11	ATF3	1.57689	9.56165e-30
E11	ATF3	1.89317	4.96573e-46
E11	ATF3	1.80843	3.69592e-48
E11	ETS	1.32938	8.67409e-37
E11	ETS	1.23859	3.44635e-31
E11	ETS	1.71079	1.28706e-57
E11	STAT	1.44522	2.15042e-28
E11	STAT	1.0795	1.2913e-22
E11	RFX5	1.69758	4.10922e-102
E11	RFX5	1.48978	4.26457e-85
E11	RFX5	1.49646	1.60244e-84
E11	CREB5	2.06066	2.34274e-44
E11	BRCA1	1.21738	7.8269e-17
E12	ETV5	1.06179	2.64125e-41
E12	DBP	1.04571	6.80303e-19
E12	DBP	1.15818	3.95203e-25
E12	DBP	1.12101	3.92939e-21
E12	RFX3	1.0814	7.62455e-74
E12	RFX3	1.17904	1.31093e-75
E12	TEF	1.12312	1.22015e-24
E12	AP1	2.02415	7.14792e-163
E12	NRF1	1.39625	6.90931e-255
E12	ELK3	1.61399	2.5192e-83
E12	ELK3	1.41115	2.93721e-69
E12	SIRT6	1.02273	1.95863e-44
E12	E2F	2.1876	5.62297e-161
E12	E2F	1.41326	6.82464e-261
E12	BHLHE41	1.32702	2.11639e-54
E12	ELF4	1.35037	2.18606e-78
E12	ATF7	2.3275	1.37228e-84
E12	ZBTB33	2.10437	1.38637e-58
E12	EP300	1.82291	5.60947e-135
E12	ARNT	1.14732	4.06231e-40
E12	MYC	1.58817	2.17638e-34
E12	ZNF143	1.06052	1.98989e-53
E12	ZNF143	1.52291	4.03785e-66
E12	SMARC	1.57078	3.47154e-73
E12	MYC	1.10932	5.2162e-46
E12	ETV1	1.25124	4.10755e-52
E12	XBP1	2.16198	1.73983e-123
E12	SIX5	1.58795	4.05855e-75
E12	SIX5	1.16037	2.17401e-60
E12	ETV4	1.57357	2.35966e-69
E12	ERG	1.28291	3.84021e-58
E12	ERG	1.23293	7.03623e-57
E12	RFX2	1.13229	8.46748e-74
E12	RFX2	1.19843	1.22817e-81
E12	FLI1	1.2244	2.55655e-51
E12	FLI1	1.18627	6.65895e-51
E12	EHF	1.2121	1.64488e-52
E12	EHF	1.24543	1.59988e-53
E12	ELF1	1.40869	4.93003e-80
E12	ELF1	1.1207	4.20954e-37
E12	JDP2	2.25726	5.47913e-168
E12	JDP2	2.00052	3.19163e-138
E12	JDP2	1.88311	4.14729e-125
E12	JDP2	2.0661	1.3971e-149
E12	HLF	1.24216	2.85557e-27
E12	HLF	1.07355	1.13452e-13
E12	NR3C1	2.14973	1.10401e-79
E12	ELF3	1.08368	1.39846e-47
E12	NR3C1	1.0505	9.78341e-63
E12	ELF3	1.04901	2.9469e-46
E12	SREBP	1.3332	1.32408e-47
E12	SREBP	1.28339	2.86116e-43
E12	HEY1	1.6377	1.39445e-118
E12	TFE3	1.54737	2.19456e-71
E12	TFEC	1.46867	2.48364e-65
E12	BATF	1.53289	2.7819e-73
E12	CREB3	1.83254	2.38835e-121
E12	FEV	1.39533	4.84099e-64
E12	ATF3	1.21443	8.11859e-41
E12	ATF3	1.7866	1.55137e-74
E12	ETV3	1.64349	8.97846e-82
E12	ERF	1.41191	1.88353e-71
E12	NFE2	1.39308	5.42527e-75
E12	NRF1	1.63309	2.41253e-192
E12	NRF1	2.18913	0
E12	ETS	1.35049	3.85296e-111
E12	ETV6	1.31509	2.61269e-90
E12	ATF2	1.10004	5.94019e-20
E12	ATF3	1.27396	2.16517e-57
E12	ELF1	1.55942	4.68276e-110
E12	CHD2	2.22368	1.16466e-38
E12	ETS	1.1853	6.15733e-61
E12	ETS	1.28497	3.64163e-86
E12	ETS	1.37399	1.13757e-29
E12	TATA	1.08663	6.75959e-56
E12	TATA	1.28505	7.68183e-83
E12	BHLHE40	1.2697	1.85442e-49
E12	BHLHE40	1.17116	3.85793e-27
E12	BHLHE40	1.01845	1.63582e-34
E12	ELK4	1.18489	9.10169e-37
E12	ELK4	1.38241	4.69395e-64
E12	ELF5	1.00432	1.04112e-49
E12	MYC	1.04356	3.79367e-41
E12	ATF3	1.76026	8.09801e-83
E12	ATF3	1.93205	2.81988e-85
E12	ATF3	1.86251	3.75298e-83
E12	ATF3	2.17155	1.41745e-119
E12	ATF3	2.27817	5.24269e-157
E12	ETS	1.18705	7.48057e-43
E12	ETS	1.54379	3.43586e-86
E12	ETS	1.51872	3.58597e-79
E12	ETS	1.3212	4.2268e-54
E12	ETS	1.80048	1.90061e-118
E12	TFEB	1.2221	3.72168e-54
E12	STAT	1.46272	2.82386e-49
E12	STAT	1.1063	5.26095e-41
E12	RFX5	1.22973	1.13769e-83
E12	RFX5	1.13401	3.98552e-80
E12	RFX5	1.01073	7.72436e-65
E12	CREB5	2.61277	1.641e-162
E12	EGR1	1.14468	7.53531e-206
E12	BRCA1	1.84828	1.75317e-64
E12	MLX	1.21906	3.40874e-29
E13	ETV5	1.29701	2.06834e-14
E13	SREBP	1.01592	2.28214e-18
E13	SP4	1.17628	1.03526e-45
E13	SP4	2.11588	9.15938e-128
E13	CEBPB	1.25689	2.00611e-29
E13	NFY	2.01165	1.98493e-87
E13	RFX3	1.03858	1.30018e-20
E13	AP1	1.60539	4.03168e-33
E13	AP1	1.50966	8.21709e-49
E13	NRF1	2.73307	3.22435e-170
E13	ELK3	1.75843	4.66474e-25
E13	ELK3	1.69811	3.34441e-24
E13	SIRT6	1.49856	2.65452e-26
E13	E2F	1.82515	2.87718e-33
E13	E2F	2.14996	6.08287e-129
E13	E2F	1.92169	3.23152e-55
E13	BHLHE41	1.4849	5.58679e-20
E13	BHLHE41	1.65367	1.37533e-23
E13	ELF4	1.34128	1.67003e-19
E13	ATF7	1.60958	1.76562e-16
E13	ZBTB33	1.36106	5.68447e-08
E13	EP300	2.15461	1.91427e-39
E13	SIN3A	1.52708	4.48585e-27
E13	ARNT	1.63303	1.02204e-21
E13	BHLHE40	1.11715	2.84847e-13
E13	NFY	1.36567	3.17082e-26
E13	NFY	1.05859	9.30149e-20
E13	NFY	2.20508	2.00447e-94
E13	NFY	1.06476	3.6273e-23
E13	MYC	1.63484	6.04283e-13
E13	NFY	1.54958	3.51006e-37
E13	ZNF143	1.20835	8.50951e-23
E13	ZNF143	1.38631	9.09313e-26
E13	NFY	2.3291	1.07969e-100
E13	SMARC	1.44382	1.46408e-28
E13	MYC	1.308	7.42942e-24
E13	ETV1	1.53297	5.89625e-19
E13	XBP1	1.96506	5.28695e-27
E13	SIX5	1.40628	1.64266e-27
E13	SIX5	1.41478	2.38088e-28
E13	ETV4	1.66583	1.38127e-20
E13	ERG	1.36471	1.82181e-16
E13	ERG	1.43327	4.46511e-18
E13	RFX2	1.17645	1.33777e-27
E13	RFX2	1.24611	3.78652e-29
E13	SP1	1.22259	4.2395e-95
E13	SP1	1.21722	1.27697e-58
E13	SP1	1.10825	2.11398e-84
E13	SP1	1.23129	4.05778e-61
E13	FLI1	1.49939	4.79386e-18
E13	FLI1	1.22467	1.07371e-13
E13	EHF	1.12467	1.93749e-13
E13	CTCF	1.50926	1.55118e-65
E13	CTCF	2.02564	2.32142e-69
E13	ELF1	1.50857	3.07293e-23
E13	ELF1	1.18416	2.46837e-12
E13	JDP2	1.72374	3.01697e-30
E13	JDP2	1.40432	2.11741e-24
E13	JDP2	1.33496	2.50072e-22
E13	RAD21	1.4902	7.62333e-63
E13	JDP2	1.5812	3.53671e-29
E13	RXRA	1.28372	3.7394e-45
E13	NR3C1	2.17756	2.95612e-19
E13	CTCF	1.57663	1.15991e-58
E13	CTCF	1.11663	8.31387e-16
E13	SP1	2.19863	6.90849e-107
E13	SREBP	1.26873	6.52272e-15
E13	SREBP	1.17112	2.59237e-13
E13	ARNTL	1.64345	1.08788e-27
E13	HEY1	1.20582	2.36906e-21
E13	TFE3	1.98693	5.58703e-34
E13	TFEC	1.53568	1.85913e-26
E13	BATF	1.05596	4.04611e-13
E13	RFX5	1.74494	1.22524e-63
E13	CREB3	2.13428	8.29153e-43
E13	ATF3	1.12513	1.47827e-09
E13	FEV	1.64619	1.58775e-21
E13	ATF3	1.73013	7.92324e-17
E13	ATF3	1.44583	1.78179e-15
E13	ETV3	1.86421	4.21724e-25
E13	ERF	1.09551	1.29003e-12
E13	NFE2	1.77649	6.6939e-39
E13	BCL	1.29026	9.42006e-27
E13	NRF1	2.65752	1.51384e-97
E13	NRF1	3.23666	3.66684e-209
E13	MXI1	1.18671	2.06839e-26
E13	KLF14	1.62123	8.65097e-52
E13	ETS	1.50238	5.47677e-20
E13	ETS	2.0195	9.41483e-46
E13	ETV6	1.49837	4.75051e-27
E13	IRF	1.55291	2.2952e-41
E13	ATF3	1.49718	1.87758e-27
E13	ATF3	1.94069	6.79977e-42
E13	ELF1	1.61027	9.28427e-26
E13	CHD2	1.20402	4.27552e-05
E13	ETS	1.2032	6.47111e-26
E13	ETS	1.65864	3.96791e-32
E13	TATA	1.01191	6.54096e-19
E13	TATA	1.1044	1.48319e-28
E13	KLF4	1.04232	1.72248e-42
E13	BHLHE40	1.70152	5.04707e-24
E13	BHLHE40	1.45781	1.62802e-13
E13	BHLHE40	1.42273	1.73039e-17
E13	BHLHE40	1.68898	1.62064e-24
E13	ELK4	1.3565	1.46517e-13
E13	ELK4	1.48973	5.9805e-18
E13	ELF5	1.0248	7.20391e-15
E13	KLF7	1.35184	3.08587e-63
E13	MYC	1.6508	3.45177e-27
E13	MYC	1.23702	1.94695e-18
E13	ATF3	1.51703	8.85641e-18
E13	ATF3	1.75305	1.64415e-19
E13	ATF3	1.59571	8.17676e-21
E13	ATF3	1.9219	5.2688e-29
E13	ATF3	1.7674	3.30469e-28
E13	SP2	1.6469	1.01754e-51
E13	SP2	1.13513	3.30941e-17
E13	ETS	1.32602	1.02152e-14
E13	ETS	1.80619	4.84039e-28
E13	ETS	1.66502	8.85998e-24
E13	ETS	1.29508	3.30438e-13
E13	ETS	1.52577	5.28137e-17
E13	ETS	1.21991	4.066e-12
E13	ETS	2.00262	1.17737e-33
E13	SMC3	1.30114	3.23712e-45
E13	TFEB	1.61729	7.13639e-28
E13	PBX3	1.53148	2.28938e-47
E13	STAT	1.04649	3.47831e-08
E13	SETDB1	1.45267	3.12071e-59
E13	SETDB1	1.95756	6.59953e-103
E13	RFX5	1.00072	1.8966e-13
E13	RFX5	1.23822	3.67961e-29
E13	RFX5	1.15515	6.38612e-27
E13	RFX5	1.04096	1.24885e-21
E13	CREB5	1.67095	4.53979e-26
E13	EGR1	2.07243	1.98179e-125
E13	EGR1	1.45352	2.10096e-49
E13	BRCA1	1.96258	2.26537e-16
E14	SREBP	1.05643	1.17292e-15
E14	SP4	1.13817	2.97685e-29
E14	SP4	1.87419	1.18464e-66
E14	NFY	1.72765	6.14186e-54
E14	RFX3	1.17475	3.67884e-25
E14	RFX3	1.14961	2.25056e-23
E14	AP1	1.23119	3.4945e-27
E14	NRF1	1.94439	3.43422e-46
E14	E2F	1.7096	5.87262e-39
E14	E2F	1.52552	5.03901e-26
E14	EP300	1.15062	7.3604e-09
E14	SIN3A	1.28648	1.29136e-13
E14	NFY	2.14729	7.43867e-69
E14	MYC	1.0455	4.95906e-05
E14	NFY	1.03215	3.59219e-15
E14	ZNF143	1.05353	2.59658e-14
E14	NFY	1.88848	6.81113e-56
E14	XBP1	1.14986	3.40979e-08
E14	RFX2	1.17227	4.04827e-25
E14	RFX2	1.07184	3.48148e-21
E14	SP1	1.18665	2.00221e-59
E14	SP1	1.12228	2.9837e-34
E14	SP1	1.16832	1.05854e-37
E14	CTCF	2.69024	5.99192e-205
E14	CTCF	3.14088	3.21993e-183
E14	RAD21	2.5412	1.99545e-181
E14	RXRA	2.43754	2.82842e-154
E14	NR3C1	1.16708	3.70785e-05
E14	CTCFL	1.41282	6.82118e-36
E14	CTCF	2.36585	8.391e-152
E14	CTCF	1.7827	9.14205e-33
E14	SP1	2.0867	2.38319e-79
E14	RFX5	1.40311	2.06104e-35
E14	CREB3	1.01082	4.25493e-08
E14	ETV3	1.16479	2.40876e-07
E14	NRF1	1.83189	2.34742e-25
E14	NRF1	2.39913	2.98695e-58
E14	MXI1	1.07985	6.37299e-19
E14	KLF14	1.75786	1.03235e-40
E14	ETS	1.09805	1.43085e-09
E14	ETV6	1.03123	3.52292e-10
E14	IRF	1.35055	1.86486e-26
E14	KLF7	1.2973	1.57477e-39
E14	MYC	1.09118	3.74178e-10
E14	SP2	1.36003	1.97974e-32
E14	SP2	1.29248	4.57241e-21
E14	ETS	1.06065	1.44167e-07
E14	SMC3	2.31499	1.31805e-133
E14	PBX3	1.3336	9.62484e-30
E14	SETDB1	1.33606	5.6966e-26
E14	RFX5	1.1953	4.28616e-24
E14	RFX5	1.15065	8.00104e-24
E14	RFX5	1.10239	4.92836e-22
E14	EGR1	1.55002	6.94442e-37
E14	EGR1	1.03851	1.21181e-18
E15	CTCF	3.55373	0
E15	CTCF	3.89996	1.91474e-287
E15	RAD21	3.27315	1.3864093488e-313
E15	RAD21	1.2747	2.75517e-22
E15	RAD21	1.01961	3.82734e-14
E15	RAD21	1.22531	7.30137e-17
E15	RAD21	1.13667	1.00374e-13
E15	RXRA	3.27968	1.51064e-244
E15	RXRA	1.07622	6.33242e-10
E15	CTCFL	1.77293	2.86125e-36
E15	CTCF	3.01272	7.42479e-281
E15	CTCF	2.47119	5.57504e-49
E15	CTCF	1.09004	7.03639e-19
E15	CTCF	1.1921	3.24691e-31
E15	CTCF	1.80793	1.58331e-49
E15	ZBTB7A	1.85511	5.89595e-28
E15	SMC3	3.4865	2.01421e-255
E15	SMC3	1.12852	2.08096e-14
E16	CTCF	3.94103	0
E16	CTCF	4.40731	0
E16	RAD21	3.82955	0
E16	RAD21	1.18113	7.21952e-26
E16	RAD21	1.27004	4.93054e-26
E16	RAD21	1.15679	4.32408e-21
E16	RAD21	1.85656	3.82375e-38
E16	RAD21	1.71796	4.95551e-27
E16	RXRA	3.69463	0
E16	RXRA	1.46603	3.6943e-19
E16	CTCFL	2.09422	6.31489e-65
E16	CTCF	3.50159	0
E16	CTCF	3.02287	2.19144e-87
E16	CTCF	1.43403	4.11003e-39
E16	CTCF	1.49036	1.54093e-61
E16	CTCF	2.03737	1.72131e-74
E16	ZBTB7A	1.83464	1.6537e-31
E16	SMC3	3.67824	0
E16	SMC3	1.37726	9.48746e-22
E16	SMC3	1.0549	4.67531e-15
E17	CTCF	2.21022	8.8947e-240
E17	CTCF	2.76769	3.14286e-232
E17	RAD21	2.14634	6.36714e-239
E17	RXRA	2.0038	8.7196e-140
E17	CTCF	1.84131	4.44434e-192
E17	CTCF	1.36432	3.43685e-25
E17	SMC3	2.25288	4.24679e-201
E18	CTCF	2.49527	1.33511e-125
E18	CTCF	2.5457	1.82992e-90
E18	RAD21	2.12437	2.89918e-111
E18	RXRA	2.25835	2.23537e-60
E18	CTCF	1.6814	2.82692e-93
E18	CTCF	1.49579	9.20093e-14
E18	CTCF	1.04038	4.0401e-12
E18	SMC3	2.54018	5.31501e-103
E19	CTCF	3.40331	1.52987e-113
E19	CTCF	3.41658	1.30708e-85
E19	RAD21	2.90592	9.37571e-101
E19	RXRA	3.29648	5.37143e-65
E19	CTCFL	1.4158	2.05729e-08
E19	CTCF	2.2715	1.3507e-78
E19	CTCF	1.77241	2.96258e-09
E19	CTCF	1.28846	1.24312e-10
E19	CTCF	1.39313	3.24962e-10
E19	NFKB	1.07778	2.03724e-05
E19	SMC3	3.2724	1.25858e-84
E50	SP4	1.07095	4.12932e-36
E50	NFY	1.03037	1.08232e-15
E50	NFY	1.1896	2.89082e-18
E50	NFY	1.11751	3.42765e-16
E50	CTCF	1.02061	1.60464e-42
E50	CTCF	1.77095	1.54438e-60
E50	RAD21	1.1458	7.84403e-47
E50	CTCF	1.48976	3.28228e-53
E50	RFX5	1.07652	5.57215e-17
E51	HSF	1.20809	8.43492e-25
E51	HSF	1.16314	1.21855e-24
E51	HSF4	1.20053	6.4343e-26
E51	HSF2	1.12967	1.04594e-23
E52	RFX3	1.2823	2.85625e-38
E52	RFX3	1.61601	3.03632e-49
E52	HSF	1.00704	9.16173e-07
E52	PROP1	1.10377	2.71108e-08
E52	RFX2	1.4204	5.5958e-43
E52	RFX2	1.47176	3.73361e-46
E52	GMEB2	1.48771	0.000505558
E52	RFX5	1.51224	6.28807e-45
E52	RFX5	1.40902	7.69886e-44
E52	RFX5	1.40382	1.68722e-43
E39	CTCF	1.68979	8.45334e-197
E39	CTCF	2.05963	1.12158e-162
E39	RAD21	1.59342	4.84472e-185
E39	RXRA	1.57234	2.29488e-120
E39	CTCF	1.54243	7.1999e-178
E39	SMC3	1.61956	7.49373e-148
E53	HLF	1.05476	5.12445e-08
E56	SREBP	1.07571	1.05811e-22
E56	RFX3	1.06112	4.23654e-34
E56	RFX3	1.07658	4.84561e-32
E56	RFX2	1.11785	1.3027e-36
E56	RFX2	1.08575	6.84237e-35
E56	MXI1	1.05866	2.61753e-27
E56	RFX5	1.05193	1.03466e-31
E57	SREBP	1.10678	7.03623e-57
E57	RFX3	1.04617	7.44614e-87
E57	RFX2	1.04873	2.38294e-86
E57	RFX2	1.00412	1.72724e-78
E57	MXI1	1.19536	3.12907e-83
E58	SREBP	1.2945	1.03487e-39
E58	DBP	1.01724	3.68749e-27
E58	DBP	1.11238	4.71089e-46
E58	DBP	1.06494	3.50937e-34
E58	RFX3	1.25846	3.83355e-61
E58	RFX3	1.13357	3.24147e-46
E58	TEF	1.06088	4.53778e-42
E58	RFX2	1.23532	4.55327e-57
E58	RFX2	1.24881	3.00963e-58
E58	MXI1	1.34075	1.53005e-51
E58	SMC3	1.00709	8.08025e-26
E58	RFX5	1.12197	2.86936e-46
E58	RFX5	1.15746	2.04007e-49
E58	RFX5	1.14024	6.70972e-48
E59	SREBP	1.51309	8.00627e-49
E59	RFX3	1.61124	1.54463e-91
E59	RFX3	1.5605	2.50892e-82
E59	RFX2	1.59047	7.40762e-88
E59	RFX2	1.66043	4.03026e-96
E59	MXI1	1.61503	9.08874e-71
E59	RFX5	1.02625	2.80592e-28
E59	RFX5	1.11155	4.58811e-23
E59	RFX5	1.63671	7.95582e-88
E59	RFX5	1.60185	4.15196e-86
E59	RFX5	1.54711	6.94239e-81
E74	ATF7	1.10777	0.00496339
E74	XBP1	1.12014	0.000405178
E75	TFE3	1.19321	0.00155907
E76	CREB3	1.45432	0.0121763
E76	ATF3	1.45357	0.00432341
E76	ATF3	1.79997	0.00133992
E77	E2F	1.75837	0.00771397
E79	SREBP	1.05932	1.2374e-16
E79	DBP	2.29925	4.07226e-06
E79	SP4	1.36731	1.06492e-97
E79	DBP	2.27529	1.84105e-08
E79	CEBPB	2.25645	8.91693e-21
E79	DBP	2.71109	9.84137e-08
E79	NFY	3.97653	3.60954e-106
E79	RFX3	3.10584	1.9264e-54
E79	RFX3	3.42752	1.76181e-55
E79	TEF	2.60989	1.98416e-08
E79	TEF	1.78664	5.1804e-05
E79	AP1	4.28968	1.10059e-76
E79	AP1	2.88919	3.46424e-54
E79	AP1	1.1717	1.48313e-05
E79	AP1	1.12449	1.00341e-06
E79	ELK3	1.46803	3.61499e-11
E79	ELK3	1.13342	2.70716e-08
E79	ATF4	1.25389	0.0022663
E79	SIRT6	2.16268	6.76723e-28
E79	SRF	1.35771	0.000162244
E79	SRF	1.30785	2.15855e-05
E79	E2F	4.32523	7.61722e-72
E79	SRF	1.47886	2.72982e-06
E79	SRF	1.59495	9.23915e-07
E79	SRF	1.73247	2.01278e-06
E79	E2F	3.12141	2.05336e-55
E79	SRF	2.20756	6.9471e-10
E79	BHLHE41	1.83974	1.57471e-20
E79	ELF4	1.45076	2.1352e-11
E79	ZNF652	2.23428	2.37029e-10
E79	TFAP2	1.67848	1.47043e-13
E79	ATF7	3.91905	6.68088e-26
E79	ZBTB33	2.93734	7.69199e-12
E79	EP300	1.93383	4.74161e-20
E79	FOXO3	1.01018	0.00154827
E79	FOXO3	1.61935	3.15825e-06
E79	SIN3A	1.8209	2.4265e-26
E79	NR4A	1.39022	2.66218e-07
E79	LHX2	1.01919	0.0231516
E79	EMX1	1.32791	0.00623986
E79	IRF	1.28708	1.2057e-05
E79	ARNT	1.90831	3.29915e-19
E79	NFY	1.87735	7.53818e-09
E79	NFY	2.08103	6.78584e-13
E79	HSF	1.40027	0.000732034
E79	NFY	3.46452	2.43928e-110
E79	NFY	2.08654	4.03501e-21
E79	MYC	2.70637	7.75988e-16
E79	NFY	2.98667	2.88803e-42
E79	ZNF143	1.76322	9.67839e-11
E79	ZNF143	2.98091	7.62255e-16
E79	NFY	3.45021	1.09534e-107
E79	SMARC	1.28147	2.60665e-07
E79	SMARC	2.90687	2.83158e-16
E79	MYC	2.9329	1.08068e-30
E79	ETV1	1.40673	1.58409e-10
E79	HMGN3	1.43808	1.49668e-12
E79	XBP1	3.82461	8.21922e-54
E79	SIX5	2.82482	7.77245e-13
E79	SIX5	2.06714	3.00817e-12
E79	MAF	1.05169	0.000161041
E79	TCF12	1.16763	0.00536714
E79	ETV4	1.60985	2.62537e-12
E79	LHX8	1.15079	0.00515337
E79	ERG	1.26716	6.84392e-10
E79	ERG	1.04867	7.13239e-08
E79	PRDM1	1.52877	1.6462e-08
E79	RFX2	3.17958	1.45217e-51
E79	RFX2	3.54315	6.65e-63
E79	FLI1	1.21317	2.23257e-09
E79	FLI1	1.13605	8.40803e-09
E79	EHF	1.19195	2.36002e-06
E79	YY1	1.25355	1.9971e-08
E79	EHF	1.56654	2.29785e-09
E79	YY1	1.54807	1.36904e-11
E79	ELF1	1.68306	5.68644e-14
E79	ELF1	1.59835	2.11979e-09
E79	ETV7	1.22415	6.84523e-09
E79	JDP2	4.27278	2.49521e-64
E79	JDP2	4.10044	5.47035e-57
E79	JDP2	3.71149	8.22192e-52
E79	JDP2	1.05419	0.00543791
E79	JDP2	4.24284	1.69134e-63
E79	POU3F4	1.37845	9.25137e-05
E79	HLF	1.11497	0.0176966
E79	HLF	2.08254	9.07719e-06
E79	HLF	1.04617	0.00593304
E79	POU5F1	1.4115	7.28682e-05
E79	POU5F1	1.51437	4.96372e-07
E79	HBP1	1.02626	0.000800424
E79	TCF7L2	1.66726	1.25075e-10
E79	NR3C1	1.59227	1.24546e-13
E79	NR3C1	1.07403	5.08025e-05
E79	ELF3	1.77519	4.63928e-11
E79	NR3C1	1.71869	8.85314e-14
E79	ELF3	1.63508	8.22064e-10
E79	VAX1	1.30039	0.0107537
E79	MEF2	1.61291	6.18815e-08
E79	CTCF	1.02155	7.82678e-09
E79	SP1	3.77761	4.97673e-118
E79	MEF2B	1.51825	4.57386e-06
E79	POU2F3	1.38514	1.61629e-05
E79	POU2F3	1.32583	0.000135254
E79	POU2F3	1.51557	5.15072e-07
E79	ESRRG	1.09076	8.5498e-05
E79	SREBP	2.23782	2.0301e-18
E79	SREBP	3.33578	2.1264e-35
E79	SREBP	3.38372	2.88913e-33
E79	ARNTL	1.81611	7.90895e-25
E79	FOXJ3	1.53962	6.44122e-06
E79	FOXJ3	1.32611	3.93653e-05
E79	MEF2	1.14136	2.78061e-05
E79	POU2F2	1.49726	2.31957e-06
E79	POU2F2	1.56709	4.4936e-07
E79	HEY1	3.83856	4.85474e-73
E79	TFE3	2.93398	1.58574e-39
E79	TFEC	3.11284	5.11854e-30
E79	BATF	3.35227	4.6246e-36
E79	RFX5	3.16858	1.16108e-66
E79	CREB3	3.11104	4.05909e-50
E79	POU2F2	1.08801	0.000117287
E79	ATF3	1.72896	2.80778e-16
E79	ATF3	1.67156	1.24833e-17
E79	FEV	1.2413	4.60694e-09
E79	POU2F2	1.09198	0.000506344
E79	ATF3	2.09805	7.15973e-23
E79	ATF3	3.8469	1.19824e-48
E79	ATF3	1.80235	4.13115e-27
E79	ETV3	1.99893	7.71301e-17
E79	ERF	1.46113	1.07318e-11
E79	NFE2	2.74414	8.65394e-47
E79	NRF1	1.00429	3.14434e-31
E79	NRF1	1.59354	1.74198e-87
E79	MXI1	1.22774	3.32934e-20
E79	ESX1	1.27866	0.0114135
E79	ETV6	1.00954	1.8694e-11
E79	ETV6	1.38151	8.5549e-15
E79	IRF	3.74883	1.14625e-58
E79	ATF2	2.60687	1.35603e-14
E79	NFIL3	1.23184	0.00250102
E79	NFIL3	1.03221	0.021819
E79	SRF	1.94101	2.57811e-06
E79	ATF3	3.33681	3.04567e-43
E79	ELF1	1.53201	4.9451e-17
E79	ETS	1.77476	7.82678e-09
E79	ETS	1.20937	4.08665e-13
E79	TATA	1.83371	1.77954e-14
E79	TATA	3.62056	4.78279e-63
E79	TATA	1.75258	8.33125e-12
E79	BHLHE40	2.41172	1.25092e-30
E79	BHLHE40	3.03297	9.19095e-14
E79	BHLHE40	1.19529	1.22917e-11
E79	ELK4	1.44943	8.30519e-12
E79	BCL6B	1.51968	1.25959e-05
E79	GMEB2	1.06736	0.0196999
E79	POU2F2	1.14994	0.000173727
E79	POU2F2	1.21388	0.000210476
E79	RFX7	1.63809	9.03248e-12
E79	POU2F2	1.3588	6.89125e-05
E79	FOXO1	1.59763	3.85645e-06
E79	ELF5	1.64144	1.22852e-12
E79	MEF2	1.40786	3.62664e-06
E79	ELF5	2.13241	2.87618e-18
E79	MEF2	1.16417	0.000212747
E79	ELF5	1.87586	2.07763e-15
E79	MEF2	1.29396	3.63058e-05
E79	TATA	2.57256	4.00615e-09
E79	TATA	2.81703	6.27837e-10
E79	MYC	1.87373	6.11563e-23
E79	MEF2D	1.42468	2.97602e-06
E79	ISL2	1.29948	0.0018455
E79	FOXJ2	1.24918	7.58635e-05
E79	ATF3	2.34963	3.31494e-24
E79	ATF3	2.97961	2.52257e-38
E79	ATF3	3.42155	6.61626e-41
E79	ATF3	4.07143	3.1759e-40
E79	ATF3	4.66604	6.81164e-61
E79	ATF3	3.7234	6.84945e-54
E79	SP2	3.86285	2.86609e-101
E79	SP2	1.32773	1.12776e-11
E79	ETS	1.49004	5.36848e-12
E79	ETS	1.21931	4.96856e-09
E79	ETS	1.48428	9.17737e-12
E79	ETS	1.56451	1.16363e-14
E79	MAF	1.05294	0.000885385
E79	TFEB	2.44471	1.86718e-31
E79	PBX3	3.17968	2.47116e-79
E79	YY1	1.18752	9.0968e-11
E79	STAT	1.41589	1.04018e-05
E79	SRF	1.84808	1.94465e-08
E79	STAT	1.74781	5.76795e-08
E79	STAT	1.04011	0.000546174
E79	RFX5	1.64682	1.8977e-12
E79	HOXD3	1.26203	0.0050061
E79	RFX5	1.98061	5.09594e-17
E79	RFX5	3.65428	9.37063e-61
E79	RFX5	3.48366	8.48054e-62
E79	RFX5	3.00921	8.37395e-51
E79	NHLH1	1.23422	2.87826e-27
E79	AP1	1.46297	1.99307e-09
E79	AP1	1.20984	7.3945e-05
E79	AP1	1.32901	4.78075e-08
E79	CREB5	4.64873	1.26772e-49
E79	EGR1	1.46222	5.34291e-21
E79	STAT	1.08486	0.00180519
E79	MLX	2.377	1.08738e-11
E20	CTCF	2.64845	1.50727e-61
E20	CTCF	2.4188	3.42873e-36
E20	RAD21	2.15139	1.5696e-50
E20	RXRA	2.61017	1.94353e-35
E20	CTCF	1.70331	2.01572e-40
E20	HIF1A	1.80187	0.00332489
E20	SMC3	2.3065	6.38239e-40
E21	E2F	1.35791	0.00933144
E21	CTCF	1.93979	3.65765e-35
E21	CTCF	1.94903	6.42015e-23
E21	RAD21	1.65098	1.19751e-29
E21	RXRA	2.0144	3.16588e-22
E21	CTCF	1.289	1.52954e-23
E21	CTCF	1.21263	9.65693e-06
E21	SMC3	1.96265	1.37767e-29
E40	ETS	1.19236	5.30621e-72
E40	SPI1	1.27278	8.56117e-80
E40	SPI1	1.0517	3.22921e-47
E40	CTCF	1.07009	1.77533e-44
E40	CTCF	1.37926	5.77381e-38
E40	SPIC	1.28192	1.11884e-103
E40	ETV6	1.275	1.83568e-24
E40	SPIB	1.36027	1.08043e-133
E40	SPI1	1.36032	2.6323e-97
E40	SPI1	1.29845	1.86222e-118
E40	EGR1	1.02628	1.29466e-41
E41	ETS	1.2572	1.14989e-57
E41	SPI1	1.34579	1.04251e-62
E41	SPI1	1.04334	4.18051e-33
E41	SPIC	1.23481	1.01921e-67
E41	SPIB	1.40599	3.65449e-100
E41	SPI1	1.44704	6.34562e-76
E41	SPI1	1.4267	1.95982e-98
E41	EGR1	1.00808	2.62741e-30
E42	ETS	1.186	1.69418e-43
E42	SPI1	1.53765	1.42227e-70
E42	EHF	1.129	1.81041e-10
E42	SPIC	1.35601	2.95264e-67
E42	ETS	1.08574	2.06629e-16
E42	ETV6	1.10991	2.57614e-12
E42	SPIB	1.36466	5.64372e-78
E42	SPI1	1.42721	5.83998e-65
E42	SPI1	1.44474	5.07173e-81
E42	EGR1	1.15509	8.42958e-35
E43	ETS	1.07502	2.44344e-28
E43	SPI1	1.29637	3.58876e-42
E43	SPIC	1.28166	3.83305e-52
E43	ETV6	1.19372	5.82296e-13
E43	SPIB	1.33486	5.99277e-62
E43	SPI1	1.15463	3.50591e-36
E43	SPI1	1.41328	5.36037e-66
E44	SPIB	1.05854	5.22803e-32
E44	SPI1	1.06695	1.51371e-31
E46	CEBPB	1.23336	5.01321e-07
E46	CEBPE	1.07337	0.000313331
E46	ATF7	1.18681	0.000785363
E46	ETS	1.16508	1.52954e-23
E46	MYC	1.05278	4.46812e-11
E46	XBP1	1.10728	5.21481e-05
E46	SPI1	1.41438	2.64541e-30
E46	CEBPA	1.59356	0.00099164
E46	ELF1	1.28587	2.68052e-32
E46	SPIC	1.35755	9.06122e-30
E46	CEBPG	1.08225	0.000229352
E46	ERF	1.33239	4.52154e-09
E46	ETS	1.41336	5.00607e-17
E46	ETV6	1.12662	1.02735e-08
E46	SPIB	1.56028	1.13495e-43
E46	ATF3	1.07323	0.000307027
E46	E2F	1.10813	0.000726761
E46	SPI1	1.26377	5.0585e-26
E46	SPI1	1.58382	1.56102e-41
E46	EGR1	1.06561	5.92257e-20
E60	SREBP	1.101	1.42037e-22
E60	DBP	1.10291	1.86499e-15
E60	DBP	1.1876	3.27978e-18
E60	RFX3	1.31038	8.63545e-43
E60	RFX3	1.40185	4.55416e-45
E60	TEF	1.09797	5.88904e-19
E60	RFX2	1.35499	2.60698e-44
E60	RFX2	1.37346	6.08755e-46
E60	HLF	1.02618	1.70653e-16
E60	MXI1	1.12776	3.21815e-27
E60	RFX5	1.34873	4.92056e-40
E60	RFX5	1.40259	8.65286e-48
E60	RFX5	1.32682	6.49499e-43
E47	MYC	1.05786	2.72687e-12
E47	SPI1	1.50912	4.24748e-41
E47	SPIC	1.13597	4.43657e-27
E47	SPIC	1.21511	1.3877e-28
E47	ETV6	1.23268	3.44784e-11
E47	SPIB	1.44877	4.59396e-45
E47	SPI1	1.2668	1.82377e-30
E47	SPI1	1.51413	1.13795e-42
E47	EGR1	1.00802	2.17407e-19
E61	DBP	1.08455	1.84772e-10
E61	DBP	1.35408	1.19361e-17
E61	DBP	1.30831	2.01712e-14
E61	RFX3	1.64722	1.10151e-80
E61	RFX3	1.80405	7.41062e-83
E61	TEF	1.30795	6.80109e-18
E61	TEF	1.19436	7.67252e-18
E61	RFX2	1.67117	1.80596e-79
E61	RFX2	1.66903	2.26943e-80
E61	HLF	1.38065	5.09594e-17
E61	MEF2	1.05434	1.24216e-25
E61	NFIL3	1.23948	3.67712e-15
E61	NFIL3	1.18808	1.3471e-16
E61	RFX5	1.07512	2.13463e-27
E61	RFX5	1.64789	2.98358e-71
E61	RFX5	1.60455	1.02325e-76
E61	RFX5	1.44752	1.41818e-62
E48	CEBPB	1.07485	1.18364e-09
E48	TFAP2	1.19185	2.87426e-30
E48	SPI1	1.27798	1.94429e-42
E48	TCF7L2	1.0896	4.75062e-23
E48	SPIC	1.12305	9.03256e-39
E48	SPIB	1.28846	3.67737e-55
E48	AP1	1.19506	3.10854e-28
E48	SPI1	1.12641	2.4252e-34
E48	SPI1	1.24778	2.23896e-49
E62	DBP	1.20619	1.16734e-08
E62	DBP	1.01582	4.52643e-06
E62	ALX4	1.0456	3.35881e-07
E62	RFX3	1.43169	8.47093e-40
E62	RFX3	1.51006	2.29001e-38
E62	TEF	1.3196	6.02083e-10
E62	TEF	1.17711	4.57121e-10
E62	LMX1A	1.15888	2.24802e-13
E62	PROP1	1.30654	3.22605e-12
E62	RFX2	1.58287	1.85902e-43
E62	RFX2	1.50213	9.76602e-42
E62	HLF	1.15145	1.42298e-07
E62	MEF2	1.31579	2.00313e-21
E62	MEF2	1.45918	1.49589e-28
E62	MEF2B	1.54026	2.1112e-27
E62	LHX4	1.07679	4.99481e-12
E62	OTP	1.06404	1.08443e-08
E62	UNCX	1.24607	9.68515e-10
E62	NFIL3	1.39129	1.42676e-10
E62	NFIL3	1.08564	3.30659e-08
E62	MEF2	1.27589	7.82212e-22
E62	MEF2	1.26029	2.84791e-24
E62	MEF2	1.13501	1.48624e-17
E62	MEF2	1.04472	4.35061e-16
E62	MEF2D	1.61639	2.60785e-31
E62	RFX5	1.51654	1.00997e-39
E62	RFX5	1.49794	2.3131e-41
E62	RFX5	1.33748	4.56333e-35
E62	ALX1	1.18228	2.91765e-09
E62	LMX1B	1.0708	3.40137e-12
E62	CREB5	1.21603	4.79664e-07
E49	CTCF	1.03324	4.05719e-41
E49	CTCF	1.66693	8.0795e-54
E49	RAD21	1.07863	6.15183e-42
E49	CTCF	1.21635	1.54011e-41
E80	SP4	1.15346	2.77134e-51
E80	DBP	1.08578	0.0426605
E80	CEBPB	2.37455	3.24078e-18
E80	POU3F2	1.97982	1.84167e-05
E80	ALX4	1.36436	0.0449465
E80	HOXB7	1.1221	0.0400319
E80	NFY	3.71804	1.29875e-66
E80	RFX3	3.07737	7.48985e-42
E80	NR2F6	1.16953	0.000148664
E80	RFX3	1.00379	0.000319708
E80	RFX3	3.20012	1.10127e-41
E80	AP1	3.89344	1.41413e-49
E80	AP1	2.51343	4.38396e-31
E80	ARX	2.54688	0.00414363
E80	ATF4	1.01357	4.81297e-07
E80	SIRT6	1.98833	3.65797e-22
E80	SRF	1.42291	0.00457808
E80	E2F	3.61562	5.03136e-42
E80	E2F	2.79791	4.67121e-35
E80	SRF	1.54082	0.00178615
E80	SRF	1.48543	0.00218816
E80	BHLHE41	1.08203	1.15601e-09
E80	BHLHE41	1.98708	1.57567e-20
E80	ELF4	1.53654	4.5355e-11
E80	ZNF652	2.16156	5.47608e-07
E80	VAX2	1.08462	0.0427523
E80	TFAP2	1.02008	1.60029e-05
E80	ATF7	3.6317	5.92876e-21
E80	ZBTB33	2.25421	6.86973e-07
E80	FOXJ1	1.07585	0.00496339
E80	EP300	1.71103	2.01183e-14
E80	FOXO3	1.94842	2.24356e-05
E80	SIN3A	1.64863	8.10704e-23
E80	LHX2	1.41085	0.0134029
E80	IRF	1.23007	4.3023e-05
E80	IRF	1.47248	0.00492772
E80	IRF	1.50967	1.29784e-05
E80	IRF	1.17397	0.000547837
E80	ARNT	2.03123	2.21736e-16
E80	NFY	1.87624	9.2777e-08
E80	NFY	2.80315	8.49547e-15
E80	NFY	2.89878	3.76053e-58
E80	NFY	2.03636	2.7369e-16
E80	MYC	2.31067	3.28274e-10
E80	NFY	2.63928	4.76945e-26
E80	ZNF143	2.10989	7.00446e-13
E80	ZNF143	3.46806	4.88499e-16
E80	NFY	3.07068	2.29642e-59
E80	SMARC	1.04686	4.29641e-05
E80	SMARC	2.97176	3.64174e-16
E80	MYC	2.57907	2.43311e-20
E80	XBP1	3.2845	5.4579e-33
E80	SIX5	3.8278	2.51427e-20
E80	SIX5	2.40792	6.88217e-15
E80	SIX5	1.21705	0.001261
E80	PAX4	1.10519	0.000175591
E80	MNX1	1.02804	0.0472199
E80	PROP1	1.6041	0.0161176
E80	ETV4	1.12484	1.81672e-05
E80	DUX4	1.31514	0.0017142
E80	POU3F1	1.52306	0.00023928
E80	ALX3	1.57945	0.00894748
E80	RFX2	3.45588	4.91803e-44
E80	RFX2	3.26596	6.75666e-42
E80	EHF	1.68028	1.90785e-09
E80	YY1	1.05932	5.75912e-06
E80	EHF	2.0063	1.05875e-12
E80	PRRX2	1.26634	0.0302642
E80	YY1	2.09388	8.01135e-18
E80	YY1	1.08156	0.000163901
E80	ELF1	1.43841	3.87094e-10
E80	ELF1	1.694	2.35429e-09
E80	ETV7	1.56258	3.01283e-12
E80	JDP2	3.74071	2.13819e-42
E80	JDP2	4.16581	3.49387e-45
E80	JDP2	3.68142	2.77655e-40
E80	JDP2	1.05419	0.00543791
E80	JDP2	4.87723	3.21069e-54
E80	POU3F4	2.01819	1.444e-05
E80	HLF	1.07286	0.0288182
E80	HLF	1.55742	0.01763
E80	POU5F1	1.0812	0.0197707
E80	POU5F1	2.33123	2.50571e-06
E80	NR3C1	1.48797	8.75476e-08
E80	ELF3	1.86754	1.83307e-11
E80	NR3C1	2.02353	6.23334e-16
E80	ELF3	2.16645	5.04677e-16
E80	VAX1	1.01147	0.0485783
E80	SOX	1.3269	0.000302017
E80	IRF	1.03874	0.00129661
E80	MEF2	1.75698	0.000218985
E80	IRF	1.46031	3.15603e-05
E80	MEF2	1.57255	0.000310539
E80	RORA	1.1175	0.00837552
E80	SP1	3.31201	3.90397e-72
E80	MEF2B	1.83061	3.95668e-05
E80	POU2F3	1.79503	1.47531e-05
E80	POU2F3	2.59548	5.89129e-07
E80	SREBP	2.5046	2.0593e-16
E80	SREBP	2.32527	2.28949e-15
E80	SREBP	2.91952	3.37595e-20
E80	ARNTL	1.93854	6.1851e-22
E80	FOXJ3	1.47015	0.000847409
E80	FOXJ3	1.19782	0.00426187
E80	POU2F2	1.21127	0.00899711
E80	HOXD1	1.77173	0.00565131
E80	POU2F2	1.17221	0.00158165
E80	GSX2	1.16303	0.0366989
E80	HEY1	3.2248	1.80347e-38
E80	TFE3	2.48663	6.16184e-26
E80	TFEC	2.78921	5.57787e-19
E80	BATF	2.94719	6.35638e-26
E80	RFX5	2.76048	1.46733e-33
E80	CREB3	2.8711	1.03711e-34
E80	RAX	1.31292	0.00654539
E80	ATF3	1.50622	6.98461e-11
E80	POU2F2	1.69078	3.07728e-05
E80	POU2F2	2.13813	7.82787e-06
E80	ATF3	1.35426	1.17586e-09
E80	ATF3	1.69075	8.01404e-15
E80	ATF3	2.87328	1.54381e-21
E80	ATF3	1.64719	7.35508e-19
E80	ETV3	1.62321	6.85156e-11
E80	ERF	1.0619	5.40794e-06
E80	NFE2	1.0439	5.80538e-05
E80	NFE2	2.86446	2.36169e-35
E80	BCL	1.09689	2.47947e-13
E80	NRF1	1.02016	1.3519e-22
E80	NRF1	1.85308	1.55968e-76
E80	ETS	1.02919	3.6603e-14
E80	ETV6	1.03792	1.81491e-10
E80	ETV6	1.52156	7.80765e-16
E80	IRF	3.95287	9.74215e-49
E80	ATF2	1.709	2.20132e-08
E80	SRF	1.38667	0.00196175
E80	IRF	1.65087	1.96145e-07
E80	POU3F3	1.67618	0.000597808
E80	IRF	1.40089	5.02712e-05
E80	ATF3	2.76914	2.08621e-24
E80	IRF	1.62977	2.97359e-08
E80	ELF1	1.66509	6.50051e-18
E80	LBX2	2.33063	0.00420132
E80	ETS	2.61144	1.18044e-16
E80	ETS	1.23824	1.33863e-13
E80	TATA	1.65973	1.86809e-10
E80	TATA	3.07021	3.12651e-36
E80	TATA	1.81023	1.57938e-09
E80	BHLHE40	2.50019	2.8229e-28
E80	BHLHE40	2.34965	2.06626e-09
E80	BHLHE40	1.64503	2.17488e-16
E80	SHOX2	1.35353	0.0259669
E80	POU2F2	1.70065	2.78704e-05
E80	POU2F2	2.28257	1.50412e-06
E80	RFX7	1.23545	4.84523e-07
E80	POU2F2	2.13539	1.58038e-05
E80	FOXO1	1.4608	0.00145459
E80	ELF5	1.6379	4.63126e-10
E80	MEF2	1.88053	0.000244
E80	ELF5	1.85847	1.16701e-11
E80	MEF2	1.88739	0.000236306
E80	ELF5	1.50602	3.63359e-09
E80	MEF2	1.55148	0.00171583
E80	MEF2	1.86754	0.00052997
E80	FOXL1	1.08792	0.00661163
E80	TATA	1.93379	0.000829291
E80	TATA	1.35801	0.00564685
E80	MYC	1.50891	1.33724e-05
E80	MYC	2.08916	2.75115e-22
E80	MEF2D	1.878	3.04306e-05
E80	POU1F1	2.55764	1.3621e-08
E80	ATF3	1.69012	1.49698e-11
E80	ATF3	2.92293	9.89961e-28
E80	ATF3	2.7526	1.28305e-27
E80	ATF3	3.81008	4.13806e-28
E80	ATF3	3.2648	1.03572e-30
E80	ATF3	3.60013	2.26632e-41
E80	SP2	2.96872	3.5368e-47
E80	SP2	1.30039	3.39001e-10
E80	ETS	1.06348	2.36347e-06
E80	ETS	1.06209	2.05818e-05
E80	ETS	1.58389	1.6351e-12
E80	EMX2	1.8389	0.0023247
E80	TFEB	2.37634	1.62759e-23
E80	PBX3	2.97953	3.1795e-46
E80	YY1	1.13722	2.91671e-09
E80	BATF	1.17753	9.86999e-05
E80	STAT	2.05689	1.18688e-09
E80	STAT	1.90831	3.44839e-08
E80	STAT	1.19621	0.000324632
E80	RFX5	1.7009	2.20848e-11
E80	RFX5	1.64918	1.08373e-11
E80	RFX5	3.29409	3.56928e-42
E80	RFX5	3.10968	2.55979e-44
E80	RFX5	2.83034	2.59378e-39
E80	LHX6	1.39118	0.0432855
E80	PDX1	1.8998	0.00917968
E80	ALX1	1.59817	0.00855412
E80	LMX1B	1.55835	0.00518637
E80	CREB5	4.4599	2.59165e-37
E80	EGR1	1.47356	2.28529e-20
E80	EGR1	1.08425	4.27093e-10
E80	STAT	1.01303	2.11927e-05
E80	BRCA1	1.16943	2.34292e-06
E80	MLX	1.56155	2.43121e-06
E81	DBP	3.02807	3.58364e-09
E81	SP4	1.14127	1.2138e-56
E81	DBP	2.64918	4.47073e-08
E81	CEBPB	2.01344	1.14811e-18
E81	DBP	2.36882	6.737e-07
E81	NFY	3.01209	1.41747e-52
E81	RFX3	2.58304	1.68911e-36
E81	RFX3	2.6634	1.78836e-33
E81	TEF	3.11251	7.6515e-09
E81	TEF	1.31781	0.0102421
E81	AP1	3.24973	2.52886e-44
E81	AP1	2.21358	4.75049e-26
E81	HNF1A	1.16487	0.00715036
E81	NRF1	1.13006	2.79576e-65
E81	ELK3	1.79445	1.23964e-18
E81	ELK3	1.43833	3.0409e-14
E81	SIRT6	1.56645	1.38629e-16
E81	E2F	3.20425	1.24914e-37
E81	E2F	1.16116	9.72426e-65
E81	E2F	2.40046	2.34818e-32
E81	SRF	1.86385	1.7521e-05
E81	SRF	1.25021	0.00230062
E81	BHLHE41	1.5801	5.19195e-17
E81	ELF4	1.6289	2.23374e-17
E81	ATF7	3.31818	3.70463e-19
E81	ZBTB33	2.76353	8.94995e-13
E81	EP300	2.19333	3.94955e-34
E81	FOXO3	1.75225	1.88309e-05
E81	SIN3A	1.74333	5.63831e-27
E81	NR4A	1.0122	1.76545e-05
E81	ARNT	2.1583	3.53402e-25
E81	NFY	1.63566	4.39869e-08
E81	NFY	1.88064	1.18364e-09
E81	HSF	2.43314	1.3251e-08
E81	NFY	2.43049	3.16655e-45
E81	NFY	1.25833	6.84392e-10
E81	MYC	2.06591	2.55278e-13
E81	NFY	2.28748	1.17311e-24
E81	ZNF143	2.43187	1.31084e-24
E81	ZNF143	3.95118	1.86359e-35
E81	NFY	2.40803	2.45206e-43
E81	SMARC	2.99179	4.69188e-28
E81	SOX9	1.20964	0.000432462
E81	MYC	2.64365	1.58353e-24
E81	MYC	1.844	6.48995e-06
E81	ETV1	1.47246	6.62056e-13
E81	XBP1	2.83717	6.81501e-30
E81	SIX5	4.1886	6.52435e-38
E81	SIX5	2.48899	3.43685e-25
E81	SIX5	1.53085	6.91312e-07
E81	HOXC4	1.26502	0.01878
E81	ETV4	1.922	8.97115e-17
E81	ERG	1.6265	1.75592e-17
E81	ERG	1.29885	1.41244e-13
E81	RFX2	2.5557	1.05074e-33
E81	RFX2	3.12293	9.73264e-45
E81	FLI1	1.44491	3.81494e-14
E81	FLI1	1.48343	1.29069e-14
E81	EHF	1.85564	7.25847e-15
E81	YY1	1.30503	2.81994e-09
E81	EHF	1.50411	6.8132e-10
E81	YY1	1.58358	6.61612e-13
E81	ELF1	1.62764	1.74836e-15
E81	ELF1	1.2161	4.46122e-07
E81	ETV7	1.31069	1.46831e-11
E81	JDP2	3.57178	1.18266e-41
E81	JDP2	3.57071	4.085e-39
E81	JDP2	3.02357	9.30127e-34
E81	JDP2	3.67953	1.88363e-42
E81	HLF	1.05016	0.0147864
E81	HLF	2.62252	4.15452e-07
E81	HLF	1.15336	0.0054444
E81	NR3C1	1.5646	2.90781e-11
E81	ELF3	1.41898	4.35239e-09
E81	NR3C1	1.59903	4.94388e-13
E81	ELF3	1.48473	2.3407e-09
E81	MEF2	1.64949	6.75274e-05
E81	SP1	2.7751	5.29662e-55
E81	VSX2	1.09331	0.0421006
E81	SREBP	2.33235	2.44129e-19
E81	SREBP	2.47722	5.4627e-21
E81	SREBP	3.17578	4.03117e-27
E81	ARNTL	1.81986	5.65503e-24
E81	FOXJ3	1.39639	5.20134e-05
E81	FOXF2	1.62558	2.46302e-05
E81	FOXJ3	2.13071	1.58e-06
E81	FOXJ3	1.67113	3.18527e-05
E81	HOXA13	1.30398	0.00679651
E81	HEY1	3.01425	3.44169e-41
E81	TFE3	2.61446	3.96342e-34
E81	TFEC	2.86749	2.66305e-25
E81	BATF	2.6535	2.86527e-22
E81	RFX5	2.43549	9.02762e-32
E81	CREB3	2.24323	2.15938e-25
E81	OTP	1.1106	0.0270432
E81	ATF3	1.16107	1.41482e-08
E81	ATF3	1.17987	9.70592e-10
E81	FEV	1.41978	3.87819e-13
E81	ATF3	1.19815	1.54415e-10
E81	ATF3	2.84089	5.62312e-23
E81	ATF3	1.08185	6.56041e-11
E81	ETV3	2.35182	1.69828e-27
E81	ERF	1.67382	1.02113e-15
E81	NFE2	2.73432	3.72761e-44
E81	BCL	1.25669	1.84544e-20
E81	NRF1	1.29403	4.48001e-41
E81	NRF1	1.93393	1.02927e-108
E81	ETS	1.34124	4.84224e-31
E81	ETV6	1.20051	1.39599e-16
E81	ETV6	1.63337	3.65487e-21
E81	IRF	3.14619	2.74138e-38
E81	ATF2	2.95796	4.50549e-05
E81	ATF2	2.03503	8.55583e-10
E81	HOXA7	1.25772	0.0307371
E81	NFIL3	1.7567	0.000776516
E81	NFIL3	1.87477	0.00102636
E81	ATF3	2.5102	4.39279e-24
E81	HNF1B	2.01587	0.000286849
E81	HNF1B	1.71847	0.000482888
E81	ELF1	1.71305	6.01513e-24
E81	ETS	2.88832	1.07656e-30
E81	ETS	1.38524	1.31434e-20
E81	TATA	1.56191	1.02429e-12
E81	TATA	3.08725	1.17357e-42
E81	ETS	1.41543	2.51493e-08
E81	TATA	2.0845	6.17952e-16
E81	BHLHE40	2.2178	2.36577e-26
E81	BHLHE40	2.43501	6.79325e-13
E81	BHLHE40	1.39901	3.50431e-14
E81	ELK4	1.25073	5.03788e-08
E81	ELK4	1.55265	1.55118e-15
E81	BCL6B	1.67576	1.05073e-05
E81	GMEB2	2.29772	0.000772114
E81	FOXO1	1.08458	0.00132739
E81	FOXO1	1.31915	0.000315254
E81	ELF5	1.79458	5.08406e-15
E81	MEF2	1.74757	0.000229293
E81	ELF5	1.93377	5.68187e-16
E81	ELF5	1.59353	1.22288e-12
E81	MEF2	1.66581	0.000107901
E81	TATA	1.57463	0.000101444
E81	FOXL1	1.21542	7.28876e-05
E81	TATA	2.08061	4.41317e-06
E81	MYC	1.32994	5.40937e-06
E81	MYC	2.20566	9.44638e-34
E81	MYC	1.18965	0.000172618
E81	MYC	1.13522	2.01783e-08
E81	MEF2D	1.55681	0.000557929
E81	FOXJ2	1.46681	0.000123543
E81	ATF3	1.34609	1.67452e-09
E81	ATF3	2.41104	3.85823e-26
E81	ATF3	2.18476	1.62632e-21
E81	ATF3	2.94363	1.92415e-23
E81	ATF3	2.89745	6.11623e-29
E81	ATF3	3.14688	4.8401e-34
E81	FOXO4	1.15514	0.000314471
E81	SP2	2.48587	8.46898e-33
E81	ETS	1.40893	1.51663e-10
E81	FOXC1	1.00283	0.000422584
E81	ETS	1.86771	9.31693e-22
E81	ETS	1.60787	2.16559e-16
E81	ETS	1.58431	2.55729e-14
E81	ETS	1.18328	6.22938e-08
E81	ETS	2.06887	3.85392e-26
E81	TFEB	2.45182	6.35922e-32
E81	PBX3	2.23633	2.42412e-30
E81	STAT	1.91337	1.62416e-10
E81	STAT	1.92896	7.04277e-12
E81	RFX5	1.20715	2.9562e-08
E81	RFX5	2.67037	4.21015e-36
E81	RFX5	2.3942	1.12326e-31
E81	RFX5	2.33441	3.09544e-30
E81	HOXC5	1.14472	0.00797517
E81	CREB5	3.60686	1.88996e-31
E81	EGR1	1.29421	6.39775e-21
E81	EGR1	1.12907	3.84572e-15
E81	BRCA1	1.53505	2.11864e-11
E81	MLX	2.06571	2.55749e-11
E68	HSF	1.05913	1.21288e-34
E68	HSF4	1.02865	2.33155e-32
E68	HSF2	1.03231	3.80307e-36
E82	VSX2	1.0795	2.65417e-08
E8	HLF	1.035	0.000391659
E8	GMEB2	1.01359	0.00456724
E9	MYC	1.31662	1.26234e-07
E9	MEF2	1.0554	5.94628e-11

## Sheet: ASD TF Motifs by Global Pattern
	Genome %	State Description	FDR < 0.05 and log2FE >= 1	FDR < 0.05 and log2FE >= 1.5	Specific TFs with FDR < 0.05 and log2FE >-=1.5
E3	52.9468	Heterochromatin
E4	9.6684	Transcribed - 3' preferential
E71	7.82191	Quiescent/Low
E2	6.71355	Transcribed - 5' preferential
E65	3.13333	Primary DNase
E38	1.49932	Transcribed and Weak Enhancer
E35	1.03474	Transcribed - 5' preferential
E66	0.74365	Strong transcription
E57	0.721311	Primary DNase	4
E5	0.651385	Strong transcription
E39	0.633662	Primary DNase	4	4	CTCF,RAD21,RXRA,SMC3
E36	0.586943	Transcribed - 5' preferential
E34	0.470276	Transcribed and Weak Enhancer
E69	0.46441	Promoter Downstream TSS 2
E12	0.462369	Promoter Downstream TSS 1	57	26	AP1,ELK3,E2F,ATF7,ZBTB33,EP300,MYC,ZNF143,SMARC,XBP1,SIX5,ETV4,JDP2,NR3C1,HEY1,TFE3,BATF,CREB3,ATF3,ETV3,NRF1,ELF1,CHD2,ETS,CREB5,BRCA1
E64	0.457607	Primary DNase
E17	0.454372	Promoter Downstream TSS 2	4	4	CTCF,RAD21,RXRA,SMC3
E6	0.445285	Strong transcription
E85	0.438454	Weak Enhancer 2
E18	0.339302	Weak Enhancer 2	4	4	CTCF,RAD21,RXRA,SMC3
E37	0.309209	Transcribed and Weak Enhancer
E58	0.277512	Weak Enhancer 1	8
E23	0.268237	Active Enhancer 1
E40	0.260629	Weak Enhancer 1	7
E28	0.258283	Weak Enhancer 2
E72	0.256596	Strong transcription
E11	0.255874	Promoter Downstream TSS 1	45	19	RFX3,AP1,E2F,ATF7,ZBTB33,EP300,ZNF143,XBP1,SIX5,RFX2,ELF1,JDP2,NR3C1,ETV3,NRF1,ATF3,ETS,RFX5,CREB5
E84	0.251271	Weak Enhancer 2
E67	0.245766	Strong transcription
E68	0.244218	Bivalent Promoter	3
E87	0.227634	Transcribed and Weak Enhancer
E54	0.222955	Transcribed 3' preferential and Enh
E56	0.219859	Weak Enhancer 1	5
E27	0.217339	Primary H3K27ac possible Enhancer
E55	0.217006	Bivalent Promoter
E59	0.210591	Weak Enhancer 1	5	5	SREBP,RFX3,RFX2,MXI1,RFX5
E73	0.20737	ZNF genes & repeats
E53	0.203504	Transcribed 3' preferential and Enh	1
E29	0.196582	Transcribed 5' preferential and Enh
E7	0.195145	Transcribed 3' preferential and Enh
E33	0.194347	Transcribed 3' preferential and Enh
E26	0.184913	Primary H3K27ac possible Enhancer
E41	0.167391	Weak Enhancer 1	5
E78	0.160123	Strong transcription
E61	0.159797	Active Enhancer 2	8	3	RFX3,RFX2,RFX5
E16	0.153022	Promoter Downstream TSS 2	6	6	CTCF,RAD21,RXRA,CTCFL,ZBTB7A,SMC3
E25	0.151307	Active Enhancer Flank
E30	0.149273	Transcribed 5' preferential and Enh
E24	0.148294	Active Enhancer Flank
E49	0.145552	Promoter Downstream TSS 2	2	1	CTCF
E10	0.142435	Promoter Downstream TSS 1	6	3	RFX3,RFX2,RFX5
E60	0.140408	Active Enhancer 2	8
E63	0.139575	Weak Enhancer 1
E22	0.13877	Active Enhancer Flank
E83	0.137923	Active Enhancer 2
E31	0.136993	Transcribed 5' preferential and Enh
E42	0.132487	Weak Enhancer 1	7	1	SPI1
E52	0.131932	Bivalent Promoter	6	2	RFX3,RFX5
E8	0.127843	Transcribed 3' preferential and Enh	2
E48	0.127392	Promoter Downstream TSS 2	7
E51	0.126809	Bivalent Promoter	3
E88	0.125976	Weak Enhancer 1
E90	0.12147	Transcribed and Weak Enhancer
E13	0.119797	Active TSS	70	40	SP4,NFY,AP1,NRF1,ELK3,E2F,BHLHE41,ATF7,EP300,SIN3A,ARNT,MYC,ETV1,XBP1,ETV4,CTCF,ELF1,JDP2,NR3C1,SP1,ARNTL,TFE3,TFEC,RFX5,CREB3,FEV,ATF3,ETV3,NFE2,KLF14,ETS,IRF,BHLHE40,SP2,TFEB,PBX3,SETDB1,CREB5,EGR1,BRCA1
E19	0.119735	Primary H3K27ac possible Enhancer	6	4	CTCF,RAD21,RXRA,SMC3
E89	0.115396	Transcribed and Weak Enhancer
E15	0.112203	Promoter Downstream TSS 2	6	6	CTCF,RAD21,RXRA,CTCFL,ZBTB7A,SMC3
E9	0.110599	Transcribed & regulatory (Prom/Enh)	2
E32	0.109676	Transcribed 3' preferential and Enh
E43	0.109253	Primary H3K27ac possible Enhancer	5
E20	0.108267	Primary H3K27ac possible Enhancer	5	5	CTCF,RAD21,RXRA,HIF1A,SMC3
E14	0.108017	Promoter Upstream TSS	33	11	SP4,NFY,NRF1,E2F,CTCF,RAD21,RXRA,SP1,KLF14,SMC3,EGR1
E50	0.102054	Promoter Downstream TSS 1	5	1	CTCF
E1	0.10104	Strong transcription
E44	0.100429	Primary H3K27ac possible Enhancer	2
E21	0.0993394	Primary H3K27ac possible Enhancer	5	4	CTCF,RAD21,RXRA,SMC3
E62	0.0952367	Active Enhancer 1	19	5	RFX3,RFX2,MEF2B,MEF2D,RFX5
E86	0.0903496	Transcribed and Weak Enhancer
E45	0.0807419	Active Enhancer 2
E74	0.0718979	Heterochromatin	2
E82	0.0710024	Active Enhancer 2	1
E47	0.0686143	Poised Promoter	6	1	SPI1
E79	0.0616515	Active TSS	103	68	DBP,CEBPB,NFY,RFX3,TEF,AP1,SIRT6,E2F,SRF,BHLHE41,ZNF652,TFAP2,ATF7,ZBTB33,EP300,FOXO3,SIN3A,ARNT,MYC,ZNF143,SMARC,XBP1,SIX5,ETV4,PRDM1,RFX2,EHF,YY1,ELF1,JDP2,HLF,POU5F1,TCF7L2,NR3C1,ELF3,MEF2,SP1,MEF2B,POU2F3,SREBP,ARNTL,FOXJ3,POU2F2,HEY1,TFE3,TFEC,BATF,RFX5,CREB3,ATF3,ETV3,NFE2,NRF1,IRF,ATF2,ETS,TATA,BHLHE40,BCL6B,RFX7,FOXO1,ELF5,SP2,TFEB,PBX3,STAT,CREB5,MLX
E46	0.0543972	Active Enhancer 2	17	3	CEBPA,SPIB,SPI1
E70	0.0479203	Transcribed - 3' preferential
E81	0.043415	Active TSS	92	70	DBP,CEBPB,NFY,RFX3,TEF,AP1,ELK3,SIRT6,E2F,SRF,BHLHE41,ELF4,ATF7,ZBTB33,EP300,FOXO3,SIN3A,ARNT,HSF,MYC,ZNF143,SMARC,XBP1,SIX5,ETV4,ERG,RFX2,EHF,YY1,ELF1,JDP2,HLF,NR3C1,MEF2,SP1,SREBP,ARNTL,FOXF2,FOXJ3,HEY1,TFE3,TFEC,BATF,RFX5,CREB3,ATF3,ETV3,ERF,NFE2,NRF1,ETV6,IRF,ATF2,NFIL3,HNF1B,ETS,TATA,BHLHE40,ELK4,BCL6B,GMEB2,ELF5,MEF2D,SP2,TFEB,PBX3,STAT,CREB5,BRCA1,MLX
E80	0.0363342	Active TSS	106	76	CEBPB,POU3F2,NFY,RFX3,AP1,ARX,SIRT6,E2F,SRF,BHLHE41,ELF4,ZNF652,ATF7,ZBTB33,EP300,FOXO3,SIN3A,IRF,ARNT,MYC,ZNF143,SMARC,XBP1,SIX5,PROP1,POU3F1,ALX3,RFX2,EHF,YY1,ELF1,ETV7,JDP2,POU3F4,HLF,POU5F1,ELF3,NR3C1,MEF2,SP1,MEF2B,POU2F3,SREBP,ARNTL,HOXD1,HEY1,TFE3,TFEC,BATF,RFX5,CREB3,ATF3,POU2F2,ETV3,NFE2,NRF1,ETV6,ATF2,POU3F3,LBX2,ETS,TATA,BHLHE40,ELF5,MEF2D,POU1F1,SP2,EMX2,TFEB,PBX3,STAT,PDX1,ALX1,LMX1B…
E75	0.0358205	Heterochromatin	1
E77	0.0314887	Primary DNase	1	1	E2F
E76	0.0185767	Heterochromatin	2	1	ATF3

## Sheet: LCL Transfactors
Global Pattern	gene	beta	t-stat	p-value	FDR	p_adj
13	ARNT	274.566	3.60322	0.000703051	0.0320802	0.0383307
83	ARNTL	220.799	4.85667	1.13477e-05	0.00248789	0.00284232
14	ARNTL	23.8209	3.70717	0.000509606	0.028762	0.0314668
15	ARNTL	46.0242	3.46443	0.00107278	0.0457241	0.0495333
83	ARNTL	23.7815	5.03318	6.13187e-06	0.00148626	0.00191202
73	ARNTL	65423.6	3.86435	0.000310742	0.0191949	0.0231361
83	ARNTL	177.355	4.52142	3.5825e-05	0.00943085	0.00590053
13	ATF3	240.869	3.63639	0.000634745	0.0301329	0.0360292
42	ATF3	-31.2134	-3.62847	0.000650455	0.0305957	0.0365687
52	ATF3	-49.6646	-3.57418	0.000768557	0.0338426	0.0404352
11	ATF3	13.5428	3.52162	0.000902237	0.0374102	0.0446227
43	ATF3	-40.0414	-3.51134	0.000930853	0.0381645	0.0454572
10	ATF3	11.5728	3.4751	0.00103877	0.0408674	0.0485923
1	ATF3	15.3954	3.46804	0.00106117	0.04141	0.0492175
1	CREB3	16.9387	3.97479	0.000218292	0.0167671	0.0185656
54	CREB3	-25.0031	-3.95025	0.000236203	0.0176313	0.0195146
2	CREB3	8.41742	3.90701	0.000271263	0.0192624	0.0212733
69	CREB3	29.9874	3.64435	0.000619331	0.032524	0.0354791
18	CREB3	33.2524	5.41006	1.61577e-06	0.000604784	0.000801945
14	CREB3	38.7907	4.92555	8.93144e-06	0.00189845	0.00242357
17	CREB3	62.0037	4.6648	2.19844e-05	0.0034418	0.00432018
34	CREB3	-421.113	-4.14342	0.000126268	0.0108213	0.0131466
42	CREB3	-23.8223	-4.10466	0.000143319	0.0117318	0.0142359
35	CREB3	-216.439	-3.9243	0.000256682	0.0169607	0.0205365
1	CREB3	11.1048	3.64195	0.000623936	0.0298034	0.0356439
2	CREB3	7.42258	3.47473	0.00103993	0.0408923	0.0486213
34	CREB3	-1633.04	-5.28078	2.55998e-06	0.00204491	0.00108287
17	CREB3	47.0167	5.02148	6.38843e-06	0.00347839	0.00196012
42	CREB3	-415.884	-5.01874	6.44999e-06	0.00349664	0.00197276
35	CREB3	-1162.76	-4.77632	1.49839e-05	0.00568733	0.00338029
59	CREB3	-239.094	-4.77117	1.52525e-05	0.0057453	0.00341975
52	CREB3	-289.974	-4.75159	1.63175e-05	0.00596647	0.00356766
53	CREB3	-706.547	-4.71158	1.87255e-05	0.00646227	0.00389873
33	CREB3	-61.6949	-4.54072	3.35561e-05	0.00910951	0.00566055
54	CREB3	-1296.87	-4.19046	0.000108202	0.0179971	0.0119129
18	CREB3	27.4847	4.02023	0.000188536	0.0250323	0.0169215
61	CREB3	-349.055	-4.00676	0.000196921	0.0256949	0.0174056
36	CREB3	-2526.63	-3.8579	0.000317174	0.0338692	0.0234102
43	CREB3	-44.5936	-3.76109	0.000430536	0.0401601	0.0283277
58	CREB3	-99.7055	-3.62659	0.000654223	0.0515207	0.036707
55	CREB3	-5595.22	-3.61857	0.000670601	0.0522616	0.0372637
37	CREB3	-2258.38	-3.61711	0.000673629	0.052379	0.0373632
32	CREB3	-63.7002	-3.48981	0.000993609	0.0652016	0.0473228
1	CREB5	-8.72237	-10.2718	4.08405e-14	1.01845e-09	1.37629e-09
2	CREB5	-4.34308	-9.93487	1.30203e-13	2.95174e-09	3.74644e-09
54	CREB5	12.7406	9.82139	1.92976e-13	4.22132e-09	5.19313e-09
3	CREB5	-5.01654	-9.61661	3.93971e-13	7.44287e-09	9.38654e-09
65	CREB5	-20.8933	-9.59826	4.20084e-13	7.81773e-09	9.94534e-09
50	CREB5	-8.47098	-8.63604	1.27573e-11	1.35954e-07	1.72274e-07
55	CREB5	168.902	8.61146	1.39356e-11	1.46015e-07	1.85507e-07
4	CREB5	-4.43032	-8.46296	2.37872e-11	2.31714e-07	2.89831e-07
53	CREB5	5.11643	8.19869	6.18592e-11	5.07435e-07	6.25379e-07
66	CREB5	-29.9968	-7.86997	2.0443e-10	1.28089e-06	1.60987e-06
41	CREB5	-23.3803	-7.50164	7.85595e-10	3.3536e-06	4.25687e-06
10	CREB5	-3.9701	-6.92331	6.5583e-09	1.6322e-05	2.01247e-05
5	CREB5	-5.34473	-6.7597	1.19591e-08	2.48523e-05	3.08938e-05
9	CREB5	-5.55547	-6.45803	3.61594e-08	5.41898e-05	6.58517e-05
57	CREB5	11.1734	6.32493	5.88596e-08	7.53503e-05	9.08072e-05
37	CREB5	9.05349	6.06203	1.53643e-07	0.000144869	0.000170387
52	CREB5	4.62675	6.01084	1.851e-07	0.000163452	0.000192543
69	CREB5	-12.8185	-5.92483	2.52999e-07	0.000198775	0.000234804
38	CREB5	23.2603	5.79503	4.04939e-07	0.000271163	0.000321186
56	CREB5	25.5198	5.55455	9.63313e-07	0.000484519	0.000572235
84	CREB5	65.3164	5.42435	1.53539e-06	0.000666415	0.000776089
6	CREB5	-8.28746	-5.35832	1.9431e-06	0.000781859	0.000902862
31	CREB5	16.0922	5.2983	2.40553e-06	0.000906978	0.00104314
8	CREB5	-9.62728	-5.11898	4.53599e-06	0.00137409	0.00157938
16	CREB5	93.9824	5.07548	5.28584e-06	0.00150921	0.00174128
67	CREB5	-119.014	-5.06334	5.51609e-06	0.00155427	0.00179035
17	CREB5	-8.55028	-4.93073	8.77187e-06	0.00209327	0.00239819
64	CREB5	-139.531	-4.82077	1.28508e-05	0.00268897	0.00306848
58	CREB5	6.12556	4.66793	2.17495e-05	0.00378067	0.00429411
36	CREB5	9.17041	4.34783	6.42261e-05	0.00761173	0.00855222
85	CREB5	-74.8132	-4.12729	0.000133112	0.012155	0.0135865
44	CREB5	-12.5326	-3.95804	0.000230372	0.0173649	0.0192204
7	CREB5	-21.0034	-3.86534	0.000309765	0.0209126	0.0230924
11	CREB5	-16.2177	-3.7818	0.000403414	0.0247699	0.0272055
63	CREB5	-184.435	-3.51143	0.000930596	0.0418815	0.0454519
23	CREB5	77.5936	3.49264	0.000985148	0.0434065	0.047061
10	CREB5	-4.46035	-9.43242	7.51544e-13	1.51141e-08	1.60641e-08
2	CREB5	-4.1228	-9.41447	8.00528e-13	1.55961e-08	1.68228e-08
1	CREB5	-5.9197	-9.33133	1.07291e-12	1.96732e-08	2.1577e-08
65	CREB5	-8.73492	-8.73038	9.09369e-12	1.09474e-07	1.31335e-07
11	CREB5	-4.78896	-7.85789	2.13637e-10	1.28888e-06	1.65475e-06
52	CREB5	16.8904	7.41925	1.06243e-09	4.16576e-06	5.39231e-06
54	CREB5	215.913	7.28095	1.76427e-09	5.99096e-06	7.88299e-06
66	CREB5	-6.52952	-7.2233	2.1799e-09	7.00525e-06	9.13114e-06
53	CREB5	70.0494	7.18788	2.48251e-09	7.69989e-06	1.00499e-05
18	CREB5	-11.7796	-7.06776	3.85846e-09	1.03304e-05	1.38512e-05
56	CREB5	40.3116	7.03696	4.32051e-09	1.11998e-05	1.51254e-05
57	CREB5	12.398	7.01045	4.7623e-09	1.19236e-05	1.61211e-05
58	CREB5	5.91653	6.96104	5.7097e-09	1.3318e-05	1.827e-05
3	CREB5	-4.30383	-6.86218	8.20901e-09	1.72606e-05	2.36751e-05
42	CREB5	9.94814	6.69106	1.53859e-08	2.69717e-05	3.66809e-05
35	CREB5	92.9394	6.61188	2.05723e-08	3.2763e-05	4.46405e-05
37	CREB5	614.886	6.56692	2.42608e-08	3.70711e-05	5.02354e-05
36	CREB5	477.154	6.50233	3.07418e-08	4.36074e-05	5.89101e-05
9	CREB5	-5.92984	-6.38205	4.77586e-08	5.93113e-05	7.9398e-05
17	CREB5	-22.9096	-6.34833	5.40297e-08	6.4027e-05	8.58187e-05
14	CREB5	-13.7018	-6.26711	7.27139e-08	7.72927e-05	0.000104693
31	CREB5	63.9141	5.6696	6.36879e-07	0.000328483	0.000434173
84	CREB5	17.6537	5.25716	2.78368e-06	0.000870329	0.00114319
27	CREB5	36.1943	5.25191	2.83594e-06	0.000881845	0.00115767
43	CREB5	11.3138	5.23288	3.03375e-06	0.000922704	0.00121123
69	CREB5	-23.0179	-5.17487	3.72458e-06	0.00106004	0.00138587
12	CREB5	-7.35125	-5.16208	3.89667e-06	0.00109404	0.00142886
30	CREB5	41.2919	5.09983	4.85232e-06	0.00127212	0.0016481
59	CREB5	5.3083	5.05728	5.63472e-06	0.00140346	0.00181045
41	CREB5	-9.39412	-5.00106	6.86184e-06	0.00160164	0.00205327
16	CREB5	12.6744	4.842	1.19399e-05	0.00231346	0.00293695
8	CREB5	-12.8038	-4.78101	1.47436e-05	0.00263938	0.00334688
33	CREB5	42.4428	4.76564	1.55464e-05	0.00273229	0.00345986
4	CREB5	-6.22584	-4.62048	2.55802e-05	0.00380382	0.00475596
55	CREB5	1069.07	4.36286	6.10817e-05	0.00669838	0.00827187
38	CREB5	555.97	4.23616	9.30668e-05	0.00884735	0.0108181
29	CREB5	24.4804	4.22697	9.59338e-05	0.00902445	0.0110318
32	CREB5	51.758	4.20434	0.000103368	0.00948039	0.0115676
26	CREB5	20.7654	3.92019	0.000260072	0.0171103	0.0207142
24	CREB5	20.574	3.5887	0.000735096	0.0329522	0.0393571
53	CREB5	294.329	8.18231	6.56452e-11	1.30526e-06	6.51643e-07
58	CREB5	50.3884	8.11763	8.3015e-11	1.59244e-06	7.86141e-07
52	CREB5	116.725	7.6853	4.01194e-10	6.10042e-06	2.63744e-06
1	CREB5	-4.42442	-7.23892	2.05846e-09	2.0533e-05	8.82148e-06
59	CREB5	92.4409	7.11683	3.22231e-09	2.9599e-05	1.20654e-05
60	CREB5	16.6083	6.92192	6.59196e-09	5.10515e-05	2.01896e-05
42	CREB5	149.325	6.60307	2.12481e-08	0.00010858	4.56784e-05
54	CREB5	519.715	6.38564	4.71344e-08	0.0001774	7.87101e-05
35	CREB5	397.424	5.7199	5.31234e-07	0.000790425	0.000387808
17	CREB5	-15.5224	-5.71599	5.3878e-07	0.000796524	0.00039118
57	CREB5	108.58	5.58586	8.6085e-07	0.00106173	0.000529533
61	CREB5	132.919	5.53622	1.0288e-06	0.00119106	0.000598215
18	CREB5	-10.4045	-5.50697	1.14252e-06	0.0012692	0.000641023
10	CREB5	-15.8907	-5.1729	3.75059e-06	0.00254433	0.00139305
43	CREB5	16.9252	5.10637	4.74182e-06	0.00294296	0.00162563
33	CREB5	20.2402	5.07554	5.28477e-06	0.00312738	0.00174108
84	CREB5	222.593	4.98966	7.14086e-06	0.00370369	0.00210746
65	CREB5	-32.0147	-4.79493	1.40514e-05	0.00548153	0.00324729
55	CREB5	2082.27	4.74354	1.67765e-05	0.0060462	0.00363101
31	CREB5	23.6821	4.66319	2.21058e-05	0.00712591	0.00433699
9	CREB5	-71.3176	-4.38452	5.68115e-05	0.0123562	0.00789381
3	CREB5	-37.9161	-4.33601	6.6811e-05	0.0136322	0.00877805
21	CREB5	-60.9273	-4.31408	7.18749e-05	0.0141801	0.00917651
34	CREB5	430.471	4.30721	7.35344e-05	0.0143752	0.00931499
2	CREB5	-23.2151	-4.26331	8.50702e-05	0.0156286	0.010207
11	CREB5	-38.0945	-4.21604	9.94599e-05	0.0171242	0.0112811
32	CREB5	20.9267	3.85229	0.000322873	0.03423	0.0236728
66	CREB5	-60.674	-3.80466	0.000375381	0.0372265	0.026021
4	CREB5	-85.9389	-3.79798	0.000383375	0.0376954	0.0263593
37	CREB5	696.475	3.6873	0.000542127	0.0460099	0.0327057
20	CREB5	-474.718	-3.68636	0.000543702	0.0461015	0.0327652
67	CREB5	-12.1359	-3.52861	0.00088325	0.0610744	0.0440382
10	ELF3	5.33722	5.62122	7.58073e-07	0.000412397	0.000485805
2	ELF3	4.95346	5.54392	1.00076e-06	0.000497138	0.000587321
1	ELF3	9.82087	5.52961	1.05348e-06	0.000516331	0.000608317
53	ELF3	-6.18366	-5.39779	1.68808e-06	0.000710844	0.000824768
3	ELF3	5.68874	5.39546	1.70218e-06	0.000713887	0.000828518
4	ELF3	5.18626	5.24719	2.88387e-06	0.00101864	0.00117067
52	ELF3	-6.42724	-5.23294	3.03318e-06	0.00105302	0.00121123
37	ELF3	-12.385	-5.15116	4.04967e-06	0.00127671	0.00146501
9	ELF3	7.32463	5.14514	4.13651e-06	0.00129362	0.00148639
54	ELF3	-13.7699	-5.07143	5.36168e-06	0.00152285	0.00175836
8	ELF3	13.8935	4.7689	1.53725e-05	0.0030223	0.00343728
38	ELF3	-30.9091	-4.74466	1.67119e-05	0.00318421	0.00362223
5	ELF3	6.48237	4.72078	1.81427e-05	0.00336561	0.00381769
36	ELF3	-14.5869	-4.65488	2.27431e-05	0.00387823	0.00440977
17	ELF3	12.4359	4.65187	2.2979e-05	0.00390563	0.004438
11	ELF3	28.6505	4.64829	2.32622e-05	0.00393552	0.00447191
12	ELF3	132.198	4.63621	2.42422e-05	0.00404372	0.00459473
50	ELF3	9.00718	4.61378	2.61718e-05	0.00424906	0.00482376
69	ELF3	16.3377	4.55783	3.16621e-05	0.00480456	0.00544889
42	ELF3	-38.7521	-4.55159	3.2341e-05	0.00487208	0.0055259
65	ELF3	21.056	4.53117	3.466e-05	0.00510228	0.00578197
6	ELF3	11.1927	4.52951	3.48562e-05	0.0051227	0.00580197
58	ELF3	-8.96566	-4.45045	4.55277e-05	0.00607523	0.00685951
35	ELF3	-19.3595	-4.35714	6.22597e-05	0.00745649	0.00838056
14	ELF3	32.1437	4.3411	6.56844e-05	0.00772054	0.00868101
81	ELF3	8.3088	4.28318	7.96478e-05	0.00873516	0.00979632
18	ELF3	24.9486	4.08323	0.000153686	0.0133239	0.014875
59	ELF3	-58.13	-4.06675	0.000162149	0.013827	0.0153912
82	ELF3	1866.5	4.05849	0.000166557	0.0140669	0.0156579
57	ELF3	-11.9831	-3.80811	0.000371316	0.0234658	0.0258543
7	ELF3	31.3811	3.799	0.000382135	0.0238952	0.0263069
83	ELF3	217.471	3.73529	0.000466771	0.0272024	0.0297831
55	ELF3	-149.866	-3.6257	0.000656031	0.0336743	0.036766
18	ELF3	16.8913	6.38265	4.76547e-08	5.92825e-05	7.92957e-05
11	ELF3	6.39688	6.16568	1.05305e-07	9.90204e-05	0.000133256
10	ELF3	5.28586	5.72335	5.24653e-07	0.000291131	0.000384279
12	ELF3	11.8601	5.6999	5.70982e-07	0.000306484	0.000405215
59	ELF3	-8.52717	-5.5376	1.02372e-06	0.000452706	0.000596278
42	ELF3	-13.4003	-5.47922	1.26191e-06	0.000516557	0.000683408
2	ELF3	4.6708	5.32308	2.20274e-06	0.000742705	0.000983712
1	ELF3	6.63022	5.20415	3.35846e-06	0.000985536	0.00129312
43	ELF3	-16.79	-5.0751	5.2929e-06	0.00135181	0.00174314
58	ELF3	-7.41568	-5.06554	5.47371e-06	0.00138214	0.00178213
14	ELF3	17.81	4.91276	9.33823e-06	0.00196312	0.00250058
9	ELF3	7.55637	4.8447	1.18283e-05	0.0022994	0.00291854
52	ELF3	-19.8517	-4.83041	1.24289e-05	0.00236779	0.00300967
8	ELF3	18.671	4.53178	3.45892e-05	0.00464342	0.0057735
3	ELF3	4.98079	4.46929	4.27266e-05	0.00531467	0.00658819
35	ELF3	-109.491	-4.45675	4.45713e-05	0.00546025	0.00676308
65	ELF3	8.87031	4.35542	6.26189e-05	0.00681422	0.00840838
57	ELF3	-13.6832	-4.25288	8.80599e-05	0.00851682	0.0104362
60	ELF3	-13.1731	-4.18377	0.000110609	0.00992188	0.0120756
83	ELF3	24.5394	4.09398	0.000148398	0.011986	0.0145523
53	ELF3	-74.1658	-4.0923	0.000149213	0.0120233	0.0146008
51	ELF3	-14.9396	-3.98343	0.000212303	0.0150414	0.0182523
61	ELF3	-11.5463	-3.93179	0.000250596	0.0167162	0.020254
17	ELF3	24.5731	3.81893	0.000358836	0.0210769	0.0252999
37	ELF3	-638.827	-3.75558	0.000438031	0.0238967	0.0286295
33	ELF3	-53.0846	-3.68817	0.00054066	0.0272839	0.0326576
54	ELF3	-206.818	-3.62765	0.000652094	0.0306427	0.0366304
29	ELF3	-32.7505	-3.60074	0.000708424	0.0322093	0.0384957
4	ELF3	7.61278	3.48969	0.000993967	0.0397773	0.0473357
56	ELF3	-37.8581	-3.46506	0.00107072	0.0416318	0.0494765
18	ELF3	16.7925	6.11623	1.26115e-07	0.00032223	0.000149919
17	ELF3	22.6803	5.39896	1.68105e-06	0.00159871	0.000823054
59	ELF3	-115.795	-5.14789	4.09666e-06	0.00269125	0.00147644
60	ELF3	-20.7792	-5.03001	6.20026e-06	0.00342378	0.00192678
52	ELF3	-138.674	-5.02977	6.20545e-06	0.00342512	0.00192785
10	ELF3	23.5633	5.01214	6.60069e-06	0.00354596	0.00200053
11	ELF3	65.191	5.00706	6.71913e-06	0.00357927	0.00202543
1	ELF3	5.39044	5.00206	6.83794e-06	0.00361996	0.00204853
53	ELF3	-338.13	-4.99111	7.10486e-06	0.00369733	0.00210173
42	ELF3	-189.706	-4.9576	7.98705e-06	0.00394251	0.00226199
58	ELF3	-57.6239	-4.93232	8.72324e-06	0.00414086	0.00239064
33	ELF3	-29.3718	-4.76795	1.54228e-05	0.00578002	0.003444
35	ELF3	-520.725	-4.59842	2.75786e-05	0.0080777	0.00499203
54	ELF3	-629.467	-4.50948	3.7302e-05	0.00961881	0.00605032
43	ELF3	-23.1888	-4.42282	4.99623e-05	0.0114663	0.00727137
12	ELF3	170.909	4.3366	6.6678e-05	0.0136164	0.0087662
61	ELF3	-168.378	-4.26858	8.3599e-05	0.0154769	0.0101024
9	ELF3	103.042	4.11535	0.000138408	0.0208275	0.0139246
55	ELF3	-2731.87	-3.90411	0.000273781	0.0312179	0.0213979
37	ELF3	-1094.57	-3.86562	0.000309489	0.0334191	0.0230791
36	ELF3	-1159.97	-3.84873	0.000326538	0.0344434	0.0238461
34	ELF3	-592.741	-3.80057	0.000380249	0.0375274	0.0262325
2	ELF3	30.6831	3.57486	0.000766949	0.0564078	0.0403904
65	ELF3	38.3305	3.51096	0.000931911	0.0628454	0.0454853
83	ELK3	403.824	3.79546	0.000386421	0.0240727	0.0264923
83	ELK3	355.742	4.00742	0.000196504	0.025664	0.0173818
38	ETV4	-78.0392	-3.8707	0.000304536	0.0206986	0.0228464
9	ETV4	17.4923	3.8682	0.000306965	0.020799	0.022966
57	ETV4	-34.3936	-3.70257	0.000516961	0.0290365	0.031758
10	ETV4	11.5969	3.68709	0.000542476	0.0299634	0.03272
6	ETV4	28.0531	3.67768	0.000558566	0.0305022	0.0332989
5	ETV4	15.635	3.63584	0.000635819	0.0330366	0.0360622
27	ETV4	-55.9612	-3.59427	0.000722642	0.0357376	0.0389469
52	ETV4	-14.1559	-3.54168	0.000848789	0.0395597	0.0429946
8	ETV4	32.5344	3.53535	0.000865323	0.0400327	0.0434994
58	ETV4	-21.7141	-3.46873	0.00105894	0.0453842	0.0491633
4	ETV4	26.2166	4.28946	7.8004e-05	0.00788459	0.00967259
41	ETV4	36.6643	4.16913	0.00011606	0.0102393	0.0124608
9	ETV4	19.7225	4.11954	0.000136524	0.0113743	0.0138007
8	ETV4	50.6814	4.07763	0.000156514	0.0123851	0.0150429
3	ETV4	13.3338	3.95212	0.000234786	0.0160374	0.0194421
66	ETV4	19.609	3.92716	0.000254343	0.0168746	0.0204342
50	ETV4	148.881	3.8054	0.000374506	0.0216526	0.0259816
5	ETV4	180.413	3.75659	0.00043665	0.0238526	0.028577
11	ETV4	12.6641	3.51787	0.000912576	0.0376909	0.0449344
6	ETV4	716.753	3.48643	0.00100383	0.0399949	0.047606
2	ETV4	96.4364	3.90028	0.000277149	0.0314352	0.0215552
10	ETV4	54.479	3.63062	0.000646145	0.0511066	0.036421
3	ETV4	145.066	3.56996	0.000778548	0.0569051	0.0407602
50	ETV4	1317.9	3.49794	0.000969447	0.0643099	0.0466046
1	ETV4	12.0226	3.46616	0.00106719	0.0678205	0.0493822
58	HEY1	-59.1906	-5.64921	6.85415e-07	0.000385833	0.000456426
52	HEY1	-36.293	-5.26766	2.68196e-06	0.000967883	0.00111414
5	HEY1	38.9249	5.20099	3.39619e-06	0.00113741	0.00130362
6	HEY1	68.1283	5.0791	5.21918e-06	0.00149566	0.00172692
9	HEY1	40.3388	4.98862	7.16705e-06	0.0018346	0.00211111
8	HEY1	78.9355	4.84145	1.19626e-05	0.00257079	0.00294079
10	HEY1	26.8717	4.75564	1.60915e-05	0.00310732	0.00353581
4	HEY1	27.233	4.7428	1.68192e-05	0.00319662	0.0036354
57	HEY1	-78.9768	-4.71674	1.83961e-05	0.00339664	0.00384944
37	HEY1	-64.0471	-4.56207	3.121e-05	0.00476662	0.00539725
36	HEY1	-77.8237	-4.32825	6.85615e-05	0.00792353	0.00890771
53	HEY1	-29.7882	-4.31457	7.17562e-05	0.00815516	0.0091677
3	HEY1	27.4046	4.31307	7.21148e-05	0.00817654	0.00919432
50	HEY1	47.8784	4.27021	8.3148e-05	0.00897613	0.0100689
7	HEY1	190.186	4.19028	0.000108266	0.0106486	0.0119178
35	HEY1	-105.666	-4.18603	0.000109791	0.0107351	0.0120195
11	HEY1	148.26	4.14848	0.00012419	0.0116282	0.0130033
42	HEY1	-199.64	-4.04336	0.000174931	0.0145162	0.0161371
38	HEY1	-153.117	-3.99162	0.000206776	0.0162122	0.0179567
2	HEY1	21.9456	3.94852	0.00023752	0.0176999	0.0195826
1	HEY1	42.7214	3.84819	0.000327097	0.0216146	0.0238697
60	HEY1	-352.032	-3.61509	0.000677834	0.0343685	0.0375018
54	HEY1	-59.895	-3.58375	0.000746349	0.036445	0.039732
59	HEY1	-294.099	-3.55355	0.000818594	0.0386715	0.0420431
12	HEY1	602.588	3.51779	0.00091278	0.041404	0.0449373
9	HEY1	47.5731	5.76532	4.50853e-07	0.000263168	0.000347247
4	HEY1	59.8624	5.5401	1.01457e-06	0.000450347	0.000592518
41	HEY1	84.2579	5.41276	1.60029e-06	0.000600937	0.000797286
8	HEY1	117.976	5.38011	1.79796e-06	0.000647361	0.000858223
3	HEY1	31.7871	5.37987	1.79948e-06	0.000647723	0.000858783
11	HEY1	32.8209	5.31124	2.29744e-06	0.000765392	0.0010116
43	HEY1	-95.6534	-5.17691	3.6979e-06	0.00105427	0.00137889
58	HEY1	-42.067	-5.13371	4.3067e-06	0.00117503	0.00152799
12	HEY1	61.6225	5.04247	5.9353e-06	0.00145165	0.00187039
10	HEY1	26.7428	4.86677	1.09568e-05	0.00219092	0.00278014
50	HEY1	340.647	4.84029	1.20106e-05	0.00232036	0.00294732
51	HEY1	-95.3161	-4.73279	1.74085e-05	0.00294001	0.00371616
66	HEY1	42.9412	4.70717	1.90114e-05	0.00312355	0.00394201
5	HEY1	404.125	4.62801	2.49311e-05	0.00373427	0.00467762
57	HEY1	-80.9217	-4.55857	3.15829e-05	0.00436001	0.00544018
60	HEY1	-77.7192	-4.46692	4.30705e-05	0.00534443	0.00662198
59	HEY1	-41.2648	-4.43905	4.73086e-05	0.00567385	0.00702656
2	HEY1	22.5953	4.28676	7.87065e-05	0.00793278	0.00972707
42	HEY1	-62.3683	-4.17246	0.000114796	0.0101629	0.0123658
1	HEY1	31.6902	4.13553	0.000129573	0.0110035	0.0133624
52	HEY1	-95.5116	-3.9056	0.000272483	0.0176228	0.0213326
7	HEY1	1517.8	3.90057	0.000276892	0.0177898	0.0215416
6	HEY1	1490.12	3.86376	0.000311325	0.0192177	0.0231588
13	HEY1	448.499	3.81377	0.000364735	0.0213029	0.0255602
70	HEY1	-118.842	-3.77557	0.000411394	0.0229694	0.0275455
65	HEY1	43.6453	3.65857	0.00059266	0.0288668	0.0345435
26	HEY1	-166.367	-3.62775	0.000651895	0.0306345	0.0366236
3	HEY1	386.561	5.65404	6.73597e-07	0.000912158	0.000450824
2	HEY1	237.391	5.56864	9.15768e-07	0.00110429	0.000552356
10	HEY1	140.405	5.47737	1.27029e-06	0.00134684	0.000686555
9	HEY1	695.236	5.33582	2.10514e-06	0.00182915	0.000954301
4	HEY1	926.029	5.26585	2.6992e-06	0.00210346	0.00111899
1	HEY1	31.0272	5.1812	3.6423e-06	0.00250141	0.00136653
65	HEY1	286.921	5.17187	3.76425e-06	0.00255082	0.00139646
66	HEY1	628.028	4.96735	7.71982e-06	0.00387036	0.00221261
11	HEY1	356.932	4.81633	1.30497e-05	0.00526189	0.00309771
50	HEY1	3142.04	4.6636	2.20748e-05	0.00711773	0.00433294
8	HEY1	1580.37	4.62511	2.51789e-05	0.00767972	0.0047085
5	HEY1	2656.89	4.62404	2.52715e-05	0.00769668	0.00471969
41	HEY1	1464.06	4.55994	3.14362e-05	0.00876295	0.00542289
58	HEY1	-278.963	-4.0112	0.000194116	0.0254692	0.0172426
12	HEY1	881.15	3.86692	0.000308215	0.0333799	0.023023
60	HEY1	-94.6943	-3.77421	0.000413151	0.039264	0.0276187
52	HEY1	-599.793	-3.53426	0.000868187	0.0605127	0.0435858
83	IRF4	5956.4	3.76892	0.000420071	0.0254333	0.0279025
12	IRF4	2878.79	3.46413	0.00107375	0.0457512	0.0495645
83	IRF4	627.92	3.7825	0.000402527	0.0226487	0.027166
83	IRF4	4850.11	3.59872	0.000712831	0.0540602	0.0386353
77	KLF12	5112.3	3.5786	0.000758214	0.0335843	0.0401101
82	KLF12	1805.26	3.47784	0.00103022	0.0406429	0.0483394
12	KLF4	1.26811e-06	3.55761	0.000808518	0.0383327	0.0417108
6	KLF4	3.78867e-06	5.07856	5.22898e-06	0.00133987	0.00172894
7	KLF4	3.7241e-06	4.87121	1.07892e-05	0.00216839	0.00275218
5	KLF4	7.61118e-07	4.02937	0.000183043	0.0136845	0.0166042
50	KLF4	5.70373e-07	3.60811	0.000692541	0.0317944	0.0379841
8	KLF4	1.805e-07	3.52048	0.000905357	0.0374998	0.0447161
13	KLF4	8.72239e-07	3.49347	0.000982665	0.0394834	0.0469897
2	KLF7	-3.99277	-5.38799	1.74814e-06	0.00072705	0.000842883
3	KLF7	-4.50975	-5.1158	4.58712e-06	0.001382	0.00158993
1	KLF7	-7.53305	-4.98514	7.25456e-06	0.00184714	0.00212701
38	KLF7	25.7718	4.85343	1.1476e-05	0.0025042	0.0028634
53	KLF7	4.66716	4.76174	1.57566e-05	0.00306687	0.00348931
54	KLF7	10.796	4.74262	1.68298e-05	0.0031969	0.00363546
4	KLF7	-3.96297	-4.72112	1.81216e-05	0.00336512	0.00381589
50	KLF7	-7.18132	-4.43072	4.86525e-05	0.0063331	0.00715345
37	KLF7	9.09311	4.38934	5.59016e-05	0.00693989	0.0078141
31	KLF7	17.5006	4.36726	6.01896e-05	0.00728908	0.00819631
65	KLF7	-16.7665	-4.34562	6.4701e-05	0.00764677	0.00859508
10	KLF7	-3.53912	-4.12659	0.000133414	0.0121724	0.0136039
57	KLF7	10.3856	4.08705	0.000151788	0.0132198	0.0147586
5	KLF7	-4.57918	-3.85433	0.000320792	0.0213359	0.023579
52	KLF7	4.21458	3.83155	0.000344801	0.0223579	0.0246735
27	KLF7	16.3534	3.79833	0.000382948	0.0239281	0.0263395
9	KLF7	-4.81081	-3.78514	0.00039919	0.0245893	0.0270308
37	KLF7	690.268	5.52346	1.07696e-06	0.000466584	0.000616259
2	KLF7	-3.89943	-5.46592	1.32342e-06	0.000534023	0.000706089
10	KLF7	-4.14566	-5.32489	2.18861e-06	0.000739733	0.000979858
36	KLF7	523.141	5.27855	2.58029e-06	0.000826638	0.00108962
35	KLF7	99.7845	5.18433	3.60223e-06	0.00103634	0.0013564
14	KLF7	-15.0353	-5.1221	4.48647e-06	0.00120754	0.00156892
1	KLF7	-5.25647	-4.94113	8.4594e-06	0.00183277	0.0023412
52	KLF7	16.3915	4.87238	1.07455e-05	0.00216239	0.00274459
30	KLF7	49.0472	4.77082	1.52711e-05	0.00269919	0.00342217
42	KLF7	10.0194	4.76277	1.57008e-05	0.00274994	0.00348071
11	KLF7	-4.43433	-4.73456	1.73033e-05	0.00292615	0.00370174
33	KLF7	52.0057	4.669	2.16703e-05	0.00341161	0.00428729
55	KLF7	1394.47	4.66541	2.19382e-05	0.003436	0.00431542
65	KLF7	-7.61593	-4.6363	2.42348e-05	0.00366941	0.00459373
43	KLF7	12.934	4.6285	2.48893e-05	0.00373224	0.00467326
18	KLF7	-11.2943	-4.62564	2.51342e-05	0.00375676	0.00470295
53	KLF7	63.4598	4.32691	6.8867e-05	0.00725701	0.00893199
56	KLF7	36.5071	4.26236	8.53395e-05	0.00834084	0.0102259
58	KLF7	5.36339	4.23599	9.31186e-05	0.00884957	0.0108217
54	KLF7	188.171	4.14286	0.000126499	0.0108327	0.0131612
29	KLF7	29.7942	4.10965	0.000141006	0.0116042	0.0140847
3	KLF7	-3.82394	-4.08341	0.000153595	0.0122427	0.0148719
57	KLF7	10.8882	4.08058	0.000155018	0.012313	0.0149531
69	KLF7	-24.0948	-4.06419	0.000163498	0.0127405	0.0154713
17	KLF7	-20.8814	-3.99416	0.000205091	0.0147254	0.0178639
26	KLF7	25.733	3.9047	0.000273267	0.017657	0.021373
9	KLF7	-5.22454	-3.83723	0.000338654	0.02029	0.0243844
38	KLF7	623.33	3.70356	0.000515367	0.0264725	0.0316949
66	KLF7	-5.20548	-3.67325	0.000566304	0.0280523	0.0335915
12	KLF7	-7.07608	-3.64131	0.000625174	0.0298358	0.0356896
27	KLF7	34.0302	3.58633	0.000740473	0.0331095	0.0395405
32	KLF7	56.442	3.55202	0.000822439	0.0352965	0.0421637
59	KLF7	5.02609	3.50717	0.000942712	0.0384732	0.045817
17	KLF7	-17.3039	-4.83744	1.21297e-05	0.00505616	0.00296428
18	KLF7	-11.5804	-4.66853	2.17053e-05	0.00705491	0.0042908
60	KLF7	15.8065	4.50944	3.73068e-05	0.00961881	0.00605032
33	KLF7	22.687	4.37869	5.7932e-05	0.012484	0.00799073
59	KLF7	84.2629	4.33373	6.73189e-05	0.013682	0.00881536
43	KLF7	17.9971	4.10112	0.000144986	0.0214233	0.0143387
1	KLF7	-3.83048	-4.09102	0.000149834	0.0218731	0.0146371
53	KLF7	238.508	4.04347	0.000174871	0.0239685	0.0161329
58	KLF7	40.309	3.95779	0.00023055	0.0282454	0.0192281
52	KLF7	94.8972	3.91324	0.000265914	0.0306829	0.0210052
42	KLF7	130.633	3.89548	0.000281431	0.0317074	0.0217576
35	KLF7	367.459	3.75908	0.000433255	0.0403082	0.028429
34	KLF7	470.943	3.64711	0.000614054	0.0494633	0.0352912
61	KLF7	121.996	3.63017	0.000647043	0.0511556	0.0364551
10	KLF7	-14.7304	-3.48062	0.0010216	0.0661989	0.0481014
69	MYC	-197.306	-3.96371	0.000226214	0.0171641	0.0189955
17	MYC	-136.539	-3.57652	0.000763077	0.0369608	0.0402681
18	MYC	-179.627	-4.46196	4.37956e-05	0.00540078	0.00668998
17	MYC	-359.623	-4.29052	7.77305e-05	0.00786365	0.00964501
14	MYC	-216.094	-4.27539	8.17321e-05	0.00812153	0.00996307
34	MYC	2509.88	3.9665	0.000224194	0.0155657	0.0188842
35	MYC	1247.04	3.60356	0.000702311	0.032055	0.0383001
42	MYC	131.444	3.56355	0.000793957	0.0345149	0.0412453
17	MYC	-268.231	-4.49697	3.8914e-05	0.00987193	0.00621606
18	MYC	-173.06	-4.13737	0.000128794	0.0199581	0.0133125
59	MYC	1193.06	3.60248	0.000704651	0.0537269	0.0383862
54	PBX3	-102.036	-5.07883	5.22405e-06	0.00149671	0.00172823
8	PBX3	106.061	4.98735	7.19895e-06	0.00183958	0.00211717
9	PBX3	52.7392	4.93696	8.5834e-06	0.0020629	0.00236342
3	PBX3	39.5266	4.90334	9.64924e-06	0.00222926	0.00255499
2	PBX3	33.6803	4.87177	1.07683e-05	0.00239933	0.00274854
53	PBX3	-42.7095	-4.86276	1.11103e-05	0.00245325	0.0028034
10	PBX3	35.904	4.85743	1.13176e-05	0.00248355	0.00283661
1	PBX3	66.5323	4.83456	1.22514e-05	0.00260992	0.00298162
4	PBX3	36.3334	4.83384	1.22819e-05	0.00261373	0.00298628
12	PBX3	991.195	4.72095	1.81319e-05	0.00336528	0.00381698
11	PBX3	210.261	4.5917	2.82174e-05	0.00446998	0.00506649
6	PBX3	83.0463	4.54388	3.31979e-05	0.00496167	0.00562332
5	PBX3	46.3936	4.50133	3.83447e-05	0.00545857	0.00615905
7	PBX3	263.499	4.49134	3.96615e-05	0.00557024	0.00628983
52	PBX3	-42.5661	-4.45325	4.51001e-05	0.00603625	0.00681484
50	PBX3	64.6723	4.42161	5.01649e-05	0.00646634	0.00728725
65	PBX3	151.441	4.35435	6.28423e-05	0.00749961	0.00842839
55	PBX3	-1273.11	-4.33793	6.63831e-05	0.00777191	0.00874278
37	PBX3	-80.2062	-4.25849	8.64394e-05	0.00919923	0.0103098
82	PBX3	14261.7	4.23302	9.40366e-05	0.00972108	0.0108918
36	PBX3	-98.6791	-4.11473	0.000138687	0.0124711	0.0139437
58	PBX3	-61.4249	-4.01061	0.000194487	0.0155848	0.0172638
13	PBX3	6931.61	3.91145	0.000267439	0.0190805	0.0210749
57	PBX3	-90.2533	-3.89349	0.000283219	0.0198046	0.021847
35	PBX3	-127.32	-3.72999	0.000474566	0.027486	0.0300854
66	PBX3	202.235	3.5671	0.000785386	0.0376614	0.0409839
11	PBX3	42.3881	5.15697	3.96745e-06	0.00110817	0.00144594
10	PBX3	35.8355	4.99383	7.03761e-06	0.00162952	0.00208878
12	PBX3	78.022	4.76201	1.57421e-05	0.00275484	0.0034874
2	PBX3	31.9539	4.73453	1.7305e-05	0.00292615	0.00370174
9	PBX3	55.003	4.72839	1.7674e-05	0.0029667	0.00375205
1	PBX3	45.8051	4.70117	1.94069e-05	0.00316435	0.0039926
52	PBX3	-142.998	-4.64511	2.35161e-05	0.00359639	0.00450475
58	PBX3	-51.4588	-4.61219	2.6314e-05	0.00387412	0.00483899
8	PBX3	137.354	4.49239	3.9522e-05	0.00505422	0.00627639
3	PBX3	36.6345	4.42958	4.88396e-05	0.00579196	0.00717135
53	PBX3	-581.695	-4.42385	4.97896e-05	0.00585658	0.00725704
42	PBX3	-84.5424	-4.33934	6.60723e-05	0.00706971	0.00871441
65	PBX3	64.7667	4.27465	8.19328e-05	0.00813442	0.00997919
43	PBX3	-108.023	-4.16555	0.00011743	0.0103127	0.0125459
57	PBX3	-99.3229	-4.14241	0.000126687	0.0108411	0.013173
59	PBX3	-50.4372	-4.01694	0.00019055	0.014027	0.0170401
66	PBX3	49.9803	3.97988	0.000214749	0.0151427	0.0183794
18	PBX3	89.9549	3.91149	0.000267409	0.0174066	0.0210729
54	PBX3	-1614.29	-3.88011	0.000295547	0.0185599	0.0224385
35	PBX3	-702.361	-3.69031	0.000537066	0.0271707	0.0325262
4	PBX3	58.3667	3.64531	0.000617492	0.0296036	0.0354132
33	PBX3	-384.516	-3.58881	0.000734854	0.0329474	0.0393513
14	PBX3	103.481	3.55231	0.000821705	0.0352771	0.0421425
7	PBX3	1844.32	3.52409	0.000895486	0.0372419	0.044418
58	PBX3	-434.407	-5.06688	5.44805e-06	0.00318471	0.00177641
1	PBX3	40.0024	5.02024	6.41614e-06	0.00348479	0.00196562
11	PBX3	479.671	4.96223	7.85918e-06	0.00390202	0.00223831
52	PBX3	-996.016	-4.81183	1.32541e-05	0.00530701	0.00312875
53	PBX3	-2437.98	-4.80249	1.36894e-05	0.00539908	0.00319184
65	PBX3	353.227	4.6865	2.0409e-05	0.00680574	0.0041257
10	PBX3	165.659	4.65103	2.3045e-05	0.0072804	0.00444662
9	PBX3	825.93	4.58652	2.87196e-05	0.0082873	0.00512198
42	PBX3	-1276.02	-4.32961	6.82506e-05	0.0137619	0.00888504
59	PBX3	-741.204	-4.18993	0.00010839	0.0180158	0.0119237
12	PBX3	1233.28	4.18957	0.000108518	0.0180313	0.0119325
2	PBX3	256.569	4.18225	0.000111163	0.0182436	0.0121134
54	PBX3	-4362.63	-4.12346	0.000134789	0.0204905	0.0136872
3	PBX3	406.32	4.08152	0.000154544	0.0222932	0.0149237
4	PBX3	997.211	3.97051	0.000221319	0.0275498	0.0187366
17	PBX3	134.056	3.92988	0.000252139	0.0297852	0.0203313
60	PBX3	-126.184	-3.83243	0.000343847	0.0354352	0.0246307
8	PBX3	1806.31	3.82569	0.000351254	0.035846	0.0249638
31	PBX3	-228.644	-3.81508	0.000363234	0.0365454	0.0255034
18	PBX3	89.0078	3.76822	0.000421005	0.0396903	0.0279454
57	PBX3	-905.366	-3.68933	0.000538715	0.0458659	0.0325892
35	PBX3	-3247.29	-3.66341	0.000583845	0.047991	0.0342212
66	PBX3	652.498	3.60976	0.000689033	0.0530484	0.0378667
33	PBX3	-174.248	-3.55315	0.000819592	0.0585627	0.042078
8	RFX2	21.1757	4.18322	0.00011081	0.0108006	0.0120889
6	RFX2	17.5866	4.15017	0.000123505	0.011592	0.012957
58	RFX2	-13.9656	-4.03456	0.000179991	0.0147823	0.0164281
11	RFX2	43.1233	4.01775	0.000190053	0.0153333	0.0170078
9	RFX2	10.1622	3.95576	0.000232065	0.0174393	0.0192988
7	RFX2	52.6581	3.80634	0.000373396	0.0235543	0.0259395
52	RFX2	-8.55299	-3.80295	0.000377414	0.0237111	0.0261112
10	RFX2	6.72615	3.76087	0.000430827	0.0258366	0.0283386
5	RFX2	9.0096	3.67792	0.000558154	0.0304917	0.0332849
57	RFX2	-18.9418	-3.53884	0.000856157	0.0397524	0.0432075
50	RFX2	99.9828	4.73547	1.7249e-05	0.00292216	0.00369517
5	RFX2	118.818	4.54122	3.34996e-05	0.00453818	0.00565569
8	RFX2	31.1648	4.50793	3.74985e-05	0.00489078	0.00606952
4	RFX2	15.1921	4.3765	5.83576e-05	0.00650422	0.00803047
44	RFX2	2077.35	4.22385	9.69279e-05	0.00908282	0.0111041
9	RFX2	11.3953	4.18488	0.000110205	0.00989778	0.012049
41	RFX2	20.9556	4.17456	0.000114007	0.0101164	0.0123106
6	RFX2	461.132	4.05822	0.000166702	0.012901	0.0156663
7	RFX2	458.321	3.96798	0.000223126	0.0155248	0.0188262
3	RFX2	7.53676	3.90055	0.000276915	0.0177904	0.021543
13	RFX2	135.622	3.88609	0.000289975	0.018343	0.0221825
12	RFX2	14.4375	3.63916	0.000629341	0.0299654	0.0358416
66	RFX2	10.3223	3.54248	0.000846718	0.0359745	0.042928
11	RFX2	7.25893	3.53463	0.000867215	0.0365008	0.0435528
2	RFX2	60.6422	4.43567	4.78506e-05	0.0111849	0.00707815
65	RFX2	74.7445	4.26955	8.33299e-05	0.01545	0.0100819
3	RFX2	94.1366	4.21041	0.000101322	0.0173181	0.0114224
66	RFX2	156.842	3.89669	0.000280342	0.0316305	0.0217035
10	RFX2	32.7802	3.88059	0.000295103	0.0325608	0.0224207
41	RFX2	384.516	3.85058	0.000324626	0.0343438	0.023757
4	RFX2	220.109	3.84377	0.000331714	0.0347011	0.0240644
1	RFX2	7.45224	3.84281	0.000332726	0.0347701	0.0241109
50	RFX2	803.059	3.7954	0.000386497	0.037814	0.0264945
5	RFX2	680.52	3.77669	0.000409946	0.0391204	0.0274855
9	RFX2	153.537	3.54127	0.000849843	0.0597646	0.0430211
6	RXRA	1139.18	3.53465	0.000867158	0.0364997	0.0435505
83	SP2	267.958	4.77698	1.49498e-05	0.00296633	0.00337587
83	SP2	25.0634	4.06851	0.000161221	0.0126182	0.0153334
83	SP2	207.93	4.24558	9.02138e-05	0.0162015	0.0106016
2	SP4	-5.3773	-5.55687	9.5532e-07	0.000481664	0.000568661
3	SP4	-6.24625	-5.50557	1.14828e-06	0.000549614	0.000643288
53	SP4	6.63642	5.3149	2.26772e-06	0.000870012	0.00100327
4	SP4	-5.62432	-5.2508	2.84716e-06	0.00100767	0.0011595
54	SP4	15.2367	5.23156	3.04797e-06	0.00105636	0.00121497
38	SP4	35.0225	5.06213	5.53959e-06	0.00155706	0.00179359
1	SP4	-9.9151	-4.96051	7.90636e-06	0.00196221	0.0022473
50	SP4	-10.2041	-4.91571	9.2427e-06	0.00216509	0.00248254
37	SP4	12.7116	4.75354	1.62083e-05	0.00312166	0.0035524
10	SP4	-5.0417	-4.57557	2.98095e-05	0.00462102	0.0052427
57	SP4	14.8003	4.53154	3.46166e-05	0.00509831	0.00577679
5	SP4	-6.76025	-4.47102	4.2479e-05	0.00581016	0.00656478
31	SP4	23.2702	4.40828	5.24624e-05	0.0066574	0.0075031
65	SP4	-22.0819	-4.32945	6.82868e-05	0.00790962	0.00888739
52	SP4	6.0974	4.32123	7.01837e-05	0.00804329	0.00903946
9	SP4	-6.97351	-4.27701	8.12944e-05	0.00884958	0.00992362
41	SP4	-25.5055	-3.93584	0.000247367	0.0181667	0.0200822
66	SP4	-31.5739	-3.86868	0.000306496	0.0207819	0.0229438
55	SP4	160.304	3.56596	0.000788135	0.0377554	0.0410746
36	SP4	12.816	3.52915	0.000881814	0.0405167	0.0439983
58	SP4	8.12024	3.52157	0.000902367	0.0411186	0.0446256
6	SP4	-9.9923	-3.51409	0.000923097	0.0416613	0.0452179
56	SP4	30.0139	3.50546	0.00094761	0.0423628	0.0459613
10	SP4	-5.68857	-5.65677	6.67024e-07	0.000338134	0.000448266
2	SP4	-5.18321	-5.52217	1.08197e-06	0.000467938	0.000617987
37	SP4	905.397	5.46422	1.33147e-06	0.000536401	0.000708733
1	SP4	-7.13422	-5.14635	4.11891e-06	0.00113748	0.00148231
11	SP4	-6.10523	-5.03104	6.17795e-06	0.00149574	0.0019224
36	SP4	658.217	4.90904	9.46007e-06	0.00197844	0.00252075
66	SP4	-8.40568	-4.81098	1.32934e-05	0.00246873	0.00313282
3	SP4	-5.67237	-4.79206	1.41916e-05	0.00257758	0.00326718
65	SP4	-10.2139	-4.73896	1.70429e-05	0.00290106	0.00366637
55	SP4	1853.93	4.70993	1.88318e-05	0.00310345	0.00391519
18	SP4	-14.9749	-4.6516	2.30002e-05	0.00354358	0.00444164
35	SP4	120.101	4.53072	3.47127e-05	0.00465498	0.00578715
42	SP4	12.7543	4.52145	3.58209e-05	0.00475187	0.00590053
9	SP4	-7.66165	-4.40893	5.23482e-05	0.00605596	0.00749009
14	SP4	-17.6965	-4.34507	6.482e-05	0.00698184	0.00860691
58	SP4	7.06294	4.21979	9.82343e-05	0.00916323	0.0111991
52	SP4	19.4715	4.20331	0.000103721	0.00949336	0.0115851
38	SP4	884.901	4.06545	0.000162832	0.0127021	0.0154302
57	SP4	14.0065	3.94255	0.000242103	0.0163562	0.0198251
56	SP4	45.3708	3.93326	0.000249418	0.0166697	0.0201916
43	SP4	15.1345	3.93067	0.0002515	0.0167559	0.0202947
17	SP4	-27.2264	-3.92823	0.000253471	0.0168368	0.020393
41	SP4	-12.9294	-3.92212	0.000258477	0.0170377	0.0206246
4	SP4	-8.64149	-3.69643	0.000526946	0.026868	0.032148
54	SP4	223.407	3.61187	0.000684592	0.0315562	0.0377235
53	SP4	72.4109	3.57877	0.000757819	0.0335737	0.0400992
69	SP4	-28.7909	-3.57569	0.000765022	0.0337645	0.0403332
33	SP4	55.4192	3.5189	0.000909718	0.0376155	0.044845
30	SP4	51.1335	3.48939	0.000994864	0.0397985	0.0473639
59	SP4	6.57804	3.46834	0.00106019	0.0413876	0.0491938
60	SP4	22.2359	4.93518	8.63672e-06	0.00411181	0.00237269
1	SP4	-5.52044	-4.60827	2.66681e-05	0.00791138	0.00488188
33	SP4	30.7172	4.53203	3.45599e-05	0.00925308	0.00577016
43	SP4	24.5494	4.28257	7.98091e-05	0.0150387	0.00981011
59	SP4	110.3	4.282	7.99611e-05	0.0150502	0.00982369
35	SP4	518.423	4.09517	0.000147824	0.0216919	0.0145177
42	SP4	177.21	4.03398	0.00018033	0.0243765	0.0164479
52	SP4	127.869	4.01702	0.0001905	0.0251938	0.0170372
58	SP4	53.0352	3.93863	0.000245171	0.0292874	0.0199757
53	SP4	307.04	3.911	0.000267829	0.0307842	0.0210958
18	SP4	-13.1168	-3.7991	0.00038202	0.0376328	0.0263019
10	SP4	-20.3449	-3.68052	0.000553655	0.0465915	0.0331264
17	SP4	-18.4751	-3.63763	0.000632326	0.0504129	0.0359491
61	SP4	160.666	3.61755	0.000672723	0.0523364	0.0373343
35	TFEB	-223.641	-4.46519	4.33218e-05	0.00588159	0.00664655
42	TFEB	-422.573	-4.30849	7.32241e-05	0.00826272	0.00928984
36	TFEB	-151.953	-4.13954	0.000127881	0.0118448	0.0132488
37	TFEB	-112.691	-3.79871	0.000382493	0.0239092	0.0263199
11	TFEB	275.681	3.72968	0.000475037	0.027502	0.0301037
59	TFEB	-610.03	-3.67711	0.000559559	0.0305323	0.0333336
52	TFEB	-55.6642	-3.61595	0.00067603	0.0343115	0.0374403
14	TFEB	315.6	3.59578	0.000719294	0.0356351	0.0388432
12	TFEB	1237.3	3.59372	0.000723863	0.0357717	0.0389886
8	TFEB	125.084	3.50976	0.000935319	0.0420152	0.0455963
58	TFEB	-83.965	-3.46825	0.0010605	0.0454262	0.0492011
51	TFEB	-162.917	-3.78406	0.00040055	0.0225885	0.0270811
60	TFEB	-134.728	-3.65692	0.000595698	0.0289686	0.0346623
12	TFEB	97.8088	3.64032	0.000627093	0.0298937	0.0357582
43	TFEB	-144.163	-3.48842	0.000997793	0.0398652	0.0474442
30	TFEB	-186.045	-4.11922	0.00013667	0.0206631	0.0138098
51	TFEB	-191.102	-4.05645	0.00016766	0.0233783	0.0157244
33	TFEB	-273.404	-3.65816	0.000593415	0.0484582	0.0345714
11	TFEB	586.324	3.65435	0.00060046	0.0488256	0.0348234
27	TFEB	-164.247	-3.6538	0.000601491	0.0488766	0.0348601
43	TFEB	-224.517	-3.59417	0.00072287	0.0544723	0.0389529
65	TFEB	438.152	3.54281	0.000845875	0.0596208	0.0429016
2	TFEC	-0.546365	-3.95323	0.000233955	0.0175288	0.0193984
54	TFEC	1.58299	3.87008	0.000305129	0.020715	0.0228717
3	TFEC	-0.62636	-3.85729	0.000317783	0.0212048	0.0234385
50	TFEC	-1.09808	-3.83785	0.000337993	0.0220559	0.0243544
1	TFEC	-1.04472	-3.76543	0.000424711	0.0256174	0.0281045
53	TFEC	0.667463	3.76186	0.00042949	0.0257938	0.0282885
76	TFEC	1.10421	3.75783	0.00043496	0.0259864	0.028505
4	TFEC	-0.549497	-3.59096	0.000730015	0.0359505	0.0391901
55	TFEC	229.209	4.43687	4.76574e-05	0.00570354	0.00706206
2	TFEC	-0.520224	-3.87118	0.000304069	0.0189141	0.0228274
1	TFEC	-0.746373	-3.85089	0.000324309	0.0197186	0.0237399
66	TFEC	-0.895407	-3.7177	0.000493148	0.0257334	0.0308154
10	TFEC	-0.538439	-3.66232	0.000585819	0.0286535	0.0342917
81	TFEC	1063.2	3.65757	0.0005945	0.0289239	0.0346136
53	TFEC	39.8472	3.94106	0.000243268	0.0291712	0.0198817
52	TFEC	16.05	3.87617	0.000299284	0.0328377	0.0226171
54	TFEC	72.0581	3.47396	0.00104236	0.0668903	0.0486868
83	TP73	1050.65	5.67993	6.13614e-07	0.000358392	0.000423603
12	TP73	469.62	4.56592	3.08046e-05	0.00472612	0.00535255
34	TP73	-311.086	-3.79605	0.000385709	0.0240416	0.0264643
14	TP73	103.713	3.77081	0.000417586	0.0253345	0.0278024
42	TP73	-115.128	-3.54888	0.000830364	0.0390039	0.0424072
59	TP73	-186.623	-3.52477	0.00089363	0.0408831	0.0443664
83	TP73	114.035	5.98834	2.00879e-07	0.000149	0.000201991
83	TP73	874.154	5.54391	1.0008e-06	0.00116732	0.000587321
12	TP73	660.762	4.80898	1.33855e-05	0.00532899	0.00314498
14	TP73	226.554	4.32692	6.88644e-05	0.0138447	0.00893199
47	TP73	145189	4.16048	0.000119401	0.0190502	0.0126799
11	TP73	194.169	3.87165	0.000303616	0.0330733	0.0228076
69	TP73	198.704	3.81776	0.000360172	0.0363662	0.0253602
15	TP73	725.366	3.54601	0.000837658	0.0592815	0.0426461
59	XBP1	-3260.32	-3.75623	0.000437147	0.0260741	0.028594
42	XBP1	-1916.78	-3.56017	0.00080221	0.0381439	0.0415103
61	XBP1	-682.702	-3.88832	0.000287927	0.018258	0.02208
83	XBP1	1334.55	3.63593	0.000635638	0.0301636	0.0360585
59	XBP1	-374.511	-3.61893	0.000669868	0.0311494	0.0372386

[truncated: 1 more sheets: ASD Transfactors]
