# Supplementary material for: Genome-wide identification and analysis of recurring patterns of epigenetic variation across individuals
Source: Commun Biol. 2025 Jun 7;8:888. doi: 10.1038/s42003-025-08179-5 (PMC12145423; doi:10.1038/s42003-025-08179-5)
Supplement: Supplementary file 6 — Supplementary Data 5 [file 42003_2025_8179_MOESM6_ESM.xlsx]

## Sheet: Index
Supplementary Data 5. Association with large scale molecular variation.
LCL Global Pattern-Gene Exp	Assocation test between LCL global pattern emission parameters (for H3K4ME1, H3K4ME3, and H3K27AC) and gene expression data in overlapping individuals.	Supplementary Fig. 18
ASD Global Patter-Gene Exp	Association test between ASD global pattern emission parameters (for H3K27AC) and gene expression data in overlapping individuals.
Coexpression Module Eigengenes	Eigengenes for 19 coexpression modules learned on the LCL gene expression data using WGCNA.
Genes in Coexpression Modules	List of genes in each of the 19 coexpression modules.	Supplementary Fig. 13
LCL Coexpression Assoc	Association test between LCL global pattern emission parameters and coexpression module eigengenes.	Supplementary Fig. 11,13,14
Coexpression pairwise corrs	Pairwise correlations between global pattern emission parameters that are significantly or not significantly associated with the same co-expression module.	Supplementary Fig. 12
Coexpression gene count	Number of genes significantly associated with global patterns within each coexpression module.	Supplementary Fig. 13-17
LCL Global Pattern-Protein	Association test between LCL global pattern emission parameters (for H3K4ME1, H3K4ME3, and H3K27AC) and protein quantification data in overlapping individuals.	Supplementary Fig. 18
Protein and gene expression sig	List of proteins significantly associated with at least one global pattern and had differential expression significantly associated with at least one global pattern.	Supplementary Fig. 18
H3K4me1 Gene expression dist	Average correlation between each global pattern and gene expression at different distances to the global pattern in the annotation.	Supplementary Fig. 9
H3K4me3 Gene expression dist	Average correlation between each global pattern and gene expression at different distances to the global pattern in the annotation.	Supplementary Fig. 10
H3K27ac Gene expression dist	Average correlation between each global pattern and gene expression at different distances to the global pattern in the annotation.	Supplementary Fig. 8
ASD Global Pattern-Diagnosis Status p-values	P-values of association test between emission parameters and ASD diagnosis status, controlled for multiple testing using a permutation test.	Fig. 4, Supplementary Fig. 26

## Sheet: LCL Global Pattern-Gene Exp
Global Pattern	gene	beta	t-stat	p-value	FDR	mark	p_adj
83	ENSG00000074211.9	84.75	18.4808	1.65118e-24	1.30693e-18	H3K4ME1	2.57998e-18
84	ENSG00000163818.12	391.091	18.3835	2.09634e-24	1.30693e-18	H3K4ME1	2.57998e-18
83	ENSG00000146674.10	443.23	17.5566	1.6566e-23	6.8852e-18	H3K4ME1	1.23934e-17
83	ENSG00000224389.4	395.306	17.4276	2.30178e-23	7.17503e-18	H3K4ME1	1.43501e-17
83	ENSG00000166825.9	1.43032e-05	16.7208	1.43888e-22	3.58819e-17	H3K4ME1	4.65519e-17
80	ENSG00000206172.4	9.59947	16.2136	5.54287e-22	1.15187e-16	H3K4ME1	1.59489e-16
83	ENSG00000112773.11	1595.92	15.9006	1.2924e-21	2.30206e-16	H3K4ME1	3.22289e-16
83	ENSG00000163508.8	24.9812	15.714	2.15275e-21	3.35523e-16	H3K4ME1	5.03284e-16
84	ENSG00000145824.8	409.747	15.6282	2.72483e-21	3.77499e-16	H3K4ME1	5.99557e-16
78	ENSG00000206549.8	1.23732e-06	15.5193	3.6813e-21	4.59008e-16	H3K4ME1	7.65013e-16
83	ENSG00000002726.15	548.998	15.4325	4.68236e-21	5.18178e-16	H3K4ME1	9.21832e-16
75	ENSG00000166448.10	4.86598	15.4098	4.98702e-21	5.18178e-16	H3K4ME1	9.32721e-16
83	ENSG00000112276.9	281.234	15.1378	1.06678e-20	1.02318e-15	H3K4ME1	1.90019e-15
80	ENSG00000100450.8	4.68584	14.3789	9.32424e-20	8.30434e-15	H3K4ME1	1.34147e-14
83	ENSG00000244731.3	234.425	14.049	2.4463e-19	2.03347e-14	H3K4ME1	3.15539e-14
83	ENSG00000123094.11	68.5473	13.9397	3.37724e-19	2.63185e-14	H3K4ME1	4.21097e-14
83	ENSG00000163220.10	293.549	13.8558	4.32929e-19	3.17531e-14	H3K4ME1	5.2239e-14
83	ENSG00000067141.12	74.4246	13.5849	9.71816e-19	6.7318e-14	H3K4ME1	1.03862e-13
83	ENSG00000189013.10	60.3737	13.4346	1.52832e-18	1.00295e-13	H3K4ME1	1.58801e-13
84	ENSG00000182732.12	23.167	13.365	1.8866e-18	1.17617e-13	H3K4ME1	1.9073e-13
84	ENSG00000077943.7	10.5959	12.9336	7.05342e-18	4.18793e-13	H3K4ME1	6.76512e-13
71	ENSG00000167693.12	4.33124	12.8201	1.00192e-17	5.67843e-13	H3K4ME1	8.92325e-13
83	ENSG00000137501.12	30.622	12.4264	3.42734e-17	1.85801e-12	H3K4ME1	2.78702e-12
79	ENSG00000086967.9	6.11439	12.2653	5.70262e-17	2.96266e-12	H3K4ME1	4.3533e-12
83	ENSG00000137809.12	85.4689	12.2347	6.28479e-17	3.13451e-12	H3K4ME1	4.60958e-12
83	ENSG00000095739.7	228.766	11.9842	1.3977e-16	6.70286e-12	H3K4ME1	9.50588e-12
84	ENSG00000185518.7	8.57323	11.8444	2.19056e-16	1.0116e-11	H3K4ME1	1.41276e-11
84	ENSG00000125968.7	47.6682	11.7618	2.86114e-16	1.27409e-11	H3K4ME1	1.81396e-11
83	ENSG00000170962.8	122.84	11.6126	4.64183e-16	1.99577e-11	H3K4ME1	2.80052e-11
66	ENSG00000185518.7	-3.18439	-11.5036	6.62345e-16	2.72803e-11	H3K4ME1	3.78212e-11
83	ENSG00000115414.14	96.3816	11.4964	6.78252e-16	2.72803e-11	H3K4ME1	3.78667e-11
84	ENSG00000137766.12	115.005	11.4628	7.56966e-16	2.94948e-11	H3K4ME1	4.10363e-11
1	ENSG00000152076.14	-16.5977	-11.3293	1.17337e-15	4.43345e-11	H3K4ME1	6.096e-11
83	ENSG00000115896.11	79.4328	11.3056	1.26834e-15	4.65131e-11	H3K4ME1	6.41126e-11
84	ENSG00000114948.8	173.819	11.273	1.41234e-15	5.03143e-11	H3K4ME1	7.044e-11
83	ENSG00000125845.6	317.977	11.136	2.22157e-15	7.69443e-11	H3K4ME1	1.0519e-10
71	ENSG00000177257.2	16.1074	11.0642	2.81985e-15	9.50264e-11	H3K4ME1	1.29845e-10
84	ENSG00000039560.9	87.6047	10.9986	3.50697e-15	1.15071e-10	H3K4ME1	1.5805e-10
2	ENSG00000152076.14	-8.2822	-10.9845	3.67604e-15	1.17526e-10	H3K4ME1	1.63697e-10
79	ENSG00000197262.8	85.8158	10.7876	7.10418e-15	2.21449e-10	H3K4ME1	3.05447e-10
83	ENSG00000137496.13	889.42	10.6897	9.87689e-15	2.92443e-10	H3K4ME1	3.97107e-10
84	ENSG00000267988.1	31.0804	10.6858	1.00078e-14	2.92443e-10	H3K4ME1	3.97107e-10
2	ENSG00000197381.11	-0.576037	-10.6835	1.00853e-14	2.92443e-10	H3K4ME1	3.97107e-10
1	ENSG00000163040.10	-29.7539	-10.6637	1.07841e-14	3.05597e-10	H3K4ME1	4.20196e-10
2	ENSG00000163040.10	-14.9474	-10.5837	1.41292e-14	3.91492e-10	H3K4ME1	5.28515e-10
1	ENSG00000197381.11	-1.13826	-10.5171	1.77065e-14	4.79948e-10	H3K4ME1	6.55771e-10
3	ENSG00000152076.14	-9.54123	-10.4967	1.89742e-14	5.03367e-10	H3K4ME1	6.82449e-10
83	ENSG00000077585.9	1751.09	10.439	2.30819e-14	5.99584e-10	H3K4ME1	8.14529e-10
3	ENSG00000163040.10	-17.3192	-10.3132	3.54497e-14	9.02062e-10	H3K4ME1	1.22781e-09
1	ENSG00000146592.12	-8.72237	-10.2718	4.08405e-14	1.01845e-09	H3K4ME1	1.37629e-09
84	ENSG00000125378.11	135.122	10.231	4.69551e-14	1.14797e-09	H3K4ME1	1.55434e-09
84	ENSG00000219607.2	71.9388	10.2036	5.15793e-14	1.23009e-09	H3K4ME1	1.66325e-09
84	ENSG00000137868.14	73.5923	10.1997	5.22869e-14	1.23009e-09	H3K4ME1	1.67166e-09
83	ENSG00000105991.7	37.9026	10.041	9.02248e-14	2.0833e-09	H3K4ME1	2.74386e-09
2	ENSG00000146592.12	-4.34308	-9.93487	1.30203e-13	2.95174e-09	H3K4ME1	3.74644e-09
75	ENSG00000185437.9	7.49956	9.88636	1.54029e-13	3.42952e-09	H3K4ME1	4.33203e-09
54	ENSG00000146592.12	12.7406	9.82139	1.92976e-13	4.22132e-09	H3K4ME1	5.19313e-09
3	ENSG00000197381.11	-0.653371	-9.77197	2.29157e-13	4.92635e-09	H3K4ME1	6.07932e-09
75	ENSG00000203797.5	3.27303	9.76613	2.33862e-13	4.94227e-09	H3K4ME1	6.11736e-09
78	ENSG00000263711.1	2.21533	9.7361	2.59629e-13	5.39538e-09	H3K4ME1	6.65183e-09
1	ENSG00000188620.9	-133.749	-9.72448	2.70357e-13	5.52621e-09	H3K4ME1	6.87196e-09
83	ENSG00000167236.2	46.7315	9.66817	3.29029e-13	6.61701e-09	H3K4ME1	8.04421e-09
83	ENSG00000170054.10	50.6672	9.64508	3.56654e-13	7.05873e-09	H3K4ME1	8.66299e-09
2	ENSG00000188620.9	-67.1424	-9.64042	3.62514e-13	7.0626e-09	H3K4ME1	8.74851e-09
83	ENSG00000137941.12	70.4357	9.61877	3.9101e-13	7.44287e-09	H3K4ME1	9.3757e-09
3	ENSG00000146592.12	-5.01654	-9.61661	3.93971e-13	7.44287e-09	H3K4ME1	9.38654e-09
65	ENSG00000146592.12	-20.8933	-9.59826	4.20084e-13	7.81773e-09	H3K4ME1	9.94534e-09
41	ENSG00000185518.7	-2.39183	-9.56123	4.78229e-13	8.76893e-09	H3K4ME1	1.11109e-08
75	ENSG00000092445.7	0.551412	9.55699	4.85376e-13	8.77098e-09	H3K4ME1	1.12074e-08
2	ENSG00000159212.8	-14.1602	-9.52575	5.41535e-13	9.64602e-09	H3K4ME1	1.23516e-08
54	ENSG00000163040.10	42.4103	9.48664	6.21182e-13	1.0759e-08	H3K4ME1	1.38331e-08
84	ENSG00000171476.17	60.4297	9.4866	6.21279e-13	1.0759e-08	H3K4ME1	1.38331e-08
54	ENSG00000152076.14	23.218	9.47244	6.52939e-13	1.11524e-08	H3K4ME1	1.44519e-08
81	ENSG00000187045.12	1.09552	9.45509	6.93989e-13	1.16934e-08	H3K4ME1	1.52702e-08
83	ENSG00000064601.12	1986.2	9.44445	7.20416e-13	1.19768e-08	H3K4ME1	1.5759e-08
83	ENSG00000154229.7	671.007	9.44035	7.30873e-13	1.19908e-08	H3K4ME1	1.58029e-08
53	ENSG00000163040.10	18.2448	9.43302	7.49973e-13	1.21444e-08	H3K4ME1	1.60641e-08
75	ENSG00000165507.8	51.8558	9.42695	7.66137e-13	1.2247e-08	H3K4ME1	1.62698e-08
50	ENSG00000152076.14	-16.1705	-9.40863	8.17151e-13	1.28972e-08	H3K4ME1	1.70659e-08
83	ENSG00000197272.2	49.4146	9.35333	9.92851e-13	1.54744e-08	H3K4ME1	2.0184e-08
4	ENSG00000163040.10	-15.5312	-9.34563	1.02014e-12	1.57035e-08	H3K4ME1	2.06267e-08
84	ENSG00000006453.9	302.623	9.32327	1.10384e-12	1.67846e-08	H3K4ME1	2.19628e-08
54	ENSG00000159212.8	41.3479	9.30623	1.17224e-12	1.76099e-08	H3K4ME1	2.30782e-08
83	ENSG00000145777.10	1.09026e-05	9.29887	1.20309e-12	1.78583e-08	H3K4ME1	2.3439e-08
65	ENSG00000136261.10	-28.3201	-9.25107	1.42444e-12	2.08952e-08	H3K4ME1	2.73245e-08
67	ENSG00000106772.13	-47.6467	-9.22261	1.57527e-12	2.28389e-08	H3K4ME1	2.99109e-08
84	ENSG00000175170.10	112.465	9.19896	1.71276e-12	2.45469e-08	H3K4ME1	3.23573e-08
84	ENSG00000081985.6	1013.59	9.18254	1.81535e-12	2.55608e-08	H3K4ME1	3.3708e-08
4	ENSG00000152076.14	-8.45054	-9.18111	1.82451e-12	2.55608e-08	H3K4ME1	3.3708e-08
1	ENSG00000159212.8	-27.7183	-9.16553	1.92809e-12	2.67119e-08	H3K4ME1	3.48416e-08
83	ENSG00000198734.6	254.31	9.11429	2.31228e-12	3.16825e-08	H3K4ME1	4.13843e-08
65	ENSG00000185518.7	-1.89247	-9.10557	2.38496e-12	3.2323e-08	H3K4ME1	4.24817e-08
3	ENSG00000188620.9	-76.7663	-9.09496	2.47648e-12	3.32026e-08	H3K4ME1	4.36958e-08
50	ENSG00000188620.9	-134.709	-9.0255	3.16994e-12	4.20477e-08	H3K4ME1	5.31724e-08
53	ENSG00000152076.14	9.82499	9.01886	3.24571e-12	4.25996e-08	H3K4ME1	5.42004e-08
53	ENSG00000197381.11	0.688699	9.00222	3.44365e-12	4.47267e-08	H3K4ME1	5.69969e-08
2	ENSG00000240065.3	335.768	8.99643	3.51544e-12	4.51884e-08	H3K4ME1	5.76747e-08
64	ENSG00000106772.13	-57.1532	-8.97415	3.80566e-12	4.84199e-08	H3K4ME1	6.21635e-08
83	ENSG00000177283.4	132.02	8.95426	4.08522e-12	5.11379e-08	H3K4ME1	6.50058e-08
3	ENSG00000159212.8	-16.1607	-8.95315	4.10132e-12	5.11379e-08	H3K4ME1	6.50058e-08
71	ENSG00000100344.6	2.54548	8.94946	4.1557e-12	5.13029e-08	H3K4ME1	6.53142e-08
83	ENSG00000149742.5	25.8461	8.86743	5.56885e-12	6.80746e-08	H3K4ME1	8.60778e-08
50	ENSG00000174500.8	-379.801	-8.81637	6.68378e-12	8.09104e-08	H3K4ME1	1.02046e-07
84	ENSG00000073712.9	150.565	8.80666	6.92015e-12	8.29663e-08	H3K4ME1	1.048e-07
65	ENSG00000188620.9	-315.746	-8.79516	7.21066e-12	8.56259e-08	H3K4ME1	1.07889e-07
53	ENSG00000159212.8	17.4187	8.77107	7.86017e-12	9.24582e-08	H3K4ME1	1.15755e-07
16	ENSG00000081985.6	1495.12	8.75754	8.25038e-12	9.61412e-08	H3K4ME1	1.21025e-07
50	ENSG00000163040.10	-28.68	-8.7326	9.02165e-12	1.04155e-07	H3K4ME1	1.308e-07
16	ENSG00000006453.9	443.218	8.72746	9.1894e-12	1.05119e-07	H3K4ME1	1.317e-07
16	ENSG00000185518.7	11.6193	8.71144	9.73266e-12	1.10321e-07	H3K4ME1	1.38426e-07
1	ENSG00000240065.3	658.2	8.70881	9.82489e-12	1.10363e-07	H3K4ME1	1.39208e-07
84	ENSG00000163629.8	253.513	8.70475	9.96913e-12	1.10984e-07	H3K4ME1	1.40719e-07
2	ENSG00000136261.10	-5.67361	-8.68659	1.06401e-11	1.17405e-07	H3K4ME1	1.49625e-07
4	ENSG00000197381.11	-0.579663	-8.67543	1.1075e-11	1.20378e-07	H3K4ME1	1.53249e-07
66	ENSG00000205726.9	-10.3122	-8.67473	1.11026e-11	1.20378e-07	H3K4ME1	1.53249e-07
2	ENSG00000173890.12	-75.0145	-8.63652	1.27353e-11	1.35954e-07	H3K4ME1	1.72274e-07
50	ENSG00000146592.12	-8.47098	-8.63604	1.27573e-11	1.35954e-07	H3K4ME1	1.72274e-07
54	ENSG00000122359.13	-228.504	-8.61395	1.38115e-11	1.45941e-07	H3K4ME1	1.84511e-07
55	ENSG00000146592.12	168.902	8.61146	1.39356e-11	1.46015e-07	H3K4ME1	1.85507e-07
2	ENSG00000174500.8	-182.843	-8.60102	1.44685e-11	1.50336e-07	H3K4ME1	1.9124e-07
16	ENSG00000137766.12	156.449	8.59861	1.45942e-11	1.50389e-07	H3K4ME1	1.92222e-07
79	ENSG00000106484.10	8.82325	8.58937	1.50876e-11	1.54199e-07	H3K4ME1	1.97331e-07
54	ENSG00000197381.11	1.56403	8.54118	1.79441e-11	1.81901e-07	H3K4ME1	2.29084e-07
3	ENSG00000174500.8	-212.924	-8.53228	1.8529e-11	1.86315e-07	H3K4ME1	2.34947e-07
1	ENSG00000136261.10	-11.1711	-8.50862	2.01768e-11	2.01262e-07	H3K4ME1	2.53265e-07
2	ENSG00000107554.11	-8.39262	-8.49956	2.08466e-11	2.06293e-07	H3K4ME1	2.60337e-07
83	ENSG00000176697.14	10.2234	8.4781	2.25228e-11	2.21125e-07	H3K4ME1	2.78048e-07
4	ENSG00000146592.12	-4.43032	-8.46296	2.37872e-11	2.31714e-07	H3K4ME1	2.89831e-07
84	ENSG00000171777.11	3.03051e-06	8.42571	2.72085e-11	2.62987e-07	H3K4ME1	3.25163e-07
41	ENSG00000205726.9	-8.117	-8.41561	2.82185e-11	2.70651e-07	H3K4ME1	3.36159e-07
83	ENSG00000162989.3	33.5876	8.40974	2.8823e-11	2.74339e-07	H3K4ME1	3.41412e-07
3	ENSG00000107554.11	-9.75535	-8.39593	3.0297e-11	2.86184e-07	H3K4ME1	3.55262e-07
78	ENSG00000152953.8	0.875073	8.38021	3.20672e-11	3.00628e-07	H3K4ME1	3.70218e-07
2	ENSG00000080503.15	-119.276	-8.36081	3.43958e-11	3.20052e-07	H3K4ME1	3.94665e-07
66	ENSG00000039560.9	-29.6973	-8.35709	3.48618e-11	3.21985e-07	H3K4ME1	3.96364e-07
65	ENSG00000152076.14	-36.5045	-8.34515	3.64e-11	3.33526e-07	H3K4ME1	4.11353e-07
54	ENSG00000133059.12	7.78408	8.34328	3.66464e-11	3.33526e-07	H3K4ME1	4.12889e-07
54	ENSG00000240065.3	-958.439	-8.33405	3.78903e-11	3.42348e-07	H3K4ME1	4.25622e-07
2	ENSG00000197822.6	-20.1398	-8.32315	3.94144e-11	3.53557e-07	H3K4ME1	4.40099e-07
66	ENSG00000114948.8	-58.3217	-8.29922	4.29779e-11	3.81685e-07	H3K4ME1	4.74227e-07
65	ENSG00000205726.9	-6.50157	-8.29804	4.31624e-11	3.81685e-07	H3K4ME1	4.74861e-07
66	ENSG00000171476.17	-21.4384	-8.2844	4.53465e-11	3.98176e-07	H3K4ME1	4.94527e-07
16	ENSG00000163818.12	475.952	8.27459	4.69864e-11	4.0969e-07	H3K4ME1	5.07969e-07
65	ENSG00000197381.11	-2.5509	-8.27113	4.75778e-11	4.11966e-07	H3K4ME1	5.12879e-07
52	ENSG00000108753.8	-120.192	-8.26656	4.83717e-11	4.15926e-07	H3K4ME1	5.19215e-07
65	ENSG00000095203.10	-1.87811	-8.26468	4.87023e-11	4.15926e-07	H3K4ME1	5.20502e-07
2	ENSG00000122359.13	76.1165	8.23403	5.44219e-11	4.61611e-07	H3K4ME1	5.71827e-07
53	ENSG00000173890.12	93.3327	8.23153	5.4917e-11	4.62663e-07	H3K4ME1	5.75413e-07
2	ENSG00000133059.12	-2.62698	-8.22722	5.57813e-11	4.6679e-07	H3K4ME1	5.81212e-07
10	ENSG00000108753.8	95.0389	8.2049	6.04821e-11	4.9996e-07	H3K4ME1	6.13772e-07
1	ENSG00000174500.8	-355.903	-8.20461	6.0547e-11	4.9996e-07	H3K4ME1	6.13772e-07
53	ENSG00000146592.12	5.11643	8.19869	6.18592e-11	5.07435e-07	H3K4ME1	6.25379e-07
9	ENSG00000108753.8	137.99	8.19549	6.25823e-11	5.10011e-07	H3K4ME1	6.30984e-07
84	ENSG00000153551.9	1248.23	8.18125	6.58973e-11	5.31669e-07	H3K4ME1	6.51643e-07
10	ENSG00000163040.10	-14.4932	-8.18044	6.60927e-11	5.31669e-07	H3K4ME1	6.51643e-07
3	ENSG00000240065.3	376.908	8.16774	6.92097e-11	5.53174e-07	H3K4ME1	6.79489e-07
54	ENSG00000164742.10	17.9041	8.15063	7.36428e-11	5.84858e-07	H3K4ME1	7.13648e-07
3	ENSG00000173890.12	-85.4879	-8.14437	7.53347e-11	5.94508e-07	H3K4ME1	7.28157e-07
66	ENSG00000151929.5	-55.0998	-8.14091	7.62872e-11	5.98238e-07	H3K4ME1	7.33602e-07
50	ENSG00000197381.11	-1.06896	-8.12621	8.04682e-11	6.27081e-07	H3K4ME1	7.69818e-07
3	ENSG00000174233.7	8.74142	8.11892	8.26265e-11	6.39901e-07	H3K4ME1	7.84448e-07
65	ENSG00000118513.14	-147.819	-8.11507	8.37893e-11	6.44901e-07	H3K4ME1	7.91469e-07
50	ENSG00000174233.7	15.3769	8.10908	8.56325e-11	6.55044e-07	H3K4ME1	8.06842e-07
54	ENSG00000173890.12	215.045	8.10563	8.6711e-11	6.5925e-07	H3K4ME1	8.14952e-07
80	ENSG00000157765.7	0.560371	8.09254	9.09352e-11	6.87175e-07	H3K4ME1	8.50379e-07
16	ENSG00000182732.12	29.5307	8.08991	9.18076e-11	6.89588e-07	H3K4ME1	8.56396e-07
4	ENSG00000174233.7	8.09516	8.07547	9.67548e-11	7.2149e-07	H3K4ME1	8.98066e-07
37	ENSG00000197381.11	1.35895	8.07417	9.72121e-11	7.2149e-07	H3K4ME1	9.00077e-07
84	ENSG00000151929.5	146.54	8.0645	1.00688e-10	7.42867e-07	H3K4ME1	9.29959e-07
65	ENSG00000186665.8	-21.7109	-8.05789	1.03136e-10	7.56451e-07	H3K4ME1	9.47887e-07
2	ENSG00000166228.4	45.4306	8.0487	1.06642e-10	7.77595e-07	H3K4ME1	9.77711e-07
3	ENSG00000197822.6	-23.171	-8.03468	1.12217e-10	8.113e-07	H3K4ME1	1.01107e-06
83	ENSG00000162777.12	2528.57	8.03383	1.12566e-10	8.113e-07	H3K4ME1	1.01107e-06
65	ENSG00000174500.8	-864.38	-8.02787	1.15035e-10	8.24327e-07	H3K4ME1	1.02942e-06
1	ENSG00000080503.15	-232.653	-8.0243	1.16538e-10	8.30329e-07	H3K4ME1	1.04039e-06
83	ENSG00000163564.10	533.711	8.02254	1.17287e-10	8.30915e-07	H3K4ME1	1.04458e-06
84	ENSG00000166446.10	82.1273	8.01281	1.2151e-10	8.55969e-07	H3K4ME1	1.07198e-06
11	ENSG00000086289.7	74.4528	8.00651	1.24327e-10	8.70896e-07	H3K4ME1	1.08405e-06
1	ENSG00000095203.10	-0.755184	-8.00411	1.25416e-10	8.73612e-07	H3K4ME1	1.091e-06
3	ENSG00000080503.15	-136.655	-7.9944	1.29927e-10	9.0001e-07	H3K4ME1	1.12241e-06
4	ENSG00000188620.9	-67.5172	-7.99162	1.31252e-10	9.04163e-07	H3K4ME1	1.1298e-06
4	ENSG00000146425.6	46.7336	7.98351	1.35182e-10	9.26119e-07	H3K4ME1	1.15977e-06
3	ENSG00000136261.10	-6.38901	-7.97095	1.41506e-10	9.64145e-07	H3K4ME1	1.20299e-06
2	ENSG00000089057.10	-6.34809	-7.96524	1.44476e-10	9.79036e-07	H3K4ME1	1.21993e-06
64	ENSG00000129422.9	-21.7497	-7.9571	1.48824e-10	1.00305e-06	H3K4ME1	1.25099e-06
41	ENSG00000013725.10	-8.83024	-7.94844	1.53589e-10	1.0296e-06	H3K4ME1	1.28527e-06
83	ENSG00000140511.7	270.729	7.94449	1.55815e-10	1.03893e-06	H3K4ME1	1.2952e-06
84	ENSG00000110900.10	30.8871	7.9372	1.60008e-10	1.05662e-06	H3K4ME1	1.32077e-06
4	ENSG00000159212.8	-14.2557	-7.93562	1.60933e-10	1.05662e-06	H3K4ME1	1.32077e-06
8	ENSG00000108753.8	271.68	7.93549	1.6101e-10	1.05662e-06	H3K4ME1	1.32077e-06
3	ENSG00000166228.4	52.7393	7.93373	1.62045e-10	1.05784e-06	H3K4ME1	1.32636e-06
58	ENSG00000108753.8	-183.93	-7.91581	1.7298e-10	1.11719e-06	H3K4ME1	1.40331e-06
83	ENSG00000109452.8	110.308	7.91526	1.73323e-10	1.11719e-06	H3K4ME1	1.40331e-06
83	ENSG00000182809.6	5.5305e-06	7.91447	1.73823e-10	1.11719e-06	H3K4ME1	1.40433e-06
4	ENSG00000108753.8	94.9328	7.90868	1.7753e-10	1.13516e-06	H3K4ME1	1.42367e-06
66	ENSG00000179144.4	-91.6219	-7.88886	1.90826e-10	1.21395e-06	H3K4ME1	1.5155e-06
3	ENSG00000133059.12	-3.01162	-7.8835	1.94597e-10	1.22918e-06	H3K4ME1	1.54218e-06
83	ENSG00000117226.7	1455.17	7.88266	1.95191e-10	1.22918e-06	H3K4ME1	1.54362e-06
66	ENSG00000146592.12	-29.9968	-7.86997	2.0443e-10	1.28089e-06	H3K4ME1	1.60987e-06
53	ENSG00000188816.3	32.1304	7.86556	2.07747e-10	1.28902e-06	H3K4ME1	1.6261e-06
83	ENSG00000183310.2	32.2149	7.8655	2.07795e-10	1.28902e-06	H3K4ME1	1.6261e-06
1	ENSG00000107554.11	-16.1085	-7.86319	2.09546e-10	1.29344e-06	H3K4ME1	1.63638e-06
53	ENSG00000240065.3	-402.632	-7.86109	2.11162e-10	1.297e-06	H3K4ME1	1.64557e-06
16	ENSG00000077943.7	13.4319	7.85729	2.14109e-10	1.30841e-06	H3K4ME1	1.65475e-06
4	ENSG00000107554.11	-8.7941	-7.856	2.15118e-10	1.30841e-06	H3K4ME1	1.65911e-06
16	ENSG00000145824.8	499.447	7.85094	2.19121e-10	1.32628e-06	H3K4ME1	1.68209e-06
5	ENSG00000108753.8	127.028	7.84941	2.20346e-10	1.32726e-06	H3K4ME1	1.68209e-06
2	ENSG00000127824.9	253.335	7.84168	2.26651e-10	1.35867e-06	H3K4ME1	1.7149e-06
2	ENSG00000243156.3	-12.7978	-7.8387	2.29126e-10	1.36693e-06	H3K4ME1	1.72448e-06
4	ENSG00000174500.8	-190.413	-7.83497	2.32265e-10	1.37906e-06	H3K4ME1	1.7446e-06
2	ENSG00000205726.9	-1.30079	-7.82579	2.40181e-10	1.41931e-06	H3K4ME1	1.79125e-06
67	ENSG00000162631.14	-32.9089	-7.80537	2.5876e-10	1.52188e-06	H3K4ME1	1.91666e-06
66	ENSG00000006453.9	-105.187	-7.79976	2.64105e-10	1.54603e-06	H3K4ME1	1.94471e-06
67	ENSG00000129422.9	-17.7758	-7.79641	2.67356e-10	1.55774e-06	H3K4ME1	1.96092e-06
66	ENSG00000137868.14	-24.7667	-7.79089	2.72803e-10	1.58145e-06	H3K4ME1	1.99642e-06
83	ENSG00000267596.1	104.968	7.78973	2.73961e-10	1.58145e-06	H3K4ME1	1.99762e-06
50	ENSG00000136261.10	-11.1259	-7.78717	2.76528e-10	1.58818e-06	H3K4ME1	2.00461e-06
6	ENSG00000108753.8	225.006	7.78541	2.78316e-10	1.58818e-06	H3K4ME1	2.00744e-06
1	ENSG00000089057.10	-12.4753	-7.78478	2.78948e-10	1.58818e-06	H3K4ME1	2.00744e-06
3	ENSG00000122359.13	86.6549	7.77071	2.93661e-10	1.66435e-06	H3K4ME1	2.09603e-06
1	ENSG00000173890.12	-142.219	-7.76667	2.98019e-10	1.6814e-06	H3K4ME1	2.1113e-06
8	ENSG00000086289.7	34.957	7.75854	3.07005e-10	1.7243e-06	H3K4ME1	2.16268e-06
3	ENSG00000115526.6	-5.74791	-7.75627	3.0956e-10	1.73085e-06	H3K4ME1	2.17249e-06
2	ENSG00000127863.11	-5.8613	-7.74868	3.18257e-10	1.77153e-06	H3K4ME1	2.21689e-06
66	ENSG00000136261.10	-40.9117	-7.74406	3.23677e-10	1.79369e-06	H3K4ME1	2.25045e-06
2	ENSG00000164742.10	-5.93779	-7.73786	3.31082e-10	1.82661e-06	H3K4ME1	2.28495e-06
54	ENSG00000188620.9	180.617	7.73337	3.36559e-10	1.84865e-06	H3K4ME1	2.31421e-06
52	ENSG00000163040.10	17.7921	7.71468	3.60352e-10	1.96242e-06	H3K4ME1	2.43354e-06
65	ENSG00000021645.13	-6.99116	-7.71462	3.60419e-10	1.96242e-06	H3K4ME1	2.43354e-06
1	ENSG00000115526.6	-9.74157	-7.70888	3.68059e-10	1.9953e-06	H3K4ME1	2.47618e-06
3	ENSG00000243156.3	-14.8348	-7.70551	3.7263e-10	2.01134e-06	H3K4ME1	2.49795e-06
2	ENSG00000204264.4	112.638	7.69808	3.82879e-10	2.05775e-06	H3K4ME1	2.54386e-06
1	ENSG00000146859.6	70.6458	7.69172	3.91881e-10	2.09709e-06	H3K4ME1	2.58949e-06
4	ENSG00000178184.11	18.6454	7.68614	3.99964e-10	2.1312e-06	H3K4ME1	2.63399e-06
3	ENSG00000089057.10	-7.29467	-7.68184	4.063e-10	2.15545e-06	H3K4ME1	2.66165e-06
3	ENSG00000146425.6	49.4594	7.68071	4.07971e-10	2.15545e-06	H3K4ME1	2.66793e-06
65	ENSG00000173599.9	-6.22023	-7.67885	4.10761e-10	2.16103e-06	H3K4ME1	2.68149e-06
1	ENSG00000127863.11	-11.5883	-7.67546	4.15876e-10	2.17597e-06	H3K4ME1	2.69606e-06
66	ENSG00000182732.12	-7.18329	-7.67446	4.17401e-10	2.17597e-06	H3K4ME1	2.70121e-06
2	ENSG00000146859.6	35.535	7.67352	4.18837e-10	2.17597e-06	H3K4ME1	2.70121e-06
50	ENSG00000173599.9	-2.6247	-7.66596	4.30581e-10	2.2277e-06	H3K4ME1	2.75793e-06
2	ENSG00000115526.6	-4.89181	-7.66309	4.35128e-10	2.23329e-06	H3K4ME1	2.77354e-06
1	ENSG00000164742.10	-11.7382	-7.66301	4.35243e-10	2.23329e-06	H3K4ME1	2.77354e-06
1	ENSG00000197822.6	-38.51	-7.65135	4.54215e-10	2.32109e-06	H3K4ME1	2.85552e-06
54	ENSG00000127824.9	-737.577	-7.64903	4.58073e-10	2.33124e-06	H3K4ME1	2.87012e-06
75	ENSG00000160883.6	2.18103e-07	7.64501	4.64866e-10	2.3562e-06	H3K4ME1	2.90296e-06
1	ENSG00000166228.4	88.1105	7.64379	4.66935e-10	2.35711e-06	H3K4ME1	2.91103e-06
2	ENSG00000174233.7	7.27809	7.64254	4.69087e-10	2.35842e-06	H3K4ME1	2.91472e-06
2	ENSG00000145391.9	-2.45782	-7.63885	4.75455e-10	2.38083e-06	H3K4ME1	2.94939e-06
3	ENSG00000127824.9	292.375	7.6367	4.79198e-10	2.38998e-06	H3K4ME1	2.96279e-06
1	ENSG00000173599.9	-2.52992	-7.63554	4.81237e-10	2.39059e-06	H3K4ME1	2.97048e-06
50	ENSG00000159212.8	-26.5481	-7.63301	4.8571e-10	2.40264e-06	H3K4ME1	2.99023e-06
10	ENSG00000146425.6	45.0822	7.632	4.87518e-10	2.40264e-06	H3K4ME1	2.99443e-06
50	ENSG00000178184.11	35.2317	7.63055	4.90101e-10	2.40587e-06	H3K4ME1	3.00536e-06
1	ENSG00000122359.13	146.012	7.62804	4.94626e-10	2.41821e-06	H3K4ME1	3.01827e-06
65	ENSG00000151929.5	-34.3555	-7.62701	4.96494e-10	2.41821e-06	H3K4ME1	3.02473e-06
3	ENSG00000178184.11	19.9973	7.61404	5.20621e-10	2.52585e-06	H3K4ME1	3.13092e-06
66	ENSG00000081985.6	-350.159	-7.60421	5.39691e-10	2.60823e-06	H3K4ME1	3.22487e-06
10	ENSG00000152076.14	-7.67727	-7.60033	5.47403e-10	2.63528e-06	H3K4ME1	3.26573e-06
50	ENSG00000205726.9	-2.63854	-7.59917	5.49718e-10	2.63625e-06	H3K4ME1	3.27432e-06
65	ENSG00000114948.8	-35.99	-7.59524	5.5768e-10	2.66418e-06	H3K4ME1	3.30409e-06
53	ENSG00000080503.15	145.009	7.59235	5.63612e-10	2.68224e-06	H3K4ME1	3.33056e-06
84	ENSG00000164458.5	14869.1	7.58831	5.72006e-10	2.70978e-06	H3K4ME1	3.36422e-06
1	ENSG00000204264.4	222.164	7.58748	5.73744e-10	2.70978e-06	H3K4ME1	3.36914e-06
3	ENSG00000164742.10	-6.87333	-7.5858	5.77299e-10	2.71628e-06	H3K4ME1	3.38471e-06
79	ENSG00000239961.2	1.03404	7.57803	5.93942e-10	2.78408e-06	H3K4ME1	3.46598e-06
16	ENSG00000137868.14	98.1065	7.57616	5.98029e-10	2.79274e-06	H3K4ME1	3.47358e-06
12	ENSG00000170542.5	2944.21	7.57443	6.01819e-10	2.79846e-06	H3K4ME1	3.48477e-06
1	ENSG00000127824.9	494.982	7.57356	6.03742e-10	2.79846e-06	H3K4ME1	3.4905e-06
3	ENSG00000173599.9	-1.48248	-7.57047	6.10594e-10	2.81973e-06	H3K4ME1	3.51924e-06
65	ENSG00000127824.9	1213.4	7.5688	6.14348e-10	2.8266e-06	H3K4ME1	3.53542e-06
3	ENSG00000135148.7	44.1729	7.56678	6.18901e-10	2.83708e-06	H3K4ME1	3.5507e-06
65	ENSG00000179144.4	-57.7093	-7.56388	6.25516e-10	2.855e-06	H3K4ME1	3.58316e-06
66	ENSG00000118513.14	-222.815	-7.56306	6.27389e-10	2.855e-06	H3K4ME1	3.58839e-06
54	ENSG00000197822.6	56.7908	7.55975	6.35048e-10	2.87934e-06	H3K4ME1	3.62112e-06
83	ENSG00000134343.8	30.7893	7.55523	6.45627e-10	2.9167e-06	H3K4ME1	3.67026e-06
54	ENSG00000089057.10	18.2388	7.55029	6.57425e-10	2.94827e-06	H3K4ME1	3.71933e-06
2	ENSG00000188816.3	-24.8254	-7.54939	6.59572e-10	2.94827e-06	H3K4ME1	3.71933e-06
1	ENSG00000205726.9	-2.54006	-7.54934	6.59707e-10	2.94827e-06	H3K4ME1	3.71933e-06
84	ENSG00000062524.11	10.6848	7.54161	6.78634e-10	3.02202e-06	H3K4ME1	3.80584e-06
83	ENSG00000134874.13	54.8969	7.53942	6.84095e-10	3.03549e-06	H3K4ME1	3.82499e-06
54	ENSG00000080503.15	335.236	7.53845	6.86529e-10	3.03549e-06	H3K4ME1	3.83288e-06
3	ENSG00000108753.8	99.9905	7.53545	6.94131e-10	3.05826e-06	H3K4ME1	3.86954e-06
84	ENSG00000128596.12	41.1233	7.53072	7.0624e-10	3.10066e-06	H3K4ME1	3.92535e-06
5	ENSG00000174233.7	10.5184	7.52108	7.31617e-10	3.2008e-06	H3K4ME1	4.05435e-06
4	ENSG00000173890.12	-76.4808	-7.51564	7.46346e-10	3.2383e-06	H3K4ME1	4.11455e-06
66	ENSG00000174500.8	-1305.21	-7.51511	7.47781e-10	3.2383e-06	H3K4ME1	4.11455e-06
53	ENSG00000164742.10	7.43592	7.51504	7.47981e-10	3.2383e-06	H3K4ME1	4.11455e-06
2	ENSG00000173599.9	-1.26369	-7.50665	7.71313e-10	3.32776e-06	H3K4ME1	4.23045e-06
1	ENSG00000013725.10	-2.82476	-7.50268	7.82613e-10	3.3536e-06	H3K4ME1	4.25687e-06
12	ENSG00000086289.7	333.927	7.50187	7.84934e-10	3.3536e-06	H3K4ME1	4.25687e-06
41	ENSG00000146592.12	-23.3803	-7.50164	7.85595e-10	3.3536e-06	H3K4ME1	4.25687e-06
54	ENSG00000136261.10	15.6562	7.50063	7.88503e-10	3.3536e-06	H3K4ME1	4.26224e-06
2	ENSG00000154822.11	-17.3051	-7.49986	7.9075e-10	3.3536e-06	H3K4ME1	4.26822e-06
53	ENSG00000122359.13	-92.5153	-7.48466	8.36031e-10	3.53362e-06	H3K4ME1	4.46113e-06
2	ENSG00000118513.14	-29.2318	-7.47814	8.56223e-10	3.60674e-06	H3K4ME1	4.54941e-06
66	ENSG00000021645.13	-10.7208	-7.47249	8.74118e-10	3.66972e-06	H3K4ME1	4.63687e-06
3	ENSG00000146859.6	40.9879	7.4686	8.86694e-10	3.71002e-06	H3K4ME1	4.69132e-06
1	ENSG00000174233.7	14.293	7.4659	8.95489e-10	3.73429e-06	H3K4ME1	4.72449e-06
5	ENSG00000146425.6	60.7953	7.45999	9.15083e-10	3.80328e-06	H3K4ME1	4.80752e-06
81	ENSG00000100376.7	24.6352	7.45392	9.35674e-10	3.87594e-06	H3K4ME1	4.88824e-06
2	ENSG00000169508.6	-126.524	-7.45143	9.44243e-10	3.89401e-06	H3K4ME1	4.92612e-06
53	ENSG00000108753.8	-108.07	-7.45073	9.46678e-10	3.89401e-06	H3K4ME1	4.92685e-06
57	ENSG00000174500.8	541.322	7.44971	9.50204e-10	3.89401e-06	H3K4ME1	4.93657e-06
84	ENSG00000146242.5	204.396	7.44905	9.52528e-10	3.89401e-06	H3K4ME1	4.94178e-06
2	ENSG00000101336.8	-10.311	-7.44708	9.59433e-10	3.90942e-06	H3K4ME1	4.96465e-06
65	ENSG00000163040.10	-63.2442	-7.43978	9.85449e-10	3.99412e-06	H3K4ME1	5.09139e-06
84	ENSG00000112964.9	15.5166	7.43939	9.86832e-10	3.99412e-06	H3K4ME1	5.0915e-06
41	ENSG00000179144.4	-71.0444	-7.43857	9.89829e-10	3.99412e-06	H3K4ME1	5.09993e-06
2	ENSG00000155189.7	-85.6309	-7.43496	1.003e-09	4.02046e-06	H3K4ME1	5.15362e-06
50	ENSG00000089057.10	-12.6401	-7.43457	1.00443e-09	4.02046e-06	H3K4ME1	5.15387e-06
2	ENSG00000135148.7	37.4865	7.43414	1.00603e-09	4.02046e-06	H3K4ME1	5.155e-06
5	ENSG00000163040.10	-18.9041	-7.43242	1.01237e-09	4.03287e-06	H3K4ME1	5.17331e-06
53	ENSG00000188620.9	76.3311	7.41689	1.07165e-09	4.25544e-06	H3K4ME1	5.42439e-06
1	ENSG00000186665.8	-8.51474	-7.40947	1.10121e-09	4.35891e-06	H3K4ME1	5.56644e-06
3	ENSG00000154822.11	-20.0937	-7.40383	1.1242e-09	4.43584e-06	H3K4ME1	5.6373e-06
1	ENSG00000243156.3	-24.7367	-7.40291	1.12801e-09	4.43683e-06	H3K4ME1	5.64849e-06
65	ENSG00000154822.11	-83.7305	-7.4011	1.13551e-09	4.4523e-06	H3K4ME1	5.67847e-06
3	ENSG00000127863.11	-6.70004	-7.40009	1.13972e-09	4.45478e-06	H3K4ME1	5.69188e-06
50	ENSG00000013725.10	-2.90449	-7.39377	1.16645e-09	4.54504e-06	H3K4ME1	5.77865e-06
53	ENSG00000146859.6	-44.3182	-7.3916	1.17578e-09	4.56712e-06	H3K4ME1	5.80995e-06
65	ENSG00000159212.8	-61.8727	-7.38381	1.20985e-09	4.68485e-06	H3K4ME1	5.95469e-06
54	ENSG00000115526.6	14.1507	7.38042	1.22497e-09	4.7287e-06	H3K4ME1	6.00976e-06
50	ENSG00000164742.10	-11.9304	-7.37037	1.27095e-09	4.89107e-06	H3K4ME1	6.18221e-06
65	ENSG00000013725.10	-6.86462	-7.36462	1.29802e-09	4.97984e-06	H3K4ME1	6.28118e-06
4	ENSG00000166228.4	47.2514	7.35868	1.32661e-09	5.07395e-06	H3K4ME1	6.38651e-06
84	ENSG00000152969.12	90.6289	7.3569	1.33527e-09	5.09145e-06	H3K4ME1	6.4117e-06
83	ENSG00000173702.3	85.1979	7.35236	1.35769e-09	5.16115e-06	H3K4ME1	6.49433e-06
53	ENSG00000133059.12	3.16616	7.35058	1.36661e-09	5.17927e-06	H3K4ME1	6.51617e-06
5	ENSG00000178184.11	24.4991	7.34708	1.38427e-09	5.23029e-06	H3K4ME1	6.5794e-06
9	ENSG00000178184.11	26.0982	7.34322	1.40397e-09	5.27692e-06	H3K4ME1	6.66136e-06
52	ENSG00000197381.11	0.667674	7.34301	1.40507e-09	5.27692e-06	H3K4ME1	6.66136e-06
38	ENSG00000080503.15	777.381	7.33885	1.42669e-09	5.342e-06	H3K4ME1	6.74672e-06
9	ENSG00000146425.6	64.2621	7.33798	1.43123e-09	5.34297e-06	H3K4ME1	6.75311e-06
83	ENSG00000116299.12	190.163	7.3332	1.45656e-09	5.4213e-06	H3K4ME1	6.86198e-06
66	ENSG00000133069.10	-4.71329	-7.33214	1.46223e-09	5.4237e-06	H3K4ME1	6.86747e-06
50	ENSG00000127824.9	504.577	7.33145	1.46591e-09	5.4237e-06	H3K4ME1	6.86747e-06
9	ENSG00000163040.10	-20.007	-7.32982	1.4747e-09	5.44008e-06	H3K4ME1	6.88669e-06
1	ENSG00000135148.7	73.9096	7.32551	1.4982e-09	5.51049e-06	H3K4ME1	6.97036e-06
10	ENSG00000174233.7	7.61565	7.32221	1.51646e-09	5.56125e-06	H3K4ME1	7.03018e-06
75	ENSG00000119938.8	0.963809	7.31309	1.56805e-09	5.73358e-06	H3K4ME1	7.20572e-06
83	ENSG00000138771.10	110.786	7.31021	1.58469e-09	5.76202e-06	H3K4ME1	7.24831e-06
10	ENSG00000152061.17	-43.4407	-7.31014	1.58507e-09	5.76202e-06	H3K4ME1	7.24831e-06
75	ENSG00000139572.3	4.04032	7.30934	1.58973e-09	5.76215e-06	H3K4ME1	7.26034e-06
65	ENSG00000133069.10	-3.02246	-7.30759	1.59999e-09	5.78253e-06	H3K4ME1	7.27239e-06
54	ENSG00000188816.3	71.9634	7.30576	1.61076e-09	5.80461e-06	H3K4ME1	7.30325e-06
23	ENSG00000163818.12	489.71	7.30235	1.63102e-09	5.86069e-06	H3K4ME1	7.38618e-06
53	ENSG00000107554.11	9.94212	7.30043	1.64256e-09	5.88519e-06	H3K4ME1	7.42943e-06
50	ENSG00000123600.14	-53.1631	-7.29957	1.64775e-09	5.88687e-06	H3K4ME1	7.4439e-06
41	ENSG00000006453.9	-81.1781	-7.28918	1.71178e-09	6.09816e-06	H3K4ME1	7.70525e-06
84	ENSG00000128510.6	52.4321	7.28717	1.72448e-09	6.12591e-06	H3K4ME1	7.73451e-06
6	ENSG00000086289.7	28.3262	7.27936	1.77456e-09	6.28588e-06	H3K4ME1	7.89286e-06
66	ENSG00000151320.6	-10.4834	-7.27642	1.79381e-09	6.3361e-06	H3K4ME1	7.95959e-06
54	ENSG00000146859.6	-102.004	-7.2751	1.8025e-09	6.34879e-06	H3K4ME1	7.98864e-06
53	ENSG00000089057.10	7.72064	7.27259	1.81918e-09	6.38949e-06	H3K4ME1	8.0435e-06
1	ENSG00000133059.12	-4.92466	-7.26856	1.84632e-09	6.46659e-06	H3K4ME1	8.15386e-06
83	ENSG00000215695.1	1.43794e-05	7.26351	1.88081e-09	6.55959e-06	H3K4ME1	8.25746e-06
3	ENSG00000205726.9	-1.46661	-7.26299	1.88439e-09	6.55959e-06	H3K4ME1	8.26348e-06
4	ENSG00000197822.6	-20.5087	-7.26238	1.88865e-09	6.55959e-06	H3K4ME1	8.27246e-06
4	ENSG00000115526.6	-5.16884	-7.25985	1.90628e-09	6.60241e-06	H3K4ME1	8.33014e-06
4	ENSG00000080503.15	-121.156	-7.25395	1.948e-09	6.72822e-06	H3K4ME1	8.49261e-06
54	ENSG00000107554.11	22.9841	7.25045	1.97318e-09	6.79637e-06	H3K4ME1	8.59238e-06
53	ENSG00000146425.6	-52.2551	-7.24576	2.00739e-09	6.89517e-06	H3K4ME1	8.7163e-06
10	ENSG00000178184.11	17.8444	7.24319	2.02642e-09	6.9357e-06	H3K4ME1	8.75291e-06
66	ENSG00000013725.10	-10.5983	-7.24105	2.04239e-09	6.9357e-06	H3K4ME1	8.80156e-06
41	ENSG00000174500.8	-1021.61	-7.2399	2.05103e-09	6.9357e-06	H3K4ME1	8.82148e-06
5	ENSG00000152076.14	-10.2219	-7.23948	2.05418e-09	6.9357e-06	H3K4ME1	8.82148e-06
4	ENSG00000133059.12	-2.68422	-7.23911	2.05698e-09	6.9357e-06	H3K4ME1	8.82148e-06
3	ENSG00000188816.3	-28.418	-7.23887	2.0588e-09	6.9357e-06	H3K4ME1	8.82148e-06
3	ENSG00000204264.4	127.752	7.23841	2.06229e-09	6.9357e-06	H3K4ME1	8.82221e-06
3	ENSG00000145391.9	-2.7977	-7.23822	2.06369e-09	6.9357e-06	H3K4ME1	8.82221e-06
4	ENSG00000135148.7	40.1231	7.23666	2.07556e-09	6.95682e-06	H3K4ME1	8.85269e-06
78	ENSG00000176381.4	160.4	7.23523	2.08651e-09	6.95931e-06	H3K4ME1	8.87311e-06
65	ENSG00000133059.12	-12.0483	-7.2351	2.08746e-09	6.95931e-06	H3K4ME1	8.87311e-06
9	ENSG00000174233.7	10.9955	7.23239	2.10834e-09	7.01018e-06	H3K4ME1	8.93143e-06
2	ENSG00000174136.7	-4.37722	-7.22991	2.12764e-09	7.04492e-06	H3K4ME1	8.97275e-06
66	ENSG00000154822.11	-128.858	-7.2296	2.13009e-09	7.04492e-06	H3K4ME1	8.97275e-06
10	ENSG00000197381.11	-0.52554	-7.22788	2.14354e-09	7.07064e-06	H3K4ME1	9.0091e-06
1	ENSG00000188816.3	-48.2496	-7.22362	2.17731e-09	7.1631e-06	H3K4ME1	9.13054e-06
37	ENSG00000188816.3	63.6685	7.2168	2.23251e-09	7.30941e-06	H3K4ME1	9.30362e-06
83	ENSG00000135638.9	1265.44	7.21668	2.23351e-09	7.30941e-06	H3K4ME1	9.30362e-06
50	ENSG00000118513.14	-59.0626	-7.21443	2.25202e-09	7.3507e-06	H3K4ME1	9.37031e-06
53	ENSG00000069702.6	2.74449	7.21136	2.27749e-09	7.41441e-06	H3K4ME1	9.45523e-06
9	ENSG00000086289.7	16.8952	7.20999	2.289e-09	7.43249e-06	H3K4ME1	9.49249e-06
50	ENSG00000166228.4	88.6685	7.20664	2.31728e-09	7.50476e-06	H3K4ME1	9.5885e-06
75	ENSG00000075340.18	1.1813	7.20523	2.32937e-09	7.52439e-06	H3K4ME1	9.6266e-06
2	ENSG00000178184.11	16.6571	7.20134	2.36283e-09	7.61274e-06	H3K4ME1	9.7232e-06
53	ENSG00000197822.6	23.9064	7.20032	2.37171e-09	7.62166e-06	H3K4ME1	9.73832e-06
41	ENSG00000118513.14	-173.304	-7.19263	2.43963e-09	7.80935e-06	H3K4ME1	9.96354e-06
3	ENSG00000123600.14	-29.9826	-7.19153	2.44948e-09	7.80935e-06	H3K4ME1	9.97154e-06
50	ENSG00000107554.11	-15.982	-7.19124	2.45209e-09	7.80935e-06	H3K4ME1	9.97154e-06
83	ENSG00000129595.8	156.631	7.1909	2.45517e-09	7.80935e-06	H3K4ME1	9.97154e-06
54	ENSG00000166228.4	-126.847	-7.18984	2.4647e-09	7.81971e-06	H3K4ME1	9.99939e-06
1	ENSG00000162878.8	-1.37272e-07	-7.18876	2.47453e-09	7.83099e-06	H3K4ME1	1.00284e-05
16	ENSG00000114948.8	218.889	7.18659	2.49431e-09	7.8736e-06	H3K4ME1	1.00867e-05
52	ENSG00000152076.14	9.41623	7.1854	2.50524e-09	7.88812e-06	H3K4ME1	1.0109e-05
53	ENSG00000241106.2	15.7747	7.18347	2.52306e-09	7.92122e-06	H3K4ME1	1.0159e-05
50	ENSG00000146425.6	84.2647	7.18288	2.52846e-09	7.92122e-06	H3K4ME1	1.01601e-05
54	ENSG00000155189.7	247.843	7.17656	2.58782e-09	8.07735e-06	H3K4ME1	1.0276e-05
66	ENSG00000188620.9	-448.386	-7.17592	2.59392e-09	8.07735e-06	H3K4ME1	1.02893e-05
50	ENSG00000154822.11	-34.8216	-7.17552	2.59773e-09	8.07735e-06	H3K4ME1	1.02935e-05
54	ENSG00000118513.14	84.3515	7.17347	2.61738e-09	8.11822e-06	H3K4ME1	1.03494e-05
80	ENSG00000105989.4	1.58263	7.17008	2.65009e-09	8.19926e-06	H3K4ME1	1.04593e-05
65	ENSG00000091651.4	-112.135	-7.16887	2.66192e-09	8.21547e-06	H3K4ME1	1.04905e-05
66	ENSG00000186665.8	-31.9774	-7.16797	2.67072e-09	8.2223e-06	H3K4ME1	1.05048e-05
2	ENSG00000095203.10	-0.360792	-7.16584	2.6917e-09	8.26648e-06	H3K4ME1	1.05762e-05
2	ENSG00000144837.4	32.6825	7.1642	2.70795e-09	8.29434e-06	H3K4ME1	1.06066e-05
1	ENSG00000118513.14	-56.8344	-7.16358	2.71408e-09	8.29434e-06	H3K4ME1	1.06102e-05
5	ENSG00000197381.11	-0.713205	-7.16236	2.72626e-09	8.3112e-06	H3K4ME1	1.06338e-05
1	ENSG00000178184.11	32.961	7.15046	2.84802e-09	8.66122e-06	H3K4ME1	1.10397e-05
83	ENSG00000162104.5	12.0428	7.14946	2.85846e-09	8.67182e-06	H3K4ME1	1.10572e-05
4	ENSG00000173599.9	-1.33767	-7.14488	2.90696e-09	8.79554e-06	H3K4ME1	1.11755e-05
12	ENSG00000135638.9	650.937	7.14428	2.91335e-09	8.79554e-06	H3K4ME1	1.11886e-05
4	ENSG00000240065.3	328.438	7.14247	2.93277e-09	8.83279e-06	H3K4ME1	1.12516e-05
52	ENSG00000165996.9	-25.6101	-7.13265	3.04048e-09	9.1351e-06	H3K4ME1	1.15935e-05
10	ENSG00000107554.11	-8.26637	-7.13056	3.06394e-09	9.18345e-06	H3K4ME1	1.16473e-05
2	ENSG00000146425.6	40.8223	7.12927	3.07839e-09	9.20466e-06	H3K4ME1	1.1685e-05
84	ENSG00000183044.7	44.0114	7.12816	3.09096e-09	9.22012e-06	H3K4ME1	1.16949e-05
50	ENSG00000135148.7	75.4945	7.12723	3.10156e-09	9.22967e-06	H3K4ME1	1.17189e-05
4	ENSG00000146859.6	37.1732	7.12531	3.12349e-09	9.27278e-06	H3K4ME1	1.17779e-05
50	ENSG00000197822.6	-38.5082	-7.12271	3.15347e-09	9.33954e-06	H3K4ME1	1.1867e-05
41	ENSG00000171476.17	-15.9152	-7.11745	3.21494e-09	9.49903e-06	H3K4ME1	1.20499e-05
16	ENSG00000125968.7	59.0119	7.11395	3.25651e-09	9.59911e-06	H3K4ME1	1.21691e-05
65	ENSG00000240065.3	1470.73	7.1052	3.36288e-09	9.88929e-06	H3K4ME1	1.25166e-05
83	ENSG00000025708.8	5345.66	7.10404	3.37726e-09	9.90821e-06	H3K4ME1	1.25576e-05
54	ENSG00000174136.7	12.7767	7.10169	3.40646e-09	9.96861e-06	H3K4ME1	1.26536e-05
3	ENSG00000101336.8	-11.7665	-7.1011	3.41384e-09	9.96861e-06	H3K4ME1	1.26575e-05
4	ENSG00000243156.3	-13.2264	-7.09376	3.50716e-09	1.02172e-05	H3K4ME1	1.29505e-05
66	ENSG00000091651.4	-173.603	-7.08999	3.55606e-09	1.03355e-05	H3K4ME1	1.30538e-05
53	ENSG00000115526.6	5.9787	7.08826	3.57872e-09	1.03772e-05	H3K4ME1	1.31064e-05
65	ENSG00000127863.11	-27.3273	-7.08588	3.61013e-09	1.0444e-05	H3K4ME1	1.32004e-05
41	ENSG00000188620.9	-354.865	-7.07501	3.75715e-09	1.08441e-05	H3K4ME1	1.3605e-05
50	ENSG00000240065.3	619.653	7.07314	3.78304e-09	1.08826e-05	H3K4ME1	1.36723e-05
56	ENSG00000081985.6	347.311	7.07188	3.80055e-09	1.08826e-05	H3K4ME1	1.37002e-05
4	ENSG00000127824.9	261.357	7.07156	3.80499e-09	1.08826e-05	H3K4ME1	1.37002e-05
50	ENSG00000185518.7	-0.713777	-7.07153	3.8054e-09	1.08826e-05	H3K4ME1	1.37002e-05
2	ENSG00000108753.8	82.9156	7.06826	3.85139e-09	1.09889e-05	H3K4ME1	1.38391e-05
57	ENSG00000108753.8	-261.76	-7.06587	3.88537e-09	1.10606e-05	H3K4ME1	1.38932e-05
50	ENSG00000122359.13	145.611	7.06493	3.89881e-09	1.1062e-05	H3K4ME1	1.38932e-05
41	ENSG00000081985.6	-269.194	-7.06459	3.9036e-09	1.1062e-05	H3K4ME1	1.38932e-05
31	ENSG00000133059.12	12.3773	7.06124	3.95202e-09	1.11738e-05	H3K4ME1	1.40389e-05
83	ENSG00000166926.4	7.38479e-07	7.04848	4.14148e-09	1.16829e-05	H3K4ME1	1.46009e-05
64	ENSG00000162631.14	-37.958	-7.04627	4.17528e-09	1.17517e-05	H3K4ME1	1.46924e-05
83	ENSG00000170011.9	19.1339	7.04464	4.20031e-09	1.17955e-05	H3K4ME1	1.47666e-05
84	ENSG00000269891.1	13.5432	7.03683	4.3226e-09	1.21117e-05	H3K4ME1	1.51254e-05
58	ENSG00000122223.8	-36.8753	-7.03556	4.34274e-09	1.21408e-05	H3K4ME1	1.51675e-05
3	ENSG00000164674.11	19.4882	7.03282	4.38669e-09	1.22255e-05	H3K4ME1	1.52925e-05
4	ENSG00000089057.10	-6.48415	-7.03203	4.39942e-09	1.22255e-05	H3K4ME1	1.53189e-05
57	ENSG00000188620.9	184.835	7.03184	4.40245e-09	1.22255e-05	H3K4ME1	1.53189e-05
58	ENSG00000180828.1	-138.225	-7.0274	4.47483e-09	1.23989e-05	H3K4ME1	1.54843e-05
2	ENSG00000186665.8	-4.17515	-7.02543	4.5074e-09	1.24615e-05	H3K4ME1	1.55538e-05
2	ENSG00000104290.6	-3.647	-7.02428	4.52643e-09	1.24864e-05	H3K4ME1	1.56051e-05
16	ENSG00000171476.17	79.5914	7.02363	4.53722e-09	1.24885e-05	H3K4ME1	1.56279e-05
4	ENSG00000136261.10	-5.5782	-7.01881	4.61824e-09	1.26835e-05	H3K4ME1	1.58486e-05
53	ENSG00000174233.7	-8.86013	-7.01637	4.65992e-09	1.27699e-05	H3K4ME1	1.59186e-05
1	ENSG00000169508.6	-243.812	-7.01512	4.6813e-09	1.27773e-05	H3K4ME1	1.59397e-05
65	ENSG00000173890.12	-331.829	-7.01501	4.68314e-09	1.27773e-05	H3K4ME1	1.59397e-05
80	ENSG00000183087.10	9.76032	7.01397	4.7011e-09	1.27983e-05	H3K4ME1	1.59726e-05
66	ENSG00000163818.12	-109.655	-7.01105	4.75173e-09	1.2908e-05	H3K4ME1	1.61145e-05
1	ENSG00000164674.11	33.0666	7.00952	4.77857e-09	1.29527e-05	H3K4ME1	1.6147e-05
50	ENSG00000133059.12	-5.00601	-7.00685	4.82555e-09	1.30516e-05	H3K4ME1	1.62541e-05
54	ENSG00000204264.4	-316.641	-7.00087	4.93279e-09	1.33128e-05	H3K4ME1	1.65337e-05
4	ENSG00000153721.13	13.3407	6.99998	4.94884e-09	1.33273e-05	H3K4ME1	1.65726e-05
65	ENSG00000151320.6	-6.60251	-6.99837	4.97825e-09	1.3347e-05	H3K4ME1	1.66419e-05
50	ENSG00000115526.6	-9.62008	-6.99836	4.97842e-09	1.3347e-05	H3K4ME1	1.66419e-05
16	ENSG00000039560.9	109.629	6.9973	4.99786e-09	1.3347e-05	H3K4ME1	1.6651e-05
23	ENSG00000137766.12	155.008	6.99724	4.99896e-09	1.3347e-05	H3K4ME1	1.6651e-05
84	ENSG00000134755.10	248.311	6.99209	5.09449e-09	1.35509e-05	H3K4ME1	1.69326e-05
53	ENSG00000166228.4	-53.9126	-6.99195	5.09707e-09	1.35509e-05	H3K4ME1	1.69326e-05
41	ENSG00000151929.5	-40.8413	-6.99114	5.11227e-09	1.35624e-05	H3K4ME1	1.6968e-05
67	ENSG00000196220.11	-17.2959	-6.99017	5.13054e-09	1.35819e-05	H3K4ME1	1.70012e-05
3	ENSG00000118513.14	-33.0053	-6.9824	5.279e-09	1.39385e-05	H3K4ME1	1.73064e-05
2	ENSG00000164674.11	16.6161	6.98103	5.30567e-09	1.39385e-05	H3K4ME1	1.73348e-05
37	ENSG00000163040.10	32.9822	6.98095	5.30721e-09	1.39385e-05	H3K4ME1	1.73348e-05
11	ENSG00000108753.8	536.071	6.98081	5.30994e-09	1.39385e-05	H3K4ME1	1.73348e-05
57	ENSG00000164742.10	17.8224	6.97869	5.35142e-09	1.40178e-05	H3K4ME1	1.73914e-05
2	ENSG00000103196.7	2.9348	6.97639	5.39682e-09	1.41071e-05	H3K4ME1	1.75237e-05
83	ENSG00000163069.8	575.664	6.97108	5.50301e-09	1.43546e-05	H3K4ME1	1.78067e-05
54	ENSG00000145391.9	6.91773	6.96839	5.55774e-09	1.44671e-05	H3K4ME1	1.79682e-05
2	ENSG00000123600.14	-25.2475	-6.96559	5.61503e-09	1.45858e-05	H3K4ME1	1.811e-05
1	ENSG00000144837.4	63.9684	6.96351	5.65812e-09	1.46672e-05	H3K4ME1	1.81671e-05
71	ENSG00000118257.12	4.23949e-07	6.96219	5.68559e-09	1.47078e-05	H3K4ME1	1.82243e-05
4	ENSG00000123600.14	-27.3718	-6.96001	5.73135e-09	1.47293e-05	H3K4ME1	1.82769e-05
84	ENSG00000133069.10	12.2609	6.95996	5.7324e-09	1.47293e-05	H3K4ME1	1.82769e-05
10	ENSG00000164674.11	17.7209	6.95958	5.74049e-09	1.47293e-05	H3K4ME1	1.82769e-05
5	ENSG00000137269.10	15.6451	6.95955	5.74115e-09	1.47293e-05	H3K4ME1	1.82769e-05
83	ENSG00000116675.11	80.3438	6.95194	5.90376e-09	1.51154e-05	H3K4ME1	1.86674e-05
4	ENSG00000122359.13	76.1486	6.9492	5.96359e-09	1.52373e-05	H3K4ME1	1.88089e-05
1	ENSG00000241106.2	-24.2562	-6.94798	5.99032e-09	1.52743e-05	H3K4ME1	1.88614e-05
9	ENSG00000137269.10	16.6551	6.94702	6.01146e-09	1.52969e-05	H3K4ME1	1.89121e-05
53	ENSG00000127824.9	-303.092	-6.9431	6.09858e-09	1.5487e-05	H3K4ME1	1.91539e-05
50	ENSG00000108753.8	168.916	6.94054	6.15608e-09	1.56012e-05	H3K4ME1	1.93021e-05
50	ENSG00000127863.11	-11.4165	-6.93889	6.19354e-09	1.56543e-05	H3K4ME1	1.93708e-05
66	ENSG00000173599.9	-9.21097	-6.93852	6.20213e-09	1.56543e-05	H3K4ME1	1.93815e-05
54	ENSG00000142089.11	-693.611	-6.93645	6.24932e-09	1.57415e-05	H3K4ME1	1.95127e-05
2	ENSG00000138411.6	-25.2516	-6.93534	6.27497e-09	1.57743e-05	H3K4ME1	1.95444e-05
53	ENSG00000136261.10	6.48842	6.93209	6.35026e-09	1.59314e-05	H3K4ME1	1.97158e-05
1	ENSG00000090530.5	-20.043	-6.9313	6.36867e-09	1.59455e-05	H3K4ME1	1.97207e-05
3	ENSG00000155189.7	-96.5732	-6.92932	6.41507e-09	1.60295e-05	H3K4ME1	1.97988e-05
83	ENSG00000166224.12	290.607	6.92563	6.50276e-09	1.62161e-05	H3K4ME1	1.99706e-05
10	ENSG00000146592.12	-3.9701	-6.92331	6.5583e-09	1.6322e-05	H3K4ME1	2.01247e-05
2	ENSG00000179144.4	-11.3383	-6.92154	6.60106e-09	1.63957e-05	H3K4ME1	2.01896e-05
54	ENSG00000101336.8	29.2621	6.91663	6.72111e-09	1.65982e-05	H3K4ME1	2.05013e-05
52	ENSG00000146859.6	-45.4499	-6.91625	6.73058e-09	1.65982e-05	H3K4ME1	2.05013e-05
10	ENSG00000159212.8	-13.1315	-6.91608	6.73479e-09	1.65982e-05	H3K4ME1	2.05013e-05
37	ENSG00000108753.8	-214.954	-6.91604	6.73585e-09	1.65982e-05	H3K4ME1	2.05013e-05
50	ENSG00000204264.4	219.6	6.91074	6.86828e-09	1.68912e-05	H3K4ME1	2.08704e-05
4	ENSG00000164674.11	17.9265	6.91014	6.88334e-09	1.68949e-05	H3K4ME1	2.08992e-05
2	ENSG00000162402.8	-12.3913	-6.90702	6.96268e-09	1.7056e-05	H3K4ME1	2.11058e-05
54	ENSG00000174500.8	486.075	6.90617	6.98444e-09	1.70758e-05	H3K4ME1	2.11546e-05
4	ENSG00000164742.10	-6.08801	-6.90435	7.03129e-09	1.71567e-05	H3K4ME1	2.12449e-05
1	ENSG00000146425.6	79.7377	6.90346	7.05433e-09	1.71793e-05	H3K4ME1	2.12802e-05
65	ENSG00000204264.4	519.498	6.89757	7.20855e-09	1.75207e-05	H3K4ME1	2.16929e-05
31	ENSG00000164938.9	245.063	6.89536	7.26713e-09	1.76018e-05	H3K4ME1	2.18432e-05
9	ENSG00000153721.13	18.9377	6.89525	7.27018e-09	1.76018e-05	H3K4ME1	2.18432e-05
37	ENSG00000146859.6	-88.3119	-6.88917	7.43435e-09	1.79644e-05	H3K4ME1	2.22293e-05
10	ENSG00000173890.12	-72.1034	-6.88804	7.46523e-09	1.80041e-05	H3K4ME1	2.2286e-05
1	ENSG00000138411.6	-49.9556	-6.88489	7.55215e-09	1.81555e-05	H3K4ME1	2.24798e-05
3	ENSG00000169508.6	-142.059	-6.8846	7.56018e-09	1.81555e-05	H3K4ME1	2.24798e-05
75	ENSG00000144834.8	0.774199	6.88419	7.57168e-09	1.81555e-05	H3K4ME1	2.24961e-05
54	ENSG00000154822.11	48.821	6.88328	7.59689e-09	1.8181e-05	H3K4ME1	2.25531e-05
10	ENSG00000086289.7	11.3571	6.88252	7.61824e-09	1.81972e-05	H3K4ME1	2.25806e-05
50	ENSG00000095203.10	-0.726681	-6.88158	7.64458e-09	1.82251e-05	H3K4ME1	2.2631e-05
54	ENSG00000243156.3	35.3566	6.88057	7.67275e-09	1.82318e-05	H3K4ME1	2.26818e-05
10	ENSG00000153721.13	13.0219	6.88044	7.67662e-09	1.82318e-05	H3K4ME1	2.26818e-05
1	ENSG00000069702.6	-4.19006	-6.87893	7.71916e-09	1.82615e-05	H3K4ME1	2.27658e-05
9	ENSG00000197381.11	-0.744333	-6.87843	7.73353e-09	1.82615e-05	H3K4ME1	2.27658e-05
53	ENSG00000178184.11	-20.6583	-6.87837	7.73514e-09	1.82615e-05	H3K4ME1	2.27658e-05
65	ENSG00000103196.7	14.1861	6.87793	7.74769e-09	1.82615e-05	H3K4ME1	2.27659e-05
66	ENSG00000149948.9	-6.13479	-6.87686	7.77803e-09	1.82984e-05	H3K4ME1	2.28371e-05
10	ENSG00000165996.9	19.9333	6.87357	7.87265e-09	1.84861e-05	H3K4ME1	2.30032e-05
41	ENSG00000136261.10	-30.7371	-6.87002	7.9761e-09	1.86938e-05	H3K4ME1	2.32222e-05
1	ENSG00000145391.9	-4.62935	-6.86857	8.0185e-09	1.87277e-05	H3K4ME1	2.32933e-05
1	ENSG00000154822.11	-32.8804	-6.8685	8.02057e-09	1.87277e-05	H3K4ME1	2.32933e-05
5	ENSG00000153721.13	17.7355	6.86769	8.04441e-09	1.87482e-05	H3K4ME1	2.33263e-05
57	ENSG00000173599.9	3.81448	6.86327	8.17603e-09	1.90194e-05	H3K4ME1	2.36141e-05
3	ENSG00000103196.7	3.39895	6.85941	8.29297e-09	1.9194e-05	H3K4ME1	2.38819e-05
53	ENSG00000152061.17	49.9889	6.85923	8.29833e-09	1.9194e-05	H3K4ME1	2.38819e-05
65	ENSG00000039560.9	-17.364	-6.85886	8.30965e-09	1.9194e-05	H3K4ME1	2.38819e-05
37	ENSG00000080503.15	284.596	6.85876	8.31264e-09	1.9194e-05	H3K4ME1	2.38819e-05
4	ENSG00000154822.11	-17.9391	-6.85486	8.43264e-09	1.9435e-05	H3K4ME1	2.41155e-05
57	ENSG00000127824.9	-748.51	-6.85133	8.54253e-09	1.9652e-05	H3K4ME1	2.43741e-05
10	ENSG00000163162.4	23.161	6.84933	8.60564e-09	1.97607e-05	H3K4ME1	2.45247e-05
2	ENSG00000111262.4	-1.70702	-6.84836	8.63643e-09	1.97635e-05	H3K4ME1	2.45855e-05
84	ENSG00000149948.9	16.3477	6.848	8.64758e-09	1.97635e-05	H3K4ME1	2.45986e-05
4	ENSG00000127863.11	-5.97969	-6.84741	8.66643e-09	1.97635e-05	H3K4ME1	2.46256e-05
1	ENSG00000108753.8	161.972	6.84729	8.67025e-09	1.97635e-05	H3K4ME1	2.46256e-05
66	ENSG00000137766.12	-35.0262	-6.84535	8.73217e-09	1.98157e-05	H3K4ME1	2.47609e-05
12	ENSG00000185668.5	519.933	6.8447	8.75311e-09	1.98157e-05	H3K4ME1	2.47609e-05
3	ENSG00000069702.6	-2.4588	-6.84461	8.75592e-09	1.98157e-05	H3K4ME1	2.47609e-05
10	ENSG00000146859.6	35.8593	6.84456	8.75763e-09	1.98157e-05	H3K4ME1	2.47609e-05
4	ENSG00000152061.17	-42.6516	-6.84409	8.77259e-09	1.98157e-05	H3K4ME1	2.47658e-05
1	ENSG00000174136.7	-8.45106	-6.84314	8.80336e-09	1.9821e-05	H3K4ME1	2.47907e-05
54	ENSG00000135148.7	-105.88	-6.84304	8.80675e-09	1.9821e-05	H3K4ME1	2.47907e-05
3	ENSG00000144837.4	37.2922	6.84199	8.84078e-09	1.98344e-05	H3K4ME1	2.48191e-05
65	ENSG00000197822.6	-89.3138	-6.84187	8.84454e-09	1.98344e-05	H3K4ME1	2.48191e-05
2	ENSG00000162878.8	-6.73859e-08	-6.84103	8.87191e-09	1.98601e-05	H3K4ME1	2.48772e-05
66	ENSG00000100154.10	-7.84673	-6.83845	8.95649e-09	2.00135e-05	H3K4ME1	2.50727e-05
31	ENSG00000162517.8	-73.9068	-6.83685	9.00908e-09	2.0095e-05	H3K4ME1	2.51647e-05
11	ENSG00000170542.5	604.922	6.83429	9.09424e-09	2.02487e-05	H3K4ME1	2.53109e-05
83	ENSG00000109321.6	225.415	6.83289	9.14099e-09	2.03166e-05	H3K4ME1	2.54221e-05
41	ENSG00000114948.8	-42.3466	-6.82869	9.28302e-09	2.05955e-05	H3K4ME1	2.56455e-05
6	ENSG00000178184.11	41.9622	6.82726	9.33209e-09	2.06676e-05	H3K4ME1	2.57431e-05
83	ENSG00000144452.10	148.137	6.82656	9.35598e-09	2.06838e-05	H3K4ME1	2.57899e-05
9	ENSG00000165996.9	28.8497	6.82554	9.39102e-09	2.07245e-05	H3K4ME1	2.58484e-05
9	ENSG00000152076.14	-10.5663	-6.82335	9.46694e-09	2.08534e-05	H3K4ME1	2.60038e-05
66	ENSG00000095203.10	-2.66698	-6.82289	9.48291e-09	2.08534e-05	H3K4ME1	2.60247e-05
9	ENSG00000152061.17	-60.902	-6.81878	9.62709e-09	2.11332e-05	H3K4ME1	2.63431e-05
52	ENSG00000180828.1	-87.2209	-6.81761	9.66851e-09	2.11869e-05	H3K4ME1	2.64178e-05
50	ENSG00000186665.8	-8.45213	-6.81681	9.69703e-09	2.12121e-05	H3K4ME1	2.64764e-05
52	ENSG00000152061.17	52.8223	6.81247	9.85275e-09	2.1515e-05	H3K4ME1	2.68232e-05
1	ENSG00000101336.8	-19.5704	-6.81046	9.92573e-09	2.16364e-05	H3K4ME1	2.69826e-05
41	ENSG00000039560.9	-21.4619	-6.80659	1.00678e-08	2.19e-05	H3K4ME1	2.725e-05
1	ENSG00000112378.11	-3.0976	-6.80621	1.00818e-08	2.19e-05	H3K4ME1	2.72681e-05
65	ENSG00000166228.4	203.857	6.80464	1.014e-08	2.19882e-05	H3K4ME1	2.73663e-05
54	ENSG00000241106.2	35.5804	6.80313	1.01965e-08	2.20723e-05	H3K4ME1	2.74395e-05
1	ENSG00000242550.1	-21.6559	-6.80173	1.02491e-08	2.21478e-05	H3K4ME1	2.75614e-05
54	ENSG00000174233.7	-20.2215	-6.80117	1.02702e-08	2.21548e-05	H3K4ME1	2.75951e-05
23	ENSG00000145824.8	507.112	6.79777	1.03991e-08	2.23941e-05	H3K4ME1	2.78644e-05
54	ENSG00000173599.9	3.53977	6.79624	1.04578e-08	2.24485e-05	H3K4ME1	2.79684e-05
3	ENSG00000013725.10	-1.58102	-6.79617	1.04603e-08	2.24485e-05	H3K4ME1	2.79684e-05
41	ENSG00000154822.11	-99.4976	-6.79569	1.0479e-08	2.24501e-05	H3K4ME1	2.79985e-05
1	ENSG00000123600.14	-49.4833	-6.79295	1.0585e-08	2.26035e-05	H3K4ME1	2.82463e-05
41	ENSG00000186665.8	-24.792	-6.7929	1.05869e-08	2.26035e-05	H3K4ME1	2.82463e-05
9	ENSG00000164674.11	25.4157	6.79195	1.06236e-08	2.26432e-05	H3K4ME1	2.83241e-05
65	ENSG00000171476.17	-12.5154	-6.79006	1.06976e-08	2.27619e-05	H3K4ME1	2.84807e-05
50	ENSG00000243156.3	-24.5101	-6.78779	1.07873e-08	2.29136e-05	H3K4ME1	2.86786e-05
3	ENSG00000114737.11	2.60458	6.78681	1.08262e-08	2.29571e-05	H3K4ME1	2.87412e-05
53	ENSG00000163293.7	0.767663	6.78466	1.09119e-08	2.30995e-05	H3K4ME1	2.88867e-05
1	ENSG00000103196.7	5.74249	6.78199	1.10194e-08	2.32877e-05	H3K4ME1	2.90686e-05
53	ENSG00000135148.7	-45.4227	-6.78027	1.10895e-08	2.33961e-05	H3K4ME1	2.92121e-05
54	ENSG00000103196.7	-8.51513	-6.77935	1.11268e-08	2.34199e-05	H3K4ME1	2.92692e-05
53	ENSG00000164674.11	-20.7757	-6.77907	1.11383e-08	2.34199e-05	H3K4ME1	2.9279e-05
50	ENSG00000145391.9	-4.75981	-6.77653	1.12427e-08	2.35996e-05	H3K4ME1	2.95119e-05
37	ENSG00000173890.12	175.424	6.77453	1.13256e-08	2.37336e-05	H3K4ME1	2.9667e-05
83	ENSG00000213699.4	307.374	6.77245	1.14123e-08	2.38752e-05	H3K4ME1	2.98523e-05
2	ENSG00000144736.9	-6.68798	-6.77026	1.15044e-08	2.40275e-05	H3K4ME1	3.00055e-05
31	ENSG00000173890.12	338.522	6.76155	1.18782e-08	2.47667e-05	H3K4ME1	3.07484e-05
50	ENSG00000173890.12	-137.439	-6.75971	1.19589e-08	2.48523e-05	H3K4ME1	3.08938e-05
5	ENSG00000146592.12	-5.34473	-6.7597	1.19591e-08	2.48523e-05	H3K4ME1	3.08938e-05
83	ENSG00000125347.9	2863.02	6.75884	1.19968e-08	2.48747e-05	H3K4ME1	3.09308e-05
65	ENSG00000145391.9	-11.2554	-6.75855	1.20098e-08	2.48747e-05	H3K4ME1	3.09308e-05
65	ENSG00000122359.13	336.869	6.75621	1.21136e-08	2.50481e-05	H3K4ME1	3.11422e-05
9	ENSG00000125827.4	18.0154	6.75523	1.21571e-08	2.50964e-05	H3K4ME1	3.12326e-05
4	ENSG00000163162.4	23.3354	6.74987	1.23985e-08	2.55526e-05	H3K4ME1	3.16789e-05
57	ENSG00000123600.14	78.3979	6.74754	1.25052e-08	2.56883e-05	H3K4ME1	3.18654e-05
1	ENSG00000155189.7	-161.858	-6.74753	1.25056e-08	2.56883e-05	H3K4ME1	3.18654e-05
4	ENSG00000188816.3	-25.4387	-6.74655	1.25505e-08	2.57144e-05	H3K4ME1	3.19362e-05
65	ENSG00000115526.6	-22.3468	-6.74636	1.25595e-08	2.57144e-05	H3K4ME1	3.19375e-05
2	ENSG00000133454.11	-2.57243	-6.74523	1.26116e-08	2.57508e-05	H3K4ME1	3.20315e-05
84	ENSG00000166813.10	39.8119	6.74496	1.26239e-08	2.57508e-05	H3K4ME1	3.20315e-05
54	ENSG00000069702.6	6.15	6.74463	1.26393e-08	2.57508e-05	H3K4ME1	3.20315e-05
2	ENSG00000241106.2	-12.0244	-6.74389	1.26737e-08	2.57789e-05	H3K4ME1	3.20753e-05
3	ENSG00000104290.6	-4.17088	-6.74269	1.27299e-08	2.58181e-05	H3K4ME1	3.21203e-05
2	ENSG00000133561.11	-40.0356	-6.74259	1.27345e-08	2.58181e-05	H3K4ME1	3.21203e-05
3	ENSG00000162402.8	-14.2943	-6.74181	1.27709e-08	2.58501e-05	H3K4ME1	3.21907e-05
3	ENSG00000177459.6	13.37	6.74115	1.28017e-08	2.58704e-05	H3K4ME1	3.22465e-05
5	ENSG00000163162.4	31.3008	6.73737	1.29809e-08	2.61899e-05	H3K4ME1	3.25443e-05
54	ENSG00000127863.11	16.0966	6.73509	1.309e-08	2.63675e-05	H3K4ME1	3.27521e-05
9	ENSG00000163162.4	33.3437	6.734	1.31422e-08	2.643e-05	H3K4ME1	3.2817e-05
57	ENSG00000152076.14	21.3496	6.73328	1.31773e-08	2.64394e-05	H3K4ME1	3.28606e-05
83	ENSG00000153234.9	50.6396	6.73228	1.32255e-08	2.64394e-05	H3K4ME1	3.28649e-05
83	ENSG00000111537.4	53.807	6.73224	1.32273e-08	2.64394e-05	H3K4ME1	3.28649e-05
2	ENSG00000069702.6	-2.08601	-6.73215	1.32317e-08	2.64394e-05	H3K4ME1	3.28649e-05
2	ENSG00000142347.12	-21.9123	-6.731	1.32879e-08	2.65091e-05	H3K4ME1	3.29824e-05
31	ENSG00000154822.11	82.9526	6.73001	1.33362e-08	2.65629e-05	H3K4ME1	3.30147e-05
2	ENSG00000168246.5	-12.3954	-6.72841	1.34146e-08	2.66764e-05	H3K4ME1	3.31824e-05
11	ENSG00000095321.12	74.5318	6.72731	1.3469e-08	2.67251e-05	H3K4ME1	3.3258e-05
57	ENSG00000166228.4	-131.378	-6.72705	1.34819e-08	2.67251e-05	H3K4ME1	3.32654e-05
2	ENSG00000142089.11	231.701	6.72581	1.35435e-08	2.68046e-05	H3K4ME1	3.33733e-05
6	ENSG00000122223.8	44.3865	6.72322	1.36728e-08	2.70177e-05	H3K4ME1	3.36255e-05
3	ENSG00000174136.7	-4.92556	-6.72249	1.37093e-08	2.70422e-05	H3K4ME1	3.36932e-05
3	ENSG00000153721.13	14.0692	6.72211	1.37286e-08	2.70422e-05	H3K4ME1	3.37184e-05
2	ENSG00000013725.10	-1.34512	-6.72058	1.3806e-08	2.71518e-05	H3K4ME1	3.38431e-05
83	ENSG00000204267.9	1508.65	6.71859	1.3907e-08	2.73073e-05	H3K4ME1	3.40002e-05
3	ENSG00000138411.6	-29.012	-6.71775	1.39503e-08	2.73492e-05	H3K4ME1	3.40838e-05
79	ENSG00000126266.2	8.35364	6.71682	1.39979e-08	2.73995e-05	H3K4ME1	3.41779e-05
4	ENSG00000114737.11	2.40427	6.71595	1.40424e-08	2.74435e-05	H3K4ME1	3.42641e-05
41	ENSG00000021645.13	-8.09251	-6.71372	1.4158e-08	2.76261e-05	H3K4ME1	3.44596e-05
8	ENSG00000178184.11	49.7364	6.70259	1.47483e-08	2.8733e-05	H3K4ME1	3.56148e-05
53	ENSG00000099204.14	16.3378	6.70187	1.47872e-08	2.87638e-05	H3K4ME1	3.56627e-05
4	ENSG00000165996.9	19.9614	6.69669	1.50709e-08	2.927e-05	H3K4ME1	3.61604e-05
1	ENSG00000177459.6	22.6384	6.69369	1.52377e-08	2.9548e-05	H3K4ME1	3.64206e-05
65	ENSG00000169508.6	-583.127	-6.68989	1.54518e-08	2.99167e-05	H3K4ME1	3.67913e-05
83	ENSG00000198792.8	722.401	6.68937	1.54817e-08	2.9928e-05	H3K4ME1	3.68388e-05
82	ENSG00000166908.13	3174.47	6.68654	1.56432e-08	3.01254e-05	H3K4ME1	3.71127e-05
54	ENSG00000059588.5	35.1982	6.68633	1.56553e-08	3.01254e-05	H3K4ME1	3.71127e-05
3	ENSG00000111262.4	-1.96924	-6.68631	1.56563e-08	3.01254e-05	H3K4ME1	3.71127e-05
10	ENSG00000241106.2	-12.7847	-6.68554	1.57009e-08	3.01646e-05	H3K4ME1	3.71948e-05
2	ENSG00000151929.5	-6.60052	-6.6845	1.57609e-08	3.02334e-05	H3K4ME1	3.73134e-05
3	ENSG00000133454.11	-2.99096	-6.68391	1.57949e-08	3.02521e-05	H3K4ME1	3.73702e-05
6	ENSG00000125827.4	29.8836	6.68108	1.59596e-08	3.05206e-05	H3K4ME1	3.77359e-05
71	ENSG00000007264.9	2.04911e-06	6.67995	1.60261e-08	3.06008e-05	H3K4ME1	3.78453e-05
53	ENSG00000101336.8	12.3836	6.67926	1.60668e-08	3.06032e-05	H3K4ME1	3.78924e-05
53	ENSG00000243156.3	15.0034	6.6791	1.60764e-08	3.06032e-05	H3K4ME1	3.78924e-05
16	ENSG00000110900.10	42.6111	6.678	1.61411e-08	3.06796e-05	H3K4ME1	3.79811e-05
52	ENSG00000146425.6	-53.1175	-6.67676	1.62148e-08	3.07322e-05	H3K4ME1	3.80585e-05
65	ENSG00000138411.6	-120.518	-6.6767	1.62181e-08	3.07322e-05	H3K4ME1	3.80585e-05
8	ENSG00000137269.10	32.5707	6.67556	1.6286e-08	3.08141e-05	H3K4ME1	3.81617e-05
31	ENSG00000162402.8	61.6256	6.67457	1.63457e-08	3.08801e-05	H3K4ME1	3.82141e-05
57	ENSG00000174233.7	-21.4514	-6.66847	1.67153e-08	3.15306e-05	H3K4ME1	3.88839e-05
2	ENSG00000177459.6	11.3744	6.66604	1.68652e-08	3.17653e-05	H3K4ME1	3.91837e-05
10	ENSG00000141576.10	50.478	6.66547	1.69007e-08	3.17842e-05	H3K4ME1	3.9242e-05
3	ENSG00000095585.12	56.6393	6.66304	1.70522e-08	3.19491e-05	H3K4ME1	3.95639e-05
31	ENSG00000185885.11	-1667.95	-6.66286	1.70635e-08	3.19491e-05	H3K4ME1	3.95639e-05
10	ENSG00000131981.11	76.8516	6.66273	1.70711e-08	3.19491e-05	H3K4ME1	3.95639e-05
52	ENSG00000241106.2	16.0858	6.66242	1.70909e-08	3.19491e-05	H3K4ME1	3.95853e-05
41	ENSG00000137868.14	-18.2537	-6.66152	1.71473e-08	3.19819e-05	H3K4ME1	3.9622e-05
5	ENSG00000165996.9	26.7255	6.66132	1.71597e-08	3.19819e-05	H3K4ME1	3.9622e-05
54	ENSG00000205726.9	3.53464	6.65985	1.7253e-08	3.21076e-05	H3K4ME1	3.96936e-05
65	ENSG00000070159.9	-3.00153	-6.65869	1.73266e-08	3.21798e-05	H3K4ME1	3.97618e-05
83	ENSG00000255470.1	48.1496	6.65842	1.73434e-08	3.21798e-05	H3K4ME1	3.97759e-05
58	ENSG00000137269.10	-22.0433	-6.65749	1.7403e-08	3.22425e-05	H3K4ME1	3.98638e-05
54	ENSG00000156587.11	-363.508	-6.65536	1.75396e-08	3.24473e-05	H3K4ME1	4.00785e-05
8	ENSG00000179604.8	47.2636	6.65421	1.76133e-08	3.25355e-05	H3K4ME1	4.01489e-05
6	ENSG00000137269.10	27.1619	6.65302	1.76908e-08	3.26303e-05	H3K4ME1	4.02275e-05
54	ENSG00000123066.3	28.8012	6.64875	1.79697e-08	3.30487e-05	H3K4ME1	4.07872e-05
66	ENSG00000145569.5	-8.34669	-6.64808	1.80139e-08	3.30487e-05	H3K4ME1	4.081e-05
5	ENSG00000188620.9	-82.7637	-6.64796	1.80224e-08	3.30487e-05	H3K4ME1	4.081e-05
4	ENSG00000143622.6	60.413	6.64794	1.80237e-08	3.30487e-05	H3K4ME1	4.081e-05
9	ENSG00000187678.8	7.23604	6.64307	1.83485e-08	3.35314e-05	H3K4ME1	4.1342e-05
31	ENSG00000166228.4	-209.298	-6.64289	1.83608e-08	3.35314e-05	H3K4ME1	4.1342e-05
54	ENSG00000108753.8	-236.372	-6.64277	1.83689e-08	3.35314e-05	H3K4ME1	4.1342e-05
80	ENSG00000107281.5	16.467	6.64239	1.83945e-08	3.35314e-05	H3K4ME1	4.13589e-05
5	ENSG00000187678.8	6.7903	6.64198	1.84219e-08	3.35322e-05	H3K4ME1	4.13604e-05
53	ENSG00000168461.8	48.2723	6.63764	1.87174e-08	3.40205e-05	H3K4ME1	4.18495e-05
54	ENSG00000169508.6	351.139	6.63532	1.88775e-08	3.42616e-05	H3K4ME1	4.21069e-05
2	ENSG00000123066.3	-9.76611	-6.63292	1.90447e-08	3.45148e-05	H3K4ME1	4.24544e-05
3	ENSG00000142347.12	-25.4	-6.63249	1.90748e-08	3.45192e-05	H3K4ME1	4.24963e-05
57	ENSG00000163040.10	38.6588	6.63174	1.91272e-08	3.45291e-05	H3K4ME1	4.25811e-05
54	ENSG00000178184.11	-46.997	-6.63162	1.91357e-08	3.45291e-05	H3K4ME1	4.25811e-05
11	ENSG00000179604.8	99.0423	6.63084	1.91901e-08	3.45773e-05	H3K4ME1	4.26711e-05
54	ENSG00000138411.6	72.5955	6.62633	1.95102e-08	3.50328e-05	H3K4ME1	4.30928e-05
8	ENSG00000125827.4	35.6099	6.62617	1.95218e-08	3.50328e-05	H3K4ME1	4.30928e-05
52	ENSG00000188816.3	31.2765	6.62578	1.955e-08	3.50328e-05	H3K4ME1	4.30928e-05
2	ENSG00000099204.14	-12.788	-6.62542	1.95758e-08	3.50328e-05	H3K4ME1	4.31157e-05
64	ENSG00000074966.6	-92.9595	-6.62531	1.95834e-08	3.50328e-05	H3K4ME1	4.31157e-05
1	ENSG00000168394.9	257.16	6.62257	1.97813e-08	3.5336e-05	H3K4ME1	4.3449e-05
2	ENSG00000095585.12	48.3125	6.62155	1.98558e-08	3.54184e-05	H3K4ME1	4.35871e-05
10	ENSG00000125827.4	12.2683	6.62073	1.99151e-08	3.54735e-05	H3K4ME1	4.36642e-05
1	ENSG00000111962.7	-11.8088	-6.61736	2.01633e-08	3.58644e-05	H3K4ME1	4.40357e-05
9	ENSG00000107554.11	-11.5439	-6.61402	2.04116e-08	3.62542e-05	H3K4ME1	4.43904e-05
37	ENSG00000159212.8	31.4627	6.61019	2.07005e-08	3.67152e-05	H3K4ME1	4.48104e-05
10	ENSG00000148498.11	43.9892	6.60661	2.09742e-08	3.71477e-05	H3K4ME1	4.52978e-05
52	ENSG00000187678.8	-6.26004	-6.60588	2.10305e-08	3.71634e-05	H3K4ME1	4.5341e-05
4	ENSG00000069702.6	-2.23947	-6.60572	2.10427e-08	3.71634e-05	H3K4ME1	4.53411e-05
12	ENSG00000095321.12	341.097	6.60339	2.12237e-08	3.7412e-05	H3K4ME1	4.56784e-05
3	ENSG00000241106.2	-13.8906	-6.60313	2.12434e-08	3.7412e-05	H3K4ME1	4.56784e-05
84	ENSG00000145569.5	22.2027	6.59957	2.1523e-08	3.78508e-05	H3K4ME1	4.61857e-05
3	ENSG00000099204.14	-14.9031	-6.5941	2.19588e-08	3.85629e-05	H3K4ME1	4.69366e-05
65	ENSG00000073282.8	-20.0096	-6.59175	2.21489e-08	3.88421e-05	H3K4ME1	4.72889e-05
3	ENSG00000186665.8	-4.71634	-6.59115	2.2198e-08	3.88683e-05	H3K4ME1	4.73396e-05
83	ENSG00000227471.4	26.1252	6.5908	2.22262e-08	3.88683e-05	H3K4ME1	4.73728e-05
53	ENSG00000145391.9	2.89488	6.58917	2.23598e-08	3.90471e-05	H3K4ME1	4.75762e-05
55	ENSG00000133059.12	96.7155	6.5873	2.25139e-08	3.92612e-05	H3K4ME1	4.78496e-05
79	ENSG00000204531.11	6.38102	6.58531	2.26781e-08	3.94681e-05	H3K4ME1	4.80894e-05
71	ENSG00000253305.1	0.498734	6.5851	2.26958e-08	3.94681e-05	H3K4ME1	4.80996e-05
6	ENSG00000135697.5	4.79885	6.58333	2.28438e-08	3.96701e-05	H3K4ME1	4.83312e-05
23	ENSG00000077943.7	13.3989	6.58216	2.29416e-08	3.97845e-05	H3K4ME1	4.85105e-05
53	ENSG00000174500.8	204.216	6.58078	2.30587e-08	3.99321e-05	H3K4ME1	4.85882e-05
10	ENSG00000114737.11	2.34174	6.5793	2.31835e-08	4.00925e-05	H3K4ME1	4.87504e-05
50	ENSG00000177459.6	23.2233	6.57847	2.32547e-08	4.01472e-05	H3K4ME1	4.88414e-05
3	ENSG00000144736.9	-7.69381	-6.57786	2.3307e-08	4.01472e-05	H3K4ME1	4.88788e-05
5	ENSG00000125827.4	16.6662	6.5778	2.33118e-08	4.01472e-05	H3K4ME1	4.88788e-05
5	ENSG00000107554.11	-10.8002	-6.57644	2.34282e-08	4.02922e-05	H3K4ME1	4.90955e-05
71	ENSG00000100351.12	16.5985	6.57568	2.34933e-08	4.02989e-05	H3K4ME1	4.91683e-05
67	ENSG00000111291.4	-1.7367e-05	-6.57559	2.35011e-08	4.02989e-05	H3K4ME1	4.91683e-05
41	ENSG00000173599.9	-7.13492	-6.57527	2.35291e-08	4.02989e-05	H3K4ME1	4.91967e-05
41	ENSG00000133069.10	-3.54934	-6.57116	2.38861e-08	4.08542e-05	H3K4ME1	4.97207e-05
9	ENSG00000135697.5	2.87275	6.56993	2.39945e-08	4.09835e-05	H3K4ME1	4.98909e-05
10	ENSG00000143622.6	59.1123	6.5686	2.41112e-08	4.11263e-05	H3K4ME1	5.00778e-05
11	ENSG00000185668.5	110.013	6.56795	2.4169e-08	4.11686e-05	H3K4ME1	5.01421e-05
1	ENSG00000104290.6	-6.98789	-6.56572	2.43677e-08	4.14504e-05	H3K4ME1	5.03315e-05
65	ENSG00000185885.11	1590.89	6.56433	2.44922e-08	4.16055e-05	H3K4ME1	5.05325e-05
9	ENSG00000114737.11	3.3971	6.56287	2.46232e-08	4.17711e-05	H3K4ME1	5.07467e-05
3	ENSG00000162878.8	-7.69872e-08	-6.56103	2.47906e-08	4.1998e-05	H3K4ME1	5.10325e-05
84	ENSG00000151320.6	26.5253	6.56027	2.48591e-08	4.20569e-05	H3K4ME1	5.10923e-05
58	ENSG00000135697.5	-3.88527	-6.55916	2.4961e-08	4.21388e-05	H3K4ME1	5.12736e-05
3	ENSG00000152061.17	-44.91	-6.559	2.49755e-08	4.21388e-05	H3K4ME1	5.12752e-05
5	ENSG00000152061.17	-55.9726	-6.55863	2.50089e-08	4.21388e-05	H3K4ME1	5.13155e-05
2	ENSG00000242550.1	-10.6925	-6.55747	2.51163e-08	4.22627e-05	H3K4ME1	5.15076e-05
58	ENSG00000187678.8	-9.7257	-6.55666	2.51906e-08	4.23032e-05	H3K4ME1	5.15606e-05
65	ENSG00000174233.7	32.7801	6.55644	2.5211e-08	4.23032e-05	H3K4ME1	5.15606e-05
10	ENSG00000137269.10	11.1167	6.5561	2.52422e-08	4.23032e-05	H3K4ME1	5.15679e-05
52	ENSG00000135697.5	-2.48987	-6.55561	2.52881e-08	4.23233e-05	H3K4ME1	5.16335e-05
50	ENSG00000198720.8	-9.89152	-6.55408	2.543e-08	4.25037e-05	H3K4ME1	5.17818e-05
83	ENSG00000117280.8	1642.42	6.55314	2.55176e-08	4.2593e-05	H3K4ME1	5.19037e-05
65	ENSG00000123066.3	-47.24	-6.55197	2.56272e-08	4.27189e-05	H3K4ME1	5.20985e-05
9	ENSG00000173890.12	-101.966	-6.55102	2.57174e-08	4.28048e-05	H3K4ME1	5.22534e-05
53	ENSG00000173599.9	1.49602	6.5507	2.57475e-08	4.28048e-05	H3K4ME1	5.2286e-05
80	ENSG00000166173.9	3.2533	6.54707	2.60926e-08	4.33209e-05	H3K4ME1	5.29008e-05
50	ENSG00000103196.7	5.83378	6.5456	2.62334e-08	4.34966e-05	H3K4ME1	5.31573e-05
5	ENSG00000174500.8	-233.489	-6.54319	2.64661e-08	4.38243e-05	H3K4ME1	5.35709e-05
56	ENSG00000006453.9	98.9433	6.54259	2.65247e-08	4.3863e-05	H3K4ME1	5.36024e-05
9	ENSG00000122223.8	26.2099	6.54199	2.6583e-08	4.39013e-05	H3K4ME1	5.36624e-05
8	ENSG00000135697.5	5.72381	6.54121	2.6659e-08	4.39684e-05	H3K4ME1	5.3774e-05
54	ENSG00000111262.4	4.90416	6.53858	2.69175e-08	4.42873e-05	H3K4ME1	5.41448e-05
10	ENSG00000135148.7	37.4721	6.53852	2.69233e-08	4.42873e-05	H3K4ME1	5.41448e-05
1	ENSG00000095585.12	95.278	6.53784	2.69897e-08	4.4338e-05	H3K4ME1	5.42199e-05
57	ENSG00000197381.11	1.47386	6.5374	2.70342e-08	4.43527e-05	H3K4ME1	5.42802e-05
50	ENSG00000095585.12	98.6494	6.53622	2.71508e-08	4.44484e-05	H3K4ME1	5.44241e-05
2	ENSG00000111962.7	-5.90649	-6.53609	2.71641e-08	4.44484e-05	H3K4ME1	5.44241e-05
57	ENSG00000180828.1	-199.93	-6.53573	2.71995e-08	4.44484e-05	H3K4ME1	5.44368e-05
1	ENSG00000166710.13	12493.2	6.53252	2.75215e-08	4.48605e-05	H3K4ME1	5.49263e-05
83	ENSG00000134873.5	25.6249	6.53236	2.75378e-08	4.48605e-05	H3K4ME1	5.49263e-05
65	ENSG00000211455.3	-403.825	-6.53213	2.75616e-08	4.48605e-05	H3K4ME1	5.49263e-05
2	ENSG00000140199.7	-16.1731	-6.53133	2.76422e-08	4.48605e-05	H3K4ME1	5.50099e-05
83	ENSG00000006042.7	122.212	6.53085	2.76906e-08	4.48605e-05	H3K4ME1	5.50333e-05
52	ENSG00000086289.7	-13.9191	-6.53076	2.77001e-08	4.48605e-05	H3K4ME1	5.50333e-05
66	ENSG00000211455.3	-628.621	-6.53072	2.77035e-08	4.48605e-05	H3K4ME1	5.50333e-05
2	ENSG00000164983.6	-2.04878	-6.52961	2.78168e-08	4.49855e-05	H3K4ME1	5.51157e-05
5	ENSG00000135148.7	51.0451	6.52911	2.78683e-08	4.50103e-05	H3K4ME1	5.51157e-05
52	ENSG00000125827.4	-15.3424	-6.52504	2.8287e-08	4.56275e-05	H3K4ME1	5.57189e-05
65	ENSG00000089057.10	-27.9737	-6.52318	2.84807e-08	4.58806e-05	H3K4ME1	5.59531e-05
2	ENSG00000114737.11	2.18179	6.52211	2.85926e-08	4.60014e-05	H3K4ME1	5.61246e-05
31	ENSG00000103196.7	-14.3355	-6.51955	2.88618e-08	4.63746e-05	H3K4ME1	5.65007e-05
52	ENSG00000173890.12	88.2439	6.51898	2.89217e-08	4.64112e-05	H3K4ME1	5.65227e-05
41	ENSG00000100154.10	-6.0946	-6.51681	2.91531e-08	4.67224e-05	H3K4ME1	5.68561e-05
5	ENSG00000086289.7	15.0352	6.51625	2.92127e-08	4.67578e-05	H3K4ME1	5.6913e-05
9	ENSG00000143622.6	85.4857	6.51511	2.93358e-08	4.68946e-05	H3K4ME1	5.70636e-05
53	ENSG00000120265.12	-37.503	-6.51392	2.94631e-08	4.70377e-05	H3K4ME1	5.72516e-05
58	ENSG00000125827.4	-23.9098	-6.51328	2.95327e-08	4.70886e-05	H3K4ME1	5.73572e-05
65	ENSG00000135148.7	170.443	6.51188	2.96847e-08	4.72705e-05	H3K4ME1	5.75651e-05
53	ENSG00000151835.9	13.4407	6.5107	2.98138e-08	4.74155e-05	H3K4ME1	5.77531e-05
5	ENSG00000064652.6	9.1587	6.51018	2.98706e-08	4.74454e-05	H3K4ME1	5.7813e-05
1	ENSG00000142089.11	451.997	6.50861	3.00429e-08	4.76583e-05	H3K4ME1	5.80839e-05
54	ENSG00000169217.4	-75.9573	-6.508	3.011e-08	4.7704e-05	H3K4ME1	5.81762e-05
53	ENSG00000127863.11	6.81081	6.50731	3.01864e-08	4.77644e-05	H3K4ME1	5.82938e-05
16	ENSG00000183044.7	63.0258	6.50653	3.02723e-08	4.78397e-05	H3K4ME1	5.83995e-05
54	ENSG00000111962.7	17.3515	6.50552	3.03853e-08	4.79575e-05	H3K4ME1	5.85535e-05
9	ENSG00000064652.6	9.75453	6.50471	3.0475e-08	4.80383e-05	H3K4ME1	5.86092e-05
6	ENSG00000174233.7	17.3527	6.50402	3.05518e-08	4.80984e-05	H3K4ME1	5.87266e-05
3	ENSG00000095203.10	-0.400526	-6.50333	3.06296e-08	4.8108e-05	H3K4ME1	5.87657e-05
65	ENSG00000133561.11	-191.173	-6.50328	3.0635e-08	4.8108e-05	H3K4ME1	5.87657e-05
50	ENSG00000153721.13	24.3166	6.50121	3.08682e-08	4.84131e-05	H3K4ME1	5.90918e-05
3	ENSG00000164983.6	-2.38772	-6.49954	3.10575e-08	4.86489e-05	H3K4ME1	5.93631e-05
8	ENSG00000122223.8	52.157	6.4988	3.11423e-08	4.87204e-05	H3K4ME1	5.94947e-05
2	ENSG00000043462.7	-21.6002	-6.4969	3.13595e-08	4.89596e-05	H3K4ME1	5.98486e-05
4	ENSG00000145391.9	-2.45365	-6.49624	3.14354e-08	4.89596e-05	H3K4ME1	5.98728e-05
10	ENSG00000187678.8	4.92072	6.49614	3.14478e-08	4.89596e-05	H3K4ME1	5.98728e-05
57	ENSG00000146425.6	-122.709	-6.4961	3.14522e-08	4.89596e-05	H3K4ME1	5.98728e-05
10	ENSG00000115526.6	-4.8018	-6.49459	3.16271e-08	4.91675e-05	H3K4ME1	6.01444e-05
5	ENSG00000159212.8	-17.3072	-6.49393	3.17032e-08	4.91675e-05	H3K4ME1	6.02296e-05
69	ENSG00000162878.8	-2.46524e-07	-6.49392	3.17041e-08	4.91675e-05	H3K4ME1	6.02296e-05
50	ENSG00000138629.11	-45.3511	-6.49333	3.17734e-08	4.92138e-05	H3K4ME1	6.03001e-05
31	ENSG00000179144.4	55.4776	6.49127	3.20136e-08	4.9511e-05	H3K4ME1	6.06022e-05
7	ENSG00000125827.4	94.119	6.49081	3.20679e-08	4.9511e-05	H3K4ME1	6.06446e-05
10	ENSG00000183696.9	8.53905	6.49067	3.20844e-08	4.9511e-05	H3K4ME1	6.06446e-05
65	ENSG00000084234.12	-35.5807	-6.49009	3.21524e-08	4.95547e-05	H3K4ME1	6.06807e-05
53	ENSG00000153721.13	-14.9992	-6.48967	3.22016e-08	4.95693e-05	H3K4ME1	6.0743e-05
41	ENSG00000152076.14	-40.0407	-6.48663	3.25622e-08	5.00624e-05	H3K4ME1	6.12686e-05
5	ENSG00000143622.6	79.9928	6.48071	3.32772e-08	5.10375e-05	H3K4ME1	6.23962e-05
52	ENSG00000122223.8	-22.6262	-6.4807	3.32783e-08	5.10375e-05	H3K4ME1	6.23962e-05
66	ENSG00000077943.7	-3.03579	-6.47832	3.35699e-08	5.14215e-05	H3K4ME1	6.28485e-05
83	ENSG00000143842.10	2.78407e-05	6.47737	3.36864e-08	5.1488e-05	H3K4ME1	6.29922e-05
4	ENSG00000101336.8	-10.4024	-6.47728	3.36972e-08	5.1488e-05	H3K4ME1	6.29922e-05
10	ENSG00000127824.9	245.661	6.47696	3.37372e-08	5.1488e-05	H3K4ME1	6.30355e-05
57	ENSG00000182742.5	-16.9235	-6.47581	3.38795e-08	5.16419e-05	H3K4ME1	6.31437e-05
54	ENSG00000151835.9	31.0843	6.47528	3.39458e-08	5.168e-05	H3K4ME1	6.3173e-05
36	ENSG00000197381.11	1.53656	6.47432	3.40649e-08	5.17979e-05	H3K4ME1	6.32686e-05
41	ENSG00000123600.14	-146.707	-6.4738	3.413e-08	5.18337e-05	H3K4ME1	6.3358e-05
9	ENSG00000148498.11	63.1858	6.47241	3.43041e-08	5.20347e-05	H3K4ME1	6.36496e-05
2	ENSG00000168461.8	-37.4949	-6.47158	3.4409e-08	5.20727e-05	H3K4ME1	6.36947e-05
4	ENSG00000148498.11	44.1614	6.47155	3.44126e-08	5.20727e-05	H3K4ME1	6.36947e-05
50	ENSG00000188060.6	19.8533	6.47041	3.45566e-08	5.22272e-05	H3K4ME1	6.38964e-05
9	ENSG00000146859.6	50.5061	6.46401	3.53757e-08	5.34004e-05	H3K4ME1	6.50252e-05
9	ENSG00000131981.11	109.801	6.46355	3.5436e-08	5.34268e-05	H3K4ME1	6.51041e-05
4	ENSG00000187678.8	4.98127	6.46087	3.57852e-08	5.38469e-05	H3K4ME1	6.55963e-05
5	ENSG00000122223.8	24.428	6.4605	3.58343e-08	5.38469e-05	H3K4ME1	6.55963e-05
2	ENSG00000185885.11	323.839	6.46042	3.58443e-08	5.38469e-05	H3K4ME1	6.55963e-05
53	ENSG00000154639.14	0.950122	6.45944	3.5973e-08	5.39754e-05	H3K4ME1	6.57402e-05
9	ENSG00000146592.12	-5.55547	-6.45803	3.61594e-08	5.41898e-05	H3K4ME1	6.58517e-05
11	ENSG00000184185.5	1.2804	6.45763	3.62126e-08	5.42044e-05	H3K4ME1	6.59157e-05
67	ENSG00000074966.6	-75.6052	-6.45628	3.6392e-08	5.4372e-05	H3K4ME1	6.61778e-05
9	ENSG00000183696.9	12.3677	6.45613	3.64118e-08	5.4372e-05	H3K4ME1	6.61817e-05
9	ENSG00000135148.7	54.0474	6.45459	3.66182e-08	5.46148e-05	H3K4ME1	6.64277e-05
66	ENSG00000196329.6	-150.994	-6.45344	3.67727e-08	5.47797e-05	H3K4ME1	6.66757e-05
54	ENSG00000043462.7	63.3743	6.45186	3.69863e-08	5.49795e-05	H3K4ME1	6.69205e-05
2	ENSG00000169217.4	25.6659	6.4518	3.6995e-08	5.49795e-05	H3K4ME1	6.69205e-05
8	ENSG00000184185.5	0.609526	6.45145	3.70425e-08	5.49845e-05	H3K4ME1	6.69701e-05
50	ENSG00000179144.4	-22.4481	-6.45027	3.72024e-08	5.51563e-05	H3K4ME1	6.72203e-05
65	ENSG00000164742.10	-26.3457	-6.44814	3.7494e-08	5.55225e-05	H3K4ME1	6.74927e-05
65	ENSG00000142089.11	1102.55	6.44709	3.76382e-08	5.56542e-05	H3K4ME1	6.76547e-05
9	ENSG00000159212.8	-18.3675	-6.44684	3.76722e-08	5.56542e-05	H3K4ME1	6.76832e-05
1	ENSG00000144736.9	-12.9312	-6.44558	3.78472e-08	5.58465e-05	H3K4ME1	6.79649e-05
12	ENSG00000166908.13	199.852	6.44516	3.79053e-08	5.58662e-05	H3K4ME1	6.80041e-05
6	ENSG00000153721.13	30.469	6.44466	3.79745e-08	5.58826e-05	H3K4ME1	6.80647e-05
52	ENSG00000153721.13	-15.845	-6.44444	3.80061e-08	5.58826e-05	H3K4ME1	6.80647e-05
42	ENSG00000134532.11	-41.739	-6.44392	3.80785e-08	5.59231e-05	H3K4ME1	6.80862e-05
1	ENSG00000164949.3	-2.77882	-6.44338	3.8153e-08	5.59474e-05	H3K4ME1	6.81541e-05
54	ENSG00000163293.7	1.73143	6.44296	3.82116e-08	5.59474e-05	H3K4ME1	6.82259e-05
54	ENSG00000114737.11	-6.38271	-6.44283	3.82296e-08	5.59474e-05	H3K4ME1	6.82259e-05
4	ENSG00000142347.12	-23.2047	-6.44243	3.82867e-08	5.59653e-05	H3K4ME1	6.82459e-05
4	ENSG00000241106.2	-12.7201	-6.44188	3.8363e-08	5.59747e-05	H3K4ME1	6.8301e-05
66	ENSG00000084234.12	-55.1645	-6.44174	3.8383e-08	5.59747e-05	H3K4ME1	6.83041e-05
50	ENSG00000080503.15	-215.771	-6.44084	3.85101e-08	5.60753e-05	H3K4ME1	6.84977e-05
1	ENSG00000179144.4	-21.6599	-6.44061	3.85419e-08	5.60753e-05	H3K4ME1	6.85217e-05
57	ENSG00000127863.11	16.8394	6.43964	3.86793e-08	5.62096e-05	H3K4ME1	6.86707e-05
9	ENSG00000196422.6	12.8669	6.43904	3.8765e-08	5.62686e-05	H3K4ME1	6.8755e-05
54	ENSG00000168246.5	35.6418	6.4386	3.88266e-08	5.62925e-05	H3K4ME1	6.88316e-05
5	ENSG00000196422.6	12.0744	6.43813	3.88946e-08	5.63256e-05	H3K4ME1	6.89195e-05
3	ENSG00000179144.4	-12.7394	-6.43662	3.91097e-08	5.65667e-05	H3K4ME1	6.92428e-05
2	ENSG00000156587.11	121.174	6.43611	3.91832e-08	5.65667e-05	H3K4ME1	6.92915e-05
4	ENSG00000177459.6	12.1015	6.43601	3.91972e-08	5.65667e-05	H3K4ME1	6.92915e-05
52	ENSG00000159212.8	15.9222	6.43499	3.93436e-08	5.66595e-05	H3K4ME1	6.95001e-05
3	ENSG00000140199.7	-18.7419	-6.43493	3.93524e-08	5.66595e-05	H3K4ME1	6.95001e-05
14	ENSG00000085998.9	62.1703	6.43339	3.95754e-08	5.69149e-05	H3K4ME1	6.98282e-05
84	ENSG00000084234.12	147.203	6.4322	3.97481e-08	5.70414e-05	H3K4ME1	7.00457e-05
9	ENSG00000136158.6	17.5532	6.43215	3.97549e-08	5.70414e-05	H3K4ME1	7.00457e-05
84	ENSG00000198648.6	21.1765	6.43157	3.98394e-08	5.7097e-05	H3K4ME1	7.00956e-05
65	ENSG00000095585.12	231.51	6.43068	3.99699e-08	5.71341e-05	H3K4ME1	7.02508e-05
3	ENSG00000143622.6	63.9045	6.43053	3.99921e-08	5.71341e-05	H3K4ME1	7.02508e-05
57	ENSG00000154822.11	50.4494	6.43045	4.00028e-08	5.71341e-05	H3K4ME1	7.02508e-05
50	ENSG00000164983.6	-4.17704	-6.42889	4.02324e-08	5.73962e-05	H3K4ME1	7.06208e-05
4	ENSG00000188060.6	10.4326	6.42778	4.03965e-08	5.75645e-05	H3K4ME1	7.08424e-05
1	ENSG00000168246.5	-24.0053	-6.42604	4.06545e-08	5.78661e-05	H3K4ME1	7.12282e-05
57	ENSG00000135835.6	-8.43253	-6.42418	4.09319e-08	5.81945e-05	H3K4ME1	7.158e-05
42	ENSG00000078967.8	-53.4969	-6.42133	4.13617e-08	5.87386e-05	H3K4ME1	7.21246e-05
4	ENSG00000137269.10	11.1579	6.42068	4.14601e-08	5.88113e-05	H3K4ME1	7.21999e-05
83	ENSG00000131507.9	176.643	6.41981	4.15929e-08	5.89207e-05	H3K4ME1	7.23638e-05
3	ENSG00000151929.5	-7.54304	-6.41955	4.16317e-08	5.89207e-05	H3K4ME1	7.23977e-05
3	ENSG00000142089.11	263.898	6.41889	4.17331e-08	5.89925e-05	H3K4ME1	7.2449e-05
3	ENSG00000168461.8	-43.6092	-6.4186	4.17775e-08	5.89925e-05	H3K4ME1	7.2449e-05
54	ENSG00000185885.11	-950.336	-6.41829	4.18244e-08	5.89925e-05	H3K4ME1	7.24968e-05
7	ENSG00000086289.7	84.7889	6.41461	4.23919e-08	5.97254e-05	H3K4ME1	7.32429e-05
54	ENSG00000095203.10	1.00178	6.41241	4.27358e-08	6.0142e-05	H3K4ME1	7.36331e-05
2	ENSG00000105402.3	127.295	6.41188	4.28186e-08	6.01905e-05	H3K4ME1	7.37417e-05
83	ENSG00000135604.9	1650.95	6.41154	4.28708e-08	6.0196e-05	H3K4ME1	7.37976e-05
2	ENSG00000168394.9	127.204	6.41123	4.29208e-08	6.01985e-05	H3K4ME1	7.38159e-05
37	ENSG00000154639.14	1.95281	6.40618	4.37218e-08	6.1253e-05	H3K4ME1	7.48696e-05
8	ENSG00000170542.5	278.083	6.40215	4.43705e-08	6.20921e-05	H3K4ME1	7.58556e-05
1	ENSG00000099204.14	-24.919	-6.40158	4.44636e-08	6.21526e-05	H3K4ME1	7.59454e-05
84	ENSG00000091651.4	439.005	6.40102	4.45556e-08	6.22115e-05	H3K4ME1	7.60331e-05
65	ENSG00000100154.10	-4.86124	-6.39816	4.50237e-08	6.27946e-05	H3K4ME1	7.65147e-05
9	ENSG00000141576.10	71.6787	6.39525	4.55057e-08	6.3396e-05	H3K4ME1	7.70916e-05
53	ENSG00000204264.4	-130.017	-6.39461	4.5612e-08	6.34733e-05	H3K4ME1	7.71953e-05
10	ENSG00000122359.13	71.7031	6.39384	4.5742e-08	6.3513e-05	H3K4ME1	7.72828e-05
6	ENSG00000179604.8	38.6294	6.39383	4.57425e-08	6.3513e-05	H3K4ME1	7.72828e-05
2	ENSG00000211455.3	-81.943	-6.39292	4.58959e-08	6.36552e-05	H3K4ME1	7.74721e-05
2	ENSG00000154639.14	-0.743929	-6.39183	4.60797e-08	6.38391e-05	H3K4ME1	7.76772e-05
1	ENSG00000163293.7	-1.16217	-6.39122	4.61825e-08	6.39105e-05	H3K4ME1	7.77803e-05
53	ENSG00000144736.9	8.2285	6.39074	4.62627e-08	6.39506e-05	H3K4ME1	7.78804e-05
16	ENSG00000120949.10	1443.63	6.38976	4.64304e-08	6.40729e-05	H3K4ME1	7.80573e-05
53	ENSG00000111262.4	2.08731	6.38962	4.64541e-08	6.40729e-05	H3K4ME1	7.80619e-05
7	ENSG00000108753.8	650.715	6.38862	4.66238e-08	6.4236e-05	H3K4ME1	7.81716e-05
10	ENSG00000080503.15	-111.563	-6.38762	4.67942e-08	6.43844e-05	H3K4ME1	7.83519e-05
65	ENSG00000142347.12	-103.687	-6.38739	4.68348e-08	6.43844e-05	H3K4ME1	7.83848e-05
2	ENSG00000151835.9	-10.4731	-6.38659	4.69711e-08	6.44349e-05	H3K4ME1	7.85489e-05
66	ENSG00000073282.8	-30.6123	-6.38657	4.69748e-08	6.44349e-05	H3K4ME1	7.85489e-05
41	ENSG00000095203.10	-2.05074	-6.38612	4.70524e-08	6.44704e-05	H3K4ME1	7.86435e-05
16	ENSG00000267988.1	37.3526	6.38456	4.73223e-08	6.47136e-05	H3K4ME1	7.89022e-05
5	ENSG00000146859.6	47.0731	6.38449	4.73338e-08	6.47136e-05	H3K4ME1	7.89022e-05
53	ENSG00000165996.9	-22.7625	-6.38375	4.74632e-08	6.48194e-05	H3K4ME1	7.90474e-05
54	ENSG00000154639.14	2.18899	6.38091	4.79591e-08	6.53906e-05	H3K4ME1	7.96253e-05
10	ENSG00000166228.4	43.1765	6.38055	4.80208e-08	6.53906e-05	H3K4ME1	7.96867e-05
3	ENSG00000138629.11	-25.5171	-6.38045	4.80387e-08	6.53906e-05	H3K4ME1	7.96867e-05
83	ENSG00000198780.7	229.187	6.37919	4.82617e-08	6.56038e-05	H3K4ME1	7.99502e-05
42	ENSG00000125148.6	-750.237	-6.37897	4.83005e-08	6.56038e-05	H3K4ME1	7.99791e-05
4	ENSG00000204264.4	110.887	6.3766	4.87208e-08	6.60749e-05	H3K4ME1	8.05324e-05
41	ENSG00000151320.6	-7.79339	-6.37642	4.87534e-08	6.60749e-05	H3K4ME1	8.05506e-05
81	ENSG00000118369.8	5.61155	6.37599	4.88304e-08	6.61074e-05	H3K4ME1	8.06423e-05
5	ENSG00000173599.9	-1.69021	-6.37536	4.8942e-08	6.61866e-05	H3K4ME1	8.07791e-05
2	ENSG00000163293.7	-0.58436	-6.37438	4.91181e-08	6.63343e-05	H3K4ME1	8.08614e-05
31	ENSG00000155189.7	400.11	6.37416	4.91576e-08	6.63343e-05	H3K4ME1	8.08614e-05
1	ENSG00000151929.5	-12.7693	-6.37385	4.92145e-08	6.63392e-05	H3K4ME1	8.09193e-05
53	ENSG00000103496.10	-19.1393	-6.37081	4.9765e-08	6.70088e-05	H3K4ME1	8.1645e-05
6	ENSG00000187678.8	11.7984	6.37039	4.98406e-08	6.70256e-05	H3K4ME1	8.16974e-05
2	ENSG00000042286.10	8.70244	6.36998	4.9916e-08	6.70256e-05	H3K4ME1	8.17691e-05
54	ENSG00000013725.10	3.84696	6.36971	4.99658e-08	6.70256e-05	H3K4ME1	8.17691e-05
53	ENSG00000114737.11	-2.73401	-6.36956	4.99924e-08	6.70256e-05	H3K4ME1	8.17691e-05
1	ENSG00000123066.3	-18.9643	-6.36893	5.01075e-08	6.71077e-05	H3K4ME1	8.1848e-05
1	ENSG00000185518.7	-0.651665	-6.36828	5.02263e-08	6.71784e-05	H3K4ME1	8.19705e-05
52	ENSG00000137269.10	-13.7888	-6.36806	5.0268e-08	6.71784e-05	H3K4ME1	8.19834e-05
84	ENSG00000155792.5	4.2005	6.36664	5.05299e-08	6.7456e-05	H3K4ME1	8.22506e-05
10	ENSG00000160746.8	47.6222	6.36621	5.06081e-08	6.74882e-05	H3K4ME1	8.2342e-05
53	ENSG00000123600.14	30.5329	6.36465	5.08987e-08	6.78033e-05	H3K4ME1	8.25994e-05
11	ENSG00000135638.9	132.391	6.3642	5.09819e-08	6.7824e-05	H3K4ME1	8.26361e-05
4	ENSG00000086289.7	11.0516	6.36398	5.10231e-08	6.7824e-05	H3K4ME1	8.26361e-05
54	ENSG00000144837.4	-90.3694	-6.36356	5.11022e-08	6.78568e-05	H3K4ME1	8.26784e-05
6	ENSG00000146425.6	99.4718	6.36324	5.11625e-08	6.78646e-05	H3K4ME1	8.27402e-05
4	ENSG00000103196.7	3.02809	6.36001	5.17702e-08	6.85977e-05	H3K4ME1	8.35015e-05
16	ENSG00000151929.5	195.402	6.35968	5.18336e-08	6.86089e-05	H3K4ME1	8.35184e-05
10	ENSG00000136158.6	12.0051	6.35782	5.21871e-08	6.90035e-05	H3K4ME1	8.39255e-05
10	ENSG00000135697.5	1.94113	6.35324	5.30695e-08	7.00958e-05	H3K4ME1	8.5027e-05
52	ENSG00000174233.7	-8.90605	-6.35197	5.3316e-08	7.03469e-05	H3K4ME1	8.52645e-05
3	ENSG00000198720.8	-5.52279	-6.35115	5.34765e-08	7.04841e-05	H3K4ME1	8.54384e-05
65	ENSG00000155189.7	-383.875	-6.34917	5.38646e-08	7.09033e-05	H3K4ME1	8.57615e-05
4	ENSG00000099204.14	-13.5466	-6.34883	5.39315e-08	7.09033e-05	H3K4ME1	8.57721e-05
3	ENSG00000154639.14	-0.865898	-6.34859	5.39788e-08	7.09033e-05	H3K4ME1	8.58108e-05
5	ENSG00000164674.11	22.9876	6.34837	5.4022e-08	7.09033e-05	H3K4ME1	8.58187e-05
50	ENSG00000133069.10	-1.18484	-6.34778	5.41393e-08	7.09322e-05	H3K4ME1	8.58763e-05
54	ENSG00000162402.8	34.8618	6.34769	5.41578e-08	7.09322e-05	H3K4ME1	8.58763e-05
1	ENSG00000105402.3	251.323	6.34576	5.45417e-08	7.136e-05	H3K4ME1	8.64066e-05
6	ENSG00000064652.6	16.0515	6.34428	5.48377e-08	7.16721e-05	H3K4ME1	8.67339e-05
9	ENSG00000158435.3	75.3956	6.34279	5.5137e-08	7.19879e-05	H3K4ME1	8.71704e-05
2	ENSG00000100351.12	-7.06033	-6.3421	5.52767e-08	7.19975e-05	H3K4ME1	8.73453e-05
37	ENSG00000152076.14	17.1536	6.34199	5.52986e-08	7.19975e-05	H3K4ME1	8.73453e-05
65	ENSG00000107554.11	-35.3946	-6.34189	5.53176e-08	7.19975e-05	H3K4ME1	8.73453e-05
2	ENSG00000166710.13	6187.49	6.34052	5.55959e-08	7.22843e-05	H3K4ME1	8.76541e-05
2	ENSG00000071967.7	-13.1794	-6.34011	5.56798e-08	7.2318e-05	H3K4ME1	8.7707e-05
2	ENSG00000021645.13	-1.29719	-6.33637	5.64468e-08	7.32378e-05	H3K4ME1	8.85673e-05
5	ENSG00000180828.1	90.6274	6.33573	5.65787e-08	7.33327e-05	H3K4ME1	8.86708e-05
84	ENSG00000165879.7	20.3153	6.33518	5.66933e-08	7.34048e-05	H3K4ME1	8.87679e-05
83	ENSG00000164116.12	673.557	6.33438	5.68596e-08	7.35438e-05	H3K4ME1	8.89539e-05
2	ENSG00000198825.7	-8.9462	-6.33207	5.7341e-08	7.40896e-05	H3K4ME1	8.95907e-05
54	ENSG00000163386.16	48.3579	6.33147	5.74679e-08	7.41767e-05	H3K4ME1	8.9594e-05
2	ENSG00000133574.5	-31.8173	-6.33092	5.75842e-08	7.42499e-05	H3K4ME1	8.97122e-05
84	ENSG00000157680.11	21.1131	6.33042	5.76888e-08	7.4308e-05	H3K4ME1	8.98005e-05
4	ENSG00000180828.1	67.4538	6.32845	5.81063e-08	7.47686e-05	H3K4ME1	9.02126e-05
57	ENSG00000137269.10	-32.2185	-6.32774	5.8257e-08	7.48218e-05	H3K4ME1	9.02503e-05
65	ENSG00000144837.4	148.937	6.32769	5.82677e-08	7.48218e-05	H3K4ME1	9.02503e-05
38	ENSG00000152127.4	247.08	6.32542	5.87542e-08	7.53503e-05	H3K4ME1	9.08072e-05
57	ENSG00000146592.12	11.1734	6.32493	5.88596e-08	7.53503e-05	H3K4ME1	9.08072e-05
5	ENSG00000135697.5	2.63966	6.32488	5.88697e-08	7.53503e-05	H3K4ME1	9.08072e-05
10	ENSG00000188816.3	-24.1802	-6.32438	5.89765e-08	7.53503e-05	H3K4ME1	9.09047e-05
3	ENSG00000188060.6	11.137	6.32436	5.89815e-08	7.53503e-05	H3K4ME1	9.09047e-05
4	ENSG00000125827.4	12.1433	6.32309	5.92572e-08	7.56251e-05	H3K4ME1	9.12169e-05
4	ENSG00000196586.9	29.217	6.32157	5.95866e-08	7.59123e-05	H3K4ME1	9.15614e-05
52	ENSG00000164674.11	-21.2042	-6.32139	5.96258e-08	7.59123e-05	H3K4ME1	9.15614e-05
4	ENSG00000111262.4	-1.77223	-6.3212	5.96677e-08	7.59123e-05	H3K4ME1	9.15614e-05
2	ENSG00000175895.3	-27.8782	-6.32093	5.97257e-08	7.59123e-05	H3K4ME1	9.15614e-05
50	ENSG00000162517.8	28.7491	6.31997	5.99374e-08	7.61037e-05	H3K4ME1	9.18482e-05
41	ENSG00000174233.7	39.8532	6.31899	6.01521e-08	7.62542e-05	H3K4ME1	9.20265e-05
2	ENSG00000153721.13	11.6383	6.31879	6.01947e-08	7.62542e-05	H3K4ME1	9.2054e-05
65	ENSG00000254667.1	-5.19497	-6.31855	6.02489e-08	7.62542e-05	H3K4ME1	9.20559e-05
4	ENSG00000095585.12	51.0556	6.31831	6.03005e-08	7.62542e-05	H3K4ME1	9.20652e-05
5	ENSG00000123600.14	-34.8619	-6.31408	6.12403e-08	7.7302e-05	H3K4ME1	9.31752e-05
41	ENSG00000091651.4	-130.027	-6.31403	6.12531e-08	7.7302e-05	H3K4ME1	9.31752e-05
66	ENSG00000112964.9	-5.32939	-6.31193	6.17256e-08	7.78195e-05	H3K4ME1	9.36676e-05
11	ENSG00000125148.6	543.168	6.31127	6.1874e-08	7.79278e-05	H3K4ME1	9.38547e-05
1	ENSG00000043462.7	-42.2029	-6.31064	6.20176e-08	7.80299e-05	H3K4ME1	9.40344e-05
58	ENSG00000165996.9	-37.4123	-6.31036	6.20809e-08	7.80307e-05	H3K4ME1	9.40921e-05
66	ENSG00000127824.9	1718.14	6.30951	6.22744e-08	7.81951e-05	H3K4ME1	9.4309e-05
37	ENSG00000165996.9	-46.6874	-6.30847	6.25109e-08	7.84131e-05	H3K4ME1	9.45524e-05
53	ENSG00000109944.6	1.82198	6.30803	6.26103e-08	7.84589e-05	H3K4ME1	9.4588e-05
1	ENSG00000042286.10	17.1824	6.30518	6.32678e-08	7.92032e-05	H3K4ME1	9.55041e-05
1	ENSG00000184271.11	-2.5553	-6.30323	6.37203e-08	7.96897e-05	H3K4ME1	9.58858e-05
50	ENSG00000155189.7	-161.438	-6.3028	6.38206e-08	7.97352e-05	H3K4ME1	9.5981e-05
31	ENSG00000137404.10	-118.51	-6.30244	6.39042e-08	7.97597e-05	H3K4ME1	9.59999e-05
50	ENSG00000151929.5	-13.1386	-6.30196	6.40159e-08	7.98121e-05	H3K4ME1	9.61291e-05
3	ENSG00000133561.11	-45.0671	-6.30129	6.41729e-08	7.98121e-05	H3K4ME1	9.63219e-05
54	ENSG00000162878.8	1.89748e-07	6.3011	6.42173e-08	7.98121e-05	H3K4ME1	9.63219e-05
1	ENSG00000169217.4	50.2972	6.30108	6.42216e-08	7.98121e-05	H3K4ME1	9.63219e-05
53	ENSG00000143622.6	-68.6546	-6.30089	6.42663e-08	7.98121e-05	H3K4ME1	9.63504e-05
37	ENSG00000240065.3	-742.259	-6.30006	6.44633e-08	7.9871e-05	H3K4ME1	9.65532e-05
11	ENSG00000186583.7	3.57879	6.29999	6.4479e-08	7.9871e-05	H3K4ME1	9.65532e-05
22	ENSG00000137766.12	56.0573	6.29988	6.45059e-08	7.9871e-05	H3K4ME1	9.65548e-05
41	ENSG00000182732.12	-5.16877	-6.29868	6.47889e-08	8.01419e-05	H3K4ME1	9.68182e-05
10	ENSG00000158435.3	51.6931	6.29777	6.50056e-08	8.03303e-05	H3K4ME1	9.70058e-05
12	ENSG00000125148.6	2507.49	6.29628	6.53597e-08	8.06878e-05	H3K4ME1	9.73265e-05
2	ENSG00000059588.5	-11.5587	-6.29473	6.57301e-08	8.10648e-05	H3K4ME1	9.77613e-05
2	ENSG00000133069.10	-0.573428	-6.29446	6.57951e-08	8.10648e-05	H3K4ME1	9.77958e-05
37	ENSG00000168461.8	96.7471	6.29038	6.67843e-08	8.22023e-05	H3K4ME1	9.90928e-05
37	ENSG00000241106.2	30.3335	6.28845	6.72584e-08	8.27043e-05	H3K4ME1	9.96777e-05
1	ENSG00000021645.13	-2.56474	-6.2874	6.75165e-08	8.29399e-05	H3K4ME1	9.9981e-05
50	ENSG00000114737.11	4.39541	6.28676	6.76744e-08	8.3052e-05	H3K4ME1	0.000100096
57	ENSG00000178184.11	-48.9044	-6.28513	6.80774e-08	8.34645e-05	H3K4ME1	0.000100573
52	ENSG00000178184.11	-20.8546	-6.28483	6.81532e-08	8.34753e-05	H3K4ME1	0.000100645
53	ENSG00000027697.8	40.6263	6.28399	6.83624e-08	8.36299e-05	H3K4ME1	0.000100795
8	ENSG00000064652.6	19.1088	6.28379	6.84136e-08	8.36299e-05	H3K4ME1	0.00010083
50	ENSG00000164674.11	32.2716	6.28297	6.86194e-08	8.37887e-05	H3K4ME1	0.000101054
53	ENSG00000154822.11	20.0233	6.28273	6.86778e-08	8.37887e-05	H3K4ME1	0.000101061
1	ENSG00000133561.11	-76.458	-6.28105	6.91024e-08	8.42242e-05	H3K4ME1	0.000101366
41	ENSG00000211455.3	-490.219	-6.27957	6.94764e-08	8.45205e-05	H3K4ME1	0.000101762
6	ENSG00000163162.4	53.5347	6.27955	6.94811e-08	8.45205e-05	H3K4ME1	0.000101762
56	ENSG00000185518.7	2.53654	6.27759	6.99804e-08	8.5045e-05	H3K4ME1	0.000102373
52	ENSG00000136158.6	-15.0186	-6.273	7.11654e-08	8.64008e-05	H3K4ME1	0.0001035
65	ENSG00000196329.6	-95.4457	-6.27215	7.13867e-08	8.65117e-05	H3K4ME1	0.000103647
58	ENSG00000086289.7	-21.228	-6.27211	7.13955e-08	8.65117e-05	H3K4ME1	0.000103647
4	ENSG00000168461.8	-39.9539	-6.27105	7.16745e-08	8.67655e-05	H3K4ME1	0.000103957
1	ENSG00000162402.8	-23.339	-6.26856	7.23294e-08	8.73142e-05	H3K4ME1	0.000104618
66	ENSG00000070159.9	-4.51875	-6.26794	7.2494e-08	8.73142e-05	H3K4ME1	0.000104636
8	ENSG00000141576.10	141.541	6.26781	7.25281e-08	8.73142e-05	H3K4ME1	0.000104636
4	ENSG00000196422.6	8.85799	6.26771	7.25542e-08	8.73142e-05	H3K4ME1	0.000104636
2	ENSG00000138629.11	-21.6203	-6.26765	7.25694e-08	8.73142e-05	H3K4ME1	0.000104636
1	ENSG00000185885.11	632.238	6.26764	7.25727e-08	8.73142e-05	H3K4ME1	0.000104636
31	ENSG00000170043.7	-582.016	-6.26747	7.2618e-08	8.73142e-05	H3K4ME1	0.000104636
2	ENSG00000090530.5	-9.55288	-6.26596	7.3019e-08	8.77118e-05	H3K4ME1	0.000105052
3	ENSG00000162517.8	16.2544	6.26547	7.31509e-08	8.77857e-05	H3K4ME1	0.000105161
54	ENSG00000123600.14	70.1941	6.26457	7.33909e-08	8.7989e-05	H3K4ME1	0.000105365
10	ENSG00000188620.9	-58.7362	-6.26408	7.35221e-08	8.80616e-05	H3K4ME1	0.000105451
66	ENSG00000073712.9	-47.7782	-6.26241	7.3973e-08	8.85166e-05	H3K4ME1	0.000105854
2	ENSG00000118689.10	-3.21392	-6.26196	7.40954e-08	8.85781e-05	H3K4ME1	0.000105948
37	ENSG00000180828.1	-162.057	-6.26063	7.4455e-08	8.89127e-05	H3K4ME1	0.0001063
4	ENSG00000182742.5	5.70374	6.2604	7.45179e-08	8.89127e-05	H3K4ME1	0.000106349
1	ENSG00000198720.8	-9.31013	-6.25994	7.4643e-08	8.89768e-05	H3K4ME1	0.000106396
50	ENSG00000104290.6	-7.04525	-6.25886	7.49376e-08	8.92391e-05	H3K4ME1	0.000106704
54	ENSG00000144736.9	18.8634	6.25861	7.50061e-08	8.92391e-05	H3K4ME1	0.000106761
16	ENSG00000219607.2	86.7653	6.25776	7.52408e-08	8.94092e-05	H3K4ME1	0.000106973
54	ENSG00000105402.3	-369.792	-6.25732	7.53601e-08	8.94092e-05	H3K4ME1	0.000107067
10	ENSG00000064652.6	6.57047	6.25731	7.53643e-08	8.94092e-05	H3K4ME1	0.000107067
1	ENSG00000133454.11	-4.90077	-6.25658	7.55653e-08	8.95624e-05	H3K4ME1	0.000107271
2	ENSG00000185518.7	-0.324805	-6.25401	7.6279e-08	9.03225e-05	H3K4ME1	0.000107997
54	ENSG00000135114.8	-31.2872	-6.25118	7.7071e-08	9.11737e-05	H3K4ME1	0.00010883
1	ENSG00000156587.11	236.685	6.24998	7.74082e-08	9.14858e-05	H3K4ME1	0.000109224
65	ENSG00000080503.15	-502.331	-6.24937	7.75822e-08	9.16046e-05	H3K4ME1	0.000109387
9	ENSG00000135835.6	4.07993	6.24905	7.76715e-08	9.16233e-05	H3K4ME1	0.000109472
50	ENSG00000143622.6	110.66	6.24789	7.80035e-08	9.1928e-05	H3K4ME1	0.000109747
65	ENSG00000081985.6	-202.962	-6.24723	7.81917e-08	9.20628e-05	H3K4ME1	0.000109874
50	ENSG00000142089.11	457.4	6.24695	7.82703e-08	9.20684e-05	H3K4ME1	0.000109943
31	ENSG00000211455.3	409.59	6.24663	7.83625e-08	9.209e-05	H3K4ME1	0.000110031
50	ENSG00000162402.8	-24.1167	-6.24519	7.8775e-08	9.24875e-05	H3K4ME1	0.000110444
41	ENSG00000196329.6	-118.134	-6.24311	7.93765e-08	9.31061e-05	H3K4ME1	0.000111079
57	ENSG00000173890.12	201.953	6.24225	7.96254e-08	9.33103e-05	H3K4ME1	0.000111261
65	ENSG00000119943.6	-6.33552	-6.23626	8.13874e-08	9.50682e-05	H3K4ME1	0.000113265
8	ENSG00000187678.8	13.9525	6.23616	8.14171e-08	9.50682e-05	H3K4ME1	0.000113265
52	ENSG00000196586.9	-35.9929	-6.23613	8.14254e-08	9.50682e-05	H3K4ME1	0.000113265
37	ENSG00000146425.6	-99.5734	-6.23604	8.14534e-08	9.50682e-05	H3K4ME1	0.000113265
2	ENSG00000151320.6	-1.27344	-6.23586	8.15067e-08	9.50682e-05	H3K4ME1	0.000113298
52	ENSG00000092607.9	-6.13406	-6.23543	8.16337e-08	9.51273e-05	H3K4ME1	0.000113432
8	ENSG00000095321.12	34.0361	6.23467	8.1862e-08	9.52354e-05	H3K4ME1	0.000113579
2	ENSG00000091651.4	-21.362	-6.2346	8.18832e-08	9.52354e-05	H3K4ME1	0.000113579
57	ENSG00000187678.8	-14.2129	-6.23436	8.19556e-08	9.52354e-05	H3K4ME1	0.000113584
3	ENSG00000071967.7	-15.2518	-6.23398	8.20697e-08	9.52792e-05	H3K4ME1	0.000113619
3	ENSG00000242550.1	-12.1439	-6.2337	8.21531e-08	9.52873e-05	H3K4ME1	0.000113647
66	ENSG00000152076.14	-49.1176	-6.23309	8.23365e-08	9.54113e-05	H3K4ME1	0.000113817
50	ENSG00000151948.7	-18.828	-6.2308	8.30258e-08	9.61207e-05	H3K4ME1	0.0001146
50	ENSG00000140199.7	-32.3904	-6.23052	8.31106e-08	9.61296e-05	H3K4ME1	0.000114651
65	ENSG00000149948.9	-3.7328	-6.23004	8.32589e-08	9.62118e-05	H3K4ME1	0.000114752
10	ENSG00000122223.8	17.5545	6.22959	8.33939e-08	9.62786e-05	H3K4ME1	0.000114896
52	ENSG00000069702.6	2.69064	6.22911	8.3541e-08	9.63572e-05	H3K4ME1	0.000115014
50	ENSG00000146859.6	65.5499	6.22886	8.36165e-08	9.63572e-05	H3K4ME1	0.000115071
66	ENSG00000133059.12	-17.311	-6.22857	8.37073e-08	9.63727e-05	H3K4ME1	0.000115071
8	ENSG00000186583.7	1.69349	6.2283	8.37897e-08	9.63786e-05	H3K4ME1	0.000115102
66	ENSG00000145824.8	-110.434	-6.22685	8.42327e-08	9.67989e-05	H3K4ME1	0.000115583
52	ENSG00000163162.4	-27.704	-6.22573	8.45785e-08	9.7072e-05	H3K4ME1	0.000115939
64	ENSG00000196220.11	-19.6853	-6.22557	8.46274e-08	9.7072e-05	H3K4ME1	0.00011595
4	ENSG00000205726.9	-1.25366	-6.22533	8.47039e-08	9.7072e-05	H3K4ME1	0.00011595
83	ENSG00000124882.3	257.269	6.22497	8.4814e-08	9.71089e-05	H3K4ME1	0.000115998
84	ENSG00000163590.9	6.82821	6.22458	8.49336e-08	9.71567e-05	H3K4ME1	0.000116105
54	ENSG00000034510.4	-4029.66	-6.22398	8.51198e-08	9.72804e-05	H3K4ME1	0.000116204
9	ENSG00000169902.9	9.15482	6.22346	8.52833e-08	9.7378e-05	H3K4ME1	0.000116377
9	ENSG00000175471.15	29.1351	6.2221	8.57074e-08	9.77727e-05	H3K4ME1	0.000116835
54	ENSG00000164674.11	-45.9543	-6.21957	8.65026e-08	9.85696e-05	H3K4ME1	0.000117662
8	ENSG00000164674.11	48.3537	6.21938	8.6564e-08	9.85696e-05	H3K4ME1	0.000117703
1	ENSG00000120265.12	57.146	6.21857	8.68207e-08	9.87716e-05	H3K4ME1	0.000117867
53	ENSG00000034152.14	-32.9333	-6.21809	8.69707e-08	9.8852e-05	H3K4ME1	0.000117956
2	ENSG00000170264.8	-3.52213	-6.2174	8.719e-08	9.90111e-05	H3K4ME1	0.000118175
57	ENSG00000130675.10	-74.3447	-6.2146	8.8087e-08	9.98532e-05	H3K4ME1	0.000119149
53	ENSG00000136158.6	-14.0863	-6.21459	8.80917e-08	9.98532e-05	H3K4ME1	0.000119149
3	ENSG00000151835.9	-12.0475	-6.2134	8.84746e-08	0.000100196	H3K4ME1	0.000119476
9	ENSG00000160746.8	68.2246	6.21242	8.87906e-08	0.000100463	H3K4ME1	0.000119729
4	ENSG00000064652.6	6.64349	6.21167	8.90345e-08	0.000100647	H3K4ME1	0.000119972
3	ENSG00000168246.5	-13.8545	-6.21113	8.92115e-08	0.000100756	H3K4ME1	0.000120097
80	ENSG00000154319.10	1.78118	6.21088	8.92919e-08	0.000100756	H3K4ME1	0.000120146
5	ENSG00000148498.11	57.9335	6.21054	8.94023e-08	0.000100789	H3K4ME1	0.000120251
38	ENSG00000197381.11	3.13795	6.21009	8.95487e-08	0.000100833	H3K4ME1	0.000120361
3	ENSG00000120265.12	33.5946	6.2096	8.97094e-08	0.000100833	H3K4ME1	0.000120389
58	ENSG00000135835.6	-5.50283	-6.20948	8.97507e-08	0.000100833	H3K4ME1	0.000120389
52	ENSG00000127824.9	-302.39	-6.20943	8.97651e-08	0.000100833	H3K4ME1	0.000120389
54	ENSG00000132334.12	-8.91198	-6.20693	9.05888e-08	0.000101667	H3K4ME1	0.000121106
65	ENSG00000023171.10	-21.63	-6.20663	9.06866e-08	0.000101685	H3K4ME1	0.000121194
53	ENSG00000132334.12	-3.84143	-6.2056	9.10303e-08	0.000101852	H3K4ME1	0.00012133
53	ENSG00000162402.8	14.8362	6.20547	9.1072e-08	0.000101852	H3K4ME1	0.00012133
4	ENSG00000162402.8	-12.6732	-6.20545	9.10802e-08	0.000101852	H3K4ME1	0.00012133
2	ENSG00000112378.11	-1.48225	-6.20517	9.11731e-08	0.000101864	H3K4ME1	0.00012141
66	ENSG00000133561.11	-289.778	-6.20188	9.22731e-08	0.000103001	H3K4ME1	0.0001227
53	ENSG00000196586.9	-33.8305	-6.20119	9.25081e-08	0.000103048	H3K4ME1	0.000122777
2	ENSG00000196329.6	-19.4731	-6.20115	9.25187e-08	0.000103048	H3K4ME1	0.000122777
79	ENSG00000058335.11	3.00586	6.20102	9.25636e-08	0.000103048	H3K4ME1	0.000122777
37	ENSG00000166313.14	10.6768	6.20057	9.27165e-08	0.000103075	H3K4ME1	0.00012285
9	ENSG00000241106.2	-17.8094	-6.20038	9.278e-08	0.000103075	H3K4ME1	0.00012285
58	ENSG00000169902.9	-12.366	-6.20022	9.28352e-08	0.000103075	H3K4ME1	0.00012288
4	ENSG00000198720.8	-5.05681	-6.19991	9.2941e-08	0.0001031	H3K4ME1	0.00012289
1	ENSG00000138166.5	118.616	6.19907	9.32237e-08	0.000103322	H3K4ME1	0.000123176
3	ENSG00000163293.7	-0.671942	-6.19763	9.37169e-08	0.000103777	H3K4ME1	0.000123741
37	ENSG00000136158.6	-29.0389	-6.19715	9.38824e-08	0.000103868	H3K4ME1	0.000123915
4	ENSG00000160746.8	47.6178	6.19684	9.39864e-08	0.00010389	H3K4ME1	0.000123965
52	ENSG00000169902.9	-7.92344	-6.19522	9.45455e-08	0.000104304	H3K4ME1	0.000124395
37	ENSG00000152061.17	97.5931	6.19506	9.45999e-08	0.000104304	H3K4ME1	0.000124395
4	ENSG00000133454.11	-2.66147	-6.19503	9.46117e-08	0.000104304	H3K4ME1	0.000124395
66	ENSG00000023171.10	-33.6346	-6.19379	9.50395e-08	0.000104683	H3K4ME1	0.000124651
58	ENSG00000163040.10	24.7502	6.19193	9.56871e-08	0.000105303	H3K4ME1	0.00012519
8	ENSG00000153721.13	35.6512	6.19123	9.59328e-08	0.000105481	H3K4ME1	0.000125427
36	ENSG00000188816.3	74.006	6.19045	9.62057e-08	0.000105688	H3K4ME1	0.000125739
10	ENSG00000174500.8	-166.004	-6.18975	9.6451e-08	0.000105864	H3K4ME1	0.000125928
2	ENSG00000149218.4	9.45597	6.18933	9.65996e-08	0.000105934	H3K4ME1	0.00012599
57	ENSG00000162517.8	-43.6179	-6.18897	9.67273e-08	0.000105981	H3K4ME1	0.000126113
1	ENSG00000149218.4	18.7767	6.18847	9.69011e-08	0.000106078	H3K4ME1	0.000126121
58	ENSG00000184185.5	-0.403498	-6.18821	9.69962e-08	0.000106089	H3K4ME1	0.0001262
79	ENSG00000169885.5	0.320808	6.18561	9.79198e-08	0.000107005	H3K4ME1	0.000127239
50	ENSG00000151320.6	-2.60625	-6.18429	9.83926e-08	0.000107428	H3K4ME1	0.000127705
3	ENSG00000090530.5	-11.0773	-6.18361	9.86355e-08	0.000107567	H3K4ME1	0.000127888
1	ENSG00000168461.8	-72.5668	-6.18333	9.87372e-08	0.000107567	H3K4ME1	0.000127975
10	ENSG00000133059.12	-2.42888	-6.18321	9.87795e-08	0.000107567	H3K4ME1	0.000127985
4	ENSG00000135835.6	2.83433	6.18277	9.89392e-08	0.000107647	H3K4ME1	0.000128148
3	ENSG00000185885.11	369.073	6.18233	9.91002e-08	0.000107729	H3K4ME1	0.000128312
2	ENSG00000105612.4	12.3277	6.18178	9.92992e-08	0.000107851	H3K4ME1	0.000128481
6	ENSG00000164050.8	8.14623	6.18029	9.98386e-08	0.000108316	H3K4ME1	0.000129123
66	ENSG00000219607.2	-21.4645	-6.18012	9.99013e-08	0.000108316	H3K4ME1	0.000129126
4	ENSG00000144736.9	-6.89584	-6.17947	1.0014e-07	0.000108397	H3K4ME1	0.000129247
1	ENSG00000151948.7	-18.0956	-6.1793	1.00202e-07	0.000108397	H3K4ME1	0.000129247
54	ENSG00000099204.14	36.2235	6.1792	1.00237e-07	0.000108397	H3K4ME1	0.000129247
5	ENSG00000196586.9	38.7205	6.17878	1.0039e-07	0.000108445	H3K4ME1	0.000129355
5	ENSG00000164050.8	4.58098	6.1786	1.00455e-07	0.000108445	H3K4ME1	0.000129368
38	ENSG00000173890.12	439.936	6.17809	1.00643e-07	0.000108554	H3K4ME1	0.000129547
5	ENSG00000135835.6	3.80369	6.1774	1.00896e-07	0.000108651	H3K4ME1	0.000129742
41	ENSG00000145569.5	-6.3858	-6.17729	1.00937e-07	0.000108651	H3K4ME1	0.000129748
65	ENSG00000156587.11	576.49	6.17708	1.01017e-07	0.000108651	H3K4ME1	0.000129791
53	ENSG00000155189.7	98.531	6.17655	1.0121e-07	0.000108651	H3K4ME1	0.00012992
54	ENSG00000242550.1	30.4503	6.17645	1.01249e-07	0.000108651	H3K4ME1	0.000129925
66	ENSG00000103196.7	20.8156	6.17627	1.01315e-07	0.000108651	H3K4ME1	0.000129966
3	ENSG00000211455.3	-93.8822	-6.17604	1.01398e-07	0.000108651	H3K4ME1	0.000130024
50	ENSG00000138411.6	-48.7287	-6.17596	1.0143e-07	0.000108651	H3K4ME1	0.000130024
4	ENSG00000104290.6	-3.68739	-6.17566	1.01538e-07	0.000108674	H3K4ME1	0.00013003
8	ENSG00000131981.11	213.711	6.17531	1.01671e-07	0.000108689	H3K4ME1	0.000130109
54	ENSG00000179144.4	31.367	6.17502	1.01779e-07	0.000108689	H3K4ME1	0.000130114
2	ENSG00000135114.8	10.5482	6.17492	1.01814e-07	0.000108689	H3K4ME1	0.000130114
50	ENSG00000142347.12	-42.9401	-6.17192	1.02936e-07	0.000109793	H3K4ME1	0.000131279
54	ENSG00000120265.12	-84.3861	-6.17158	1.03064e-07	0.000109835	H3K4ME1	0.000131352
8	ENSG00000165996.9	54.492	6.16972	1.03764e-07	0.000110486	H3K4ME1	0.000131975
50	ENSG00000144837.4	61.9851	6.16825	1.04322e-07	0.000110986	H3K4ME1	0.000132595
54	ENSG00000168394.9	-366.509	-6.16791	1.04453e-07	0.000110998	H3K4ME1	0.000132678
3	ENSG00000111962.7	-6.67928	-6.16773	1.04522e-07	0.000110998	H3K4ME1	0.000132678
50	ENSG00000069702.6	-4.08578	-6.16752	1.04601e-07	0.000110998	H3K4ME1	0.000132678
6	ENSG00000184185.5	0.496404	6.16726	1.047e-07	0.000111009	H3K4ME1	0.000132715
83	ENSG00000196539.2	83.0717	6.16613	1.05132e-07	0.00011128	H3K4ME1	0.00013313
2	ENSG00000112511.13	20.1094	6.16613	1.05134e-07	0.00011128	H3K4ME1	0.00013313
53	ENSG00000043462.7	26.6271	6.16573	1.05287e-07	0.000111311	H3K4ME1	0.000133256
3	ENSG00000163162.4	23.9056	6.16559	1.05342e-07	0.000111311	H3K4ME1	0.000133257
10	ENSG00000180828.1	65.4485	6.16513	1.05517e-07	0.000111401	H3K4ME1	0.000133388
57	ENSG00000188060.6	-29.656	-6.16327	1.06236e-07	0.000112066	H3K4ME1	0.000134117
65	ENSG00000123600.14	-114.967	-6.16259	1.06498e-07	0.000112248	H3K4ME1	0.000134402
54	ENSG00000175895.3	80.91	6.16034	1.07378e-07	0.00011308	H3K4ME1	0.00013533
12	ENSG00000134532.11	136.985	6.15974	1.07611e-07	0.000113229	H3K4ME1	0.000135491
3	ENSG00000123066.3	-10.946	-6.15833	1.08168e-07	0.000113646	H3K4ME1	0.000135872
57	ENSG00000133059.12	7.1629	6.15827	1.0819e-07	0.000113646	H3K4ME1	0.000135872
4	ENSG00000144837.4	32.6609	6.15804	1.08281e-07	0.000113646	H3K4ME1	0.000135872
52	ENSG00000135835.6	-3.51038	-6.15717	1.08626e-07	0.000113913	H3K4ME1	0.000136214
5	ENSG00000089057.10	-8.09631	-6.15577	1.09182e-07	0.000114399	H3K4ME1	0.000136691
4	ENSG00000131981.11	74.6515	6.15528	1.09376e-07	0.000114507	H3K4ME1	0.000136788
54	ENSG00000042286.10	-25.1338	-6.15474	1.09593e-07	0.00011462	H3K4ME1	0.000137013
11	ENSG00000066583.7	103.59	6.15455	1.09669e-07	0.00011462	H3K4ME1	0.000137062
12	ENSG00000125347.9	1404.63	6.15058	1.11269e-07	0.000116195	H3K4ME1	0.000138645
6	ENSG00000196422.6	20.9173	6.14992	1.11535e-07	0.000116376	H3K4ME1	0.000138792
3	ENSG00000182742.5	6.08134	6.14887	1.11964e-07	0.000116684	H3K4ME1	0.000139187
4	ENSG00000136158.6	11.9591	6.14874	1.12018e-07	0.000116684	H3K4ME1	0.000139207
11	ENSG00000141576.10	293.9	6.14823	1.12227e-07	0.000116805	H3K4ME1	0.000139375
56	ENSG00000173599.9	8.85907	6.14775	1.12423e-07	0.000116825	H3K4ME1	0.000139446
57	ENSG00000153721.13	-36.1749	-6.14772	1.12434e-07	0.000116825	H3K4ME1	0.000139446
37	ENSG00000148498.11	-103.682	-6.14709	1.12693e-07	0.000116996	H3K4ME1	0.000139674
2	ENSG00000152127.4	-35.1279	-6.14656	1.12912e-07	0.000117127	H3K4ME1	0.000139827
3	ENSG00000196586.9	30.9693	6.14531	1.13429e-07	0.000117565	H3K4ME1	0.000140354
1	ENSG00000114737.11	4.18945	6.14504	1.13537e-07	0.00011758	H3K4ME1	0.000140403
54	ENSG00000112511.13	-59.1091	-6.14472	1.1367e-07	0.00011762	H3K4ME1	0.000140514
2	ENSG00000084234.12	-7.08359	-6.14406	1.13946e-07	0.000117807	H3K4ME1	0.000140762
10	ENSG00000197822.6	-18.459	-6.14331	1.14259e-07	0.000118033	H3K4ME1	0.000141102
8	ENSG00000160867.10	11.3674	6.14259	1.1456e-07	0.000118201	H3K4ME1	0.00014138
3	ENSG00000166710.13	7099.38	6.14234	1.14663e-07	0.000118201	H3K4ME1	0.000141413
66	ENSG00000095585.12	351.147	6.14224	1.14706e-07	0.000118201	H3K4ME1	0.00014142
4	ENSG00000013725.10	-1.38748	-6.14181	1.14883e-07	0.000118286	H3K4ME1	0.000141452
8	ENSG00000146425.6	116.667	6.14077	1.15321e-07	0.000118638	H3K4ME1	0.000141804
54	ENSG00000133561.11	111.915	6.13877	1.16164e-07	0.000119407	H3K4ME1	0.000142466
3	ENSG00000105402.3	145.084	6.1382	1.16406e-07	0.000119475	H3K4ME1	0.000142549
50	ENSG00000133454.11	-5.0194	-6.13816	1.16422e-07	0.000119475	H3K4ME1	0.000142549
53	ENSG00000111962.7	7.2379	6.1377	1.16619e-07	0.000119579	H3K4ME1	0.000142697
57	ENSG00000103196.7	-8.63785	-6.13738	1.16755e-07	0.000119606	H3K4ME1	0.000142816
10	ENSG00000175471.15	19.8981	6.13719	1.16838e-07	0.000119606	H3K4ME1	0.000142871
83	ENSG00000159720.7	3219.5	6.13688	1.16967e-07	0.000119641	H3K4ME1	0.000142936
83	ENSG00000171227.6	122.874	6.13662	1.17081e-07	0.000119659	H3K4ME1	0.000142982
55	ENSG00000127824.9	-9155.9	-6.13611	1.17297e-07	0.000119782	H3K4ME1	0.000143105
66	ENSG00000127863.11	-39.3368	-6.13587	1.17401e-07	0.00011979	H3K4ME1	0.000143185
36	ENSG00000108753.8	-254.029	-6.13548	1.17568e-07	0.000119805	H3K4ME1	0.000143277
1	ENSG00000142347.12	-41.3245	-6.13531	1.17639e-07	0.000119805	H3K4ME1	0.000143277
57	ENSG00000143198.8	-350.217	-6.13516	1.17704e-07	0.000119805	H3K4ME1	0.000143277
2	ENSG00000120265.12	28.5519	6.13466	1.17918e-07	0.000119924	H3K4ME1	0.000143488
8	ENSG00000158435.3	147.693	6.13158	1.1925e-07	0.000121181	H3K4ME1	0.000144686
66	ENSG00000174233.7	49.1254	6.12815	1.20753e-07	0.000122608	H3K4ME1	0.000146024
9	ENSG00000066583.7	24.6402	6.12712	1.21206e-07	0.000122968	H3K4ME1	0.000146489
54	ENSG00000162517.8	-40.4465	-6.12595	1.21726e-07	0.000123395	H3K4ME1	0.000146879
66	ENSG00000183044.7	-15.1756	-6.12496	1.22164e-07	0.000123739	H3K4ME1	0.000147219
65	ENSG00000243156.3	-54.8155	-6.12426	1.22476e-07	0.000123941	H3K4ME1	0.000147486
54	ENSG00000153721.13	-33.6684	-6.12406	1.22563e-07	0.000123941	H3K4ME1	0.000147486
31	ENSG00000073282.8	19.9647	6.12374	1.22706e-07	0.000123985	H3K4ME1	0.000147586
10	ENSG00000196422.6	8.60585	6.12092	1.23978e-07	0.000125169	H3K4ME1	0.000148543
4	ENSG00000183696.9	8.38628	6.12044	1.24192e-07	0.000125283	H3K4ME1	0.000148751
4	ENSG00000120265.12	30.9232	6.11971	1.24525e-07	0.000125518	H3K4ME1	0.000148986
10	ENSG00000066583.7	16.9498	6.11948	1.24627e-07	0.000125519	H3K4ME1	0.000148986
52	ENSG00000143622.6	-71.5951	-6.11926	1.24729e-07	0.000125521	H3K4ME1	0.000149061
8	ENSG00000066583.7	49.1732	6.11875	1.2496e-07	0.000125605	H3K4ME1	0.000149242
57	ENSG00000122223.8	-51.3546	-6.11863	1.25015e-07	0.000125605	H3K4ME1	0.000149259
3	ENSG00000133069.10	-0.659141	-6.11808	1.25265e-07	0.000125687	H3K4ME1	0.000149454
54	ENSG00000198825.7	25.835	6.11801	1.25298e-07	0.000125687	H3K4ME1	0.000149454
8	ENSG00000163162.4	63.1138	6.1162	1.26129e-07	0.000126419	H3K4ME1	0.000149919
53	ENSG00000174136.7	5.07662	6.11454	1.26894e-07	0.000127084	H3K4ME1	0.000150553
2	ENSG00000103496.10	14.719	6.11084	1.28618e-07	0.000128707	H3K4ME1	0.000152057
9	ENSG00000179604.8	22.5588	6.11034	1.2885e-07	0.000128836	H3K4ME1	0.000152283
66	ENSG00000254667.1	-7.93295	-6.10931	1.29336e-07	0.000129215	H3K4ME1	0.000152713
58	ENSG00000125148.6	-172.099	-6.10909	1.29437e-07	0.000129215	H3K4ME1	0.00015275
4	ENSG00000154639.14	-0.786244	-6.10865	1.29644e-07	0.000129319	H3K4ME1	0.000152931
1	ENSG00000100351.12	-13.7214	-6.10763	1.3013e-07	0.0001297	H3K4ME1	0.000153263
83	ENSG00000268578.1	210.856	6.10676	1.30541e-07	0.000129989	H3K4ME1	0.000153699
5	ENSG00000115526.6	-6.32145	-6.10658	1.30629e-07	0.000129989	H3K4ME1	0.000153754
11	ENSG00000075651.11	183.21	6.10557	1.31108e-07	0.00013027	H3K4ME1	0.000154206
66	ENSG00000125968.7	-13.5287	-6.10555	1.3112e-07	0.00013027	H3K4ME1	0.000154206
1	ENSG00000112511.13	39.7052	6.10524	1.31268e-07	0.000130313	H3K4ME1	0.000154312
10	ENSG00000069702.6	-2.10978	-6.10479	1.31485e-07	0.000130425	H3K4ME1	0.000154433
66	ENSG00000163590.9	-2.52816	-6.10455	1.316e-07	0.000130435	H3K4ME1	0.000154508
58	ENSG00000197381.11	0.943173	6.10419	1.31769e-07	0.000130499	H3K4ME1	0.000154561
33	ENSG00000125845.6	-39.9458	-6.10365	1.32029e-07	0.000130653	H3K4ME1	0.000154659
52	ENSG00000135148.7	-45.4308	-6.10343	1.32135e-07	0.000130654	H3K4ME1	0.000154659
53	ENSG00000166313.14	5.12343	6.1028	1.3244e-07	0.000130837	H3K4ME1	0.00015491
59	ENSG00000125148.6	-1192.26	-6.10261	1.32531e-07	0.000130837	H3K4ME1	0.000154968
2	ENSG00000138166.5	59.1883	6.10225	1.32706e-07	0.000130907	H3K4ME1	0.000155027
5	ENSG00000173890.12	-91.9253	-6.10168	1.3298e-07	0.000130978	H3K4ME1	0.000155299
65	ENSG00000145569.5	-5.10902	-6.1015	1.33067e-07	0.000130978	H3K4ME1	0.000155353
10	ENSG00000169902.9	6.23028	6.10124	1.33192e-07	0.000130978	H3K4ME1	0.00015536
38	ENSG00000166228.4	-272.61	-6.10123	1.33198e-07	0.000130978	H3K4ME1	0.00015536
54	ENSG00000109944.6	4.14572	6.09993	1.33834e-07	0.0001315	H3K4ME1	0.000155859
12	ENSG00000075651.11	846.398	6.09915	1.3421e-07	0.000131766	H3K4ME1	0.0001562
58	ENSG00000146859.6	-66.1393	-6.09803	1.34763e-07	0.000132204	H3K4ME1	0.000156696
63	ENSG00000129422.9	-31.8022	-6.0977	1.34921e-07	0.000132255	H3K4ME1	0.000156832
2	ENSG00000152061.17	-36.8839	-6.09736	1.35092e-07	0.000132318	H3K4ME1	0.000156952
66	ENSG00000145391.9	-16.5395	-6.09391	1.368e-07	0.000133886	H3K4ME1	0.000158474
2	ENSG00000150991.10	1070.63	6.09076	1.38379e-07	0.000135277	H3K4ME1	0.00015993
52	ENSG00000148498.11	-52.9664	-6.09064	1.38438e-07	0.000135277	H3K4ME1	0.00015993
3	ENSG00000165996.9	20.3882	6.08938	1.39078e-07	0.000135669	H3K4ME1	0.000160321
37	ENSG00000133059.12	5.90861	6.08921	1.3916e-07	0.000135669	H3K4ME1	0.000160321
8	ENSG00000174233.7	20.0076	6.0892	1.39165e-07	0.000135669	H3K4ME1	0.000160321
6	ENSG00000165996.9	45.1774	6.08859	1.39478e-07	0.000135867	H3K4ME1	0.000160582
3	ENSG00000151320.6	-1.46744	-6.08836	1.39592e-07	0.000135873	H3K4ME1	0.000160664
65	ENSG00000006453.9	-59.3589	-6.08807	1.39743e-07	0.000135913	H3K4ME1	0.000160788
3	ENSG00000140563.10	16.1418	6.08772	1.3992e-07	0.00013598	H3K4ME1	0.000160943
4	ENSG00000164983.6	-2.13546	-6.08716	1.40207e-07	0.000136152	H3K4ME1	0.000161124
16	ENSG00000113140.6	2208.86	6.08532	1.41146e-07	0.000136957	H3K4ME1	0.000161756
2	ENSG00000109944.6	-1.40553	-6.08479	1.41421e-07	0.000137118	H3K4ME1	0.000161972
3	ENSG00000042286.10	9.90435	6.08456	1.41538e-07	0.000137124	H3K4ME1	0.000162056
1	ENSG00000164983.6	-3.90865	-6.08365	1.42011e-07	0.000137404	H3K4ME1	0.000162484
1	ENSG00000135404.7	156.682	6.08338	1.42148e-07	0.000137404	H3K4ME1	0.000162484
16	ENSG00000166813.10	56.4746	6.08336	1.42158e-07	0.000137404	H3K4ME1	0.000162484
66	ENSG00000113140.6	-550.076	-6.07982	1.44003e-07	0.000138957	H3K4ME1	0.000163838
5	ENSG00000188060.6	13.5693	6.07958	1.44133e-07	0.000138957	H3K4ME1	0.000163838
2	ENSG00000092010.10	177.004	6.0795	1.44172e-07	0.000138957	H3K4ME1	0.000163838
4	ENSG00000155189.7	-83.3938	-6.07925	1.44303e-07	0.000138957	H3K4ME1	0.000163838
3	ENSG00000149218.4	10.9339	6.07922	1.44321e-07	0.000138957	H3K4ME1	0.000163838
4	ENSG00000162878.8	-6.84447e-08	-6.079	1.44436e-07	0.00013896	H3K4ME1	0.000163919
53	ENSG00000164983.6	2.49783	6.07845	1.44726e-07	0.000139132	H3K4ME1	0.000163999
66	ENSG00000185885.11	2371.18	6.07786	1.45034e-07	0.00013932	H3K4ME1	0.000164298
3	ENSG00000148498.11	45.9014	6.07728	1.4534e-07	0.000139442	H3K4ME1	0.000164495
4	ENSG00000118513.14	-28.383	-6.0772	1.45384e-07	0.000139442	H3K4ME1	0.000164495
57	ENSG00000165996.9	-55.0283	-6.07636	1.45832e-07	0.000139764	H3K4ME1	0.000164753
53	ENSG00000042286.10	-10.7542	-6.07605	1.45994e-07	0.000139812	H3K4ME1	0.000164837
31	ENSG00000142089.11	-1108.49	-6.07572	1.4617e-07	0.000139873	H3K4ME1	0.000164986
2	ENSG00000184271.11	-1.25972	-6.07509	1.46507e-07	0.000140088	H3K4ME1	0.000165167
66	ENSG00000123600.14	-177.499	-6.07476	1.46684e-07	0.00014015	H3K4ME1	0.000165317
50	ENSG00000185885.11	642.948	6.07406	1.47057e-07	0.000140337	H3K4ME1	0.000165536
55	ENSG00000173599.9	46.3409	6.0739	1.47145e-07	0.000140337	H3K4ME1	0.000165536
83	ENSG00000158186.8	16.0817	6.07376	1.47218e-07	0.000140337	H3K4ME1	0.000165569
85	ENSG00000074966.6	-53.0886	-6.07183	1.48258e-07	0.000141221	H3K4ME1	0.000166589
42	ENSG00000014914.15	-2.22383	-6.07152	1.48425e-07	0.000141272	H3K4ME1	0.000166676
9	ENSG00000180828.1	94.229	6.07116	1.4862e-07	0.000141349	H3K4ME1	0.000166795
52	ENSG00000107554.11	9.5444	6.07074	1.48845e-07	0.000141455	H3K4ME1	0.000166897
2	ENSG00000162517.8	13.6589	6.06964	1.49446e-07	0.000141917	H3K4ME1	0.000167339
8	ENSG00000137251.11	12.0768	6.06943	1.49559e-07	0.000141917	H3K4ME1	0.000167346
64	ENSG00000111291.4	-2.01133e-05	-6.06598	1.51449e-07	0.000143602	H3K4ME1	0.000168856
54	ENSG00000164983.6	5.78703	6.06567	1.51619e-07	0.000143653	H3K4ME1	0.000168972
3	ENSG00000092010.10	206.515	6.06459	1.52217e-07	0.000144111	H3K4ME1	0.000169408
11	ENSG00000242110.3	57.3864	6.06408	1.52497e-07	0.000144266	H3K4ME1	0.000169669
3	ENSG00000185518.7	-0.372766	-6.06329	1.5294e-07	0.000144576	H3K4ME1	0.00016991
12	ENSG00000242110.3	265.243	6.06274	1.53246e-07	0.000144755	H3K4ME1	0.000170149
1	ENSG00000140563.10	27.3687	6.06248	1.53388e-07	0.00014478	H3K4ME1	0.000170205
37	ENSG00000146592.12	9.05349	6.06203	1.53643e-07	0.000144869	H3K4ME1	0.000170387
37	ENSG00000163293.7	1.48847	6.0619	1.53715e-07	0.000144869	H3K4ME1	0.000170399
65	ENSG00000092051.12	-40.1209	-6.06109	1.54171e-07	0.000145189	H3K4ME1	0.000170821
1	ENSG00000105612.4	24.2007	6.06046	1.54523e-07	0.000145411	H3K4ME1	0.000171059
84	ENSG00000184232.4	96.3828	6.05999	1.54786e-07	0.000145548	H3K4ME1	0.000171299
3	ENSG00000168394.9	143.876	6.05767	1.56102e-07	0.000146675	H3K4ME1	0.000172501
52	ENSG00000205795.4	-43.8098	-6.0555	1.57338e-07	0.000147639	H3K4ME1	0.000173639
6	ENSG00000183696.9	19.8959	6.05545	1.57365e-07	0.000147639	H3K4ME1	0.000173639
37	ENSG00000107554.11	18.5548	6.05483	1.5772e-07	0.000147862	H3K4ME1	0.000173944
50	ENSG00000021645.13	-2.59817	-6.05279	1.58896e-07	0.000148709	H3K4ME1	0.000174917
42	ENSG00000170542.5	-776.205	-6.05261	1.59005e-07	0.000148709	H3K4ME1	0.000174966
37	ENSG00000027697.8	82.0877	6.05255	1.59035e-07	0.000148709	H3K4ME1	0.000174966
6	ENSG00000158435.3	122.46	6.05244	1.59101e-07	0.000148709	H3K4ME1	0.000174968
8	ENSG00000135835.6	7.99878	6.05194	1.59393e-07	0.00014887	H3K4ME1	0.000175103
54	ENSG00000170264.8	10.2122	6.05154	1.59624e-07	0.000148974	H3K4ME1	0.000175304
1	ENSG00000140199.7	-30.7523	-6.05061	1.60165e-07	0.000149367	H3K4ME1	0.000175847
9	ENSG00000196586.9	40.7561	6.05	1.60523e-07	0.000149573	H3K4ME1	0.000176086
3	ENSG00000156587.11	136.656	6.04982	1.60625e-07	0.000149573	H3K4ME1	0.000176095
52	ENSG00000103496.10	-19.702	-6.04909	1.6105e-07	0.000149791	H3K4ME1	0.000176456
6	ENSG00000164674.11	39.7518	6.04901	1.611e-07	0.000149791	H3K4ME1	0.000176459
9	ENSG00000092607.9	6.94488	6.04794	1.61729e-07	0.000150264	H3K4ME1	0.000176993
57	ENSG00000095585.12	-144.92	-6.04693	1.62325e-07	0.000150705	H3K4ME1	0.000177282
7	ENSG00000179604.8	119.701	6.04667	1.62477e-07	0.000150734	H3K4ME1	0.000177344
42	ENSG00000166908.13	-57.2286	-6.04632	1.62687e-07	0.000150817	H3K4ME1	0.000177419
53	ENSG00000175895.3	34.5012	6.04603	1.62856e-07	0.000150861	H3K4ME1	0.000177464
6	ENSG00000163040.10	-30.0844	-6.04461	1.63698e-07	0.000151529	H3K4ME1	0.000178209
56	ENSG00000013725.10	9.87614	6.04418	1.63958e-07	0.000151657	H3K4ME1	0.000178389
22	ENSG00000120949.10	583.477	6.04387	1.64142e-07	0.000151688	H3K4ME1	0.000178485
8	ENSG00000196422.6	24.7837	6.04371	1.64235e-07	0.000151688	H3K4ME1	0.000178498
2	ENSG00000151948.7	-8.99478	-6.04309	1.64609e-07	0.000151921	H3K4ME1	0.000178785
9	ENSG00000186583.7	0.833142	6.04242	1.65008e-07	0.000152153	H3K4ME1	0.000179167
2	ENSG00000213719.4	293.493	6.04226	1.65104e-07	0.000152153	H3K4ME1	0.000179219
9	ENSG00000188620.9	-83.5417	-6.03978	1.66604e-07	0.000153336	H3K4ME1	0.000180199
5	ENSG00000127824.9	321.814	6.03973	1.66634e-07	0.000153336	H3K4ME1	0.000180199
1	ENSG00000059588.5	-22.4114	-6.03947	1.66792e-07	0.000153368	H3K4ME1	0.000180215
2	ENSG00000198720.8	-4.59154	-6.03868	1.67274e-07	0.000153698	H3K4ME1	0.000180526
50	ENSG00000091651.4	-43.1199	-6.03799	1.67691e-07	0.000153968	H3K4ME1	0.000180924
52	ENSG00000183696.9	-10.3289	-6.03768	1.6788e-07	0.000154028	H3K4ME1	0.000181075
8	ENSG00000075651.11	86.6901	6.03725	1.68141e-07	0.000154154	H3K4ME1	0.000181149
14	ENSG00000149403.7	12.8686	6.03685	1.68389e-07	0.000154205	H3K4ME1	0.000181207
54	ENSG00000034152.14	-75.0928	-6.03676	1.68444e-07	0.000154205	H3K4ME1	0.000181214
1	ENSG00000154639.14	-1.42949	-6.03559	1.69166e-07	0.000154752	H3K4ME1	0.000181833
8	ENSG00000125148.6	252.113	6.03507	1.69482e-07	0.00015485	H3K4ME1	0.000182111
12	ENSG00000179604.8	434.116	6.03501	1.69521e-07	0.00015485	H3K4ME1	0.000182111
10	ENSG00000168461.8	-38.4832	-6.0344	1.699e-07	0.000155082	H3K4ME1	0.00018233
83	ENSG00000149403.7	97.5872	6.03257	1.71032e-07	0.000156001	H3K4ME1	0.00018326
53	ENSG00000180828.1	-76.8138	-6.03231	1.71193e-07	0.000156034	H3K4ME1	0.000183327
65	ENSG00000118689.10	-15.3147	-6.03182	1.715e-07	0.000156101	H3K4ME1	0.000183517
4	ENSG00000143198.8	119.11	6.03179	1.71517e-07	0.000156101	H3K4ME1	0.000183517
9	ENSG00000164050.8	4.81289	6.03079	1.72144e-07	0.000156456	H3K4ME1	0.000184079
4	ENSG00000138629.11	-22.9317	-6.03072	1.72189e-07	0.000156456	H3K4ME1	0.000184079
1	ENSG00000084234.12	-13.9147	-6.03057	1.72283e-07	0.000156456	H3K4ME1	0.000184126
65	ENSG00000144736.9	-30.522	-6.02982	1.72753e-07	0.000156769	H3K4ME1	0.000184523
52	ENSG00000240065.3	-371.672	-6.02938	1.73032e-07	0.000156907	H3K4ME1	0.000184715
4	ENSG00000169508.6	-122.491	-6.02916	1.7317e-07	0.000156918	H3K4ME1	0.00018481
4	ENSG00000162517.8	14.7543	6.02784	1.74004e-07	0.000157439	H3K4ME1	0.000185277
3	ENSG00000135114.8	12.1519	6.0273	1.74341e-07	0.000157439	H3K4ME1	0.000185322
52	ENSG00000120265.12	-38.0504	-6.02723	1.74388e-07	0.000157439	H3K4ME1	0.000185322
54	ENSG00000149218.4	-27.4235	-6.02721	1.744e-07	0.000157439	H3K4ME1	0.000185322
10	ENSG00000243156.3	-11.9123	-6.02715	1.7444e-07	0.000157439	H3K4ME1	0.000185322
5	ENSG00000114737.11	3.03758	6.02705	1.74502e-07	0.000157439	H3K4ME1	0.000185322
3	ENSG00000198825.7	-10.1586	-6.0263	1.74981e-07	0.000157757	H3K4ME1	0.000185646
65	ENSG00000162878.8	-3.05692e-07	-6.02477	1.75953e-07	0.000158518	H3K4ME1	0.000186397
1	ENSG00000133069.10	-1.11022	-6.02434	1.7623e-07	0.000158548	H3K4ME1	0.000186595
58	ENSG00000203727.3	-3.00951	-6.02433	1.7624e-07	0.000158548	H3K4ME1	0.000186595
53	ENSG00000166333.9	-41.2445	-6.02376	1.76601e-07	0.000158659	H3K4ME1	0.000186785
9	ENSG00000143153.8	85.7816	6.02374	1.76618e-07	0.000158659	H3K4ME1	0.000186785
6	ENSG00000141576.10	115.559	6.0234	1.76833e-07	0.000158737	H3K4ME1	0.000186906
55	ENSG00000163386.16	654.847	6.02289	1.77162e-07	0.000158919	H3K4ME1	0.000187072
57	ENSG00000142089.11	-687.523	-6.02199	1.77745e-07	0.000159327	H3K4ME1	0.000187394
3	ENSG00000151948.7	-10.4873	-6.02144	1.78101e-07	0.000159532	H3K4ME1	0.000187615
83	ENSG00000140497.12	2288.35	6.02096	1.78414e-07	0.000159646	H3K4ME1	0.000187697
6	ENSG00000160867.10	9.38655	6.02085	1.78484e-07	0.000159646	H3K4ME1	0.000187697
37	ENSG00000069702.6	5.13601	6.02026	1.78866e-07	0.000159808	H3K4ME1	0.000187939
23	ENSG00000073712.9	204.315	6.02017	1.78922e-07	0.000159808	H3K4ME1	0.000187946
2	ENSG00000163386.16	-15.9464	-6.01915	1.79588e-07	0.000160288	H3K4ME1	0.000188381
66	ENSG00000115604.6	-348.291	-6.01856	1.79976e-07	0.000160363	H3K4ME1	0.000188663
8	ENSG00000152061.17	-113.439	-6.01846	1.80041e-07	0.000160363	H3K4ME1	0.000188663
57	ENSG00000122359.13	-204.706	-6.01843	1.80059e-07	0.000160363	H3K4ME1	0.000188663
56	ENSG00000162517.8	-105.882	-6.01561	1.81917e-07	0.000161903	H3K4ME1	0.000190344
5	ENSG00000158435.3	68.6223	6.01463	1.82564e-07	0.000162363	H3K4ME1	0.000190807
53	ENSG00000154127.5	1.04539	6.0133	1.83449e-07	0.000162988	H3K4ME1	0.000191464
8	ENSG00000169902.9	17.9225	6.01319	1.83528e-07	0.000162988	H3K4ME1	0.000191494
1	ENSG00000153721.13	22.4578	6.0125	1.83988e-07	0.000163175	H3K4ME1	0.000191826
3	ENSG00000086289.7	11.5222	6.01248	1.84001e-07	0.000163175	H3K4ME1	0.000191826
31	ENSG00000145391.9	10.9613	6.01209	1.8426e-07	0.000163289	H3K4ME1	0.000192043
50	ENSG00000174136.7	-8.14088	-6.01179	1.84463e-07	0.000163291	H3K4ME1	0.00019213
1	ENSG00000213719.4	581.097	6.0117	1.84525e-07	0.000163291	H3K4ME1	0.00019213
1	ENSG00000150991.10	2109.83	6.01142	1.84709e-07	0.000163339	H3K4ME1	0.000192243
54	ENSG00000146425.6	-109.5	-6.01103	1.84972e-07	0.000163452	H3K4ME1	0.000192463
52	ENSG00000146592.12	4.62675	6.01084	1.851e-07	0.000163452	H3K4ME1	0.000192543
4	ENSG00000140199.7	-16.7292	-6.01	1.85666e-07	0.000163836	H3K4ME1	0.000192971
1	ENSG00000211455.3	-157.042	-6.00955	1.85972e-07	0.000163895	H3K4ME1	0.000193152
52	ENSG00000184185.5	-0.254277	-6.00951	1.85996e-07	0.000163895	H3K4ME1	0.000193152
54	ENSG00000166333.9	-95.5372	-6.00916	1.86238e-07	0.000163992	H3K4ME1	0.000193243
5	ENSG00000160746.8	62.7956	6.00848	1.86693e-07	0.000164165	H3K4ME1	0.000193505
57	ENSG00000159212.8	35.8968	6.00848	1.86697e-07	0.000164165	H3K4ME1	0.000193505
53	ENSG00000125827.4	-13.8023	-6.00819	1.86891e-07	0.000164219	H3K4ME1	0.000193598
9	ENSG00000188816.3	-34.0973	-6.00736	1.87455e-07	0.0001646	H3K4ME1	0.000194022
1	ENSG00000198825.7	-17.2322	-6.00635	1.88146e-07	0.000165081	H3K4ME1	0.000194467
58	ENSG00000130675.10	-48.4851	-6.00617	1.88268e-07	0.000165081	H3K4ME1	0.00019454
53	ENSG00000105443.9	-16.7961	-6.00416	1.89649e-07	0.000166175	H3K4ME1	0.000195159
66	ENSG00000152969.12	-30.4043	-6.0038	1.89903e-07	0.000166281	H3K4ME1	0.000195259
3	ENSG00000084234.12	-8.16502	-6.00333	1.90223e-07	0.000166444	H3K4ME1	0.000195426
1	ENSG00000111262.4	-3.14943	-6.0029	1.90521e-07	0.000166588	H3K4ME1	0.000195572
6	ENSG00000137251.11	10.0233	6.00168	1.91369e-07	0.000167212	H3K4ME1	0.000196172
65	ENSG00000163386.16	-77.5138	-6.00095	1.91877e-07	0.000167469	H3K4ME1	0.000196564
56	ENSG00000154822.11	119.665	6.00087	1.91932e-07	0.000167469	H3K4ME1	0.000196564
37	ENSG00000086289.7	-25.8229	-6.00026	1.92358e-07	0.000167531	H3K4ME1	0.00019675
36	ENSG00000146859.6	-103.221	-6.0002	1.92403e-07	0.000167531	H3K4ME1	0.00019675
5	ENSG00000183696.9	11.1299	6.0002	1.92406e-07	0.000167531	H3K4ME1	0.00019675
1	ENSG00000091651.4	-41.4807	-5.99871	1.93446e-07	0.000168319	H3K4ME1	0.00019741
57	ENSG00000163162.4	-63.5637	-5.99688	1.94741e-07	0.000169302	H3K4ME1	0.000198325
50	ENSG00000144736.9	-12.8473	-5.99659	1.94942e-07	0.000169302	H3K4ME1	0.00019841
2	ENSG00000140563.10	13.6934	5.99654	1.94984e-07	0.000169302	H3K4ME1	0.00019841
8	ENSG00000163040.10	-35.8396	-5.99634	1.95119e-07	0.000169302	H3K4ME1	0.000198442
12	ENSG00000164749.7	135.007	5.99506	1.96032e-07	0.000169924	H3K4ME1	0.00019899
10	ENSG00000120265.12	30.0899	5.99495	1.96109e-07	0.000169924	H3K4ME1	0.000199013
4	ENSG00000071967.7	-13.8387	-5.99443	1.9648e-07	0.000170127	H3K4ME1	0.000199282
1	ENSG00000135114.8	20.586	5.99375	1.9697e-07	0.000170434	H3K4ME1	0.000199671
69	ENSG00000027697.8	-117.13	-5.99343	1.97194e-07	0.000170438	H3K4ME1	0.00019979
41	ENSG00000137766.12	-25.9211	-5.99336	1.97248e-07	0.000170438	H3K4ME1	0.00019979
8	ENSG00000183696.9	23.6688	5.99278	1.97661e-07	0.000170675	H3K4ME1	0.000200046
50	ENSG00000169508.6	-231.414	-5.9926	1.97796e-07	0.000170675	H3K4ME1	0.000200051
16	ENSG00000173599.9	34.0743	5.9919	1.98298e-07	0.000170812	H3K4ME1	0.000200445
2	ENSG00000135404.7	78.1989	5.99186	1.98323e-07	0.000170812	H3K4ME1	0.000200445
53	ENSG00000118513.14	32.9511	5.99162	1.98498e-07	0.000170812	H3K4ME1	0.000200464
8	ENSG00000146859.6	96.5796	5.99161	1.98503e-07	0.000170812	H3K4ME1	0.000200464
53	ENSG00000169217.4	-31.2317	-5.99094	1.98991e-07	0.000171113	H3K4ME1	0.000200783
11	ENSG00000014914.15	1.60693	5.99003	1.99648e-07	0.000171468	H3K4ME1	0.00020127
65	ENSG00000177459.6	52.1383	5.98999	1.99678e-07	0.000171468	H3K4ME1	0.00020127
65	ENSG00000140199.7	-74.9593	-5.98951	2.0003e-07	0.000171554	H3K4ME1	0.000201432
54	ENSG00000177459.6	-31.5333	-5.98947	2.00053e-07	0.000171554	H3K4ME1	0.000201432
57	ENSG00000136261.10	14.8756	5.98909	2.00334e-07	0.000171591	H3K4ME1	0.00020159
65	ENSG00000162402.8	-55.7345	-5.98904	2.00372e-07	0.000171591	H3K4ME1	0.00020159
9	ENSG00000127824.9	341.168	5.98786	2.01232e-07	0.000172114	H3K4ME1	0.000202264
3	ENSG00000103496.10	16.9936	5.98782	2.01259e-07	0.000172114	H3K4ME1	0.000202264
53	ENSG00000198825.7	10.9973	5.98752	2.01483e-07	0.000172188	H3K4ME1	0.000202381
4	ENSG00000138411.6	-25.2387	-5.98731	2.01636e-07	0.000172201	H3K4ME1	0.000202426
54	ENSG00000027697.8	91.6227	5.98624	2.02423e-07	0.000172754	H3K4ME1	0.000203052
37	ENSG00000101336.8	24.034	5.98597	2.02618e-07	0.000172803	H3K4ME1	0.000203194
10	ENSG00000092607.9	4.75132	5.98483	2.0346e-07	0.000173402	H3K4ME1	0.000203438
1	ENSG00000141576.10	88.291	5.98438	2.0379e-07	0.00017348	H3K4ME1	0.0002035
6	ENSG00000152061.17	-94.4556	-5.98433	2.0383e-07	0.00017348	H3K4ME1	0.0002035
65	ENSG00000138629.11	-102.487	-5.98397	2.04098e-07	0.00017359	H3K4ME1	0.000203641
3	ENSG00000213719.4	340.943	5.98344	2.04488e-07	0.000173803	H3K4ME1	0.000203958
8	ENSG00000242110.3	27.116	5.98255	2.05149e-07	0.000174221	H3K4ME1	0.000204308
9	ENSG00000166228.4	60.4332	5.98241	2.0526e-07	0.000174221	H3K4ME1	0.000204309
53	ENSG00000144837.4	-37.5914	-5.98197	2.05585e-07	0.000174378	H3K4ME1	0.000204524
41	ENSG00000162517.8	81.8361	5.98171	2.05782e-07	0.000174427	H3K4ME1	0.000204665
84	ENSG00000136261.10	95.3113	5.98105	2.06274e-07	0.000174686	H3K4ME1	0.000205046
63	ENSG00000077943.7	-30.028	-5.98092	2.06368e-07	0.000174686	H3K4ME1	0.000205085
53	ENSG00000142089.11	-275.348	-5.98073	2.06513e-07	0.00017469	H3K4ME1	0.00020512
37	ENSG00000164674.11	-39.9791	-5.97995	2.071e-07	0.000175068	H3K4ME1	0.000205539
10	ENSG00000173599.9	-1.19478	-5.97957	2.0739e-07	0.000175078	H3K4ME1	0.000205719
23	ENSG00000114948.8	215.773	5.97949	2.07445e-07	0.000175078	H3K4ME1	0.000205719
66	ENSG00000138411.6	-176.279	-5.97938	2.07532e-07	0.000175078	H3K4ME1	0.00020575
50	ENSG00000101336.8	-18.837	-5.97807	2.0852e-07	0.000175792	H3K4ME1	0.000206456
80	ENSG00000203883.5	3.49331	5.97777	2.08744e-07	0.000175862	H3K4ME1	0.000206568
82	ENSG00000163898.5	4575.28	5.97679	2.09493e-07	0.000176188	H3K4ME1	0.000207117
5	ENSG00000166228.4	56.6825	5.97652	2.09697e-07	0.000176188	H3K4ME1	0.000207117
3	ENSG00000160746.8	50.2241	5.97651	2.09707e-07	0.000176188	H3K4ME1	0.000207117
53	ENSG00000105402.3	-155.213	-5.97643	2.09764e-07	0.000176188	H3K4ME1	0.000207117
53	ENSG00000169398.15	12.1541	5.97634	2.09837e-07	0.000176188	H3K4ME1	0.000207117
4	ENSG00000140563.10	14.8208	5.9755	2.10479e-07	0.000176607	H3K4ME1	0.00020757
54	ENSG00000090530.5	27.3687	5.97492	2.10922e-07	0.000176861	H3K4ME1	0.000207899
2	ENSG00000119655.4	50.88	5.97449	2.11253e-07	0.000177019	H3K4ME1	0.00020817
4	ENSG00000141576.10	48.169	5.97355	2.11972e-07	0.000177502	H3K4ME1	0.000208823
50	ENSG00000182742.5	10.5231	5.97332	2.12154e-07	0.000177535	H3K4ME1	0.000208892
50	ENSG00000211455.3	-162.035	-5.97299	2.12407e-07	0.000177627	H3K4ME1	0.000209086
1	ENSG00000170264.8	-6.83201	-5.97197	2.13196e-07	0.000178114	H3K4ME1	0.000209642
41	ENSG00000138629.11	-127.033	-5.97187	2.13274e-07	0.000178114	H3K4ME1	0.000209664
55	ENSG00000163040.10	473.553	5.97137	2.1366e-07	0.000178125	H3K4ME1	0.000209823
53	ENSG00000168246.5	14.7137	5.97135	2.13678e-07	0.000178125	H3K4ME1	0.000209823
10	ENSG00000143153.8	58.747	5.9713	2.13716e-07	0.000178125	H3K4ME1	0.000209823
83	ENSG00000135048.9	1978.72	5.97092	2.14008e-07	0.000178249	H3K4ME1	0.000210055
10	ENSG00000102445.14	-14.1847	-5.97056	2.14293e-07	0.000178367	H3K4ME1	0.000210279
58	ENSG00000196586.9	-54.7403	-5.9703	2.14493e-07	0.000178415	H3K4ME1	0.00021042
12	ENSG00000166825.9	5.1355e-06	5.96981	2.14873e-07	0.000178611	H3K4ME1	0.000210682
66	ENSG00000163629.8	-78.6017	-5.96916	2.15384e-07	0.000178831	H3K4ME1	0.000211111
3	ENSG00000187678.8	5.12774	5.96911	2.15423e-07	0.000178831	H3K4ME1	0.000211111
37	ENSG00000187678.8	-11.5052	-5.96859	2.1583e-07	0.000179049	H3K4ME1	0.000211408
3	ENSG00000100351.12	-7.96358	-5.96738	2.16782e-07	0.000179604	H3K4ME1	0.00021217
10	ENSG00000196586.9	27.8294	5.96737	2.16787e-07	0.000179604	H3K4ME1	0.00021217
42	ENSG00000184185.5	-1.67987	-5.96676	2.17271e-07	0.000179776	H3K4ME1	0.000212377
2	ENSG00000197746.9	-197.864	-5.96674	2.17283e-07	0.000179776	H3K4ME1	0.000212377
57	ENSG00000114737.11	-6.5468	-5.96624	2.17682e-07	0.00017994	H3K4ME1	0.000212409
1	ENSG00000092010.10	347.629	5.96613	2.1777e-07	0.00017994	H3K4ME1	0.000212409
16	ENSG00000073712.9	186.417	5.96586	2.17981e-07	0.000179996	H3K4ME1	0.000212478
6	ENSG00000180828.1	155.613	5.96549	2.1827e-07	0.000180115	H3K4ME1	0.000212508
41	ENSG00000133561.11	-225.788	-5.9649	2.18742e-07	0.000180384	H3K4ME1	0.000212857
9	ENSG00000137251.11	5.98391	5.96287	2.20364e-07	0.000181602	H3K4ME1	0.000213935
17	ENSG00000162878.8	-1.76114e-07	-5.96248	2.20671e-07	0.000181643	H3K4ME1	0.000214044
57	ENSG00000140199.7	48.4739	5.96244	2.20705e-07	0.000181643	H3K4ME1	0.000214044
65	ENSG00000146859.6	151.305	5.96175	2.2126e-07	0.00018198	H3K4ME1	0.000214527
31	ENSG00000205726.9	5.70729	5.96073	2.22077e-07	0.000182532	H3K4ME1	0.00021504
3	ENSG00000184271.11	-1.45537	-5.96012	2.22574e-07	0.000182772	H3K4ME1	0.000215303
3	ENSG00000118689.10	-3.64865	-5.96001	2.22663e-07	0.000182772	H3K4ME1	0.000215303
10	ENSG00000205795.4	34.426	5.95892	2.23547e-07	0.000183271	H3K4ME1	0.000215922
65	ENSG00000178184.11	73.1212	5.9589	2.23565e-07	0.000183271	H3K4ME1	0.000215922
58	ENSG00000152061.17	76.4314	5.95852	2.23874e-07	0.000183404	H3K4ME1	0.000216058
5	ENSG00000136158.6	15.763	5.95802	2.24275e-07	0.000183612	H3K4ME1	0.000216273
66	ENSG00000064309.10	-5.04879	-5.95744	2.24752e-07	0.000183882	H3K4ME1	0.000216677
52	ENSG00000163293.7	0.756621	5.95667	2.25377e-07	0.000184228	H3K4ME1	0.000217223
53	ENSG00000140563.10	-17.3176	-5.95656	2.25471e-07	0.000184228	H3K4ME1	0.000217252
10	ENSG00000240065.3	292.728	5.9563	2.25682e-07	0.000184266	H3K4ME1	0.000217252
50	ENSG00000100154.10	-1.9698	-5.95614	2.25814e-07	0.000184266	H3K4ME1	0.000217252
52	ENSG00000089057.10	7.34252	5.95575	2.26133e-07	0.000184406	H3K4ME1	0.000217429
65	ENSG00000242550.1	-49.2776	-5.95453	2.27138e-07	0.000185105	H3K4ME1	0.000218022
3	ENSG00000133574.5	-35.8745	-5.95367	2.27848e-07	0.000185562	H3K4ME1	0.000218591
5	ENSG00000177459.6	15.5349	5.95307	2.28344e-07	0.000185801	H3K4ME1	0.000218899
9	ENSG00000182742.5	7.92439	5.95296	2.28439e-07	0.000185801	H3K4ME1	0.000218933
83	ENSG00000106004.4	13.0466	5.95232	2.28966e-07	0.000186108	H3K4ME1	0.000219188
52	ENSG00000196422.6	-10.669	-5.94999	2.30916e-07	0.000187473	H3K4ME1	0.000220602
3	ENSG00000180828.1	70.1128	5.94995	2.30946e-07	0.000187473	H3K4ME1	0.000220602
8	ENSG00000175471.15	56.6875	5.94964	2.31208e-07	0.000187563	H3K4ME1	0.000220795
2	ENSG00000058668.10	-5.13576	-5.94937	2.31433e-07	0.000187624	H3K4ME1	0.000220954
57	ENSG00000013725.10	3.96402	5.94832	2.32319e-07	0.000188135	H3K4ME1	0.000221484
10	ENSG00000123600.14	-24.7008	-5.94827	2.32365e-07	0.000188135	H3K4ME1	0.000221484
4	ENSG00000135697.5	1.8971	5.94786	2.3271e-07	0.000188292	H3K4ME1	0.000221664
1	ENSG00000175895.3	-53.4382	-5.94723	2.33242e-07	0.000188492	H3K4ME1	0.000222053
4	ENSG00000103489.7	-1.27201	-5.94716	2.33297e-07	0.000188492	H3K4ME1	0.000222053
81	ENSG00000127249.10	2.86183	5.94691	2.33517e-07	0.000188492	H3K4ME1	0.000222206
9	ENSG00000188060.6	14.2715	5.9467	2.33688e-07	0.000188492	H3K4ME1	0.00022228
9	ENSG00000122359.13	99.8883	5.94667	2.33714e-07	0.000188492	H3K4ME1	0.00022228
41	ENSG00000127824.9	1323.15	5.9459	2.34375e-07	0.000188903	H3K4ME1	0.000222796
4	ENSG00000143153.8	59.4956	5.94543	2.34767e-07	0.000189098	H3K4ME1	0.000223017
4	ENSG00000163082.9	25.4457	5.94475	2.35351e-07	0.000189446	H3K4ME1	0.000223383
41	ENSG00000103196.7	16.2244	5.94431	2.35726e-07	0.000189538	H3K4ME1	0.000223554
6	ENSG00000203727.3	3.68042	5.94426	2.3577e-07	0.000189538	H3K4ME1	0.000223554
2	ENSG00000143622.6	52.2655	5.94322	2.36664e-07	0.000190134	H3K4ME1	0.000224231
16	ENSG00000163704.7	425.94	5.9423	2.37453e-07	0.000190544	H3K4ME1	0.00022475
1	ENSG00000166927.8	-7.5606	-5.94213	2.37603e-07	0.000190544	H3K4ME1	0.000224808
3	ENSG00000196329.6	-22.1911	-5.94209	2.37633e-07	0.000190544	H3K4ME1	0.000224808
8	ENSG00000203727.3	4.40415	5.94176	2.37924e-07	0.000190655	H3K4ME1	0.000225026
50	ENSG00000133561.11	-76.6463	-5.94054	2.38979e-07	0.000191377	H3K4ME1	0.000225738
66	ENSG00000125378.11	-39.3549	-5.9398	2.39619e-07	0.000191646	H3K4ME1	0.000226174
54	ENSG00000119655.4	-149.339	-5.9398	2.39622e-07	0.000191646	H3K4ME1	0.000226174
3	ENSG00000135835.6	2.98227	5.93923	2.40117e-07	0.000191919	H3K4ME1	0.00022647
5	ENSG00000182742.5	7.42636	5.93878	2.40507e-07	0.000192056	H3K4ME1	0.000226751
3	ENSG00000163082.9	27.3952	5.93868	2.40597e-07	0.000192056	H3K4ME1	0.000226751
84	ENSG00000133026.8	314.38	5.93774	2.41418e-07	0.000192588	H3K4ME1	0.000227468
53	ENSG00000086289.7	-12.4268	-5.93626	2.42718e-07	0.000193502	H3K4ME1	0.00022852
7	ENSG00000125148.6	667.208	5.93392	2.4479e-07	0.000195029	H3K4ME1	0.000229893
6	ENSG00000148498.11	100.291	5.93349	2.45174e-07	0.00019521	H3K4ME1	0.000230022
83	ENSG00000058091.12	413.242	5.93206	2.46446e-07	0.000196098	H3K4ME1	0.000230926
66	ENSG00000138629.11	-158.726	-5.93166	2.46806e-07	0.000196259	H3K4ME1	0.000231103
81	ENSG00000011600.7	4.76757	5.93138	2.4706e-07	0.000196336	H3K4ME1	0.000231212
35	ENSG00000170542.5	-395.443	-5.93094	2.47449e-07	0.000196502	H3K4ME1	0.000231517
3	ENSG00000043462.7	-23.9502	-5.93079	2.47585e-07	0.000196502	H3K4ME1	0.000231587
2	ENSG00000159200.13	-4.83958	-5.93056	2.47799e-07	0.000196547	H3K4ME1	0.000231729
5	ENSG00000166025.13	19.518	5.92997	2.48329e-07	0.000196842	H3K4ME1	0.000232108
37	ENSG00000103496.10	-37.9095	-5.9294	2.48843e-07	0.00019694	H3K4ME1	0.000232424
9	ENSG00000133059.12	-3.44266	-5.92939	2.48853e-07	0.00019694	H3K4ME1	0.000232424
2	ENSG00000169398.15	-9.52753	-5.9293	2.48926e-07	0.00019694	H3K4ME1	0.000232435
2	ENSG00000034152.14	25.2254	5.92905	2.49159e-07	0.000196999	H3K4ME1	0.000232594
2	ENSG00000109762.11	-34.4855	-5.92791	2.50188e-07	0.000197688	H3K4ME1	0.000232973
3	ENSG00000175895.3	-31.3769	-5.92693	2.51082e-07	0.000198124	H3K4ME1	0.000233631
9	ENSG00000173599.9	-1.7265	-5.92683	2.5117e-07	0.000198124	H3K4ME1	0.000233641
42	ENSG00000125845.6	-36.9348	-5.92678	2.51218e-07	0.000198124	H3K4ME1	0.000233641
10	ENSG00000137251.11	4.10428	5.92646	2.51513e-07	0.000198232	H3K4ME1	0.000233857
52	ENSG00000064652.6	-8.02349	-5.9259	2.52021e-07	0.000198507	H3K4ME1	0.000234214
54	ENSG00000166927.8	11.1944	5.92524	2.5263e-07	0.000198775	H3K4ME1	0.000234662
7	ENSG00000184185.5	1.55132	5.92504	2.52807e-07	0.000198775	H3K4ME1	0.000234769
69	ENSG00000146592.12	-12.8185	-5.92483	2.52999e-07	0.000198775	H3K4ME1	0.000234804
4	ENSG00000163293.7	-0.607501	-5.9248	2.53033e-07	0.000198775	H3K4ME1	0.000234804
37	ENSG00000163162.4	-52.3992	-5.92466	2.53158e-07	0.000198775	H3K4ME1	0.000234862
16	ENSG00000179144.4	316.25	5.92424	2.53546e-07	0.000198954	H3K4ME1	0.000235163
53	ENSG00000198720.8	5.76378	5.92359	2.54146e-07	0.000199299	H3K4ME1	0.000235602
3	ENSG00000170264.8	-3.99999	-5.92291	2.54773e-07	0.000199556	H3K4ME1	0.000236009
10	ENSG00000135835.6	2.72197	5.92275	2.54915e-07	0.000199556	H3K4ME1	0.000236082
50	ENSG00000188816.3	-44.808	-5.92264	2.55025e-07	0.000199556	H3K4ME1	0.000236125
52	ENSG00000080503.15	134.61	5.92254	2.55114e-07	0.000199556	H3K4ME1	0.000236149
1	ENSG00000103496.10	28.6932	5.92178	2.55819e-07	0.000199982	H3K4ME1	0.000236685
52	ENSG00000158435.3	-62.864	-5.92121	2.56346e-07	0.000200269	H3K4ME1	0.000236988
10	ENSG00000142347.12	-21.7674	-5.92083	2.56705e-07	0.000200423	H3K4ME1	0.000237211
3	ENSG00000059588.5	-13.0313	-5.92036	2.57143e-07	0.00020064	H3K4ME1	0.000237439
53	ENSG00000011028.9	1.70557	5.91771	2.59628e-07	0.000202452	H3K4ME1	0.000239203
1	ENSG00000118689.10	-6.17414	-5.91612	2.61127e-07	0.000203494	H3K4ME1	0.00024
2	ENSG00000164949.3	-1.33197	-5.91554	2.61681e-07	0.000203798	H3K4ME1	0.000240443
1	ENSG00000109944.6	-2.74485	-5.91482	2.62365e-07	0.000204124	H3K4ME1	0.000240879
5	ENSG00000143153.8	79.6371	5.91475	2.62427e-07	0.000204124	H3K4ME1	0.000240879
7	ENSG00000075651.11	228.913	5.91397	2.63177e-07	0.00020457	H3K4ME1	0.000241402
10	ENSG00000027697.8	-32.9885	-5.91349	2.63627e-07	0.00020457	H3K4ME1	0.000241696
54	ENSG00000163082.9	-68.8823	-5.91342	2.637e-07	0.00020457	H3K4ME1	0.000241696
10	ENSG00000163082.9	24.9816	5.91332	2.63797e-07	0.00020457	H3K4ME1	0.000241696
50	ENSG00000133574.5	-62.8841	-5.91329	2.6382e-07	0.00020457	H3K4ME1	0.000241696
4	ENSG00000174136.7	-4.25163	-5.91303	2.64073e-07	0.000204638	H3K4ME1	0.000241868
83	ENSG00000185668.5	926.168	5.91219	2.64881e-07	0.000205131	H3K4ME1	0.000242396
57	ENSG00000115526.6	13.4469	5.91202	2.65038e-07	0.000205131	H3K4ME1	0.000242396
11	ENSG00000135697.5	11.3399	5.91181	2.65247e-07	0.000205164	H3K4ME1	0.000242468
8	ENSG00000148498.11	119.778	5.91164	2.65409e-07	0.000205164	H3K4ME1	0.000242498
41	ENSG00000185885.11	1859.29	5.91118	2.65847e-07	0.000205375	H3K4ME1	0.000242661
3	ENSG00000141576.10	51.5642	5.9105	2.66504e-07	0.000205755	H3K4ME1	0.000243143
53	ENSG00000187678.8	-5.53944	-5.91012	2.66872e-07	0.000205912	H3K4ME1	0.000243419
52	ENSG00000164742.10	6.92744	5.90971	2.6727e-07	0.000206091	H3K4ME1	0.000243544
12	ENSG00000176771.11	14.6208	5.90909	2.67877e-07	0.000206432	H3K4ME1	0.000243985
9	ENSG00000182459.4	0.811315	5.90806	2.68878e-07	0.000207037	H3K4ME1	0.000244414
16	ENSG00000125378.11	157.441	5.90791	2.69028e-07	0.000207037	H3K4ME1	0.000244433
59	ENSG00000078967.8	-83.0939	-5.90777	2.6916e-07	0.000207037	H3K4ME1	0.000244433
53	ENSG00000163082.9	-29.676	-5.9072	2.69722e-07	0.000207316	H3K4ME1	0.000244646
6	ENSG00000143622.6	134.834	5.90706	2.69856e-07	0.000207316	H3K4ME1	0.000244656
52	ENSG00000034152.14	-33.8886	-5.90639	2.70514e-07	0.000207694	H3K4ME1	0.000245153
4	ENSG00000166710.13	6439.43	5.90578	2.71109e-07	0.000208015	H3K4ME1	0.000245487
53	ENSG00000071967.7	16.0569	5.90536	2.71524e-07	0.000208015	H3K4ME1	0.000245594
2	ENSG00000162676.7	6.39911	5.90532	2.71563e-07	0.000208015	H3K4ME1	0.000245594
9	ENSG00000160867.10	5.56098	5.90528	2.716e-07	0.000208015	H3K4ME1	0.000245594
8	ENSG00000141655.11	23.4024	5.90499	2.71888e-07	0.000208108	H3K4ME1	0.000245632
42	ENSG00000135638.9	-174.014	-5.90387	2.72995e-07	0.000208827	H3K4ME1	0.000246301
3	ENSG00000150991.10	1227.96	5.90283	2.74032e-07	0.000209492	H3K4ME1	0.000246998
58	ENSG00000064652.6	-12.4859	-5.90179	2.75066e-07	0.000210153	H3K4ME1	0.000247751
53	ENSG00000141576.10	-55.9807	-5.90097	2.75879e-07	0.000210409	H3K4ME1	0.000248362
52	ENSG00000188620.9	71.4997	5.90083	2.76022e-07	0.000210409	H3K4ME1	0.000248362
8	ENSG00000136158.6	33.3536	5.9008	2.76052e-07	0.000210409	H3K4ME1	0.000248362
53	ENSG00000090530.5	11.711	5.90078	2.76076e-07	0.000210409	H3K4ME1	0.000248362
37	ENSG00000243156.3	28.8694	5.90007	2.76784e-07	0.00021065	H3K4ME1	0.000248802
10	ENSG00000188060.6	9.77823	5.89999	2.76864e-07	0.00021065	H3K4ME1	0.000248802
2	ENSG00000081189.9	-77.566	-5.89996	2.76898e-07	0.00021065	H3K4ME1	0.000248802
5	ENSG00000243156.3	-16.0351	-5.89962	2.77232e-07	0.000210775	H3K4ME1	0.000249042
12	ENSG00000108753.8	2255.94	5.89933	2.77526e-07	0.00021087	H3K4ME1	0.000249163
2	ENSG00000182742.5	5.07905	5.89873	2.78137e-07	0.000211205	H3K4ME1	0.000249485
31	ENSG00000173208.3	13.2162	5.89848	2.78388e-07	0.000211267	H3K4ME1	0.000249558
3	ENSG00000159200.13	-5.63608	-5.89818	2.78692e-07	0.000211369	H3K4ME1	0.000249694
6	ENSG00000197381.11	-1.13914	-5.89709	2.79797e-07	0.000212078	H3K4ME1	0.000250384
31	ENSG00000151929.5	31.1246	5.89613	2.80766e-07	0.000212684	H3K4ME1	0.000250952
54	ENSG00000162676.7	-18.8292	-5.89588	2.81027e-07	0.000212752	H3K4ME1	0.000251064
9	ENSG00000174500.8	-234.348	-5.89565	2.81257e-07	0.000212797	H3K4ME1	0.00025121
10	ENSG00000143198.8	115.726	5.89539	2.81526e-07	0.000212872	H3K4ME1	0.000251391
83	ENSG00000180549.7	3615.6	5.89485	2.82079e-07	0.000213073	H3K4ME1	0.000251701
56	ENSG00000174500.8	1176.79	5.89479	2.82134e-07	0.000213073	H3K4ME1	0.000251701
57	ENSG00000107554.11	21.9922	5.89372	2.83236e-07	0.000213718	H3K4ME1	0.000252255
6	ENSG00000182459.4	1.35179	5.89363	2.83331e-07	0.000213718	H3K4ME1	0.000252279
59	ENSG00000134532.11	-64.6091	-5.89326	2.83709e-07	0.000213736	H3K4ME1	0.000252531
7	ENSG00000242110.3	71.8364	5.89322	2.83749e-07	0.000213736	H3K4ME1	0.000252531
50	ENSG00000152061.17	-74.3342	-5.89296	2.84017e-07	0.000213736	H3K4ME1	0.000252671
1	ENSG00000034510.4	2631.29	5.89294	2.8404e-07	0.000213736	H3K4ME1	0.000252671
53	ENSG00000059588.5	14.121	5.89237	2.84624e-07	0.000213964	H3K4ME1	0.000252919
50	ENSG00000099204.14	-24.5937	-5.8922	2.84801e-07	0.000213964	H3K4ME1	0.000252919
52	ENSG00000102445.14	17.7402	5.89214	2.84859e-07	0.000213964	H3K4ME1	0.000252919
52	ENSG00000164050.8	-4.11879	-5.89137	2.85662e-07	0.000214438	H3K4ME1	0.00025351
10	ENSG00000175040.4	-50.4251	-5.89094	2.86098e-07	0.000214637	H3K4ME1	0.000253717
9	ENSG00000163082.9	36.2062	5.89059	2.86467e-07	0.000214784	H3K4ME1	0.000253983
9	ENSG00000080503.15	-154.615	-5.89012	2.86953e-07	0.000215019	H3K4ME1	0.000254354
11	ENSG00000120875.4	687.733	5.88914	2.87978e-07	0.000215658	H3K4ME1	0.000255082
1	ENSG00000151320.6	-2.4453	-5.88838	2.88771e-07	0.000216014	H3K4ME1	0.000255568
3	ENSG00000091651.4	-24.1372	-5.88835	2.888e-07	0.000216014	H3K4ME1	0.000255568
37	ENSG00000099341.7	-133.941	-5.88768	2.89505e-07	0.000216237	H3K4ME1	0.000255978
58	ENSG00000137251.11	-8.0391	-5.88765	2.89538e-07	0.000216237	H3K4ME1	0.000255978
53	ENSG00000163162.4	-25.2818	-5.88755	2.89647e-07	0.000216237	H3K4ME1	0.000256014
5	ENSG00000136261.10	-6.79109	-5.88741	2.89793e-07	0.000216237	H3K4ME1	0.000256031
65	ENSG00000174136.7	-19.0355	-5.88543	2.91881e-07	0.000217383	H3K4ME1	0.000257586
54	ENSG00000150991.10	-3089.96	-5.8854	2.91908e-07	0.000217383	H3K4ME1	0.000257586
1	ENSG00000138629.11	-41.3823	-5.88522	2.92101e-07	0.000217383	H3K4ME1	0.000257604
9	ENSG00000184185.5	0.289404	5.88519	2.92132e-07	0.000217383	H3K4ME1	0.000257604
65	ENSG00000162517.8	65.3071	5.88513	2.922e-07	0.000217383	H3K4ME1	0.000257604
3	ENSG00000196422.6	9.19676	5.88457	2.92785e-07	0.000217604	H3K4ME1	0.000257996
50	ENSG00000196586.9	53.1291	5.88431	2.93067e-07	0.000217604	H3K4ME1	0.000258024
57	ENSG00000089057.10	17.094	5.88423	2.93145e-07	0.000217604	H3K4ME1	0.000258024
54	ENSG00000095585.12	-133.008	-5.88408	2.93313e-07	0.000217604	H3K4ME1	0.000258024
53	ENSG00000135835.6	-3.22278	-5.88402	2.93369e-07	0.000217604	H3K4ME1	0.000258024
53	ENSG00000215305.5	-9.71492	-5.88305	2.94411e-07	0.000218247	H3K4ME1	0.000258655
6	ENSG00000146859.6	79.8106	5.88265	2.94837e-07	0.000218402	H3K4ME1	0.000258889
6	ENSG00000175471.15	47.0397	5.88243	2.95069e-07	0.000218402	H3K4ME1	0.000258978
52	ENSG00000137251.11	-5.1506	-5.88236	2.95146e-07	0.000218402	H3K4ME1	0.000258978
9	ENSG00000120265.12	43.216	5.88159	2.95968e-07	0.000218777	H3K4ME1	0.000259432
65	ENSG00000133574.5	-148.431	-5.88156	2.96004e-07	0.000218777	H3K4ME1	0.000259432
53	ENSG00000168394.9	-153.628	-5.88102	2.96585e-07	0.000219077	H3K4ME1	0.000259875
3	ENSG00000138166.5	67.654	5.88001	2.97672e-07	0.000219576	H3K4ME1	0.000260468
54	ENSG00000142347.12	59.7707	5.87997	2.97712e-07	0.000219576	H3K4ME1	0.000260468
10	ENSG00000164742.10	-5.47885	-5.87979	2.97909e-07	0.000219576	H3K4ME1	0.000260535
10	ENSG00000163293.7	-0.595583	-5.87974	2.97965e-07	0.000219576	H3K4ME1	0.000260535
17	ENSG00000027697.8	-86.8695	-5.87906	2.98702e-07	0.000219989	H3K4ME1	0.000261057
82	ENSG00000147533.12	9255.13	5.87889	2.98885e-07	0.000219994	H3K4ME1	0.000261094
52	ENSG00000114737.11	-2.76702	-5.87759	3.00296e-07	0.000220902	H3K4ME1	0.000262021
57	ENSG00000135697.5	-5.4834	-5.87691	3.01032e-07	0.000221313	H3K4ME1	0.000262541
6	ENSG00000131981.11	173.394	5.87571	3.02348e-07	0.000222149	H3K4ME1	0.000263505
53	ENSG00000131981.11	-85.0253	-5.87529	3.02809e-07	0.000222238	H3K4ME1	0.000263633
7	ENSG00000178184.11	123.348	5.87524	3.02857e-07	0.000222238	H3K4ME1	0.000263633
10	ENSG00000100605.12	32.0965	5.87511	3.03003e-07	0.000222238	H3K4ME1	0.000263646
84	ENSG00000155893.7	10.5707	5.87491	3.03221e-07	0.000222267	H3K4ME1	0.000263774
5	ENSG00000130675.10	33.167	5.87273	3.05629e-07	0.0002239	H3K4ME1	0.000265621
4	ENSG00000142089.11	232.653	5.8724	3.05993e-07	0.000224035	H3K4ME1	0.000265876
9	ENSG00000115526.6	-6.58154	-5.87212	3.06305e-07	0.000224132	H3K4ME1	0.000266085
2	ENSG00000073282.8	-3.84533	-5.87135	3.07164e-07	0.000224543	H3K4ME1	0.000266576
57	ENSG00000162402.8	35.7131	5.87129	3.07227e-07	0.000224543	H3K4ME1	0.000266576
2	ENSG00000034510.4	1322.01	5.87071	3.07874e-07	0.000224885	H3K4ME1	0.000266953
42	ENSG00000170035.11	-227.688	-5.87028	3.08359e-07	0.000225106	H3K4ME1	0.000267204
10	ENSG00000186583.7	0.563711	5.86945	3.09284e-07	0.000225526	H3K4ME1	0.000267626
12	ENSG00000105889.10	33.8819	5.86944	3.09295e-07	0.000225526	H3K4ME1	0.000267626
84	ENSG00000070159.9	11.6115	5.86851	3.10345e-07	0.000226159	H3K4ME1	0.000268286
8	ENSG00000164050.8	9.45745	5.86822	3.10668e-07	0.000226263	H3K4ME1	0.000268298
57	ENSG00000205726.9	3.52505	5.86774	3.11209e-07	0.000226524	H3K4ME1	0.000268599
5	ENSG00000133059.12	-3.21024	-5.8663	3.12842e-07	0.00022758	H3K4ME1	0.000269693
6	ENSG00000196586.9	66.7699	5.86611	3.13055e-07	0.000227602	H3K4ME1	0.000269756
84	ENSG00000105971.10	25.3764	5.86571	3.13507e-07	0.000227798	H3K4ME1	0.000270083
41	ENSG00000204264.4	588.433	5.86379	3.15697e-07	0.000229158	H3K4ME1	0.000271469
54	ENSG00000196586.9	-75.9336	-5.86366	3.15841e-07	0.000229158	H3K4ME1	0.000271469
53	ENSG00000103196.7	-3.38094	-5.86328	3.16284e-07	0.000229158	H3K4ME1	0.000271725
65	ENSG00000182732.12	-3.99413	-5.86313	3.16451e-07	0.000229158	H3K4ME1	0.000271777
10	ENSG00000154822.11	-16.1774	-5.8631	3.1649e-07	0.000229158	H3K4ME1	0.000271777
12	ENSG00000112773.11	571.542	5.863	3.16597e-07	0.000229158	H3K4ME1	0.000271806
3	ENSG00000131981.11	78.1423	5.86288	3.16738e-07	0.000229158	H3K4ME1	0.000271866
3	ENSG00000119655.4	58.7815	5.86278	3.16849e-07	0.000229158	H3K4ME1	0.000271898
54	ENSG00000186665.8	11.1156	5.86197	3.17787e-07	0.000229703	H3K4ME1	0.00027239
9	ENSG00000100605.12	46.5609	5.86162	3.18189e-07	0.00022986	H3K4ME1	0.00027261
50	ENSG00000023171.10	-8.83161	-5.86117	3.18705e-07	0.000230019	H3K4ME1	0.000272864
52	ENSG00000132334.12	-3.93918	-5.86111	3.18777e-07	0.000230019	H3K4ME1	0.000272864
54	ENSG00000071967.7	37.0765	5.86045	3.1954e-07	0.000230305	H3K4ME1	0.000273329
53	ENSG00000148498.11	-48.8163	-5.86033	3.19682e-07	0.000230305	H3K4ME1	0.000273365
5	ENSG00000069702.6	-2.80744	-5.86029	3.19728e-07	0.000230305	H3K4ME1	0.000273365
65	ENSG00000164199.11	-0.658016	-5.85979	3.20301e-07	0.000230584	H3K4ME1	0.000273667
6	ENSG00000135835.6	6.55484	5.8585	3.21801e-07	0.000231531	H3K4ME1	0.000274821
53	ENSG00000142347.12	25.7081	5.85773	3.22701e-07	0.000232044	H3K4ME1	0.000275341
54	ENSG00000128340.10	-862.362	-5.85649	3.24163e-07	0.000232961	H3K4ME1	0.000276147
5	ENSG00000197822.6	-24.4581	-5.85417	3.26891e-07	0.000234786	H3K4ME1	0.000278091
4	ENSG00000092010.10	187.701	5.85317	3.28081e-07	0.000235466	H3K4ME1	0.00027885
84	ENSG00000256061.3	20.6767	5.85306	3.28215e-07	0.000235466	H3K4ME1	0.0002789
3	ENSG00000163386.16	-18.3219	-5.85222	3.29211e-07	0.000236015	H3K4ME1	0.000279429
53	ENSG00000162878.8	7.83367e-08	5.8521	3.29359e-07	0.000236015	H3K4ME1	0.000279491
3	ENSG00000183696.9	8.7972	5.85164	3.29906e-07	0.000236271	H3K4ME1	0.000279829
41	ENSG00000254667.1	-6.16361	-5.8509	3.3079e-07	0.000236676	H3K4ME1	0.00028044
2	ENSG00000188060.6	9.10816	5.85085	3.30851e-07	0.000236676	H3K4ME1	0.00028044
1	ENSG00000152127.4	-67.7531	-5.85056	3.31199e-07	0.000236789	H3K4ME1	0.000280607
1	ENSG00000071967.7	-24.9727	-5.85032	3.31485e-07	0.000236858	H3K4ME1	0.000280786
84	ENSG00000162836.7	74.9375	5.85009	3.31756e-07	0.000236916	H3K4ME1	0.000280952
11	ENSG00000122223.8	103.041	5.84911	3.32938e-07	0.000237582	H3K4ME1	0.000281889
57	ENSG00000125827.4	-33.778	-5.849	3.3307e-07	0.000237582	H3K4ME1	0.000281937
54	ENSG00000169398.15	27.8309	5.84834	3.33868e-07	0.000237671	H3K4ME1	0.000282433
10	ENSG00000168785.3	5.43757	5.84833	3.3389e-07	0.000237671	H3K4ME1	0.000282433
54	ENSG00000109762.11	100.749	5.8483	3.33925e-07	0.000237671	H3K4ME1	0.000282433
50	ENSG00000242550.1	-20.5864	-5.84827	3.33958e-07	0.000237671	H3K4ME1	0.000282433
10	ENSG00000127863.11	-5.38717	-5.84804	3.34234e-07	0.000237732	H3K4ME1	0.000282603
83	ENSG00000137275.9	230.768	5.84748	3.34912e-07	0.000238079	H3K4ME1	0.000283112
52	ENSG00000168461.8	47.6077	5.84713	3.3534e-07	0.000238247	H3K4ME1	0.000283346
54	ENSG00000160932.6	-589.912	-5.84575	3.3702e-07	0.000239125	H3K4ME1	0.000284491
41	ENSG00000145391.9	-12.8626	-5.84574	3.37036e-07	0.000239125	H3K4ME1	0.000284491
8	ENSG00000114737.11	6.34774	5.84564	3.37151e-07	0.000239125	H3K4ME1	0.000284491
23	ENSG00000185518.7	10.3544	5.84524	3.37641e-07	0.000239337	H3K4ME1	0.000284775
31	ENSG00000109762.11	173.163	5.84424	3.38871e-07	0.000240072	H3K4ME1	0.000285491
3	ENSG00000136158.6	12.5011	5.84359	3.39665e-07	0.000240421	H3K4ME1	0.000285781
2	ENSG00000196586.9	25.7279	5.84352	3.3975e-07	0.000240421	H3K4ME1	0.000285781
4	ENSG00000130675.10	24.6272	5.84319	3.40164e-07	0.000240578	H3K4ME1	0.000285984
9	ENSG00000177103.9	2.96351	5.84247	3.41046e-07	0.000241065	H3K4ME1	0.00028642
7	ENSG00000203727.3	11.6525	5.84098	3.42888e-07	0.000242146	H3K4ME1	0.000287644
83	ENSG00000117228.9	2296.46	5.84078	3.43145e-07	0.000242146	H3K4ME1	0.000287741
5	ENSG00000131981.11	97.1724	5.84077	3.43158e-07	0.000242146	H3K4ME1	0.000287741
57	ENSG00000152061.17	113.523	5.84046	3.43535e-07	0.000242275	H3K4ME1	0.000287899
38	ENSG00000027697.8	212.089	5.84016	3.43907e-07	0.0002424	H3K4ME1	0.000288112
42	ENSG00000255470.1	-6.85868	-5.83941	3.44843e-07	0.000242923	H3K4ME1	0.000288766
5	ENSG00000169902.9	8.2751	5.83895	3.45417e-07	0.000243185	H3K4ME1	0.000289117
41	ENSG00000115604.6	-272.651	-5.8388	3.45606e-07	0.000243185	H3K4ME1	0.000289146
9	ENSG00000069702.6	-2.98475	-5.83848	3.46006e-07	0.000243329	H3K4ME1	0.00028929
53	ENSG00000123066.3	11.5242	5.83709	3.4776e-07	0.000244425	H3K4ME1	0.000290363
84	ENSG00000113140.6	1433.76	5.8361	3.49005e-07	0.000245162	H3K4ME1	0.000291143
41	ENSG00000095585.12	271.552	5.83573	3.49472e-07	0.000245352	H3K4ME1	0.000291452
83	ENSG00000164749.7	256.953	5.83542	3.49861e-07	0.000245487	H3K4ME1	0.000291598
6	ENSG00000169902.9	14.7048	5.83351	3.52296e-07	0.000247056	H3K4ME1	0.0002933
54	ENSG00000091651.4	60.498	5.8327	3.5333e-07	0.000247642	H3K4ME1	0.00029403
5	ENSG00000182459.4	0.755493	5.83197	3.54261e-07	0.000248155	H3K4ME1	0.000294739
2	ENSG00000155130.5	-65.3887	-5.83087	3.55684e-07	0.000249012	H3K4ME1	0.000295595
35	ENSG00000147533.12	-90.5875	-5.83036	3.56342e-07	0.000249332	H3K4ME1	0.000296009
1	ENSG00000152061.17	-71.3195	-5.82977	3.57102e-07	0.000249618	H3K4ME1	0.000296382
66	ENSG00000153551.9	-391.693	-5.82973	3.57151e-07	0.000249618	H3K4ME1	0.000296382
5	ENSG00000188816.3	-31.4288	-5.82907	3.57998e-07	0.000249947	H3K4ME1	0.00029668
65	ENSG00000101336.8	-43.9372	-5.82906	3.58022e-07	0.000249947	H3K4ME1	0.00029668
57	ENSG00000196422.6	-24.7113	-5.82883	3.58318e-07	0.000250014	H3K4ME1	0.000296795
54	ENSG00000154127.5	2.38001	5.82783	3.59614e-07	0.000250778	H3K4ME1	0.000297604
37	ENSG00000120265.12	-72.6103	-5.82749	3.60064e-07	0.000250877	H3K4ME1	0.000297844
57	ENSG00000143622.6	-163.09	-5.82741	3.60159e-07	0.000250877	H3K4ME1	0.000297857
3	ENSG00000125827.4	12.4709	5.82711	3.60553e-07	0.000250988	H3K4ME1	0.000297993
65	ENSG00000164674.11	73.1147	5.82698	3.60722e-07	0.000250988	H3K4ME1	0.000298059
16	ENSG00000164458.5	19371.7	5.82584	3.62214e-07	0.000251851	H3K4ME1	0.000298962
2	ENSG00000027697.8	-30.6062	-5.82573	3.62365e-07	0.000251851	H3K4ME1	0.000299021
38	ENSG00000240065.3	-1870.94	-5.82475	3.63651e-07	0.000252604	H3K4ME1	0.000299751
5	ENSG00000163251.3	2.42336	5.82426	3.64298e-07	0.000252913	H3K4ME1	0.000300086
83	ENSG00000213949.4	276.12	5.82349	3.65307e-07	0.000253439	H3K4ME1	0.000300653
50	ENSG00000196422.6	16.0848	5.82337	3.65464e-07	0.000253439	H3K4ME1	0.000300715
3	ENSG00000027697.8	-35.7496	-5.82287	3.66135e-07	0.000253763	H3K4ME1	0.000301069
55	ENSG00000111291.4	1.7223e-05	5.82223	3.66984e-07	0.000254074	H3K4ME1	0.000301662
66	ENSG00000140199.7	-114.738	-5.8222	3.67017e-07	0.000254074	H3K4ME1	0.000301662
66	ENSG00000092051.12	-60.9828	-5.82207	3.67195e-07	0.000254074	H3K4ME1	0.000301741
58	ENSG00000164050.8	-6.37933	-5.82177	3.67587e-07	0.000254184	H3K4ME1	0.000301997
16	ENSG00000153551.9	1570.7	5.82156	3.67874e-07	0.000254184	H3K4ME1	0.000302101
10	ENSG00000179604.8	15.0891	5.82149	3.67965e-07	0.000254184	H3K4ME1	0.000302109
11	ENSG00000134532.11	28.6568	5.82068	3.69041e-07	0.000254761	H3K4ME1	0.000302726
2	ENSG00000141576.10	43.727	5.82056	3.69209e-07	0.000254761	H3K4ME1	0.000302798
37	ENSG00000166333.9	-83.4317	-5.82018	3.69716e-07	0.00025497	H3K4ME1	0.00030308
3	ENSG00000152127.4	-39.7345	-5.81934	3.70838e-07	0.000255603	H3K4ME1	0.000303535
38	ENSG00000148498.11	-264.887	-5.81885	3.71496e-07	0.000255797	H3K4ME1	0.000303835
50	ENSG00000120049.14	-5.46951	-5.81883	3.7153e-07	0.000255797	H3K4ME1	0.000303835
31	ENSG00000127824.9	-1094.48	-5.81826	3.72291e-07	0.000256179	H3K4ME1	0.000304205
4	ENSG00000090530.5	-9.91749	-5.81664	3.74484e-07	0.000257546	H3K4ME1	0.000305401
54	ENSG00000048052.17	43.4145	5.81582	3.75596e-07	0.000258168	H3K4ME1	0.000305756
50	ENSG00000196329.6	-38.5523	-5.81487	3.76891e-07	0.000258916	H3K4ME1	0.000306563
53	ENSG00000169508.6	140.309	5.81338	3.78922e-07	0.000260168	H3K4ME1	0.000307795
38	ENSG00000152061.17	248.068	5.81322	3.79147e-07	0.000260179	H3K4ME1	0.000307844
83	ENSG00000128242.8	92.7498	5.81298	3.7947e-07	0.000260257	H3K4ME1	0.000307972
5	ENSG00000142347.12	-29.3481	-5.81266	3.79908e-07	0.000260283	H3K4ME1	0.000308074
82	ENSG00000144959.5	1446.88	5.81265	3.79925e-07	0.000260283	H3K4ME1	0.000308074
4	ENSG00000151835.9	-10.7511	-5.81197	3.80867e-07	0.000260785	H3K4ME1	0.000308704
16	ENSG00000146242.5	268.237	5.81052	3.82872e-07	0.000262014	H3K4ME1	0.000310128
41	ENSG00000138411.6	-138.121	-5.81035	3.83101e-07	0.000262027	H3K4ME1	0.000310148
53	ENSG00000150991.10	-1321.74	-5.81001	3.83569e-07	0.000262168	H3K4ME1	0.000310356
82	ENSG00000074706.9	10406.6	5.80982	3.83846e-07	0.000262168	H3K4ME1	0.000310513
50	ENSG00000084234.12	-14.0914	-5.80975	3.83938e-07	0.000262168	H3K4ME1	0.00031052
10	ENSG00000154639.14	-0.751565	-5.80926	3.84611e-07	0.000262355	H3K4ME1	0.000310836
41	ENSG00000149948.9	-4.44523	-5.80917	3.84744e-07	0.000262355	H3K4ME1	0.000310836
54	ENSG00000118689.10	9.05693	5.80905	3.84908e-07	0.000262355	H3K4ME1	0.000310849
55	ENSG00000152076.14	255.138	5.80895	3.85054e-07	0.000262355	H3K4ME1	0.000310849
52	ENSG00000115526.6	5.67304	5.80733	3.87309e-07	0.000263747	H3K4ME1	0.000312368
54	ENSG00000170043.7	-323.624	-5.80687	3.87954e-07	0.000264036	H3K4ME1	0.000312754
5	ENSG00000080503.15	-143.858	-5.8065	3.88474e-07	0.000264036	H3K4ME1	0.000312979
16	ENSG00000145569.5	30.9955	5.8065	3.88485e-07	0.000264036	H3K4ME1	0.000312979
55	ENSG00000118513.14	1045.49	5.80643	3.88579e-07	0.000264036	H3K4ME1	0.000312988
56	ENSG00000103196.7	-20.6273	-5.80588	3.89347e-07	0.000264413	H3K4ME1	0.000313269
9	ENSG00000170542.5	131.514	5.80551	3.89878e-07	0.00026463	H3K4ME1	0.00031349
1	ENSG00000196329.6	-37.1915	-5.80505	3.90515e-07	0.000264918	H3K4ME1	0.000313737
58	ENSG00000241106.2	23.1859	5.80436	3.91491e-07	0.000265353	H3K4ME1	0.000314318
5	ENSG00000143198.8	156.293	5.80424	3.91666e-07	0.000265353	H3K4ME1	0.000314391
58	ENSG00000152076.14	13.0486	5.80415	3.91794e-07	0.000265353	H3K4ME1	0.000314427
35	ENSG00000184185.5	-0.851884	-5.80375	3.92359e-07	0.000265591	H3K4ME1	0.000314677
41	ENSG00000084234.12	-41.3756	-5.80171	3.9527e-07	0.000267284	H3K4ME1	0.00031647
12	ENSG00000120875.4	3150.5	5.80148	3.95602e-07	0.000267284	H3K4ME1	0.000316571
9	ENSG00000197822.6	-25.9189	-5.8014	3.95707e-07	0.000267284	H3K4ME1	0.000316571
37	ENSG00000125827.4	-27.9079	-5.8014	3.95718e-07	0.000267284	H3K4ME1	0.000316571
41	ENSG00000023171.10	-25.792	-5.80102	3.96255e-07	0.000267457	H3K4ME1	0.000316697
54	ENSG00000169621.5	3.70077	5.80091	3.96416e-07	0.000267457	H3K4ME1	0.000316709
52	ENSG00000166228.4	-51.4805	-5.80076	3.96625e-07	0.000267457	H3K4ME1	0.000316741
5	ENSG00000164742.10	-7.4084	-5.80062	3.96831e-07	0.000267457	H3K4ME1	0.00031677
8	ENSG00000170275.10	78.9186	5.80032	3.97257e-07	0.000267599	H3K4ME1	0.000317042
38	ENSG00000163293.7	3.82623	5.79996	3.97777e-07	0.000267805	H3K4ME1	0.000317315
41	ENSG00000064309.10	-3.9601	-5.79963	3.98261e-07	0.000267878	H3K4ME1	0.000317413
1	ENSG00000143622.6	102.276	5.79959	3.98316e-07	0.000267878	H3K4ME1	0.000317413
24	ENSG00000143891.12	132.362	5.79918	3.9891e-07	0.000268133	H3K4ME1	0.000317819
8	ENSG00000197381.11	-1.34971	-5.79873	3.99561e-07	0.000268426	H3K4ME1	0.000318134
3	ENSG00000169217.4	28.1812	5.79792	4.00733e-07	0.000269069	H3K4ME1	0.000319
58	ENSG00000158435.3	-96.8203	-5.7969	4.02209e-07	0.000269914	H3K4ME1	0.000319903
5	ENSG00000175471.15	26.2221	5.79633	4.03041e-07	0.000270327	H3K4ME1	0.000320263
54	ENSG00000133574.5	88.9829	5.79579	4.0383e-07	0.000270668	H3K4ME1	0.000320646
52	ENSG00000130675.10	-30.4237	-5.79568	4.03983e-07	0.000270668	H3K4ME1	0.0003207
38	ENSG00000146592.12	23.2603	5.79503	4.04939e-07	0.000271163	H3K4ME1	0.000321186
1	ENSG00000011028.9	-2.63392	-5.79433	4.05967e-07	0.000271705	H3K4ME1	0.000321797
50	ENSG00000090530.5	-18.7592	-5.79395	4.06526e-07	0.000271933	H3K4ME1	0.000322172
3	ENSG00000105612.4	13.861	5.79354	4.07126e-07	0.000272189	H3K4ME1	0.000322579
54	ENSG00000152804.6	6.95045	5.79327	4.07519e-07	0.000272191	H3K4ME1	0.000322814
31	ENSG00000140199.7	76.4138	5.79311	4.07762e-07	0.000272191	H3K4ME1	0.000322814
37	ENSG00000183696.9	-19.6198	-5.79309	4.07785e-07	0.000272191	H3K4ME1	0.000322814
41	ENSG00000133059.12	-13.2208	-5.79293	4.08027e-07	0.000272207	H3K4ME1	0.000322814
2	ENSG00000050438.12	-1.7776	-5.79251	4.08649e-07	0.000272382	H3K4ME1	0.000322964
1	ENSG00000162517.8	26.3782	5.79233	4.08911e-07	0.000272382	H3K4ME1	0.000322966
54	ENSG00000198720.8	13.1905	5.79211	4.09239e-07	0.000272382	H3K4ME1	0.000323157
5	ENSG00000188761.7	1.89001	5.79195	4.09478e-07	0.000272382	H3K4ME1	0.000323268
58	ENSG00000163162.4	-41.4127	-5.79185	4.09624e-07	0.000272382	H3K4ME1	0.000323268
9	ENSG00000163362.6	43.6453	5.79174	4.0978e-07	0.000272382	H3K4ME1	0.000323268
53	ENSG00000092607.9	-5.5376	-5.79172	4.09819e-07	0.000272382	H3K4ME1	0.000323268
37	ENSG00000134470.15	-22.3426	-5.79066	4.11393e-07	0.000273282	H3K4ME1	0.000324311
1	ENSG00000254667.1	-2.01274	-5.79041	4.1176e-07	0.000273381	H3K4ME1	0.000324532
54	ENSG00000105963.9	-23.5544	-5.78917	4.13619e-07	0.000274469	H3K4ME1	0.000325555
23	ENSG00000125968.7	57.3444	5.78893	4.13977e-07	0.00027456	H3K4ME1	0.00032573
1	ENSG00000162676.7	12.5557	5.78868	4.14347e-07	0.00027466	H3K4ME1	0.000325884
83	ENSG00000141934.5	1.51305e-05	5.78819	4.15087e-07	0.000275004	H3K4ME1	0.000326191
7	ENSG00000137269.10	80.2229	5.78796	4.15423e-07	0.000275081	H3K4ME1	0.000326387
83	ENSG00000127831.6	90.7492	5.78761	4.15949e-07	0.000275282	H3K4ME1	0.000326731
65	ENSG00000090530.5	-44.3902	-5.78709	4.16729e-07	0.000275588	H3K4ME1	0.000327235
57	ENSG00000240065.3	-850.412	-5.78701	4.16853e-07	0.000275588	H3K4ME1	0.000327235
54	ENSG00000152061.17	105.298	5.78639	4.17797e-07	0.000276066	H3K4ME1	0.000327839
8	ENSG00000182459.4	1.60015	5.78623	4.18034e-07	0.000276076	H3K4ME1	0.000327948
66	ENSG00000162836.7	-27.8699	-5.78493	4.20002e-07	0.000277229	H3K4ME1	0.000329018
65	ENSG00000106524.4	-2.44393e-07	-5.78454	4.20597e-07	0.000277475	H3K4ME1	0.000329346
3	ENSG00000168904.10	18.9628	5.78357	4.22065e-07	0.000278296	H3K4ME1	0.000330426
2	ENSG00000166927.8	-3.74504	-5.78183	4.24738e-07	0.000279882	H3K4ME1	0.000332101
2	ENSG00000105492.11	-0.761739	-5.78171	4.24918e-07	0.000279882	H3K4ME1	0.000332173
6	ENSG00000095321.12	27.195	5.781	4.26017e-07	0.000280457	H3K4ME1	0.000332823
56	ENSG00000185885.11	-2365.51	-5.78076	4.26376e-07	0.000280546	H3K4ME1	0.000333034
10	ENSG00000166313.14	-4.17306	-5.7802	4.27254e-07	0.000280942	H3K4ME1	0.000333441
84	ENSG00000173599.9	22.1894	5.78008	4.2743e-07	0.000280942	H3K4ME1	0.000333509
6	ENSG00000075651.11	70.5616	5.77977	4.27914e-07	0.000281113	H3K4ME1	0.000333748
53	ENSG00000156587.11	-144.473	-5.77769	4.3114e-07	0.000283018	H3K4ME1	0.000336053
66	ENSG00000197822.6	-126.317	-5.77761	4.31269e-07	0.000283018	H3K4ME1	0.000336084
31	ENSG00000163386.16	78.7978	5.77733	4.31696e-07	0.00028315	H3K4ME1	0.000336277
41	ENSG00000115526.6	-25.3782	-5.77643	4.33114e-07	0.000283848	H3K4ME1	0.000337119
41	ENSG00000070159.9	-3.43268	-5.77636	4.33217e-07	0.000283848	H3K4ME1	0.000337119
3	ENSG00000112378.11	-1.6599	-5.77587	4.33982e-07	0.0002842	H3K4ME1	0.000337495
66	ENSG00000213203.2	-38.7339	-5.77555	4.34487e-07	0.000284338	H3K4ME1	0.000337817
4	ENSG00000103496.10	15.4363	5.77545	4.34648e-07	0.000284338	H3K4ME1	0.000337873
65	ENSG00000137868.14	-13.5505	-5.77529	4.34899e-07	0.000284352	H3K4ME1	0.000337927
66	ENSG00000197381.11	-3.29277	-5.7729	4.38679e-07	0.000286674	H3K4ME1	0.000340511
9	ENSG00000205795.4	49.0614	5.77243	4.39421e-07	0.000286915	H3K4ME1	0.000340858
69	ENSG00000163040.10	-42.5288	-5.77237	4.39508e-07	0.000286915	H3K4ME1	0.000340858
16	ENSG00000163629.8	309.156	5.7721	4.39949e-07	0.000287052	H3K4ME1	0.00034093
10	ENSG00000120875.4	111.534	5.7715	4.40904e-07	0.000287406	H3K4ME1	0.000341566
14	ENSG00000109452.8	12.2907	5.77147	4.40952e-07	0.000287406	H3K4ME1	0.000341566
4	ENSG00000186665.8	-4.05478	-5.77123	4.41324e-07	0.000287497	H3K4ME1	0.000341713
31	ENSG00000118513.14	128.502	5.77109	4.41552e-07	0.000287497	H3K4ME1	0.000341819
37	ENSG00000169902.9	-14.7899	-5.76946	4.44157e-07	0.000289042	H3K4ME1	0.000343338
9	ENSG00000123600.14	-35.2266	-5.76905	4.44817e-07	0.00028932	H3K4ME1	0.000343706
12	ENSG00000213699.4	145.004	5.76842	4.45831e-07	0.000289828	H3K4ME1	0.000344347
4	ENSG00000151929.5	-6.57638	-5.76605	4.49666e-07	0.000292169	H3K4ME1	0.000346736
5	ENSG00000137251.11	5.50284	5.76497	4.51437e-07	0.000293167	H3K4ME1	0.000347457
10	ENSG00000089057.10	-5.71156	-5.76471	4.51851e-07	0.000293264	H3K4ME1	0.000347705
12	ENSG00000125845.6	122.293	5.76457	4.5208e-07	0.000293264	H3K4ME1	0.000347738
1	ENSG00000120049.14	-5.25181	-5.76444	4.52292e-07	0.000293264	H3K4ME1	0.000347829
52	ENSG00000133059.12	2.93683	5.764	4.53018e-07	0.000293457	H3K4ME1	0.000348101
1	ENSG00000092051.12	-15.8766	-5.76375	4.53425e-07	0.000293457	H3K4ME1	0.000348342
37	ENSG00000115526.6	10.995	5.76363	4.53618e-07	0.000293457	H3K4ME1	0.000348419
12	ENSG00000153234.9	23.9525	5.76344	4.53924e-07	0.000293457	H3K4ME1	0.000348545
65	ENSG00000114737.11	9.88863	5.76335	4.54074e-07	0.000293457	H3K4ME1	0.000348555
10	ENSG00000182742.5	5.3497	5.7633	4.54168e-07	0.000293457	H3K4ME1	0.000348556
50	ENSG00000165996.9	34.7231	5.76313	4.54436e-07	0.000293457	H3K4ME1	0.000348619
1	ENSG00000170915.8	-12.6883	-5.76299	4.54667e-07	0.000293457	H3K4ME1	0.000348619
50	ENSG00000162878.8	-1.25699e-07	-5.76297	4.54707e-07	0.000293457	H3K4ME1	0.000348619
1	ENSG00000136842.9	-18.3124	-5.76259	4.55326e-07	0.000293524	H3K4ME1	0.000348729
50	ENSG00000163162.4	40.4179	5.76248	4.55514e-07	0.000293524	H3K4ME1	0.000348733
83	ENSG00000256043.2	390.698	5.76247	4.55518e-07	0.000293524	H3K4ME1	0.000348733
55	ENSG00000138411.6	933.497	5.76214	4.56077e-07	0.000293617	H3K4ME1	0.000348961
10	ENSG00000111262.4	-1.65291	-5.76201	4.56283e-07	0.000293617	H3K4ME1	0.000348961
52	ENSG00000141576.10	-58.5171	-5.76187	4.56513e-07	0.000293617	H3K4ME1	0.000349064
9	ENSG00000095321.12	16.265	5.76182	4.56604e-07	0.000293617	H3K4ME1	0.000349064
5	ENSG00000092607.9	6.3309	5.76131	4.57441e-07	0.000294004	H3K4ME1	0.000349633
42	ENSG00000175048.12	-309.95	-5.76086	4.58176e-07	0.000294324	H3K4ME1	0.000350051
83	ENSG00000135956.4	774.158	5.75865	4.61856e-07	0.0002965	H3K4ME1	0.000352398
10	ENSG00000170542.5	90.0864	5.75854	4.62038e-07	0.0002965	H3K4ME1	0.000352426
53	ENSG00000183696.9	-9.46681	-5.75802	4.62911e-07	0.000296785	H3K4ME1	0.000352984
53	ENSG00000196422.6	-9.8634	-5.75799	4.62958e-07	0.000296785	H3K4ME1	0.000352984
33	ENSG00000120594.12	-81.0158	-5.75714	4.64384e-07	0.000297422	H3K4ME1	0.000353633
23	ENSG00000183044.7	63.9909	5.75711	4.64429e-07	0.000297422	H3K4ME1	0.000353633
9	ENSG00000142347.12	-31.086	-5.75602	4.66265e-07	0.000298445	H3K4ME1	0.00035471
10	ENSG00000163814.3	11.9406	5.75562	4.66941e-07	0.000298724	H3K4ME1	0.000354935
5	ENSG00000198720.8	-6.4964	-5.75507	4.67872e-07	0.000299166	H3K4ME1	0.000355426
52	ENSG00000166313.14	5.24625	5.75478	4.68365e-07	0.000299328	H3K4ME1	0.000355729
3	ENSG00000021645.13	-1.43213	-5.75396	4.69748e-07	0.000300032	H3K4ME1	0.000356345
57	ENSG00000197822.6	52.4765	5.7537	4.70196e-07	0.000300032	H3K4ME1	0.000356396
2	ENSG00000035664.7	-7.0344	-5.75354	4.70466e-07	0.000300032	H3K4ME1	0.000356471
11	ENSG00000141655.11	48.3674	5.75346	4.70599e-07	0.000300032	H3K4ME1	0.000356471
66	ENSG00000115526.6	-31.76	-5.75342	4.7067e-07	0.000300032	H3K4ME1	0.000356471
65	ENSG00000104290.6	-15.8725	-5.75275	4.71816e-07	0.00030059	H3K4ME1	0.000357045
66	ENSG00000142347.12	-151.823	-5.75262	4.72027e-07	0.00030059	H3K4ME1	0.000357133
31	ENSG00000174500.8	753.527	5.7522	4.7274e-07	0.000300593	H3K4ME1	0.000357323
55	ENSG00000123066.3	369.285	5.7522	4.72745e-07	0.000300593	H3K4ME1	0.000357323
50	ENSG00000064652.6	12.0354	5.75219	4.72756e-07	0.000300593	H3K4ME1	0.000357323
84	ENSG00000019485.8	20.0499	5.75122	4.7443e-07	0.000301504	H3K4ME1	0.000358371
54	ENSG00000140563.10	-39.325	-5.74983	4.76807e-07	0.000302781	H3K4ME1	0.000359796
4	ENSG00000158435.3	49.7447	5.74976	4.76925e-07	0.000302781	H3K4ME1	0.000359796
3	ENSG00000109944.6	-1.58748	-5.7493	4.77727e-07	0.000303135	H3K4ME1	0.000359916
66	ENSG00000119943.6	-9.39918	-5.74841	4.79266e-07	0.000303957	H3K4ME1	0.000360785
50	ENSG00000166025.13	27.048	5.7481	4.79802e-07	0.000304142	H3K4ME1	0.000361043
53	ENSG00000104290.6	4.13612	5.74715	4.81444e-07	0.000304976	H3K4ME1	0.000361874
1	ENSG00000168904.10	32.1056	5.74706	4.81605e-07	0.000304976	H3K4ME1	0.000361874
54	ENSG00000182742.5	-14.7248	-5.74674	4.82166e-07	0.000305167	H3K4ME1	0.000362166
7	ENSG00000170542.5	697.774	5.74661	4.82397e-07	0.000305167	H3K4ME1	0.000362267
11	ENSG00000124920.9	14.4703	5.74578	4.83839e-07	0.000305924	H3K4ME1	0.000363277
1	ENSG00000151835.9	-19.5471	-5.74528	4.84705e-07	0.000305947	H3K4ME1	0.000363491
2	ENSG00000187193.8	26.165	5.74528	4.84716e-07	0.000305947	H3K4ME1	0.000363491
2	ENSG00000154127.5	-0.801085	-5.7452	4.84854e-07	0.000305947	H3K4ME1	0.000363491
3	ENSG00000058668.10	-5.87549	-5.74518	4.84884e-07	0.000305947	H3K4ME1	0.000363491
57	ENSG00000136158.6	-33.4359	-5.74506	4.85103e-07	0.000305947	H3K4ME1	0.000363569
11	ENSG00000131981.11	429.803	5.74428	4.86469e-07	0.000306599	H3K4ME1	0.000364128
52	ENSG00000170542.5	-113.386	-5.74419	4.86628e-07	0.000306599	H3K4ME1	0.000364128
31	ENSG00000180098.5	-24.1854	-5.74338	4.88053e-07	0.000307288	H3K4ME1	0.000364862
71	ENSG00000126266.2	8.8039	5.74325	4.88288e-07	0.000307288	H3K4ME1	0.000364933
12	ENSG00000115738.5	5143.11	5.74315	4.88461e-07	0.000307288	H3K4ME1	0.000364989
2	ENSG00000023171.10	-4.24185	-5.74288	4.88936e-07	0.000307432	H3K4ME1	0.000365271
2	ENSG00000166333.9	31.5618	5.74177	4.90902e-07	0.000308513	H3K4ME1	0.000366374
54	ENSG00000138629.11	60.4587	5.74089	4.92457e-07	0.000309319	H3K4ME1	0.000367207
1	ENSG00000100154.10	-1.86042	-5.74077	4.92681e-07	0.000309319	H3K4ME1	0.000367262
3	ENSG00000197746.9	-225.861	-5.74057	4.93033e-07	0.000309384	H3K4ME1	0.000367451
57	ENSG00000145391.9	6.64666	5.74029	4.93522e-07	0.000309535	H3K4ME1	0.000367742
50	ENSG00000135835.6	5.14176	5.73992	4.94185e-07	0.000309795	H3K4ME1	0.000368112
41	ENSG00000127863.11	-30.1298	-5.73871	4.96345e-07	0.000310992	H3K4ME1	0.000369257
53	ENSG00000088833.13	-14.5774	-5.73855	4.96631e-07	0.000311015	H3K4ME1	0.000369396
2	ENSG00000163961.4	-15.978	-5.73787	4.97864e-07	0.000311631	H3K4ME1	0.000370093
6	ENSG00000188761.7	3.34062	5.73614	5.00974e-07	0.000313421	H3K4ME1	0.000371962
37	ENSG00000034152.14	-64.8227	-5.73592	5.0138e-07	0.000313517	H3K4ME1	0.000372115
50	ENSG00000112378.11	-2.90887	-5.73518	5.02723e-07	0.000314117	H3K4ME1	0.000372816
37	ENSG00000006459.6	4.51763	5.73506	5.02945e-07	0.000314117	H3K4ME1	0.000372906
11	ENSG00000160867.10	22.9089	5.73497	5.03095e-07	0.000314117	H3K4ME1	0.000372944
53	ENSG00000162517.8	-16.763	-5.73477	5.03468e-07	0.000314192	H3K4ME1	0.000373146
50	ENSG00000100351.12	-13.683	-5.73407	5.04731e-07	0.000314823	H3K4ME1	0.00037386
[truncated: 79,572 more rows]

## Sheet: ASD Global Pattern-Gene Exp
SNP	gene	beta	t-stat	p-value	FDR	p_adj
69	ENSG00000132952	8.86825	13.2893	7.21377611720576e-18	1.0589101962446298e-11	1.0589101962446336e-11
69	ENSG00000179119	5.12543	12.3098	1.3156339261330002e-16	9.65609520085318e-11	9.656095200853155e-11
68	ENSG00000144381	4.09806	11.5448	1.3839634964883102e-15	6.77173338831732e-10	6.771733388317302e-10
69	ENSG00000144381	11.685	11.0718	6.15678389157021e-15	2.2593857686089804e-09	2.259385768608978e-09
69	ENSG00000166592	21.6202	10.9985	7.78082581117264e-15	2.28429484164406e-09	2.284294841644064e-09
68	ENSG00000132952	2.86716	10.224	9.60028880918194e-14	2.33693184859533e-08	2.336931848595327e-08
69	ENSG00000140263	12.4318	10.1787	1.11441671368399e-13	2.33693184859533e-08	2.336931848595327e-08
69	ENSG00000120334	7.30447	9.80453	3.86083913927254e-13	7.0841572156727e-08	7.084157215672702e-08
69	ENSG00000167280	8.73569	9.57219	8.42050152926636e-13	1.37338379942334e-07	1.3733837994233433e-07
67	ENSG00000133135	-3.89788	-9.4556	1.24821813849179e-12	1.8322594054921e-07	1.8322594054920986e-07
69	ENSG00000117036	7.36933	9.37566	1.63639828787413e-12	2.18369913342767e-07	2.1836991334276686e-07
69	ENSG00000172943	6.99218	9.13935	3.6583391281026295e-12	4.08806860795616e-07	4.0880686079561594e-07
69	ENSG00000166669	8.64047	9.13105	3.76360873340662e-12	4.08806860795616e-07	4.0880686079561594e-07
69	ENSG00000109814	6.89914	9.12072	3.89896862942886e-12	4.08806860795616e-07	4.0880686079561594e-07
68	ENSG00000132002	6.42786	9.07954	4.488845581104199e-12	4.3741515855796e-07	4.374151585579598e-07
69	ENSG00000165732	4.47996	9.06193	4.76779244970867e-12	4.3741515855796e-07	4.374151585579598e-07
49	ENSG00000175197	2.87895	8.93529	7.363260461440749e-12	6.35795884196993e-07	6.357958841969927e-07
69	ENSG00000100625	12.0281	8.86164	9.48757271051827e-12	7.73711554542765e-07	7.737115545427648e-07
69	ENSG00000100652	13.3491	8.66523	1.87018163081657e-11	1.44486295572402e-06	1.4448629557240227e-06
49	ENSG00000167280	3.18358	8.6038	2.3141444013736e-11	1.69846628338815e-06	1.6984662833881538e-06
69	ENSG00000101844	5.0562	8.56709	2.6287685223719396e-11	1.783759431181e-06	1.7837594311810007e-06
69	ENSG00000184164	4.94189	8.5573	2.7196799149252596e-11	1.783759431181e-06	1.7837594311810007e-06
68	ENSG00000167280	2.90289	8.54945	2.7949088437334298e-11	1.783759431181e-06	1.7837594311810007e-06
49	ENSG00000132002	6.86236	8.52658	3.02620993786085e-11	1.81727141696282e-06	1.8172714169628175e-06
69	ENSG00000229178	16.1768	8.52011	3.09501910375846e-11	1.81727141696282e-06	1.8172714169628175e-06
67	ENSG00000170445	-1.36475	-8.46847	3.7043447895220394e-11	2.09138758328439e-06	2.0913875832843853e-06
69	ENSG00000178297	14.4371	8.38446	4.96488036150153e-11	2.65237422603526e-06	2.65237422603526e-06
69	ENSG00000132002	17.9675	8.37905	5.05936905300002e-11	2.65237422603526e-06	2.65237422603526e-06
69	ENSG00000111641	6.46862	8.35692	5.4657866302674295e-11	2.76663041192054e-06	2.766630411920538e-06
68	ENSG00000112773	4.93077	8.28405	7.05115848329504e-11	3.34906417354273e-06	3.3490641735427336e-06
69	ENSG00000163874	15.7369	8.27909	7.17473944393081e-11	3.34906417354273e-06	3.3490641735427336e-06
68	ENSG00000179119	1.56003	8.26818	7.4537590398588e-11	3.34906417354273e-06	3.3490641735427336e-06
69	ENSG00000206557	10.5616	8.26531	7.52906313283672e-11	3.34906417354273e-06	3.3490641735427336e-06
49	ENSG00000159593	-1.32104	-8.23553	8.3564152848557e-11	3.50837185529698e-06	3.5083718552969793e-06
67	ENSG00000227825	-2.67718	-8.23244	8.447406541959469e-11	3.50837185529698e-06	3.5083718552969793e-06
49	ENSG00000132952	2.89467	8.22468	8.680118477530739e-11	3.50837185529698e-06	3.5083718552969793e-06
68	ENSG00000087074	3.80588	8.21936	8.8432290105585e-11	3.50837185529698e-06	3.5083718552969793e-06
49	ENSG00000144381	3.9865	8.19577	9.605459555246159e-11	3.71048791609101e-06	3.7104879160910095e-06
69	ENSG00000140403	9.69054	8.18835	9.858627930339189e-11	3.71063588178074e-06	3.7106358817807426e-06
69	ENSG00000174292	9.45789	8.16064	1.08645622463723e-10	3.98702273036248e-06	3.987022730362474e-06
69	ENSG00000168256	5.77943	8.07191	1.48358873175408e-10	5.31160951058978e-06	5.31160951058979e-06
49	ENSG00000161813	1.34509	8.05613	1.5681978030546501e-10	5.48085132167601e-06	5.480851321676003e-06
69	ENSG00000159593	-3.44877	-8.04377	1.63785157630413e-10	5.5911682066438e-06	5.591168206643797e-06
69	ENSG00000185222	9.75061	8.03703	1.67716519825397e-10	5.59525180572045e-06	5.595251805720461e-06
66	ENSG00000227825	-9.84194	-8.02369	1.75771270000395e-10	5.73365882741289e-06	5.733658827412885e-06
68	ENSG00000149257	8.72097	7.98543	2.0111117669188002e-10	6.41763252752199e-06	6.4176325275219715e-06
69	ENSG00000174010	4.98716	7.96418	2.16736564963739e-10	6.60510878420224e-06	6.6051087842022445e-06
69	ENSG00000064703	5.55107	7.9632	2.1748270582836003e-10	6.60510878420224e-06	6.6051087842022445e-06
68	ENSG00000185222	3.36529	7.95528	2.23639295932445e-10	6.60510878420224e-06	6.6051087842022445e-06
69	ENSG00000112773	13.9784	7.95358	2.24984971190212e-10	6.60510878420224e-06	6.6051087842022445e-06
69	ENSG00000125845	7.58575	7.90606	2.66003927793428e-10	7.65621893348967e-06	7.656218933489665e-06
68	ENSG00000158201	3.9594	7.89383	2.7772519918399e-10	7.83986192081114e-06	7.839861920811134e-06
69	ENSG00000144233	2.76725	7.88358	2.87955665479269e-10	7.97528530862301e-06	7.975285308622999e-06
66	ENSG00000133135	-13.4461	-7.8408	3.34883440570618e-10	9.10324819284463e-06	9.103248192844632e-06
66	ENSG00000109475	5.52581	7.8194	3.6117000762082005e-10	9.58153772862373e-06	9.581537728623727e-06
69	ENSG00000079387	4.71397	7.816	3.6553315130658e-10	9.58153772862373e-06	9.581537728623727e-06
69	ENSG00000178184	11.3506	7.80279	3.8299406422932203e-10	9.86310503302144e-06	9.863105033021436e-06
67	ENSG00000113327	-3.84519	-7.78635	4.05900180565111e-10	1.02727737077849e-05	1.027277370778494e-05
68	ENSG00000120334	2.31209	7.77331	4.25036410775424e-10	1.05747618199533e-05	1.0574761819953305e-05
49	ENSG00000168564	1.74297	7.76402	4.39234811919926e-10	1.0745879673621e-05	1.074587967362099e-05
69	ENSG00000137801	15.3008	7.73913	4.79645580216902e-10	1.15421597901703e-05	1.1542159790170335e-05
68	ENSG00000161813	1.20557	7.70362	5.43844066456293e-10	1.28759468572773e-05	1.2875946857277298e-05
69	ENSG00000158201	11.287	7.6877	5.753693974111301e-10	1.34061069596793e-05	1.340610695967933e-05
68	ENSG00000109814	2.22765	7.6755	6.00764663552159e-10	1.37791007754408e-05	1.3779100775440848e-05
67	ENSG00000184368	-2.96445	-7.65036	6.56694728878085e-10	1.48301875772329e-05	1.4830187577232938e-05
69	ENSG00000105849	4.10686	7.63931	6.82904319935841e-10	1.51884128974821e-05	1.5188412897482136e-05
68	ENSG00000166592	6.54248	7.61939	7.32829228112598e-10	1.60555227454699e-05	1.605552274546989e-05
68	ENSG00000092531	3.04455	7.6063	7.67645735321567e-10	1.65709878658607e-05	1.657098786586071e-05
49	ENSG00000204160	1.57536	7.59844	7.89330090192508e-10	1.67921397013563e-05	1.6792139701356265e-05
69	ENSG00000262601	11.3512	7.5844	8.29613975526564e-10	1.73710014208491e-05	1.737100142084909e-05
69	ENSG00000185988	14.6555	7.57432	8.59796866800204e-10	1.73710014208491e-05	1.737100142084909e-05
70	ENSG00000261062	3.48722	7.57222	8.662222822242531e-10	1.73710014208491e-05	1.737100142084909e-05
67	ENSG00000104725	-3.04126	-7.56838	8.78091985848034e-10	1.73710014208491e-05	1.737100142084909e-05
49	ENSG00000179119	1.64134	7.56644	8.84155943350444e-10	1.73710014208491e-05	1.737100142084909e-05
66	ENSG00000113327	-14.1027	-7.56194	8.98387701432902e-10	1.73710014208491e-05	1.737100142084909e-05
69	ENSG00000164949	14.3983	7.56163	8.99377415344731e-10	1.73710014208491e-05	1.737100142084909e-05
69	ENSG00000134323	8.91898	7.55404	9.23916663555959e-10	1.75023446949139e-05	1.7502344694913918e-05
68	ENSG00000204389	7.49292	7.55218	9.30024447307913e-10	1.75023446949139e-05	1.7502344694913918e-05
49	ENSG00000163874	5.72967	7.54635	9.49438355155237e-10	1.76415260953465e-05	1.7641526095346485e-05
49	ENSG00000059728	1.86609	7.53167	1.0001995242436302e-09	1.83524110204654e-05	1.835241102046531e-05
68	ENSG00000159593	-1.16035	-7.52354	1.0294889531519e-09	1.86566275843417e-05	1.8656627584341654e-05
67	ENSG00000109475	1.46057	7.51952	1.04427339115714e-09	1.86937672058483e-05	1.8693767205848363e-05
68	ENSG00000140263	3.82519	7.50584	1.0962168682767901e-09	1.93871896499217e-05	1.938718964992169e-05
68	ENSG00000174010	1.68259	7.49857	1.12486085424575e-09	1.96569434279446e-05	1.9656943427944483e-05
67	ENSG00000227082	-2.77774	-7.4798	1.2023728097099402e-09	2.06243254555676e-05	2.0624325455567574e-05
68	ENSG00000163874	5.21491	7.47576	1.21977961305229e-09	2.06243254555676e-05	2.0624325455567574e-05
68	ENSG00000173110	13.7689	7.47516	1.22236958555377e-09	2.06243254555676e-05	2.0624325455567574e-05
68	ENSG00000213859	3.18071	7.46808	1.25348968981735e-09	2.09090626782147e-05	2.0909062678214638e-05
49	ENSG00000087074	3.98797	7.46046	1.2878436416114302e-09	2.11940723830204e-05	2.1194072383020368e-05
49	ENSG00000158201	4.22094	7.45794	1.2994526292471102e-09	2.11940723830204e-05	2.1194072383020368e-05
48	ENSG00000165732	1.49869	7.45219	1.326261261697e-09	2.13936143521431e-05	2.1393614352143146e-05
68	ENSG00000050344	2.31865	7.42822	1.4441463548481e-09	2.3041982981321e-05	2.3041982981320935e-05
68	ENSG00000113070	3.41796	7.42045	1.4845683243052901e-09	2.34322348736315e-05	2.3432234873631563e-05
66	ENSG00000104725	-11.1849	-7.39948	1.5993841984014201e-09	2.48512143185811e-05	2.4851214318581053e-05
67	ENSG00000163618	-2.52869	-7.39791	1.6083284694224401e-09	2.48512143185811e-05	2.4851214318581053e-05
49	ENSG00000100625	4.21393	7.36696	1.79537802799087e-09	2.7452452159248e-05	2.7452452159247897e-05
69	ENSG00000111671	8.00757	7.35235	1.8911578391245e-09	2.86188720829985e-05	2.861887208299849e-05
69	ENSG00000162783	8.60649	7.34296	1.9553780373191303e-09	2.92887696018444e-05	2.92887696018444e-05
49	ENSG00000185222	3.54618	7.32952	2.05111051106739e-09	3.04123749413719e-05	3.041237494137194e-05
69	ENSG00000214293	6.86436	7.32132	2.1117767332487502e-09	3.09026238328737e-05	3.090262383287372e-05
67	ENSG00000130368	-5.2132	-7.31821	2.13526154676846e-09	3.09026238328737e-05	3.090262383287372e-05
69	ENSG00000269337	6.58682	7.31375	2.16944240737616e-09	3.09026238328737e-05	3.090262383287372e-05
68	ENSG00000144233	0.926688	7.31153	2.1866501359367e-09	3.09026238328737e-05	3.090262383287372e-05
69	ENSG00000007866	11.4107	7.31117	2.1894358461876604e-09	3.09026238328737e-05	3.090262383287372e-05
49	ENSG00000151929	8.22595	7.30684	2.22345327590613e-09	3.10838767971677e-05	3.1083876797167694e-05
49	ENSG00000178184	4.17015	7.28618	2.39303442027568e-09	3.31390115615346e-05	3.313901156153463e-05
69	ENSG00000121931	5.45008	7.27809	2.4629032885099e-09	3.37878106280717e-05	3.37878106280718e-05
69	ENSG00000034152	9.44666	7.26711	2.5611236494858703e-09	3.48099389359288e-05	3.480993893592879e-05
49	ENSG00000164023	3.11985	7.24729	2.7482817740185503e-09	3.7011035009925e-05	3.701103500992505e-05
67	ENSG00000125851	-2.65825	-7.24389	2.7817176102706e-09	3.71207570919656e-05	3.7120757091965573e-05
68	ENSG00000100652	4.27629	7.23776	2.8430858399848e-09	3.73539532224767e-05	3.735395322247662e-05
69	ENSG00000267270	14.5312	7.23707	2.85008703652659e-09	3.73539532224767e-05	3.735395322247662e-05
49	ENSG00000109814	2.36504	7.20199	3.2293285469378303e-09	4.19498351685845e-05	4.194983516858444e-05
69	ENSG00000092531	8.54685	7.18158	3.47286309768508e-09	4.47176819394029e-05	4.471768193940289e-05
68	ENSG00000101844	1.61803	7.1553	3.81369865959095e-09	4.86793761949005e-05	4.867937619490048e-05
69	ENSG00000232811	10.136	7.14419	3.96762934696775e-09	5.02076130897755e-05	5.0207613089775524e-05
69	ENSG00000120694	9.85533	7.13992	4.0284780101753405e-09	5.05419048815075e-05	5.0541904881507536e-05
69	ENSG00000181585	8.85835	7.12322	4.27544676469066e-09	5.31858331007578e-05	5.31858331007578e-05
49	ENSG00000140403	3.44563	7.11164	4.45553954986027e-09	5.49603908003352e-05	5.496039080033521e-05
49	ENSG00000174010	1.79383	7.10616	4.543470244061621e-09	5.55779997604838e-05	5.557799976048378e-05
69	ENSG00000161813	3.3421	7.08309	4.932757633918891e-09	5.98412804200789e-05	5.9841280420078846e-05
67	ENSG00000140299	1.88761	7.06961	5.17563858932255e-09	6.22731138136604e-05	6.227311381366042e-05
49	ENSG00000100652	4.62303	7.06529	5.256050944739621e-09	6.27264811527097e-05	6.272648115270967e-05
69	ENSG00000115486	4.22889	7.05963	5.36308293251401e-09	6.34876567470752e-05	6.348765674707512e-05
69	ENSG00000155660	6.83505	7.056	5.4329283806687106e-09	6.37999645598688e-05	6.37999645598688e-05
69	ENSG00000204390	8.59135	7.05332	5.485208168490221e-09	6.39026751629111e-05	6.390267516291107e-05
69	ENSG00000183655	7.59613	7.04618	5.62661546566514e-09	6.50339278901563e-05	6.503392789015638e-05
49	ENSG00000165046	2.10847	7.03886	5.77530227884066e-09	6.62309860555485e-05	6.623098605554849e-05
69	ENSG00000181472	3.74179	7.03518	5.85154921013601e-09	6.65851867097569e-05	6.658518670975696e-05
69	ENSG00000168564	4.38499	7.02951	5.9711800167394e-09	6.73761307267264e-05	6.737613072672633e-05
69	ENSG00000125657	12.2624	7.02756	6.01285722814984e-09	6.73761307267264e-05	6.737613072672633e-05
69	ENSG00000113070	9.59863	7.02124	6.14980106107132e-09	6.83885831632318e-05	6.838858316323174e-05
69	ENSG00000261490	9.14584	7.01516	6.28452142979412e-09	6.93612707277803e-05	6.936127072778037e-05
68	ENSG00000229178	5.13593	7.01023	6.39602458350705e-09	7.00651081054478e-05	7.006510810544776e-05
67	ENSG00000184388	-3.62034	-7.00687	6.473138561348641e-09	7.03845932903975e-05	7.038459329039756e-05
69	ENSG00000272198	11.8923	7.00398	6.540320179391881e-09	7.04134517200943e-05	7.04134517200943e-05
68	ENSG00000172943	2.15941	7.00263	6.5717302852053405e-09	7.04134517200943e-05	7.04134517200943e-05
69	ENSG00000011007	3.87801	6.99616	6.7251344899090505e-09	7.15349631720109e-05	7.153496317201083e-05
67	ENSG00000148730	1.61846	6.9893	6.8916453140215105e-09	7.2778749326994e-05	7.277874932699406e-05
69	ENSG00000112031	2.61723	6.98413	7.01997953853616e-09	7.36044854615516e-05	7.360448546155165e-05
67	ENSG00000131711	-2.63053	-6.98082	7.1034624177166505e-09	7.38019433068038e-05	7.38019433068038e-05
69	ENSG00000007944	6.10358	6.9794	7.139366407497881e-09	7.38019433068038e-05	7.38019433068038e-05
69	ENSG00000261168	12.4682	6.97523	7.246551488930151e-09	7.43861044097941e-05	7.438610440979418e-05
69	ENSG00000204241	9.82914	6.96088	7.627052089326231e-09	7.74490153346689e-05	7.744901533466889e-05
69	ENSG00000124571	2.97986	6.96002	7.650457949129361e-09	7.74490153346689e-05	7.744901533466889e-05
68	ENSG00000204388	6.43459	6.95758	7.71735856693512e-09	7.75911687698909e-05	7.759116876989084e-05
67	ENSG00000131067	-1.66336	-6.94311	8.126103091157741e-09	8.11449437245609e-05	8.114494372456088e-05
66	ENSG00000170445	-4.63106	-6.93333	8.41454114362542e-09	8.34574658427551e-05	8.345746584275509e-05
68	ENSG00000171817	-1.88233	-6.92767	8.586263063076311e-09	8.40496780921388e-05	8.404967809213874e-05
67	ENSG00000138162	-1.58877	-6.92759	8.58876743226433e-09	8.40496780921388e-05	8.404967809213874e-05
67	ENSG00000070669	-1.77685	-6.91671	8.92850029411535e-09	8.67956661041849e-05	8.679566610418492e-05
66	ENSG00000130368	-18.841	-6.91352	9.030692304537591e-09	8.72115344330969e-05	8.72115344330969e-05
67	ENSG00000116747	1.68416	6.90888	9.18148761219195e-09	8.80882723263827e-05	8.808827232638277e-05
69	ENSG00000136603	4.22771	6.90507	9.307308831338071e-09	8.87155755423451e-05	8.871557554234517e-05
66	ENSG00000184368	-10.4717	-6.8845	1.00160059708176e-08	9.4854807513311e-05	9.485480751331066e-05
49	ENSG00000155545	1.26051	6.88057	1.01574415465981e-08	9.54155204914869e-05	9.541552049148698e-05
49	ENSG00000114933	0.979254	6.87925	1.02052161027069e-08	9.54155204914869e-05	9.541552049148698e-05
69	ENSG00000153187	3.41097	6.87518	1.03546359854888e-08	9.59704379661499e-05	9.59704379661501e-05
68	ENSG00000155660	2.33848	6.87331	1.04240263390769e-08	9.59704379661499e-05	9.59704379661501e-05
67	ENSG00000113658	1.57422	6.87146	1.04929761758814e-08	9.59704379661499e-05	9.59704379661501e-05
69	ENSG00000244625	9.41355	6.87051	1.0528758036383e-08	9.59704379661499e-05	9.59704379661501e-05
69	ENSG00000173110	38.1062	6.86737	1.06474097846141e-08	9.59704379661499e-05	9.59704379661501e-05
68	ENSG00000162889	2.44545	6.86712	1.06568440551008e-08	9.59704379661499e-05	9.59704379661501e-05
49	ENSG00000204388	6.98738	6.85737	1.10339731934895e-08	9.80078217615569e-05	9.800782176155717e-05
68	ENSG00000059728	1.62969	6.85707	1.1045910852641e-08	9.80078217615569e-05	9.800782176155717e-05
68	ENSG00000100625	3.71821	6.85612	1.10833833451996e-08	9.80078217615569e-05	9.800782176155717e-05
69	ENSG00000011132	6.23084	6.8517	1.12593460470874e-08	9.89676291168837e-05	9.89676291168838e-05
49	ENSG00000223547	2.41762	6.8494	1.13524623753637e-08	9.91921400047401e-05	9.919214000474034e-05
67	ENSG00000101210	-2.19695	-6.84408	1.1569666696411e-08	0.000100433	0.000100433
69	ENSG00000087074	10.08	6.84259	1.1631354589364e-08	0.000100433	0.000100433
69	ENSG00000115963	8.19934	6.83485	1.19571508980539e-08	0.000102643	0.000102643
68	ENSG00000178381	2.50411	6.82944	1.21903796784275e-08	0.000104036	0.000104036
67	ENSG00000267023	1.09579	6.82075	1.25743766558643e-08	0.00010669	0.00010669
69	ENSG00000164168	2.48871	6.81914	1.26466274599193e-08	0.00010669	0.00010669
69	ENSG00000136527	3.99238	6.81357	1.29007758163791e-08	0.000108212	0.000108212
67	ENSG00000196366	-3.72683	-6.81025	1.30542544481647e-08	0.000108877	0.000108877
69	ENSG00000245146	6.67541	6.7915	1.3958003822009e-08	0.000115757	0.000115757
69	ENSG00000143552	13.6363	6.78095	1.4493431468253e-08	0.000119522	0.000119522
68	ENSG00000257433	3.58393	6.77836	1.46279833775474e-08	0.000119958	0.000119958
69	ENSG00000256269	5.42619	6.77451	1.48304321519577e-08	0.000120942	0.000120942
67	ENSG00000148798	-3.29144	-6.77081	1.50275737146019e-08	0.000121873	0.000121873
49	ENSG00000120334	2.36485	6.76258	1.5475479163399e-08	0.000124816	0.000124816
69	ENSG00000187605	6.26725	6.75835	1.57106186806971e-08	0.00012602	0.00012602
67	ENSG00000182010	-3.1922	-6.74499	1.6477648416012e-08	0.00013066	0.00013066
69	ENSG00000116990	8.26359	6.74399	1.65367916906726e-08	0.00013066	0.00013066
68	ENSG00000178297	4.52326	6.74303	1.65935978583671e-08	0.00013066	0.00013066
68	ENSG00000168564	1.48824	6.74216	1.66451621051279e-08	0.00013066	0.00013066
68	ENSG00000117036	2.2098	6.73082	1.7332769399957e-08	0.000135334	0.000135334
69	ENSG00000198182	-3.72164	-6.71541	1.83124708230443e-08	0.000142227	0.000142227
67	ENSG00000178965	-2.5303	-6.70605	1.8934659501753e-08	0.000146057	0.000146057
69	ENSG00000146587	3.35304	6.7043	1.90531472178953e-08	0.000146057	0.000146057
66	ENSG00000051341	-9.05308	-6.70297	1.91435970438983e-08	0.000146057	0.000146057
69	ENSG00000090520	4.94464	6.7021	1.92036226967841e-08	0.000146057	0.000146057
68	ENSG00000004455	1.17704	6.6942	1.97526559876061e-08	0.000149458	0.000149458
67	ENSG00000168546	-2.55233	-6.68665	2.02921290644311e-08	0.000152753	0.000152753
68	ENSG00000168256	1.83041	6.67671	2.10249042593795e-08	0.000157462	0.000157462
69	ENSG00000170542	7.09642	6.66747	2.17295741164523e-08	0.000161913	0.000161913
69	ENSG00000214226	7.89564	6.65826	2.24553832071743e-08	0.000166476	0.000166476
67	ENSG00000100330	0.974538	6.65257	2.29157774781688e-08	0.000167591	0.000167591
68	ENSG00000079387	1.51123	6.65221	2.2945094465423e-08	0.000167591	0.000167591
69	ENSG00000081052	7.8565	6.65218	2.29482267835517e-08	0.000167591	0.000167591
68	ENSG00000267270	4.82438	6.64296	2.37153564112419e-08	0.000172336	0.000172336
69	ENSG00000222040	16.6896	6.63923	2.40328978646371e-08	0.000173783	0.000173783
66	ENSG00000131711	-9.52388	-6.63386	2.44985540392524e-08	0.000176282	0.000176282
67	ENSG00000051341	-2.42228	-6.63215	2.46484840458913e-08	0.000176495	0.000176495
68	ENSG00000178184	3.63527	6.63027	2.48138826605471e-08	0.000176817	0.000176817
69	ENSG00000176915	3.38611	6.62721	2.50860939697379e-08	0.00017684	0.00017684
67	ENSG00000100285	-4.91145	-6.62628	2.51698612611278e-08	0.00017684	0.00017684
69	ENSG00000146453	15.2795	6.62565	2.52264023798156e-08	0.00017684	0.00017684
69	ENSG00000136997	11.9878	6.62485	2.52990102962644e-08	0.00017684	0.00017684
69	ENSG00000231997	9.61313	6.61266	2.64232538844407e-08	0.000183823	0.000183823
69	ENSG00000099953	9.11788	6.60944	2.67291246919959e-08	0.000185074	0.000185074
68	ENSG00000013375	1.21532	6.60737	2.69264584114361e-08	0.000185565	0.000185565
49	ENSG00000111731	-1.27569	-6.60586	2.70721857314503e-08	0.000185697	0.000185697
66	ENSG00000260838	-14.6611	-6.60454	2.72004034747657e-08	0.000185709	0.000185709
67	ENSG00000116885	-1.46161	-6.60234	2.74145563328777e-08	0.000186305	0.000186305
67	ENSG00000111912	-1.87735	-6.59331	2.83122606769782e-08	0.000191519	0.000191519
66	ENSG00000167037	-6.22205	-6.58413	2.92548048914492e-08	0.000196987	0.000196987
66	ENSG00000163618	-8.86216	-6.58044	2.96430953939601e-08	0.00019869	0.00019869
64	ENSG00000111328	4.81978	6.57857	2.98410548252026e-08	0.000199108	0.000199108
68	ENSG00000261490	3.06511	6.56933	3.08407006603205e-08	0.000204703	0.000204703
49	ENSG00000172943	2.28547	6.56827	3.09585474962229e-08	0.000204703	0.000204703
67	ENSG00000125675	-2.4031	-6.56683	3.11174893591391e-08	0.000204831	0.000204831
69	ENSG00000166349	9.78046	6.54735	3.33563981032271e-08	0.000218589	0.000218589
68	ENSG00000125845	2.39865	6.54392	3.37681070058529e-08	0.000220303	0.000220303
69	ENSG00000121039	12.0136	6.53234	3.51923032744178e-08	0.000228432	0.000228432
49	ENSG00000173110	14.0774	6.53128	3.53253058098817e-08	0.000228432	0.000228432
68	ENSG00000175197	2.28039	6.52931	3.55737752543702e-08	0.00022903	0.00022903
69	ENSG00000149257	22.8082	6.52386	3.62727304907254e-08	0.000232118	0.000232118
68	ENSG00000007944	2.04306	6.52311	3.6369803710941e-08	0.000232118	0.000232118
66	ENSG00000152931	-12.8249	-6.52013	3.67583841000005e-08	0.000233583	0.000233583
67	ENSG00000183837	-2.64092	-6.5185	3.697329577496e-08	0.000233859	0.000233859
48	ENSG00000034152	3.24644	6.51738	3.71204492588152e-08	0.000233859	0.000233859
69	ENSG00000178409	5.67229	6.50789	3.83991018028502e-08	0.000240881	0.000240881
66	ENSG00000258882	-7.10289	-6.49816	3.97544090511045e-08	0.000248321	0.000248321
23	ENSG00000102043	2.26788	6.49524	4.0171266467001e-08	0.000249862	0.000249862
68	ENSG00000120694	3.25225	6.48718	4.13431341261718e-08	0.000256066	0.000256066
66	ENSG00000127920	13.139	6.48285	4.19858658778845e-08	0.000258133	0.000258133
23	ENSG00000085465	3.4882	6.48256	4.20286414997004e-08	0.000258133	0.000258133
69	ENSG00000011422	14.9058	6.46683	4.44543293271477e-08	0.000271894	0.000271894
67	ENSG00000184083	1.37838	6.45604	4.61983982602989e-08	0.000280548	0.000280548
66	ENSG00000168546	-9.31057	-6.45572	4.62514726912966e-08	0.000280548	0.000280548
49	ENSG00000121931	1.94359	6.45247	4.67895775735158e-08	0.000281815	0.000281815
68	ENSG00000006530	-0.774445	-6.45046	4.71264964864717e-08	0.000281815	0.000281815
68	ENSG00000178607	1.62972	6.45029	4.7155113280949e-08	0.000281815	0.000281815
67	ENSG00000164751	1.12047	6.44986	4.72282765207441e-08	0.000281815	0.000281815
68	ENSG00000163251	2.36815	6.4417	4.86210947882915e-08	0.000288951	0.000288951
49	ENSG00000073614	1.10248	6.43676	4.94851988515482e-08	0.000292749	0.000292749
66	ENSG00000100285	-17.9715	-6.43564	4.96844247076952e-08	0.000292749	0.000292749
68	ENSG00000244625	3.15288	6.43466	4.98585217509907e-08	0.000292749	0.000292749
69	ENSG00000164023	7.73941	6.43303	5.01478972188018e-08	0.000293275	0.000293275
49	ENSG00000143479	3.44771	6.43009	5.06765070529145e-08	0.000295191	0.000295191
68	ENSG00000106211	5.95484	6.42066	5.24096349812362e-08	0.00030401	0.00030401
68	ENSG00000164949	4.59735	6.41962	5.26047854794584e-08	0.00030401	0.00030401
69	ENSG00000198805	12.3257	6.41322	5.38184679048405e-08	0.000309804	0.000309804
67	ENSG00000175931	-1.43283	-6.4066	5.51021984726438e-08	0.00031442	0.00031442
68	ENSG00000162772	5.43374	6.40575	5.52705204769033e-08	0.00031442	0.00031442
49	ENSG00000113369	3.61897	6.40484	5.54492761021765e-08	0.00031442	0.00031442
50	ENSG00000114933	0.71049	6.4047	5.54770695829314e-08	0.00031442	0.00031442
69	ENSG00000204389	19.8907	6.40292	5.58310410771494e-08	0.000315209	0.000315209
66	ENSG00000111912	-6.86661	-6.39963	5.64889710150782e-08	0.000317702	0.000317702
69	ENSG00000140395	4.32557	6.39764	5.68922323573105e-08	0.000318749	0.000318749
48	ENSG00000111641	2.06655	6.39115	5.82229416062184e-08	0.000324964	0.000324964
69	ENSG00000151929	20.2503	6.38901	5.8668261538701e-08	0.000324991	0.000324991
67	ENSG00000152931	-3.41295	-6.389	5.86706088945262e-08	0.000324991	0.000324991
69	ENSG00000110172	9.16282	6.38748	5.89899775019692e-08	0.000325532	0.000325532
49	ENSG00000204389	7.53087	6.38381	5.97663564394e-08	0.000328581	0.000328581
69	ENSG00000236233	6.88639	6.3785	6.09068674314267e-08	0.000333601	0.000333601
68	ENSG00000174915	1.31964	6.3758	6.14971794045702e-08	0.000335181	0.000335181
51	ENSG00000050344	1.34099	6.37509	6.16520103856658e-08	0.000335181	0.000335181
67	ENSG00000183780	-2.04872	-6.37335	6.20356619785135e-08	0.000336023	0.000336023
68	ENSG00000185022	4.27362	6.36247	6.4487944343341e-08	0.000347507	0.000347507
51	ENSG00000013375	0.744377	6.36186	6.46293371002305e-08	0.000347507	0.000347507
67	ENSG00000043093	0.88049	6.35761	6.5615147935623e-08	0.000351125	0.000351125
68	ENSG00000099139	2.15655	6.3569	6.57806905521803e-08	0.000351125	0.000351125
49	ENSG00000079387	1.61299	6.35428	6.63991698152331e-08	0.000353143	0.000353143
49	ENSG00000166592	6.53038	6.35091	6.72016197071842e-08	0.000354835	0.000354835
66	ENSG00000148798	-11.823	-6.35086	6.72132235195112e-08	0.000354835	0.000354835
67	ENSG00000247157	-2.50477	-6.3499	6.74425206144054e-08	0.000354835	0.000354835
69	ENSG00000179168	6.66359	6.3464	6.82888225354164e-08	0.000358004	0.000358004
49	ENSG00000112773	4.74232	6.34441	6.87753551091388e-08	0.000359272	0.000359272
67	ENSG00000123360	-1.72093	-6.33783	7.04066197619562e-08	0.000366309	0.000366309
68	ENSG00000138835	1.82555	6.33691	7.063652778918e-08	0.000366309	0.000366309
68	ENSG00000142867	1.45141	6.33598	7.08711154809536e-08	0.000366309	0.000366309
69	ENSG00000063601	-3.21325	-6.33144	7.20273445383054e-08	0.000370355	0.000370355
69	ENSG00000197976	4.03349	6.3303	7.23193621293957e-08	0.000370355	0.000370355
49	ENSG00000185988	5.07584	6.32995	7.24108591377276e-08	0.000370355	0.000370355
68	ENSG00000154124	1.54887	6.32732	7.30912330733327e-08	0.000372537	0.000372537
67	ENSG00000138041	0.544714	6.32351	7.4090707176323e-08	0.000376324	0.000376324
68	ENSG00000151929	6.97668	6.31701	7.58268650948491e-08	0.000383815	0.000383815
69	ENSG00000257433	9.95278	6.31275	7.69866600990669e-08	0.000388346	0.000388346
67	ENSG00000115419	-1.76196	-6.30863	7.81238793688828e-08	0.000389033	0.000389033
49	ENSG00000130766	2.4812	6.30858	7.81368356012457e-08	0.000389033	0.000389033
49	ENSG00000165732	1.4372	6.30856	7.81423342198408e-08	0.000389033	0.000389033
69	ENSG00000111665	7.64218	6.30789	7.83301442231837e-08	0.000389033	0.000389033
69	ENSG00000167604	9.99211	6.30747	7.84479357113297e-08	0.000389033	0.000389033
67	ENSG00000084754	1.29633	6.3058	7.89144857238966e-08	0.000390029	0.000390029
51	ENSG00000112293	-0.953024	-6.30232	7.99012005057129e-08	0.00039358	0.00039358
49	ENSG00000106211	6.44285	6.29306	8.25785329179729e-08	0.000405408	0.000405408
68	ENSG00000214293	2.20049	6.28981	8.35410225107259e-08	0.000408766	0.000408766
66	ENSG00000157502	-13.2293	-6.28742	8.42525615736327e-08	0.000410878	0.000410878
69	ENSG00000107815	3.79252	6.28532	8.48876721726758e-08	0.000412605	0.000412605
68	ENSG00000140403	2.95222	6.28313	8.55497880915355e-08	0.000414451	0.000414451
49	ENSG00000116044	2.48464	6.2803	8.64169579288012e-08	0.000417275	0.000417275
69	ENSG00000175197	6.43872	6.27772	8.72149808030198e-08	0.000418151	0.000418151
68	ENSG00000184378	3.89431	6.27707	8.74183333245385e-08	0.000418151	0.000418151
69	ENSG00000076662	5.3664	6.27695	8.74529892491861e-08	0.000418151	0.000418151
49	ENSG00000143552	4.96134	6.27561	8.78727003948919e-08	0.000418793	0.000418793
49	ENSG00000099875	2.80965	6.27382	8.84338405017364e-08	0.000420104	0.000420104
69	ENSG00000144824	11.9166	6.27267	8.87959807385354e-08	0.000420463	0.000420463
68	ENSG00000137801	4.77118	6.26814	9.02399707506402e-08	0.000425927	0.000425927
69	ENSG00000004455	3.2764	6.26576	9.10091437870004e-08	0.000428181	0.000428181
66	ENSG00000122574	-11.3207	-6.26106	9.25451688786515e-08	0.000432379	0.000432379
69	ENSG00000170961	12.4767	6.26049	9.27338446357129e-08	0.000432379	0.000432379
68	ENSG00000101888	3.70027	6.26033	9.27851440616517e-08	0.000432379	0.000432379
68	ENSG00000007866	3.65025	6.25867	9.33365693333748e-08	0.000433572	0.000433572
67	ENSG00000127920	3.46694	6.25607	9.42041255965597e-08	0.000436222	0.000436222
67	ENSG00000092068	-1.7624	-6.2535	9.50681503952727e-08	0.000436996	0.000436996
67	ENSG00000181192	1.45047	6.25305	9.52231757106003e-08	0.000436996	0.000436996
69	ENSG00000143479	8.95288	6.25292	9.52643918374936e-08	0.000436996	0.000436996
64	ENSG00000109911	4.2566	6.25194	9.55994213853283e-08	0.000437166	0.000437166
68	ENSG00000146373	1.43416	6.25077	9.59988660383162e-08	0.00043763	0.00043763
69	ENSG00000166598	5.09548	6.2453	9.78835328398754e-08	0.00044484	0.00044484
51	ENSG00000146373	0.895809	6.2421	9.90052749948057e-08	0.000448549	0.000448549
69	ENSG00000121274	4.97705	6.23817	1.00399796681402e-07	0.000453467	0.000453467
69	ENSG00000140525	5.63687	6.23356	1.02061210769079e-07	0.000459557	0.000459557
68	ENSG00000222040	5.59028	6.23138	1.02857070159122e-07	0.000461724	0.000461724
69	ENSG00000185022	12.1851	6.23005	1.03346163554573e-07	0.000461745	0.000461745
69	ENSG00000144791	6.482	6.22888	1.03776160771588e-07	0.000461745	0.000461745
67	ENSG00000143502	-2.12055	-6.2288	1.03805281412159e-07	0.000461745	0.000461745
17	ENSG00000223343	6.42475	6.22629	1.04736853213234e-07	0.000464481	0.000464481
68	ENSG00000197696	2.99909	6.22468	1.05336800191309e-07	0.000465735	0.000465735
69	ENSG00000237989	11.7441	6.22123	1.06641551733814e-07	0.000469442	0.000469442
68	ENSG00000128739	-1.88823	-6.22043	1.06943725038387e-07	0.000469442	0.000469442
66	ENSG00000116299	-6.17433	-6.21993	1.0713467135882e-07	0.000469442	0.000469442
68	ENSG00000111671	2.54469	6.2145	1.09225772412463e-07	0.00047686	0.00047686
67	ENSG00000184178	-1.22211	-6.21381	1.09492835644526e-07	0.00047686	0.00047686
67	ENSG00000240253	-3.40089	-6.21248	1.10012061354556e-07	0.00047686	0.00047686
67	ENSG00000258882	-1.86451	-6.21219	1.10127066847978e-07	0.00047686	0.00047686
69	ENSG00000108599	-2.91068	-6.2105	1.1079089912323e-07	0.000478323	0.000478323
51	ENSG00000116478	1.09749	6.20792	1.11811867937523e-07	0.000481316	0.000481316
67	ENSG00000260838	-3.81303	-6.20537	1.12830592031632e-07	0.000484062	0.000484062
68	ENSG00000164168	0.820109	6.20434	1.13246552846175e-07	0.000484062	0.000484062
67	ENSG00000102900	-1.25143	-6.20386	1.13439072349099e-07	0.000484062	0.000484062
67	ENSG00000176788	-2.15298	-6.20008	1.14973970307975e-07	0.000489189	0.000489189
49	ENSG00000149257	8.40943	6.19711	1.16194302987841e-07	0.000492953	0.000492953
66	ENSG00000123360	-6.31557	-6.19476	1.17172472096492e-07	0.00049567	0.00049567
68	ENSG00000204160	1.29752	6.19374	1.17598736353305e-07	0.000496044	0.000496044
49	ENSG00000135317	-1.09116	-6.19144	1.18564356808844e-07	0.000497905	0.000497905
69	ENSG00000070413	-3.88746	-6.19096	1.18764293859175e-07	0.000497905	0.000497905
69	ENSG00000184378	11.1466	6.19027	1.19057579793357e-07	0.000497905	0.000497905
69	ENSG00000182308	11.1708	6.18916	1.19527759296359e-07	0.000498451	0.000498451
67	ENSG00000188888	-2.21933	-6.18694	1.20476234336859e-07	0.000500103	0.000500103
67	ENSG00000177182	-2.49269	-6.18621	1.20787070523462e-07	0.000500103	0.000500103
69	ENSG00000059728	4.44816	6.18515	1.21244094853454e-07	0.000500103	0.000500103
69	ENSG00000071462	4.16086	6.18445	1.21545864573541e-07	0.000500103	0.000500103
69	ENSG00000166260	-3.65511	-6.18427	1.21627336854272e-07	0.000500103	0.000500103
49	ENSG00000063761	-1.63761	-6.1814	1.22873790842218e-07	0.000503817	0.000503817
68	ENSG00000152952	2.61932	6.17883	1.23999893474694e-07	0.000506796	0.000506796
67	ENSG00000140743	-1.70594	-6.17817	1.24290976124721e-07	0.000506796	0.000506796
69	ENSG00000109667	7.26063	6.17692	1.24847948024687e-07	0.000507657	0.000507657
67	ENSG00000132872	-3.34953	-6.17261	1.26774968239352e-07	0.000511984	0.000511984
23	ENSG00000154237	2.42998	6.17221	1.26956045765949e-07	0.000511984	0.000511984
67	ENSG00000105255	-1.84834	-6.1722	1.26958473155014e-07	0.000511984	0.000511984
67	ENSG00000088992	-2.57543	-6.17074	1.27619007251546e-07	0.000512428	0.000512428
66	ENSG00000125851	-9.08499	-6.17042	1.27766715035934e-07	0.000512428	0.000512428
67	ENSG00000109911	1.45705	6.16743	1.29130349650446e-07	0.000515415	0.000515415
67	ENSG00000102466	-2.26146	-6.16725	1.29213743497933e-07	0.000515415	0.000515415
67	ENSG00000226435	-3.1126	-6.15748	1.33781421228945e-07	0.00053087	0.00053087
67	ENSG00000268721	-3.36045	-6.15742	1.33811525563516e-07	0.00053087	0.00053087
67	ENSG00000128254	-2.71372	-6.15429	1.35309021773578e-07	0.000535364	0.000535364
68	ENSG00000116741	2.98908	6.15236	1.36239352673625e-07	0.000537596	0.000537596
72	ENSG00000215912	-3.10603	-6.14927	1.37744153933845e-07	0.000542077	0.000542077
68	ENSG00000116478	1.74617	6.14814	1.3830076252754e-07	0.000542812	0.000542812
23	ENSG00000007516	4.28831	6.14631	1.39203178910713e-07	0.000544325	0.000544325
67	ENSG00000163428	1.17593	6.14576	1.39476333041273e-07	0.000544325	0.000544325
69	ENSG00000170558	-2.6685	-6.14511	1.39798737900117e-07	0.000544325	0.000544325
66	ENSG00000154237	-7.67961	-6.14212	1.41289699317812e-07	0.000548675	0.000548675
69	ENSG00000173846	8.05872	6.13358	1.45645839006931e-07	0.000564099	0.000564099
67	ENSG00000153944	2.37615	6.13244	1.46236426653515e-07	0.000564739	0.000564739
66	ENSG00000184388	-12.5325	-6.13178	1.46580572557414e-07	0.000564739	0.000564739
51	ENSG00000144381	1.97385	6.1309	1.47039438596152e-07	0.000565024	0.000565024
69	ENSG00000213859	8.28124	6.12539	1.49948543565794e-07	0.000574698	0.000574698
67	ENSG00000144290	-2.37063	-6.11147	1.57553981992714e-07	0.000602275	0.000602275
66	ENSG00000078053	-8.8568	-6.10993	1.58419110906072e-07	0.000604009	0.000604009
69	ENSG00000138835	5.15723	6.1047	1.61390212148433e-07	0.000613743	0.000613743
67	ENSG00000188582	-2.45333	-6.10043	1.63855639739163e-07	0.000621508	0.000621508
68	ENSG00000121931	1.72148	6.09534	1.66843607839503e-07	0.00062974	0.00062974
67	ENSG00000157502	-3.49786	-6.09485	1.67135420724074e-07	0.00062974	0.00062974
67	ENSG00000089199	-3.07326	-6.09455	1.67312944768351e-07	0.00062974	0.00062974
68	ENSG00000110172	3.09302	6.08958	1.70295683200441e-07	0.000637899	0.000637899
69	ENSG00000143199	12.7086	6.08949	1.70349889608241e-07	0.000637899	0.000637899
68	ENSG00000261168	4.01827	6.0872	1.71741150567147e-07	0.000639088	0.000639088
67	ENSG00000136531	-2.46669	-6.08692	1.7190976788374e-07	0.000639088	0.000639088
23	ENSG00000236107	2.61755	6.08682	1.71973343622233e-07	0.000639088	0.000639088
68	ENSG00000150457	2.88454	6.08517	1.72984438405459e-07	0.000641222	0.000641222
68	ENSG00000185988	4.53487	6.07614	1.7862396388506e-07	0.000660459	0.000660459
66	ENSG00000067842	-8.24331	-6.06918	1.83093392164018e-07	0.000673709	0.000673709
68	ENSG00000166260	-1.25369	-6.06901	1.83200593730334e-07	0.000673709	0.000673709
69	ENSG00000149823	-3.65914	-6.06782	1.83978941197602e-07	0.000673709	0.000673709
67	ENSG00000149927	-1.98397	-6.06772	1.84043301945378e-07	0.000673709	0.000673709
68	ENSG00000165732	1.2848	6.06273	1.87329253364571e-07	0.000682609	0.000682609
69	ENSG00000106211	16.6361	6.06227	1.87640039538732e-07	0.000682609	0.000682609
69	ENSG00000135317	-2.84306	-6.06192	1.8786985365566e-07	0.000682609	0.000682609
49	ENSG00000168301	1.27625	6.05476	1.92709815976295e-07	0.000697508	0.000697508
49	ENSG00000100219	2.29049	6.05445	1.92920762545594e-07	0.000697508	0.000697508
66	ENSG00000178965	-8.89052	-6.05145	1.9498610129285e-07	0.000703243	0.000703243
68	ENSG00000262601	3.50178	6.05038	1.95731910570585e-07	0.000704203	0.000704203
68	ENSG00000168904	-1.19841	-6.04935	1.96444258628107e-07	0.000705038	0.000705038
49	ENSG00000185022	4.54341	6.0463	1.98582276773671e-07	0.000710973	0.000710973
69	ENSG00000119630	8.47726	6.04407	2.00159856870564e-07	0.00071247	0.00071247
69	ENSG00000089060	6.23844	6.04377	2.00376436467897e-07	0.00071247	0.00071247
49	ENSG00000174292	3.08813	6.04366	2.00456461008835e-07	0.00071247	0.00071247
68	ENSG00000198130	2.68542	6.04094	2.02397399330634e-07	0.000716164	0.000716164
69	ENSG00000112183	6.23662	6.04084	2.02471662475249e-07	0.000716164	0.000716164
68	ENSG00000136527	1.29613	6.03864	2.04060229781095e-07	0.000720048	0.000720048
67	ENSG00000145087	-2.24563	-6.03783	2.04642266475555e-07	0.00072037	0.00072037
69	ENSG00000139722	5.4025	6.03663	2.05520980072639e-07	0.000721733	0.000721733
67	ENSG00000085719	1.73017	6.03562	2.06256544732957e-07	0.000722587	0.000722587
64	ENSG00000257773	5.77922	6.03321	2.08031743098204e-07	0.000727071	0.000727071
68	ENSG00000174292	2.81981	6.03178	2.09085330735993e-07	0.000727342	0.000727342
69	ENSG00000204248	8.16916	6.03169	2.09152132515573e-07	0.000727342	0.000727342
56	ENSG00000213904	-1.97423	-6.0311	2.0959585538222e-07	0.000727342	0.000727342
69	ENSG00000229029	-7.94292	-6.02769	2.12147153636612e-07	0.000734383	0.000734383
69	ENSG00000099139	6.03723	6.02661	2.12956467164678e-07	0.000734383	0.000734383
67	ENSG00000270112	-2.29527	-6.02639	2.13125549232446e-07	0.000734383	0.000734383
51	ENSG00000103707	-0.977002	-6.0195	2.18397978677031e-07	0.000750781	0.000750781
68	ENSG00000118496	1.33001	6.01885	2.18907435036376e-07	0.000750781	0.000750781
66	ENSG00000182010	-11.1469	-6.01791	2.19638033143281e-07	0.000751531	0.000751531
69	ENSG00000116741	8.51345	6.01676	2.20537071724376e-07	0.000752852	0.000752852
67	ENSG00000164588	-2.53779	-6.01525	2.21721179558998e-07	0.000755138	0.000755138
69	ENSG00000113742	3.13327	6.01164	2.24574907510712e-07	0.000763087	0.000763087
67	ENSG00000178171	-1.90424	-6.01073	2.25301232858497e-07	0.000763787	0.000763787
66	ENSG00000125675	-8.50337	-6.00949	2.26295624217832e-07	0.00076539	0.00076539
69	ENSG00000204388	17.1454	6.00632	2.2885665075602e-07	0.000772273	0.000772273
69	ENSG00000050344	5.98351	6.0046	2.30256656178437e-07	0.000774449	0.000774449
49	ENSG00000034152	3.23843	6.00423	2.30556764812824e-07	0.000774449	0.000774449
54	ENSG00000171462	-1.7147	-6.00163	2.32693367144925e-07	0.000778375	0.000778375
69	ENSG00000151576	4.11554	6.0014	2.32880694102482e-07	0.000778375	0.000778375
68	ENSG00000111731	-1.10586	-6.00088	2.33316299890402e-07	0.000778375	0.000778375
69	ENSG00000197961	1.67769	5.99695	2.365869335065e-07	0.000787497	0.000787497
69	ENSG00000254726	8.12665	5.99532	2.37956847833329e-07	0.000790264	0.000790264
69	ENSG00000248713	12.1522	5.99398	2.39092556721215e-07	0.000792244	0.000792244
66	ENSG00000175931	-5.1292	-5.99186	2.40900711245445e-07	0.000796437	0.000796437
69	ENSG00000137880	-4.79961	-5.98927	2.43118532384478e-07	0.000801963	0.000801963
69	ENSG00000178607	4.50852	5.98557	2.46335043762242e-07	0.000810752	0.000810752
49	ENSG00000261490	3.18387	5.98428	2.47463311878617e-07	0.000812295	0.000812295
49	ENSG00000147854	1.12484	5.98377	2.47910660425372e-07	0.000812295	0.000812295
49	ENSG00000261168	4.35227	5.98283	2.48740583167345e-07	0.000813199	0.000813199
49	ENSG00000100380	1.1537	5.97823	2.52830046143823e-07	0.000824732	0.000824732
69	ENSG00000187595	7.53752	5.97473	2.5598820864926e-07	0.000832635	0.000832635
68	ENSG00000108256	1.21219	5.97429	2.56387365542476e-07	0.000832635	0.000832635
49	ENSG00000116741	3.21506	5.97323	2.57352428130777e-07	0.000833924	0.000833924
69	ENSG00000166887	-2.88521	-5.97242	2.58091651185708e-07	0.000834477	0.000834477
66	ENSG00000138041	1.95971	5.96957	2.60712574941212e-07	0.000840053	0.000840053
66	ENSG00000053108	-7.37669	-5.9693	2.60960533769778e-07	0.000840053	0.000840053
67	ENSG00000167037	-1.58525	-5.96791	2.62248699852885e-07	0.000842352	0.000842352
67	ENSG00000171462	-2.13234	-5.96166	2.68125669506987e-07	0.000857618	0.000857618
68	ENSG00000166669	2.44709	5.96117	2.68594616970108e-07	0.000857618	0.000857618
68	ENSG00000112293	-1.47728	-5.961	2.68754205651976e-07	0.000857618	0.000857618
67	ENSG00000053108	-1.9825	-5.9576	2.72009515555815e-07	0.000865795	0.000865795
49	ENSG00000267270	4.96875	5.95709	2.72499694434762e-07	0.000865795	0.000865795
69	ENSG00000118513	13.212	5.95649	2.73086096419217e-07	0.000865795	0.000865795
67	ENSG00000072110	-1.63171	-5.95421	2.75301112563188e-07	0.000870936	0.000870936
68	ENSG00000184056	-1.242	-5.95041	2.79026932990547e-07	0.000879229	0.000879229
68	ENSG00000196204	1.33769	5.95032	2.79120335135757e-07	0.000879229	0.000879229
49	ENSG00000184378	4.13239	5.94936	2.80074607302109e-07	0.000880346	0.000880346
49	ENSG00000213859	3.08813	5.9484	2.81027751603139e-07	0.000881454	0.000881454
67	ENSG00000259153	-2.08978	-5.94563	2.83794803278085e-07	0.000888235	0.000888235
69	ENSG00000162772	15.0292	5.94488	2.84549868218583e-07	0.000888704	0.000888704
66	ENSG00000145819	-4.44283	-5.94357	2.85880700340876e-07	0.000889513	0.000889513
66	ENSG00000008118	-10.9833	-5.94315	2.86301972487729e-07	0.000889513	0.000889513
48	ENSG00000041802	1.15926	5.94283	2.8662706250312e-07	0.000889513	0.000889513
67	ENSG00000164442	-1.8646	-5.94055	2.8894722455432e-07	0.000894822	0.000894822
69	ENSG00000156983	3.65943	5.93931	2.90223549712066e-07	0.000895548	0.000895548
69	ENSG00000166484	5.36161	5.93914	2.90401760365779e-07	0.000895548	0.000895548
89	ENSG00000117707	-2.06868	-5.93396	2.95780754461379e-07	0.000910223	0.000910223
49	ENSG00000115556	1.95473	5.92899	3.01030295035862e-07	0.00092444	0.00092444
69	ENSG00000176170	11.5849	5.92751	3.02618315063191e-07	0.000926019	0.000926019
23	ENSG00000178015	4.11365	5.92733	3.02806004850757e-07	0.000926019	0.000926019
48	ENSG00000131459	2.16811	5.92411	3.06280614018986e-07	0.000933563	0.000933563
68	ENSG00000115486	1.33365	5.92365	3.06782342173911e-07	0.000933563	0.000933563
49	ENSG00000205629	-1.48096	-5.92328	3.07181002901007e-07	0.000933563	0.000933563
69	ENSG00000261654	10.092	5.92201	3.08564428086655e-07	0.00093583	0.00093583
68	ENSG00000215305	-1.28226	-5.92057	3.10139361268534e-07	0.000937786	0.000937786
69	ENSG00000229191	13.0918	5.92014	3.10615495078884e-07	0.000937786	0.000937786
69	ENSG00000204160	3.64717	5.91968	3.11125849907604e-07	0.000937786	0.000937786
66	ENSG00000247157	-8.94551	-5.91793	3.13061452220448e-07	0.000940337	0.000940337
69	ENSG00000238098	6.47734	5.91728	3.13781390796489e-07	0.000940337	0.000940337
69	ENSG00000257410	8.23661	5.91718	3.13893924517934e-07	0.000940337	0.000940337
68	ENSG00000144791	2.18211	5.9166	3.14539860618601e-07	0.000940352	0.000940352
27	ENSG00000171051	-3.97241	-5.91556	3.15692797240171e-07	0.000941503	0.000941503
69	ENSG00000132196	7.07013	5.9151	3.16207583069305e-07	0.000941503	0.000941503
49	ENSG00000242802	1.31512	5.91284	3.1875464776038e-07	0.000946159	0.000946159
66	ENSG00000125462	9.80742	5.91257	3.19060231269943e-07	0.000946159	0.000946159
67	ENSG00000104067	2.08046	5.91169	3.20051251282003e-07	0.000947184	0.000947184
69	ENSG00000168904	-3.41042	-5.90936	3.2270571119225e-07	0.000951721	0.000951721
22	ENSG00000234997	1.4824	5.9092	3.22881169677177e-07	0.000951721	0.000951721
67	ENSG00000171793	-1.40857	-5.90782	3.24471389564072e-07	0.000954492	0.000954492
67	ENSG00000116299	-1.61296	-5.907	3.25406550412467e-07	0.000955329	0.000955329
66	ENSG00000085465	-10.4908	-5.9056	3.27023892438078e-07	0.00095816	0.00095816
67	ENSG00000146530	-3.59613	-5.90075	3.32693650815718e-07	0.000969605	0.000969605
66	ENSG00000101210	-7.52786	-5.90074	3.32703129795809e-07	0.000969605	0.000969605
67	ENSG00000107779	1.14536	5.90056	3.32911590112539e-07	0.000969605	0.000969605
48	ENSG00000170542	2.40845	5.89952	3.34140341548082e-07	0.000971257	0.000971257
51	ENSG00000163251	1.40832	5.89585	3.38512525201715e-07	0.000982021	0.000982021
67	ENSG00000198934	-2.32207	-5.89403	3.40706610979409e-07	0.000986436	0.000986436
66	ENSG00000147465	-9.53673	-5.89299	3.41962801831945e-07	0.000988124	0.000988124
67	ENSG00000067842	-2.18034	-5.89237	3.42714816398311e-07	0.000988352	0.000988352
69	ENSG00000168487	5.26969	5.8917	3.43529661534997e-07	0.000988759	0.000988759
49	ENSG00000143199	4.728	5.89065	3.44807234290883e-07	0.000990494	0.000990494
68	ENSG00000012660	2.3305	5.88955	3.46142154378874e-07	0.000992387	0.000992387
23	ENSG00000171444	-2.61291	-5.88751	3.48652607409048e-07	0.000997636	0.000997636
67	ENSG00000272327	-3.74142	-5.88445	3.52448759753929e-07	0.00100596	0.00100596
49	ENSG00000184164	1.55797	5.88407	3.52931478614342e-07	0.00100596	0.00100596
69	ENSG00000197696	8.37567	5.88249	3.54901585420041e-07	0.00100874	0.00100874
67	ENSG00000074803	-2.93453	-5.88219	3.55281277784637e-07	0.00100874	0.00100874
69	ENSG00000144199	-4.41803	-5.881	3.56779938536459e-07	0.00101104	0.00101104
23	ENSG00000205189	-1.70968	-5.87716	3.61669693479148e-07	0.00102292	0.00102292
69	ENSG00000013523	-3.34928	-5.87467	3.64868849265468e-07	0.00102942	0.00102942
66	ENSG00000043093	3.12873	5.87372	3.66092565600422e-07	0.00102942	0.00102942
23	ENSG00000176624	-1.43841	-5.87372	3.66098090278276e-07	0.00102942	0.00102942
68	ENSG00000135423	-1.59815	-5.8732	3.66772277866315e-07	0.00102942	0.00102942
64	ENSG00000101400	5.29268	5.87072	3.70003435382268e-07	0.0010357	0.0010357
49	ENSG00000116990	2.90237	5.8704	3.70422683889474e-07	0.0010357	0.0010357
68	ENSG00000182240	3.29837	5.86961	3.71449363950549e-07	0.0010366	0.0010366
68	ENSG00000107815	1.26423	5.8681	3.73443586415353e-07	0.00103818	0.00103818
67	ENSG00000139910	-1.40359	-5.86769	3.73989531708752e-07	0.00103818	0.00103818
67	ENSG00000097033	1.1963	5.86758	3.74138125245849e-07	0.00103818	0.00103818
66	ENSG00000183837	-9.25118	-5.86631	3.758143827134e-07	0.00104086	0.00104086
67	ENSG00000231312	-1.37108	-5.86499	3.77579247499724e-07	0.00104236	0.00104236
49	ENSG00000110172	3.31072	5.86484	3.77773259927218e-07	0.00104236	0.00104236
64	ENSG00000250878	-7.9693	-5.86361	3.79425871782429e-07	0.00104495	0.00104495
51	ENSG00000132002	3.25749	5.86218	3.81351460202402e-07	0.00104829	0.00104829
64	ENSG00000138041	1.51235	5.86056	3.83537809404007e-07	0.00105233	0.00105233
69	ENSG00000171817	-4.95326	-5.85677	3.88721359463477e-07	0.00106428	0.00106428
68	ENSG00000124571	0.940128	5.85631	3.89342735525605e-07	0.00106428	0.00106428
68	ENSG00000143643	-1.24415	-5.85275	3.94286003599188e-07	0.00107579	0.00107579
67	ENSG00000176105	2.12426	5.85118	3.96482230200764e-07	0.00107977	0.00107977
49	ENSG00000162889	2.44955	5.84974	3.9849811008251e-07	0.00108174	0.00108174
67	ENSG00000131370	-1.40966	-5.84935	3.99048263692263e-07	0.00108174	0.00108174
51	ENSG00000152952	1.58648	5.84909	3.994176120489e-07	0.00108174	0.00108174
69	ENSG00000219665	5.50836	5.84613	4.03619812685188e-07	0.00108981	0.00108981
67	ENSG00000170915	2.77837	5.84595	4.03881602045158e-07	0.00108981	0.00108981
66	ENSG00000116885	-5.07445	-5.84503	4.05194175263691e-07	0.00109135	0.00109135
49	ENSG00000214293	2.30802	5.84348	4.07424817641968e-07	0.00109535	0.00109535
49	ENSG00000260572	2.07673	5.84227	4.0917611428856e-07	0.00109804	0.00109804
67	ENSG00000156097	-1.90774	-5.84161	4.10132669514825e-07	0.0010986	0.0010986
66	ENSG00000131067	-5.62137	-5.83566	4.18849251303027e-07	0.00111991	0.00111991
64	ENSG00000162433	4.78455	5.83228	4.23877257535082e-07	0.00112908	0.00112908
67	ENSG00000100949	-1.74736	-5.83223	4.23954129608979e-07	0.00112908	0.00112908
69	ENSG00000112096	6.95877	5.83178	4.24630741912384e-07	0.00112908	0.00112908
67	ENSG00000078053	-2.31946	-5.8313	4.25356421158654e-07	0.00112908	0.00112908
66	ENSG00000166596	-9.91262	-5.83069	4.2626770180633e-07	0.00112927	0.00112927
49	ENSG00000135870	1.13648	5.82954	4.28007205071638e-07	0.00112927	0.00112927
69	ENSG00000137960	7.57198	5.82921	4.28502221347774e-07	0.00112927	0.00112927
67	ENSG00000184672	-1.71726	-5.82921	4.28505768917365e-07	0.00112927	0.00112927
68	ENSG00000260585	-2.65475	-5.8278	4.30652904603111e-07	0.00113247	0.00113247
64	ENSG00000222014	-7.14812	-5.82702	4.31827908211e-07	0.00113247	0.00113247
67	ENSG00000164109	-2.04358	-5.82689	4.32035321443772e-07	0.00113247	0.00113247
67	ENSG00000134758	1.00679	5.82455	4.3562438576009e-07	0.00113952	0.00113952
66	ENSG00000140521	-2.98917	-5.82394	4.36566129783247e-07	0.00113952	0.00113952
69	ENSG00000044574	6.82422	5.82307	4.3790601075543e-07	0.00113952	0.00113952
68	ENSG00000132196	2.42847	5.82279	4.38345354237172e-07	0.00113952	0.00113952
68	ENSG00000135317	-0.962799	-5.82262	4.38605780685306e-07	0.00113952	0.00113952
68	ENSG00000116990	2.64	5.82097	4.41161532644546e-07	0.00114414	0.00114414
69	ENSG00000172059	5.2092	5.81983	4.42944946429032e-07	0.00114674	0.00114674
67	ENSG00000103723	-1.42224	-5.81868	4.44754859095373e-07	0.00114939	0.00114939
69	ENSG00000100324	-3.23489	-5.81707	4.47285488982172e-07	0.0011539	0.0011539
67	ENSG00000214309	-1.39168	-5.81636	4.48420155442481e-07	0.00115453	0.00115453
23	ENSG00000112038	5.06837	5.81568	4.49494646251677e-07	0.00115453	0.00115453
67	ENSG00000140945	-2.7985	-5.81543	4.49887523232949e-07	0.00115453	0.00115453
66	ENSG00000177600	5.22074	5.81471	4.51040475603864e-07	0.0011548	0.0011548
48	ENSG00000267041	2.16179	5.81412	4.51985332986916e-07	0.0011548	0.0011548
49	ENSG00000143643	-1.35566	-5.81389	4.52352871558295e-07	0.0011548	0.0011548
68	ENSG00000143479	2.97626	5.81254	4.54515286129628e-07	0.00115535	0.00115535
67	ENSG00000118276	-1.9275	-5.81241	4.54723099548932e-07	0.00115535	0.00115535
67	ENSG00000165379	-2.12184	-5.81228	4.54928755166273e-07	0.00115535	0.00115535
64	ENSG00000113300	2.75276	5.80972	4.59055397735307e-07	0.00116381	0.00116381
49	ENSG00000261005	2.68889	5.80609	4.64987339062335e-07	0.00117519	0.00117519
67	ENSG00000188647	2.01309	5.80599	4.65145432171686e-07	0.00117519	0.00117519
49	ENSG00000219665	2.0802	5.80482	4.67069027834529e-07	0.00117803	0.00117803
64	ENSG00000115020	1.79615	5.80344	4.69367351114348e-07	0.00118179	0.00118179
49	ENSG00000117036	2.22547	5.80119	4.73098869892777e-07	0.00118915	0.00118915
68	ENSG00000106605	-1.26484	-5.79797	4.7851048707614e-07	0.00119795	0.00119795
49	ENSG00000222040	5.86662	5.79771	4.789588293356e-07	0.00119795	0.00119795
49	ENSG00000112293	-1.58991	-5.79766	4.79048209046582e-07	0.00119795	0.00119795
49	ENSG00000187605	2.18252	5.79704	4.80092219589614e-07	0.00119852	0.00119852
68	ENSG00000170185	1.40887	5.79612	4.81662266149036e-07	0.00120039	0.00120039
66	ENSG00000214309	-5.16034	-5.79349	4.86157505005881e-07	0.00120954	0.00120954
51	ENSG00000149257	4.6216	5.79209	4.88558195281989e-07	0.00121346	0.00121346
68	ENSG00000167081	1.71434	5.79021	4.91818511022984e-07	0.00121877	0.00121877
49	ENSG00000134897	-1.0634	-5.7899	4.92355260399537e-07	0.00121877	0.00121877
67	ENSG00000033100	-0.893983	-5.78808	4.95527462844059e-07	0.00122455	0.00122455
69	ENSG00000163251	6.42736	5.78638	4.98507531552647e-07	0.00122985	0.00122985
67	ENSG00000186479	-2.43716	-5.7841	5.02539878671212e-07	0.00123772	0.00123772
48	ENSG00000064703	1.70982	5.78306	5.04385237576807e-07	0.00123796	0.00123796
69	ENSG00000151779	-2.86027	-5.78254	5.0531916237799e-07	0.00123796	0.00123796
69	ENSG00000178913	2.78887	5.78251	5.05364227018549e-07	0.00123796	0.00123796
66	ENSG00000227082	-9.00477	-5.78199	5.06297752493939e-07	0.00123796	0.00123796
69	ENSG00000261360	8.19597	5.78168	5.0685698438648e-07	0.00123796	0.00123796
67	ENSG00000168781	-1.10401	-5.78023	5.09451501719769e-07	0.00124223	0.00124223
68	ENSG00000011132	1.96603	5.77929	5.11146387168052e-07	0.00124361	0.00124361
49	ENSG00000103707	-1.66944	-5.77898	5.11710780899518e-07	0.00124361	0.00124361
66	ENSG00000070669	-5.98076	-5.77732	5.14711063526453e-07	0.00124767	0.00124767
67	ENSG00000152620	1.34649	5.77712	5.15082484720591e-07	0.00124767	0.00124767
49	ENSG00000050344	2.21817	5.77613	5.16877277541475e-07	0.00124807	0.00124807
66	ENSG00000271356	-13.5773	-5.7761	5.16946325020311e-07	0.00124807	0.00124807
66	ENSG00000116747	5.67085	5.77528	5.18437012477123e-07	0.00124961	0.00124961
50	ENSG00000175197	1.75282	5.77191	5.24645760150616e-07	0.0012625	0.0012625
68	ENSG00000076003	-1.48264	-5.76911	5.29854766996611e-07	0.00127295	0.00127295
69	ENSG00000220694	7.88179	5.76726	5.33323909299314e-07	0.00127919	0.00127919
66	ENSG00000148730	5.41273	5.76597	5.35764425629312e-07	0.00128087	0.00128087
67	ENSG00000185760	-2.65815	-5.76596	5.35769921084874e-07	0.00128087	0.00128087
68	ENSG00000134531	6.60825	5.76408	5.39353909999102e-07	0.00128566	0.00128566
68	ENSG00000198805	4.02059	5.76349	5.40474840658945e-07	0.00128566	0.00128566
67	ENSG00000125814	-2.79959	-5.7634	5.40642240023136e-07	0.00128566	0.00128566
51	ENSG00000162889	1.38744	5.76307	5.41275714039439e-07	0.00128566	0.00128566
67	ENSG00000197170	-1.45319	-5.76105	5.45146326827298e-07	0.00129087	0.00129087
49	ENSG00000152952	2.75141	5.76087	5.45490000293038e-07	0.00129087	0.00129087
25	ENSG00000163214	0.519691	5.76055	5.46106543208569e-07	0.00129087	0.00129087
69	ENSG00000142867	3.96389	5.75934	5.48436701226874e-07	0.00129429	0.00129429
68	ENSG00000143384	2.5879	5.75815	5.50755410692908e-07	0.00129768	0.00129768
67	ENSG00000140284	-2.88753	-5.75431	5.58271342119158e-07	0.00131237	0.00131237
64	ENSG00000094975	2.3449	5.75372	5.59430149368776e-07	0.00131237	0.00131237
49	ENSG00000115816	1.00084	5.7536	5.59671286022186e-07	0.00131237	0.00131237
64	ENSG00000136114	6.25301	5.753	5.60859043689319e-07	0.00131305	0.00131305
67	ENSG00000122824	-2.14709	-5.75139	5.64056125711909e-07	0.00131844	0.00131844
68	ENSG00000164023	2.51553	5.74512	5.76668237974327e-07	0.00134577	0.00134577
67	ENSG00000138029	2.13509	5.74363	5.7969760946505e-07	0.0013507	0.0013507
49	ENSG00000101493	2.30676	5.73685	5.93731514955057e-07	0.0013812	0.0013812
67	ENSG00000184154	1.41933	5.73618	5.95134435764936e-07	0.00138228	0.00138228
69	ENSG00000162889	6.3839	5.73522	5.97158739563101e-07	0.00138479	0.00138479
66	ENSG00000188888	-7.89092	-5.73185	6.04296680346556e-07	0.00139788	0.00139788
67	ENSG00000145819	-1.17005	-5.73166	6.04708379144842e-07	0.00139788	0.00139788
67	ENSG00000166224	1.23859	5.7307	6.06745669507502e-07	0.00140038	0.00140038
67	ENSG00000148680	-2.97889	-5.73008	6.08084578456723e-07	0.00140127	0.00140127
67	ENSG00000077080	-2.80814	-5.72641	6.15999222997749e-07	0.00141728	0.00141728
69	ENSG00000101888	10.1372	5.72553	6.17918178902389e-07	0.00141947	0.00141947
68	ENSG00000153291	-1.56041	-5.72496	6.19162364427423e-07	0.00142011	0.00142011
68	ENSG00000076662	1.76391	5.72355	6.22239271601541e-07	0.00142494	0.00142494
68	ENSG00000162290	0.684319	5.72203	6.25594857402133e-07	0.00143039	0.00143039
68	ENSG00000113742	1.05477	5.71854	6.33324184345718e-07	0.00144581	0.00144581
67	ENSG00000163798	-1.0618	-5.7176	6.35441783052207e-07	0.00144839	0.00144839
49	ENSG00000269089	3.2447	5.71628	6.38411094294476e-07	0.00145137	0.00145137
67	ENSG00000166342	-2.59053	-5.71614	6.38725037500903e-07	0.00145137	0.00145137
69	ENSG00000006652	4.54039	5.71439	6.42671279285352e-07	0.00145808	0.00145808
49	ENSG00000181585	2.97802	5.71291	6.46032155674426e-07	0.00146344	0.00146344
69	ENSG00000132688	7.12789	5.71	6.5268269265326e-07	0.00147592	0.00147592
49	ENSG00000198130	2.84199	5.70963	6.53550695485754e-07	0.00147592	0.00147592
69	ENSG00000164687	6.84147	5.70666	6.60414496630422e-07	0.00148856	0.00148856
69	ENSG00000196182	4.87183	5.70633	6.6117868720627e-07	0.00148856	0.00148856
69	ENSG00000135870	2.95875	5.70576	6.6252554560056e-07	0.00148893	0.00148893
64	ENSG00000168461	6.37343	5.70539	6.63371682579189e-07	0.00148893	0.00148893
89	ENSG00000112319	-1.94335	-5.7042	6.66175028449292e-07	0.00149172	0.00149172
49	ENSG00000173926	3.20265	5.704	6.66647216207802e-07	0.00149172	0.00149172
66	ENSG00000134824	9.82514	5.70222	6.70842947344596e-07	0.00149753	0.00149753
67	ENSG00000077585	1.94005	5.70203	6.71280491350151e-07	0.00149753	0.00149753
49	ENSG00000175556	2.82285	5.7014	6.72781917662142e-07	0.0014986	0.0014986
49	ENSG00000197857	1.25638	5.70079	6.74216906285383e-07	0.00149952	0.00149952
48	ENSG00000067334	1.23527	5.70017	6.75691078137897e-07	0.00150052	0.00150052
49	ENSG00000183010	2.2325	5.6988	6.78974680245457e-07	0.00150554	0.00150554
66	ENSG00000138162	-5.29922	-5.69761	6.81815589254774e-07	0.00150956	0.00150956
25	ENSG00000113300	-0.486756	-5.69322	6.9244642218394e-07	0.00153079	0.00153079
23	ENSG00000124191	2.70289	5.69109	6.97673440074557e-07	0.00153782	0.00153782
67	ENSG00000144730	2.29756	5.69107	6.97723331305507e-07	0.00153782	0.00153782
67	ENSG00000182247	-1.25207	-5.69006	7.0019405017954e-07	0.00153926	0.00153926
51	ENSG00000213859	1.71891	5.68995	7.00474208943788e-07	0.00153926	0.00153926
68	ENSG00000162783	2.59978	5.68896	7.02923090683917e-07	0.00154233	0.00154233
50	ENSG00000063761	-1.17541	-5.6881	7.05054844776196e-07	0.00154375	0.00154375
68	ENSG00000114933	0.80538	5.68785	7.05670134093319e-07	0.00154375	0.00154375
69	ENSG00000173334	9.76908	5.68453	7.13970949677144e-07	0.00155516	0.00155516
64	ENSG00000085719	4.84226	5.68418	7.14848428974321e-07	0.00155516	0.00155516
69	ENSG00000134668	15.2136	5.68394	7.15450805616837e-07	0.00155516	0.00155516
49	ENSG00000108256	1.28756	5.68375	7.15944060350271e-07	0.00155516	0.00155516
69	ENSG00000155229	-3.13909	-5.68365	7.16184182436837e-07	0.00155516	0.00155516
49	ENSG00000136527	1.3681	5.68267	7.18659178604069e-07	0.0015567	0.0015567
69	ENSG00000135723	5.91985	5.68253	7.19014768395212e-07	0.0015567	0.0015567
27	ENSG00000173530	-3.02225	-5.68189	7.20643998489803e-07	0.00155793	0.00155793
49	ENSG00000250508	3.1139	5.68052	7.24122284322144e-07	0.00156315	0.00156315
49	ENSG00000165195	2.88102	5.67954	7.26620546334601e-07	0.0015657	0.0015657
67	ENSG00000112365	-0.985055	-5.67922	7.27440590719309e-07	0.0015657	0.0015657
57	ENSG00000166900	-3.20912	-5.67812	7.30287476948561e-07	0.00156953	0.00156953
23	ENSG00000100528	-1.04539	-5.67531	7.37549622278421e-07	0.00157959	0.00157959
68	ENSG00000261728	-2.42585	-5.67519	7.37853107092577e-07	0.00157959	0.00157959
69	ENSG00000271051	12.2151	5.67479	7.38888762264835e-07	0.00157959	0.00157959
48	ENSG00000185988	4.56436	5.67428	7.40220442369087e-07	0.00157959	0.00157959
13	ENSG00000007516	3.01358	5.67367	7.41799663872979e-07	0.00157959	0.00157959
68	ENSG00000140612	1.17179	5.67316	7.43141072134961e-07	0.00157959	0.00157959
68	ENSG00000154727	1.27753	5.673	7.43568941329495e-07	0.00157959	0.00157959
68	ENSG00000105849	1.21583	5.67299	7.43578751815959e-07	0.00157959	0.00157959
67	ENSG00000186047	-1.65418	-5.67124	7.48196361967534e-07	0.00158711	0.00158711
68	ENSG00000145882	-2.11898	-5.67041	7.50380002165431e-07	0.00158944	0.00158944
54	ENSG00000226435	-2.37575	-5.66866	7.55009293201767e-07	0.00159517	0.00159517
68	ENSG00000238098	2.18899	5.66857	7.55259041760411e-07	0.00159517	0.00159517
69	ENSG00000143333	13.0741	5.66684	7.59859029694528e-07	0.00160258	0.00160258
67	ENSG00000234997	-2.59765	-5.66582	7.62585406413493e-07	0.00160602	0.00160602
67	ENSG00000099204	1.39759	5.66523	7.64191318497934e-07	0.0016071	0.0016071
67	ENSG00000237441	1.08539	5.66443	7.66326456480914e-07	0.00160929	0.00160929
67	ENSG00000013392	-1.08145	-5.66298	7.70267363456257e-07	0.00161037	0.00161037
68	ENSG00000183655	2.33452	5.66253	7.71480113781439e-07	0.00161037	0.00161037
67	ENSG00000135426	-3.06219	-5.66194	7.73085709238749e-07	0.00161037	0.00161037
68	ENSG00000139722	1.80341	5.66141	7.74531577793059e-07	0.00161037	0.00161037
64	ENSG00000188647	5.74896	5.66138	7.74610518492266e-07	0.00161037	0.00161037
67	ENSG00000075340	-2.11304	-5.66136	7.74671735094525e-07	0.00161037	0.00161037
68	ENSG00000102580	1.47121	5.66123	7.75032184978135e-07	0.00161037	0.00161037
67	ENSG00000022355	-3.30678	-5.66101	7.75620288250358e-07	0.00161037	0.00161037
66	ENSG00000205279	-16.4553	-5.65994	7.78556310317664e-07	0.00161418	0.00161418
66	ENSG00000196366	-12.4874	-5.65863	7.82142722062529e-07	0.00161933	0.00161933
66	ENSG00000174996	-6.6768	-5.65725	7.85951719113951e-07	0.00162493	0.00162493
67	ENSG00000151322	1.70453	5.65672	7.8742228755304e-07	0.00162568	0.00162568
23	ENSG00000138041	-0.59893	-5.65577	7.90070846272101e-07	0.00162784	0.00162784
48	ENSG00000250899	4.21738	5.65554	7.90687450563111e-07	0.00162784	0.00162784
69	ENSG00000242028	8.37855	5.65292	7.98014092123139e-07	0.00164062	0.00164062
67	ENSG00000079482	1.4085	5.65226	7.99893253756007e-07	0.0016409	0.0016409
67	ENSG00000125462	2.56902	5.65208	8.0038383787094e-07	0.0016409	0.0016409
22	ENSG00000223403	1.62968	5.65079	8.0401974902726e-07	0.00164605	0.00164605
69	ENSG00000100219	5.79801	5.64861	8.10216663517175e-07	0.00165643	0.00165643
26	ENSG00000173530	-2.39126	-5.64732	8.13902103663342e-07	0.00166165	0.00166165
67	ENSG00000154380	1.24414	5.64637	8.16626825251443e-07	0.0016649	0.0016649
66	ENSG00000066027	6.16159	5.64486	8.20973749509529e-07	0.00167144	0.00167144
69	ENSG00000151503	2.82373	5.64253	8.27733085763083e-07	0.00168021	0.00168021
66	ENSG00000112306	8.55889	5.64223	8.28608962190287e-07	0.00168021	0.00168021
67	ENSG00000067715	-2.98669	-5.64219	8.28716477926688e-07	0.00168021	0.00168021
69	ENSG00000143643	-3.51074	-5.64111	8.31885615930639e-07	0.00168431	0.00168431
69	ENSG00000115042	-3.20885	-5.64005	8.3500566326869e-07	0.00168784	0.00168784
49	ENSG00000114416	1.26632	5.63973	8.35926704457421e-07	0.00168784	0.00168784
68	ENSG00000206557	3.00901	5.63598	8.47025466637105e-07	0.0017079	0.0017079
66	ENSG00000139767	-6.84616	-5.62947	8.66648749072909e-07	0.00174507	0.00174507
67	ENSG00000232040	-2.22304	-5.6288	8.68684091687131e-07	0.00174677	0.00174677
49	ENSG00000118496	1.39817	5.62708	8.73978129001635e-07	0.00175501	0.00175501
49	ENSG00000167081	1.84318	5.62581	8.77894240099892e-07	0.00175837	0.00175837
68	ENSG00000198142	1.99956	5.62576	8.78045695768602e-07	0.00175837	0.00175837
50	ENSG00000204160	1.01063	5.62344	8.85236556312872e-07	0.00177035	0.00177035
68	ENSG00000143552	4.25479	5.62266	8.87655624183492e-07	0.00177278	0.00177278
67	ENSG00000166105	-1.59895	-5.62117	8.92312730652019e-07	0.00177965	0.00177965
67	ENSG00000107897	0.833651	5.61996	8.96126573900086e-07	0.00178484	0.00178484
69	ENSG00000130164	8.97317	5.61924	8.98383426793597e-07	0.00178691	0.00178691
51	ENSG00000059728	0.911272	5.61869	9.00143113719804e-07	0.00178777	0.00178777
68	ENSG00000116044	2.12892	5.61834	9.01251052421599e-07	0.00178777	0.00178777
69	ENSG00000010539	3.32143	5.61667	9.06561379272692e-07	0.00179587	0.00179587
67	ENSG00000110171	-1.27701	-5.61417	9.14556428298313e-07	0.00180927	0.00180927
49	ENSG00000092531	2.83102	5.61146	9.23291633021292e-07	0.00182329	0.00182329
66	ENSG00000092068	-6.14945	-5.61121	9.24129890689514e-07	0.00182329	0.00182329
67	ENSG00000220842	1.20183	5.61053	9.26333343033413e-07	0.00182519	0.00182519
50	ENSG00000112293	-1.17404	-5.60765	9.35761303252397e-07	0.00184129	0.00184129
68	ENSG00000174804	1.76417	5.60536	9.43318350406171e-07	0.00185037	0.00185037
69	ENSG00000138942	3.98792	5.60511	9.44148474739488e-07	0.00185037	0.00185037
48	ENSG00000242802	1.22009	5.60511	9.44154687781901e-07	0.00185037	0.00185037
49	ENSG00000174915	1.33979	5.60396	9.47969040355574e-07	0.00185537	0.00185537
69	ENSG00000171621	7.53515	5.60107	9.57646991085165e-07	0.00187181	0.00187181
67	ENSG00000166596	-2.60324	-5.59999	9.61285433168399e-07	0.00187396	0.00187396
68	ENSG00000144120	-1.36657	-5.59999	9.61300167200334e-07	0.00187396	0.00187396
23	ENSG00000234473	3.89443	5.599	9.64623231730969e-07	0.00187605	0.00187605
68	ENSG00000112031	0.802349	5.59848	9.66393145746159e-07	0.00187605	0.00187605
68	ENSG00000114416	1.15242	5.59835	9.66855882349573e-07	0.00187605	0.00187605
67	ENSG00000236279	-2.44558	-5.59796	9.68160721532691e-07	0.00187605	0.00187605
67	ENSG00000086300	-2.50978	-5.59778	9.68763768926824e-07	0.00187605	0.00187605
68	ENSG00000113615	0.729162	5.59714	9.70961686485915e-07	0.00187783	0.00187783
64	ENSG00000092068	-4.78927	-5.59649	9.73195700997655e-07	0.00187968	0.00187968
49	ENSG00000101844	1.54618	5.59611	9.74481726210983e-07	0.00187969	0.00187969
69	ENSG00000183508	10.4438	5.59564	9.76107150643485e-07	0.00188035	0.00188035
67	ENSG00000177600	1.37254	5.59497	9.78380117804021e-07	0.00188226	0.00188226
69	ENSG00000172262	2.49231	5.59078	9.92885460102547e-07	0.00190767	0.00190767
67	ENSG00000132386	-2.95431	-5.59038	9.94287587129364e-07	0.00190786	0.00190786
89	ENSG00000198597	-2.29667	-5.5899	9.95959743511659e-07	0.00190858	0.00190858
66	ENSG00000237441	4.00063	5.58742	1.00467937434354e-06	0.00191845	0.00191845
66	ENSG00000120899	-10.9784	-5.58664	1.00743432700669e-06	0.00191845	0.00191845
49	ENSG00000168904	-1.25065	-5.58653	1.00781762824449e-06	0.00191845	0.00191845
69	ENSG00000163171	7.22933	5.58648	1.00800532590984e-06	0.00191845	0.00191845
69	ENSG00000138771	5.31077	5.58627	1.00875275170985e-06	0.00191845	0.00191845
68	ENSG00000138942	1.37965	5.58621	1.00895398952448e-06	0.00191845	0.00191845
67	ENSG00000066027	1.64708	5.58486	1.01375185986164e-06	0.00192508	0.00192508
69	ENSG00000176715	4.07569	5.58449	1.0150717711585e-06	0.0019251	0.0019251
67	ENSG00000145592	1.13672	5.58358	1.0183242567652e-06	0.00192877	0.00192877
66	ENSG00000181192	5.04422	5.58031	1.03010492699278e-06	0.00194857	0.00194857
69	ENSG00000164934	2.78859	5.57988	1.0316465681226e-06	0.00194898	0.00194898
68	ENSG00000172059	1.7605	5.57873	1.03584214298604e-06	0.00195439	0.00195439
69	ENSG00000147854	2.84396	5.57536	1.04813881678186e-06	0.00197505	0.00197505
12	ENSG00000005156	3.38892	5.57428	1.05215108086166e-06	0.00198007	0.00198007
83	ENSG00000054392	1.62411	5.56923	1.07096297113196e-06	0.00201039	0.00201039
67	ENSG00000255693	-2.20843	-5.56922	1.07100395328491e-06	0.00201039	0.00201039
64	ENSG00000113658	4.05554	5.56753	1.07735439892082e-06	0.00201973	0.00201973
69	ENSG00000092470	5.80001	5.56624	1.08226172251587e-06	0.00202634	0.00202634
12	ENSG00000272084	9.23675	5.56537	1.0855636215282e-06	0.00202993	0.00202993
67	ENSG00000127863	1.71814	5.56302	1.09456841453055e-06	0.00204219	0.00204219
69	ENSG00000013375	3.17753	5.56293	1.09490018752369e-06	0.00204219	0.00204219
49	ENSG00000000460	-1.16579	-5.56085	1.10292544374799e-06	0.00205233	0.00205233
69	ENSG00000140259	2.96546	5.5608	1.10314100874562e-06	0.00205233	0.00205233
49	ENSG00000153187	1.14821	5.56044	1.10453265507894e-06	0.00205233	0.00205233
49	ENSG00000136100	-1.17834	-5.55948	1.1082505423245e-06	0.00205664	0.00205664
67	ENSG00000165795	2.45415	5.55857	1.11179172513603e-06	0.0020606	0.0020606
68	ENSG00000123570	-1.98806	-5.5568	1.11873158505628e-06	0.00207085	0.00207085
69	ENSG00000167081	4.82298	5.55517	1.12512026103293e-06	0.00208006	0.00208006
69	ENSG00000177363	9.28201	5.55371	1.1309184970817e-06	0.00208814	0.00208814
66	ENSG00000102683	-9.55457	-5.55306	1.13349152582075e-06	0.00209027	0.00209027
67	ENSG00000139946	1.81811	5.55222	1.13683127296672e-06	0.0020938	0.0020938
69	ENSG00000186714	9.7079	5.54967	1.14704440421925e-06	0.00210906	0.00210906
66	ENSG00000267023	3.62544	5.54944	1.14799128690828e-06	0.00210906	0.00210906
49	ENSG00000164949	4.62104	5.54667	1.15921178935447e-06	0.00212701	0.00212701
66	ENSG00000007516	-12.7904	-5.5457	1.16316770421868e-06	0.00213153	0.00213153
69	ENSG00000143368	4.33735	5.54535	1.16459326715668e-06	0.00213153	0.00213153
51	ENSG00000114933	0.495717	5.54499	1.16603206047655e-06	0.00213153	0.00213153
69	ENSG00000197444	-5.23746	-5.54456	1.16780158093314e-06	0.00213211	0.00213211
66	ENSG00000135426	-11.2362	-5.5441	1.16970661050071e-06	0.00213293	0.00213293
48	ENSG00000130779	1.16906	5.54144	1.18065018814333e-06	0.00215022	0.00215022
68	ENSG00000214226	2.46465	5.53981	1.18740998190728e-06	0.00215985	0.00215985
66	ENSG00000236107	-7.84459	-5.5391	1.19038557455937e-06	0.00216258	0.00216258
49	ENSG00000011007	1.2907	5.53741	1.19744826784666e-06	0.00217272	0.00217272
66	ENSG00000110700	8.62428	5.5367	1.20045407132976e-06	0.00217549	0.00217549
68	ENSG00000179562	1.11911	5.53508	1.20729184149629e-06	0.00218518	0.00218518
68	ENSG00000106608	-0.856127	-5.53461	1.20927609126204e-06	0.00218608	0.00218608
67	ENSG00000008118	-2.83159	-5.53373	1.21300480479829e-06	0.00219012	0.00219012
69	ENSG00000169814	-4.56793	-5.53244	1.21850866422726e-06	0.0021951	0.0021951
69	ENSG00000124532	-2.43317	-5.53213	1.21982891668988e-06	0.0021951	0.0021951
64	ENSG00000053108	-5.49863	-5.53204	1.22025033280845e-06	0.0021951	0.0021951
69	ENSG00000134070	6.55393	5.53141	1.22294105225097e-06	0.00219725	0.00219725
49	ENSG00000165533	-1.71615	-5.52939	1.23164242649966e-06	0.00220852	0.00220852
66	ENSG00000154845	3.4308	5.52925	1.23222070073913e-06	0.00220852	0.00220852
49	ENSG00000072364	0.776528	5.5284	1.23589419615744e-06	0.00221216	0.00221216
66	ENSG00000261496	-9.15658	-5.52809	1.23726677669147e-06	0.00221216	0.00221216
64	ENSG00000178429	4.25215	5.52633	1.24490445230096e-06	0.00222311	0.00222311
49	ENSG00000206557	3.25203	5.52557	1.24821301728152e-06	0.00222631	0.00222631
23	ENSG00000104725	3.0101	5.52507	1.25040539342956e-06	0.00222751	0.00222751
67	ENSG00000115109	1.52566	5.52453	1.25279776316751e-06	0.00222807	0.00222807
66	ENSG00000072110	-5.79864	-5.52431	1.25375220950313e-06	0.00222807	0.00222807
48	ENSG00000184164	1.43655	5.52348	1.25740026211777e-06	0.00223185	0.00223185
49	ENSG00000168329	-6.82787	-5.52212	1.26341718816042e-06	0.00223982	0.00223982
69	ENSG00000130940	7.73018	5.52129	1.26708453735656e-06	0.00224321	0.00224321
48	ENSG00000107554	1.93334	5.521	1.26838810026518e-06	0.00224321	0.00224321
67	ENSG00000186951	2.17865	5.51895	1.27752239980241e-06	0.00225665	0.00225665
51	ENSG00000162929	-0.722458	-5.5178	1.28270050730242e-06	0.00226307	0.00226307
23	ENSG00000007923	1.06915	5.51554	1.29288959211647e-06	0.00227831	0.00227831
67	ENSG00000154237	-1.93878	-5.51488	1.29588514741307e-06	0.00228085	0.00228085
66	ENSG00000104361	-9.8637	-5.51382	1.3007125001305e-06	0.00228628	0.00228628
69	ENSG00000231584	-5.62453	-5.51352	1.30208686286623e-06	0.00228628	0.00228628
68	ENSG00000182308	3.61722	5.51275	1.30559512552988e-06	0.0022897	0.0022897
48	ENSG00000115816	0.93397	5.51211	1.30854641248744e-06	0.00229214	0.00229214
51	ENSG00000006530	-0.441921	-5.51116	1.31289016657463e-06	0.00229701	0.00229701
23	ENSG00000131711	2.7023	5.51015	1.31756765138023e-06	0.00230245	0.00230245
67	ENSG00000147650	-1.06432	-5.50964	1.31989471116892e-06	0.00230377	0.00230377
69	ENSG00000198677	-2.55834	-5.50841	1.32561770945852e-06	0.00230879	0.00230879
66	ENSG00000171243	-11.8604	-5.50834	1.32591676100305e-06	0.00230879	0.00230879
49	ENSG00000107815	1.33112	5.50751	1.32981493003505e-06	0.00231256	0.00231256
29	ENSG00000138670	-3.55824	-5.50673	1.33343364162243e-06	0.00231256	0.00231256
67	ENSG00000176834	1.42428	5.50625	1.33565903841043e-06	0.00231256	0.00231256
67	ENSG00000250878	-2.64648	-5.50609	1.33644252467419e-06	0.00231256	0.00231256
67	ENSG00000154114	0.969192	5.50559	1.33878324585112e-06	0.00231256	0.00231256
67	ENSG00000105649	-2.6043	-5.50535	1.3399187925894e-06	0.00231256	0.00231256
49	ENSG00000013375	1.19732	5.50532	1.34005051534661e-06	0.00231256	0.00231256
68	ENSG00000183508	3.58451	5.50518	1.34068021985391e-06	0.00231256	0.00231256
67	ENSG00000108797	-2.0293	-5.50449	1.34391900391324e-06	0.00231542	0.00231542
49	ENSG00000006652	1.68285	5.50343	1.34892166508905e-06	0.00232132	0.00232132
49	ENSG00000145780	1.53418	5.50239	1.35388410599071e-06	0.00232713	0.00232713
69	ENSG00000213221	7.23967	5.50186	1.35638296941981e-06	0.00232801	0.00232801
68	ENSG00000163659	3.15731	5.50161	1.35757067237987e-06	0.00232801	0.00232801
23	ENSG00000043093	-0.949053	-5.50123	1.35935249282364e-06	0.00232835	0.00232835
68	ENSG00000119630	2.77813	5.49968	1.36675776831092e-06	0.0023383	0.0023383
49	ENSG00000072682	2.49965	5.49715	1.37892712771895e-06	0.00235638	0.00235638
49	ENSG00000160199	1.6459	5.49655	1.38184701618282e-06	0.00235703	0.00235703
67	ENSG00000113300	0.918141	5.49641	1.38252056423762e-06	0.00235703	0.00235703
66	ENSG00000138834	-3.49971	-5.49593	1.38486164531824e-06	0.00235828	0.00235828
51	ENSG00000161813	0.628784	5.49551	1.38690628958649e-06	0.00235903	0.00235903
69	ENSG00000174915	3.49049	5.49475	1.39058689758993e-06	0.00236255	0.00236255
67	ENSG00000205213	1.66509	5.49405	1.39398010994604e-06	0.00236261	0.00236261
64	ENSG00000118507	3.2858	5.49395	1.39447521753554e-06	0.00236261	0.00236261
67	ENSG00000101977	-2.4728	-5.49375	1.39545066918876e-06	0.00236261	0.00236261
49	ENSG00000113742	1.1259	5.49311	1.3985905782898e-06	0.0023652	0.0023652
68	ENSG00000151151	1.13183	5.49257	1.40125082180566e-06	0.00236697	0.00236697
23	ENSG00000198734	2.86466	5.4919	1.4045334075021e-06	0.00236979	0.00236979
68	ENSG00000130347	-1.39056	-5.48889	1.41943732243262e-06	0.00239218	0.00239218
67	ENSG00000139767	-1.81346	-5.48788	1.42446648845862e-06	0.00239521	0.00239521
68	ENSG00000197444	-1.8042	-5.48787	1.42449755149311e-06	0.00239521	0.00239521
69	ENSG00000178467	-3.76802	-5.48751	1.42629716718666e-06	0.00239549	0.00239549
68	ENSG00000181472	1.12876	5.48597	1.43400134503863e-06	0.00240568	0.00240568
66	ENSG00000188677	-4.99986	-5.48525	1.43762659930169e-06	0.00240901	0.00240901
69	ENSG00000164406	8.65783	5.48453	1.44126951744731e-06	0.00241165	0.00241165
67	ENSG00000128245	-2.49452	-5.48428	1.4424875135106e-06	0.00241165	0.00241165
68	ENSG00000100219	1.97383	5.48366	1.44566408235415e-06	0.00241421	0.00241421
67	ENSG00000165061	-2.49112	-5.48095	1.459405697124e-06	0.00243439	0.00243439
66	ENSG00000084754	4.43763	5.48043	1.46209891768313e-06	0.00243611	0.00243611
69	ENSG00000198142	5.67487	5.4787	1.4709442482527e-06	0.00244606	0.00244606
23	ENSG00000260948	2.51637	5.47831	1.47299913796058e-06	0.00244606	0.00244606
69	ENSG00000162924	4.78161	5.47823	1.47339515565161e-06	0.00244606	0.00244606
23	ENSG00000259946	2.94355	5.47797	1.47473244404594e-06	0.00244606	0.00244606
67	ENSG00000198477	-1.62146	-5.47756	1.47684351998691e-06	0.00244679	0.00244679
64	ENSG00000043093	2.33971	5.47696	1.47993114273938e-06	0.00244914	0.00244914
67	ENSG00000174429	-2.83682	-5.47607	1.48458158346621e-06	0.00245407	0.00245407
66	ENSG00000162441	3.46659	5.47561	1.48694674125206e-06	0.00245522	0.00245522
68	ENSG00000254726	2.66822	5.47505	1.4898841589098e-06	0.0024573	0.0024573
82	ENSG00000054392	1.31231	5.47286	1.50135637174148e-06	0.00247305	0.00247305
49	ENSG00000089356	4.10337	5.47258	1.50280096286956e-06	0.00247305	0.00247305
26	ENSG00000163214	0.477944	5.47056	1.51345700344147e-06	0.00248625	0.00248625
67	ENSG00000113594	2.11456	5.47042	1.51421009282094e-06	0.00248625	0.00248625
67	ENSG00000182674	-2.85718	-5.4692	1.52069153692957e-06	0.00249204	0.00249204
69	ENSG00000089356	10.816	5.46912	1.52113336403177e-06	0.00249204	0.00249204
69	ENSG00000143632	11.4927	5.46823	1.52589336251792e-06	0.00249706	0.00249706
66	ENSG00000182022	-5.60342	-5.46759	1.52930922078037e-06	0.00249972	0.00249972
67	ENSG00000179542	-2.50675	-5.46728	1.5309302750132e-06	0.00249972	0.00249972
69	ENSG00000139990	2.58045	5.46605	1.53752816976789e-06	0.00250516	0.00250516
22	ENSG00000007516	1.89837	5.46603	1.5376708306091e-06	0.00250516	0.00250516
51	ENSG00000174804	1.08569	5.46482	1.54416153486175e-06	0.00251294	0.00251294
23	ENSG00000267553	4.17959	5.46243	1.5571546130322e-06	0.00253128	0.00253128
69	ENSG00000196550	7.7563	5.46151	1.56218992294105e-06	0.00253666	0.00253666
67	ENSG00000177954	2.23253	5.46064	1.56693436753249e-06	0.00253837	0.00253837
66	ENSG00000144290	-8.23995	-5.46048	1.56782752910155e-06	0.00253837	0.00253837
67	ENSG00000162441	0.931059	5.45998	1.57055917319416e-06	0.00253837	0.00253837
49	ENSG00000178297	4.38647	5.45986	1.57123904679699e-06	0.00253837	0.00253837
66	ENSG00000198934	-8.24075	-5.45974	1.57189367103979e-06	0.00253837	0.00253837
67	ENSG00000147421	0.966328	5.45909	1.57542859563247e-06	0.00254129	0.00254129
68	ENSG00000204390	2.58034	5.45853	1.57856336087201e-06	0.00254199	0.00254199
49	ENSG00000121274	1.74447	5.45833	1.57964292060844e-06	0.00254199	0.00254199
64	ENSG00000119938	7.53109	5.45807	1.58106074386659e-06	0.00254199	0.00254199
49	ENSG00000111671	2.57807	5.45758	1.58378876442213e-06	0.00254343	0.00254343
69	ENSG00000173638	4.08219	5.45729	1.5854181375083e-06	0.00254343	0.00254343
56	ENSG00000166900	-1.05972	-5.45659	1.58927756727987e-06	0.00254545	0.00254545
66	ENSG00000164588	-8.89701	-5.45624	1.59125175693862e-06	0.00254545	0.00254545
67	ENSG00000117528	1.16127	5.45612	1.59188056396572e-06	0.00254545	0.00254545
66	ENSG00000008056	-9.37917	-5.4558	1.59369211417049e-06	0.00254557	0.00254557
51	ENSG00000116353	-0.574169	-5.45536	1.5961650922343e-06	0.00254675	0.00254675
64	ENSG00000131370	-3.91687	-5.45296	1.60957122656255e-06	0.00256106	0.00256106
67	ENSG00000148672	2.07941	5.45276	1.61073860949715e-06	0.00256106	0.00256106
69	ENSG00000112110	5.17476	5.45262	1.61153615590833e-06	0.00256106	0.00256106
68	ENSG00000123607	-1.0421	-5.45251	1.61210964468317e-06	0.00256106	0.00256106
23	ENSG00000131067	1.70214	5.45181	1.61609092350567e-06	0.00256461	0.00256461
68	ENSG00000146587	1.03257	5.45141	1.61833479887314e-06	0.00256539	0.00256539
67	ENSG00000002746	-1.62297	-5.44976	1.62772890527948e-06	0.00257401	0.00257401
66	ENSG00000255693	-8.09865	-5.44958	1.62875682758585e-06	0.00257401	0.00257401
67	ENSG00000134824	2.57122	5.44953	1.629032567886e-06	0.00257401	0.00257401
69	ENSG00000123342	16.1299	5.44782	1.63878337591028e-06	0.00258663	0.00258663
69	ENSG00000182541	7.63209	5.4468	1.6446198329589e-06	0.00259306	0.00259306
23	ENSG00000255693	2.5544	5.44573	1.6508056255034e-06	0.00259795	0.00259795
67	ENSG00000172020	-2.01046	-5.44555	1.65186494521689e-06	0.00259795	0.00259795
67	ENSG00000154217	1.48146	5.44514	1.65422348982251e-06	0.00259795	0.00259795
69	ENSG00000151151	3.24728	5.44504	1.65480455074967e-06	0.00259795	0.00259795
69	ENSG00000170185	3.91184	5.44371	1.66252818896683e-06	0.00260455	0.00260455
64	ENSG00000159259	-5.35188	-5.4437	1.66255530392449e-06	0.00260455	0.00260455
49	ENSG00000144120	-1.46882	-5.44226	1.67096526465056e-06	0.00261403	0.00261403
69	ENSG00000144120	-3.87293	-5.44173	1.67404516452047e-06	0.00261403	0.00261403
67	ENSG00000162374	-1.92865	-5.44151	1.67533223568697e-06	0.00261403	0.00261403
69	ENSG00000103855	4.22047	5.44144	1.67572991816237e-06	0.00261403	0.00261403
64	ENSG00000120742	4.76277	5.43793	1.69642781124531e-06	0.00264351	0.00264351
57	ENSG00000213904	-5.48269	-5.43632	1.70603507242045e-06	0.00265566	0.00265566
49	ENSG00000186787	-1.9316	-5.43529	1.71216813341976e-06	0.00266239	0.00266239
6	ENSG00000128335	-5.52223	-5.43373	1.72153170731474e-06	0.00267411	0.00267411
66	ENSG00000002746	-6.02048	-5.43299	1.7260121591973e-06	0.0026753	0.0026753
68	ENSG00000081052	2.42408	5.43259	1.7283944609238e-06	0.0026753	0.0026753
68	ENSG00000164404	1.72041	5.4324	1.72957876698904e-06	0.0026753	0.0026753
67	ENSG00000083123	1.03907	5.43239	1.72958721114664e-06	0.0026753	0.0026753
68	ENSG00000121270	2.69558	5.43095	1.73835709118078e-06	0.00268604	0.00268604
69	ENSG00000166106	12.2945	5.42992	1.74459201967113e-06	0.00269284	0.00269284
69	ENSG00000250899	11.3222	5.42854	1.75305401722712e-06	0.00270119	0.00270119
23	ENSG00000223403	3.35019	5.42844	1.75368496234755e-06	0.00270119	0.00270119
67	ENSG00000081377	1.4264	5.42562	1.77104207145198e-06	0.00272258	0.00272258
68	ENSG00000260805	3.02809	5.42531	1.77296273743064e-06	0.00272258	0.00272258
69	ENSG00000185112	5.69602	5.42528	1.77313342908707e-06	0.00272258	0.00272258
49	ENSG00000099139	2.14935	5.42413	1.78028089781014e-06	0.00273069	0.00273069
69	ENSG00000242802	3.29149	5.42359	1.78364680936239e-06	0.002733	0.002733
69	ENSG00000055044	4.54857	5.42285	1.78826235372992e-06	0.00273722	0.00273722
66	ENSG00000186260	-5.47854	-5.42197	1.79372196424809e-06	0.00274271	0.00274271
67	ENSG00000112306	2.24683	5.42102	1.79972571961145e-06	0.00274903	0.00274903
66	ENSG00000163798	-3.81937	-5.42031	1.80417365393941e-06	0.00275296	0.00275296
49	ENSG00000198805	4.23613	5.4198	1.80741342508774e-06	0.00275504	0.00275504
67	ENSG00000141380	1.13825	5.41942	1.80980203914477e-06	0.00275582	0.00275582
67	ENSG00000140521	-0.76971	-5.41832	1.81678564066097e-06	0.00276129	0.00276129
66	ENSG00000220842	4.37172	5.41826	1.817157114775e-06	0.00276129	0.00276129
23	ENSG00000122574	3.27931	5.41697	1.8253697014693e-06	0.0027709	0.0027709
68	ENSG00000181585	2.63489	5.41656	1.82800438424655e-06	0.00277203	0.00277203
66	ENSG00000165379	-7.55368	-5.41526	1.83629136752743e-06	0.00278173	0.00278173
23	ENSG00000066027	-1.8949	-5.41388	1.84515920419945e-06	0.00279201	0.00279201
67	ENSG00000186462	-2.097	-5.41344	1.84799841995858e-06	0.00279201	0.00279201
48	ENSG00000142765	3.00437	5.41332	1.8487855955074e-06	0.00279201	0.00279201
67	ENSG00000145428	-2.40946	-5.4127	1.85275781487006e-06	0.00279396	0.00279396
69	ENSG00000249859	7.03683	5.41253	1.85388723090942e-06	0.00279396	0.00279396
68	ENSG00000103707	-1.46607	-5.41124	1.86225740478721e-06	0.0028037	0.0028037
68	ENSG00000121274	1.58602	5.41082	1.86499786114586e-06	0.00280495	0.00280495
67	ENSG00000148411	1.60711	5.41028	1.86848913304071e-06	0.00280732	0.00280732
49	ENSG00000227986	-1.53044	-5.4085	1.88015434608352e-06	0.00282064	0.00282064
66	ENSG00000115419	-5.98052	-5.40834	1.88119721423943e-06	0.00282064	0.00282064
64	ENSG00000227082	-6.74274	-5.40724	1.88844995253391e-06	0.00282583	0.00282583
67	ENSG00000203778	1.22514	5.40718	1.88881378367457e-06	0.00282583	0.00282583
67	ENSG00000149269	-2.3987	-5.40694	1.89042872157362e-06	0.00282583	0.00282583
67	ENSG00000152503	-2.6044	-5.40397	1.9101391990188e-06	0.00285238	0.00285238
66	ENSG00000102900	-4.28496	-5.40341	1.91384717507859e-06	0.00285502	0.00285502
68	ENSG00000104361	-2.51671	-5.40262	1.91919052735382e-06	0.00286008	0.00286008
69	ENSG00000162290	1.90525	5.40075	1.93173791831119e-06	0.00287586	0.00287586
67	ENSG00000104361	-2.61975	-5.40017	1.93563357167432e-06	0.00287737	0.00287737
67	ENSG00000165406	1.05323	5.39945	1.94054172770841e-06	0.00287737	0.00287737
66	ENSG00000140299	6.02988	5.39929	1.94162809655567e-06	0.00287737	0.00287737
68	ENSG00000144199	-1.45419	-5.39914	1.94263755230873e-06	0.00287737	0.00287737
66	ENSG00000115109	5.58983	5.39882	1.94481179137264e-06	0.00287737	0.00287737
69	ENSG00000167103	5.62355	5.39843	1.94740424777312e-06	0.00287737	0.00287737
12	ENSG00000215912	10.4374	5.39834	1.94804401664427e-06	0.00287737	0.00287737
67	ENSG00000085465	-2.67308	-5.39803	1.95013558550084e-06	0.00287737	0.00287737
67	ENSG00000155846	-1.06833	-5.39737	1.95466368142047e-06	0.00287737	0.00287737
64	ENSG00000104725	-7.33378	-5.39736	1.95474155732416e-06	0.00287737	0.00287737
67	ENSG00000072858	-1.91283	-5.39732	1.95497770575112e-06	0.00287737	0.00287737
66	ENSG00000143502	-7.23916	-5.39695	1.9575519127488e-06	0.00287737	0.00287737
68	ENSG00000165997	1.33237	5.39685	1.95823619944929e-06	0.00287737	0.00287737
66	ENSG00000183780	-6.90487	-5.39573	1.96590552217403e-06	0.00288457	0.00288457
66	ENSG00000165863	-9.66478	-5.39556	1.96706462463159e-06	0.00288457	0.00288457
24	ENSG00000144712	1.37944	5.39439	1.97510182875592e-06	0.00289074	0.00289074
67	ENSG00000138686	-1.289	-5.39437	1.97521003010944e-06	0.00289074	0.00289074
54	ENSG00000259153	-1.57818	-5.39314	1.9836938708129e-06	0.00290026	0.00290026
66	ENSG00000226435	-10.6875	-5.39116	1.99749468605862e-06	0.00291753	0.00291753
48	ENSG00000180011	-1.31305	-5.3904	2.00279268112449e-06	0.00291872	0.00291872
48	ENSG00000092470	2.06514	5.39024	2.00388211158218e-06	0.00291872	0.00291872
26	ENSG00000188888	1.00683	5.39001	2.00554115898573e-06	0.00291872	0.00291872
68	ENSG00000219665	1.81746	5.3899	2.00625855459051e-06	0.00291872	0.00291872
68	ENSG00000187605	1.90817	5.38897	2.01280558463837e-06	0.00292534	0.00292534
51	ENSG00000136518	1.11507	5.38766	2.02204655806355e-06	0.00293587	0.00293587
66	ENSG00000157450	-3.53577	-5.38532	2.03859440808757e-06	0.00295697	0.00295697
66	ENSG00000256870	-10.2458	-5.38285	2.05627719202061e-06	0.00297939	0.00297939
67	ENSG00000074317	-2.07371	-5.38259	2.05811134765351e-06	0.00297939	0.00297939
49	ENSG00000112031	0.856517	5.38185	2.06345685890417e-06	0.00298136	0.00298136
51	ENSG00000175197	1.2738	5.38184	2.06353488104712e-06	0.00298136	0.00298136
67	ENSG00000159082	-2.02473	-5.38091	2.07017731419404e-06	0.00298802	0.00298802
69	ENSG00000099910	-3.1434	-5.38023	2.0751541306636e-06	0.00299226	0.00299226
67	ENSG00000115598	-3.29082	-5.37948	2.08057378137525e-06	0.00299713	0.00299713
66	ENSG00000164751	3.74465	5.37903	2.08386541580838e-06	0.00299893	0.00299893
12	ENSG00000131951	6.16146	5.37793	2.09187743413596e-06	0.00300751	0.00300751
68	ENSG00000089356	3.70992	5.37681	2.09999928476477e-06	0.00301334	0.00301334
67	ENSG00000167657	-1.08184	-5.37681	2.10003933521263e-06	0.00301334	0.00301334
68	ENSG00000162753	2.56865	5.3761	2.10525748281446e-06	0.00301788	0.00301788
69	ENSG00000183496	7.89954	5.37564	2.1086238310872e-06	0.00301976	0.00301976
66	ENSG00000260948	-7.8804	-5.37511	2.11252316992163e-06	0.00302239	0.00302239
66	ENSG00000153944	8.1619	5.37471	2.11549615906357e-06	0.0030237	0.0030237
69	ENSG00000126391	4.74708	5.37339	2.12524838650035e-06	0.00303468	0.00303468
69	ENSG00000155545	2.88699	5.37269	2.13042720852209e-06	0.00303912	0.00303912
68	ENSG00000143199	4.08572	5.36993	2.15105078182299e-06	0.00306358	0.00306358
67	ENSG00000122574	-2.78083	-5.36973	2.15256338663778e-06	0.00306358	0.00306358
66	ENSG00000197170	-5.17301	-5.36956	2.15383507866711e-06	0.00306358	0.00306358
69	ENSG00000161298	-3.63363	-5.36857	2.16123970619863e-06	0.00307023	0.00307023
66	ENSG00000250878	-9.68193	-5.36838	2.16269123490339e-06	0.00307023	0.00307023
49	ENSG00000229178	4.83122	5.36749	2.16939218102619e-06	0.00307676	0.00307676
69	ENSG00000164855	12.5213	5.36701	2.17304841175305e-06	0.00307897	0.00307897
67	ENSG00000196876	-2.1734	-5.36554	2.18423775879877e-06	0.00309184	0.00309184
67	ENSG00000143190	1.21069	5.36518	2.18698300129899e-06	0.00309275	0.00309275
67	ENSG00000113100	-2.89779	-5.36348	2.19991525382862e-06	0.00310804	0.00310804
68	ENSG00000178996	1.2752	5.36186	2.2124060604753e-06	0.00312024	0.00312024
51	ENSG00000163659	1.9422	5.36181	2.21280143157104e-06	0.00312024	0.00312024
68	ENSG00000134323	2.56321	5.36149	2.21524028052988e-06	0.00312068	0.00312068
69	ENSG00000091073	7.68587	5.3607	2.22137176557602e-06	0.00312632	0.00312632
69	ENSG00000238164	8.61842	5.36024	2.22496122154575e-06	0.00312837	0.00312837
69	ENSG00000099860	15.835	5.35931	2.23213079465071e-06	0.00313545	0.00313545
69	ENSG00000181016	9.42576	5.35762	2.24532487245045e-06	0.00315097	0.00315097
66	ENSG00000143947	5.36924	5.35706	2.24974212998468e-06	0.00315415	0.00315415
67	ENSG00000176454	-1.83451	-5.35669	2.25264478731762e-06	0.00315521	0.00315521
22	ENSG00000251141	0.880994	5.3562	2.25647159556295e-06	0.00315755	0.00315755
69	ENSG00000222011	-2.52837	-5.35527	2.26381795095202e-06	0.00316482	0.00316482
12	ENSG00000256061	11.4942	5.35467	2.26854137790758e-06	0.0031684	0.0031684
67	ENSG00000141668	-2.64042	-5.35328	2.27956237589334e-06	0.00318077	0.00318077
69	ENSG00000103534	10.0811	5.35296	2.28213347870553e-06	0.00318133	0.00318133
21	ENSG00000234997	1.18213	5.35168	2.29232591308392e-06	0.00319251	0.00319251
23	ENSG00000006071	2.23043	5.35107	2.29721983789618e-06	0.00319503	0.00319503
67	ENSG00000147465	-2.41962	-5.35085	2.29897933127094e-06	0.00319503	0.00319503
48	ENSG00000124228	1.28307	5.35064	2.30066811095712e-06	0.00319503	0.00319503
69	ENSG00000141012	4.46702	5.34972	2.30804256200872e-06	0.00320225	0.00320225
66	ENSG00000185760	-9.43416	-5.3485	2.31785063789851e-06	0.00321282	0.00321282
66	ENSG00000116329	-9.14406	-5.34803	2.32168824852377e-06	0.0032151	0.0032151
69	ENSG00000156675	7.01402	5.3471	2.32917186693934e-06	0.00322242	0.00322242
66	ENSG00000188582	-8.42395	-5.34638	2.33503953765643e-06	0.0032275	0.0032275
69	ENSG00000178977	7.89375	5.34551	2.34209847069103e-06	0.00323421	0.00323421
67	ENSG00000172260	-2.29455	-5.34511	2.34540361765854e-06	0.00323573	0.00323573
69	ENSG00000076003	-4.08091	-5.34477	2.34815471135543e-06	0.00323648	0.00323648
68	ENSG00000184164	1.34292	5.34282	2.36418620546671e-06	0.00325552	0.00325552
49	ENSG00000171621	2.77491	5.34247	2.3670583657199e-06	0.00325642	0.00325642
51	ENSG00000108256	0.708084	5.34155	2.37464833843474e-06	0.00326381	0.00326381
68	ENSG00000137960	2.48806	5.34021	2.38573187451299e-06	0.00327597	0.00327597
69	ENSG00000090273	3.30672	5.33832	2.40152639555866e-06	0.00329111	0.00329111
12	ENSG00000249228	7.06462	5.33812	2.40316442919169e-06	0.00329111	0.00329111
69	ENSG00000165046	4.75476	5.33809	2.40348290388154e-06	0.00329111	0.00329111
66	ENSG00000072858	-7.05967	-5.33756	2.40787408835302e-06	0.00329405	0.00329405
69	ENSG00000182240	8.97523	5.3343	2.4354073509041e-06	0.00332862	0.00332862
64	ENSG00000089006	3.31643	5.33343	2.4427878228106e-06	0.0033356	0.0033356
51	ENSG00000187699	1.36614	5.33251	2.45061712278636e-06	0.00334216	0.00334216
66	ENSG00000240253	-11.5388	-5.33213	2.45386575044207e-06	0.00334216	0.00334216
64	ENSG00000168546	-6.4915	-5.33206	2.45442169667288e-06	0.00334216	0.00334216
12	ENSG00000224762	11.1561	5.33109	2.46274227812571e-06	0.00334982	0.00334982
68	ENSG00000164934	0.939647	5.33087	2.46461051789171e-06	0.00334982	0.00334982
51	ENSG00000198130	1.55662	5.33047	2.46807947915339e-06	0.003351	0.003351
69	ENSG00000072682	6.46511	5.32984	2.47345549209902e-06	0.003351	0.003351
66	ENSG00000272327	-13.0909	-5.32963	2.47532690212707e-06	0.003351	0.003351
69	ENSG00000135423	-4.34475	-5.32955	2.47595112993596e-06	0.003351	0.003351
48	ENSG00000114650	-0.793876	-5.32944	2.4768986786963e-06	0.003351	0.003351
69	ENSG00000113615	2.04007	5.3288	2.48243513501597e-06	0.0033554	0.0033554
64	ENSG00000129484	-3.45142	-5.32718	2.49648661460011e-06	0.003371	0.003371
67	ENSG00000114948	-2.48426	-5.32694	2.4985677668557e-06	0.003371	0.003371
67	ENSG00000157064	-2.30351	-5.32652	2.50228025430111e-06	0.00337291	0.00337291
64	ENSG00000153944	6.33023	5.32591	2.50754934051432e-06	0.00337685	0.00337685
51	ENSG00000143384	1.54186	5.32565	2.50980607732565e-06	0.00337685	0.00337685
69	ENSG00000133874	11.2573	5.32477	2.51757156882847e-06	0.0033842	0.0033842
49	ENSG00000112981	-1.66087	-5.3237	2.5269212264617e-06	0.00339366	0.00339366
66	ENSG00000154114	3.52701	5.32316	2.5316866387234e-06	0.00339695	0.00339695
69	ENSG00000134962	8.56619	5.32259	2.53672517321099e-06	0.0034006	0.0034006
67	ENSG00000253973	-2.46426	-5.32222	2.53994354403304e-06	0.00340181	0.00340181
67	ENSG00000174996	-1.72971	-5.32182	2.54355671032764e-06	0.00340261	0.00340261
67	ENSG00000139278	-1.87166	-5.32147	2.54663089999582e-06	0.00340261	0.00340261
67	ENSG00000185352	-2.33152	-5.32137	2.54749481995372e-06	0.00340261	0.00340261
49	ENSG00000179562	1.1944	5.32086	2.55202846805237e-06	0.00340557	0.00340557
64	ENSG00000109475	3.50057	5.31988	2.56076870960549e-06	0.00341413	0.00341413
66	ENSG00000127863	6.20933	5.31859	2.57229735118822e-06	0.00342638	0.00342638
23	ENSG00000163428	-1.2644	-5.31718	2.5849071134826e-06	0.00344006	0.00344006
68	ENSG00000135094	3.90167	5.31634	2.5924725455102e-06	0.003444	0.003444
18	ENSG00000124493	4.54908	5.31618	2.59397209454963e-06	0.003444	0.003444
66	ENSG00000109911	4.95435	5.31607	2.59490557342057e-06	0.003444	0.003444
69	ENSG00000179562	3.14743	5.31522	2.60259919238233e-06	0.00345109	0.00345109
66	ENSG00000103723	-5.00011	-5.31413	2.61253681165903e-06	0.00346114	0.00346114
67	ENSG00000091972	-2.06003	-5.31377	2.61578473696095e-06	0.00346232	0.00346232
68	ENSG00000215041	-1.21078	-5.3114	2.63742264591436e-06	0.00348781	0.00348781
68	ENSG00000178467	-1.27959	-5.30995	2.6508069574388e-06	0.00350236	0.00350236
66	ENSG00000089199	-10.5115	-5.30894	2.66011206618529e-06	0.00351078	0.00351078
66	ENSG00000268721	-11.4263	-5.30833	2.66577178739197e-06	0.00351078	0.00351078
51	ENSG00000158201	1.99882	5.30826	2.6664493814931e-06	0.00351078	0.00351078
64	ENSG00000205189	3.97157	5.30822	2.66674559868615e-06	0.00351078	0.00351078
69	ENSG00000183010	5.63345	5.30724	2.67592805516335e-06	0.00351971	0.00351971
69	ENSG00000178381	6.24885	5.30671	2.68078987703593e-06	0.00352295	0.00352295
68	ENSG00000256269	1.63381	5.30519	2.69499945218937e-06	0.00353845	0.00353845
69	ENSG00000108799	-2.78711	-5.30474	2.6992407330319e-06	0.00354085	0.00354085
67	ENSG00000134504	-1.4087	-5.30445	2.70198005785739e-06	0.00354128	0.00354128
51	ENSG00000132952	1.31177	5.30383	2.7077897888112e-06	0.00354573	0.00354573
69	ENSG00000065911	10.101	5.30254	2.72003344477355e-06	0.00355859	0.00355859
48	ENSG00000153187	1.06757	5.30213	2.72383233962497e-06	0.00355915	0.00355915
23	ENSG00000177125	-1.25538	-5.30198	2.72531375288148e-06	0.00355915	0.00355915
68	ENSG00000258056	1.79133	5.30129	2.73184600015196e-06	0.00356451	0.00356451
66	ENSG00000099204	4.98362	5.29913	2.75244639675245e-06	0.0035787	0.0035787
67	ENSG00000143947	1.43472	5.29907	2.7529836983431e-06	0.0035787	0.0035787
50	ENSG00000103707	-1.19236	-5.29899	2.75374102197136e-06	0.0035787	0.0035787
49	ENSG00000134748	1.37998	5.29869	2.75661077572055e-06	0.0035787	0.0035787
69	ENSG00000115556	4.81329	5.29859	2.75760706665001e-06	0.0035787	0.0035787
11	ENSG00000129292	-1.00481	-5.29855	2.75803356585178e-06	0.0035787	0.0035787
69	ENSG00000196739	8.97047	5.29836	2.75978791412453e-06	0.0035787	0.0035787
67	ENSG00000170579	-1.65147	-5.2976	2.76716575762699e-06	0.0035851	0.0035851
66	ENSG00000128254	-9.21678	-5.29642	2.77845692496706e-06	0.00359345	0.00359345
68	ENSG00000171621	2.52279	5.29642	2.77850403975336e-06	0.00359345	0.00359345
69	ENSG00000152952	6.88869	5.29601	2.78248956885924e-06	0.00359544	0.00359544
66	ENSG00000162374	-7.0458	-5.29477	2.79446360052732e-06	0.00360773	0.00360773
68	ENSG00000175395	-1.66253	-5.29377	2.80420857920453e-06	0.00361713	0.00361713
27	ENSG00000139832	-2.55476	-5.29351	2.80676466544309e-06	0.00361725	0.00361725
69	ENSG00000131019	9.99355	5.29307	2.81103307591688e-06	0.00361947	0.00361947
67	ENSG00000186310	-2.00677	-5.29283	2.81342034261057e-06	0.00361947	0.00361947
66	ENSG00000157895	-3.99501	-5.29255	2.81614725149264e-06	0.00361981	0.00361981
64	ENSG00000107779	3.10693	5.29155	2.82593759443494e-06	0.00362922	0.00362922
27	ENSG00000100292	-3.32342	-5.29087	2.83260211287533e-06	0.00363459	0.00363459
67	ENSG00000174791	-1.74606	-5.28997	2.84146720134154e-06	0.00364277	0.00364277
67	ENSG00000204394	-1.18513	-5.28963	2.84482403546713e-06	0.00364277	0.00364277
23	ENSG00000113327	3.65582	5.28933	2.84786232048449e-06	0.00364277	0.00364277
67	ENSG00000106976	-2.28795	-5.28922	2.84889988779378e-06	0.00364277	0.00364277
66	ENSG00000149927	-6.78637	-5.28872	2.85390446191471e-06	0.00364323	0.00364323
69	ENSG00000165030	7.78871	5.28853	2.85575802388651e-06	0.00364323	0.00364323
67	ENSG00000260987	-2.63199	-5.28844	2.85670243718154e-06	0.00364323	0.00364323
69	ENSG00000160867	9.18095	5.28636	2.87739101555425e-06	0.0036656	0.0036656
67	ENSG00000077522	-1.85194	-5.28617	2.87923889910711e-06	0.0036656	0.0036656
66	ENSG00000153531	-7.68464	-5.28536	2.88745380384984e-06	0.00367287	0.00367287
67	ENSG00000148700	2.04464	5.28461	2.89495626810936e-06	0.00367733	0.00367733
69	ENSG00000111731	-2.95299	-5.28429	2.89816867258693e-06	0.00367733	0.00367733
69	ENSG00000114416	3.2067	5.28426	2.8984728192582e-06	0.00367733	0.00367733
66	ENSG00000156711	-6.67778	-5.28373	2.90378736759794e-06	0.00368041	0.00368041
67	ENSG00000186416	-1.44122	-5.28352	2.9059188435716e-06	0.00368041	0.00368041
68	ENSG00000197961	0.53849	5.2825	2.9162115185067e-06	0.00368958	0.00368958
67	ENSG00000131437	-1.43658	-5.28231	2.91818144903221e-06	0.00368958	0.00368958
67	ENSG00000171951	-3.32874	-5.28143	2.92708517851346e-06	0.00369765	0.00369765
49	ENSG00000187595	2.65157	5.28044	2.93719528633006e-06	0.00370723	0.00370723
66	ENSG00000166342	-9.16625	-5.27956	2.94614986755823e-06	0.00371369	0.00371369
67	ENSG00000110700	2.25231	5.27944	2.9473740474823e-06	0.00371369	0.00371369
68	ENSG00000245146	2.0009	5.27845	2.95758320773197e-06	0.00372148	0.00372148
67	ENSG00000085377	-1.54597	-5.27835	2.95862865067971e-06	0.00372148	0.00372148
68	ENSG00000011007	1.1447	5.27621	2.98070502739778e-06	0.00374604	0.00374604
35	ENSG00000070501	8.19123	5.27363	3.00747857303845e-06	0.00377522	0.00377522
66	ENSG00000178015	-12.1388	-5.27348	3.00906825277719e-06	0.00377522	0.00377522
69	ENSG00000185347	4.24588	5.27276	3.01658120854013e-06	0.00378142	0.00378142
67	ENSG00000149932	1.13452	5.27166	3.02814537179652e-06	0.00379267	0.00379267
69	ENSG00000117480	-4.67847	-5.27044	3.0410385715839e-06	0.00380558	0.00380558
49	ENSG00000196204	1.35886	5.2696	3.04990559550483e-06	0.00381063	0.00381063
69	ENSG00000236810	5.98731	5.26957	3.05027298065108e-06	0.00381063	0.00381063
69	ENSG00000100292	14.8039	5.26653	3.08257384235206e-06	0.00384498	0.00384498
49	ENSG00000120694	3.14667	5.26639	3.08411422388788e-06	0.00384498	0.00384498
67	ENSG00000197930	-0.94154	-5.26625	3.0856218268919e-06	0.00384498	0.00384498
48	ENSG00000174292	2.72089	5.26599	3.08837264036094e-06	0.00384514	0.00384514
57	ENSG00000144445	2.39278	5.26564	3.09211920396512e-06	0.00384654	0.00384654
69	ENSG00000146151	-3.89844	-5.26474	3.10185487401315e-06	0.00385539	0.00385539
67	ENSG00000205279	-4.23238	-5.26435	3.10604979109148e-06	0.00385734	0.00385734
69	ENSG00000054967	6.47904	5.26337	3.11666334746679e-06	0.00386724	0.00386724
67	ENSG00000268654	-2.80449	-5.26272	3.12369919339416e-06	0.0038727	0.0038727
68	ENSG00000122884	2.51693	5.26147	3.13721172538278e-06	0.00388617	0.00388617
66	ENSG00000102466	-7.6387	-5.26081	3.14448904408302e-06	0.0038919	0.0038919
67	ENSG00000169032	-1.73754	-5.26033	3.14965721382269e-06	0.00389501	0.00389501
64	ENSG00000231500	6.03467	5.2591	3.16315684086151e-06	0.00390745	0.00390745
67	ENSG00000108018	-1.83946	-5.25893	3.1650334397467e-06	0.00390745	0.00390745
48	ENSG00000136997	3.80448	5.25805	3.17471989129503e-06	0.00391611	0.00391611
67	ENSG00000166123	1.32363	5.25727	3.18333328653245e-06	0.00392344	0.00392344
66	ENSG00000164440	-8.32065	-5.25656	3.19119259478123e-06	0.00392872	0.00392872
64	ENSG00000224877	4.40153	5.25619	3.19523672051203e-06	0.00392872	0.00392872
68	ENSG00000154640	1.98877	5.25608	3.19652980493064e-06	0.00392872	0.00392872
51	ENSG00000145882	-1.26351	-5.25579	3.19975799905058e-06	0.00392872	0.00392872
68	ENSG00000176018	1.07241	5.25557	3.20221671633538e-06	0.00392872	0.00392872
23	ENSG00000139767	2.06965	5.25544	3.20367323728416e-06	0.00392872	0.00392872
69	ENSG00000142687	-2.47257	-5.25433	3.21594742336558e-06	0.00394048	0.00394048
67	ENSG00000232018	-2.55367	-5.25374	3.22259435533474e-06	0.00394533	0.00394533
69	ENSG00000067082	4.99731	5.2534	3.22639025857816e-06	0.00394668	0.00394668
66	ENSG00000152620	4.71899	5.25289	3.23211826491304e-06	0.0039504	0.0039504
24	ENSG00000267553	3.02022	5.25014	3.26309030919395e-06	0.00398493	0.00398493
54	ENSG00000124784	-1.19639	-5.24871	3.2792792816233e-06	0.00400137	0.00400137
67	ENSG00000149970	-1.77151	-5.24844	3.28236460870699e-06	0.00400181	0.00400181
49	ENSG00000261668	2.39695	5.2462	3.30800872729856e-06	0.00402973	0.00402973
66	ENSG00000246363	-10.0743	-5.24445	3.32821997368591e-06	0.00404769	0.00404769
48	ENSG00000197857	1.14259	5.24444	3.32826316807693e-06	0.00404769	0.00404769
26	ENSG00000171051	-2.93036	-5.24414	3.33176817514681e-06	0.00404859	0.00404859
59	ENSG00000213904	-1.19345	-5.24288	3.34634758894727e-06	0.00406295	0.00406295
51	ENSG00000116044	1.27449	5.24254	3.35024170639786e-06	0.00406431	0.00406431
50	ENSG00000059728	1.15042	5.24181	3.3587408157424e-06	0.00406893	0.00406893
49	ENSG00000162290	0.708958	5.24157	3.36153173937461e-06	0.00406893	0.00406893
22	ENSG00000176624	-0.636539	-5.2415	3.36235921020805e-06	0.00406893	0.00406893
69	ENSG00000261668	6.31635	5.24075	3.37121108082574e-06	0.00407369	0.00407369
67	ENSG00000186288	-2.03461	-5.24069	3.37184336189887e-06	0.00407369	0.00407369
49	ENSG00000225554	-2.64296	-5.2397	3.38348673305226e-06	0.00408439	0.00408439
66	ENSG00000177182	-8.38308	-5.23914	3.3900855409543e-06	0.00408899	0.00408899
66	ENSG00000134758	3.50523	5.2385	3.39762018083957e-06	0.00409318	0.00409318
67	ENSG00000183317	-1.43533	-5.23837	3.39913566822216e-06	0.00409318	0.00409318
67	ENSG00000089737	-1.37975	-5.23728	3.41199689820829e-06	0.0041053	0.0041053
24	ENSG00000176018	-0.968032	-5.23658	3.42032489723133e-06	0.00411013	0.00411013
69	ENSG00000135622	-4.78287	-5.23647	3.42161135444815e-06	0.00411013	0.00411013
67	ENSG00000139132	1.37237	5.23605	3.42662227253468e-06	0.00411279	0.00411279
69	ENSG00000188917	-3.30321	-5.2358	3.42951295160568e-06	0.00411289	0.00411289
69	ENSG00000188206	5.38677	5.23441	3.44616464752567e-06	0.00412949	0.00412949
22	ENSG00000138041	-0.270822	-5.23356	3.45623550958896e-06	0.00413818	0.00413818
72	ENSG00000272084	-2.44717	-5.23332	3.45912822230902e-06	0.00413827	0.00413827
66	ENSG00000232040	-7.89417	-5.23265	3.46716438153784e-06	0.0041445	0.0041445
66	ENSG00000104722	-14.0616	-5.23168	3.47891274917028e-06	0.00415516	0.00415516
24	ENSG00000082898	-1.03165	-5.23142	3.48202585588134e-06	0.0041555	0.0041555
69	ENSG00000108256	3.22426	5.23101	3.487005573339e-06	0.00415806	0.00415806
69	ENSG00000083635	3.24065	5.23041	3.49422607069111e-06	0.00416329	0.00416329
66	ENSG00000142408	-9.3903	-5.22967	3.50328269468469e-06	0.00416604	0.00416604
69	ENSG00000168765	-3.53273	-5.22953	3.50493889583921e-06	0.00416604	0.00416604
68	ENSG00000242028	2.76694	5.22952	3.50505032457201e-06	0.00416604	0.00416604
51	ENSG00000120063	1.19487	5.22921	3.50882557105629e-06	0.00416716	0.00416716
69	ENSG00000196204	3.56536	5.22864	3.51578818772842e-06	0.00417205	0.00417205
67	ENSG00000259834	-2.5744	-5.22824	3.52064526488678e-06	0.00417444	0.00417444
69	ENSG00000151715	7.48985	5.22763	3.52813296161823e-06	0.00417459	0.00417459
66	ENSG00000077080	-9.86285	-5.22753	3.52926245844073e-06	0.00417459	0.00417459
66	ENSG00000036448	-10.1303	-5.22753	3.52930778944913e-06	0.00417459	0.00417459
69	ENSG00000112167	-2.58566	-5.22654	3.5414242339094e-06	0.00418555	0.00418555
67	ENSG00000188677	-1.30472	-5.22564	3.55253963373608e-06	0.00419531	0.00419531
67	ENSG00000196368	-2.00376	-5.2253	3.55667441927593e-06	0.00419682	0.00419682
69	ENSG00000082126	8.64028	5.22394	3.5735465131534e-06	0.00421334	0.00421334
67	ENSG00000112378	2.38052	5.22277	3.58810546556494e-06	0.00422711	0.00422711
66	ENSG00000174429	-10.2325	-5.22244	3.59212714759459e-06	0.00422846	0.00422846
68	ENSG00000164109	-1.83437	-5.22211	3.59625525234984e-06	0.00422988	0.00422988
51	ENSG00000106605	-0.741142	-5.22188	3.59909785786373e-06	0.00422988	0.00422988
69	ENSG00000260578	7.62273	5.2216	3.60261702212096e-06	0.00423011	0.00423011
66	ENSG00000139910	-4.85533	-5.22141	3.60506127891232e-06	0.00423011	0.00423011
68	ENSG00000115963	2.43245	5.22059	3.61523195168895e-06	0.00423579	0.00423579
24	ENSG00000104064	-1.09641	-5.22047	3.61677924517328e-06	0.00423579	0.00423579
22	ENSG00000197771	-0.667627	-5.22033	3.61855800923674e-06	0.00423579	0.00423579
48	ENSG00000100336	3.03446	5.21995	3.6232297990565e-06	0.00423788	0.00423788
23	ENSG00000102900	1.32275	5.21965	3.62701159054841e-06	0.00423893	0.00423893
51	ENSG00000124588	-1.04446	-5.21906	3.63451135497294e-06	0.00424431	0.00424431
67	ENSG00000089006	1.12808	5.21819	3.6454591586266e-06	0.00425371	0.00425371
64	ENSG00000137502	3.37685	5.21753	3.65385782610387e-06	0.00426013	0.00426013
49	ENSG00000006530	-0.747006	-5.21625	3.67010659832017e-06	0.00427503	0.00427503
66	ENSG00000140284	-10.0975	-5.21566	3.67751918150214e-06	0.00427503	0.00427503
67	ENSG00000087085	-2.00606	-5.2155	3.67953960882548e-06	0.00427503	0.00427503
49	ENSG00000013523	-1.18045	-5.21532	3.68195041983215e-06	0.00427503	0.00427503
26	ENSG00000173926	-1.4198	-5.21518	3.68370049665148e-06	0.00427503	0.00427503
68	ENSG00000134758	0.903128	5.21481	3.68836990251263e-06	0.00427503	0.00427503
66	ENSG00000176788	-7.20995	-5.21481	3.6884257575624e-06	0.00427503	0.00427503
67	ENSG00000237037	-1.71823	-5.21469	3.68994205081076e-06	0.00427503	0.00427503
25	ENSG00000188888	1.0388	5.21442	3.69335295625396e-06	0.00427561	0.00427561
8	ENSG00000175548	1.38101	5.21414	3.69695207854084e-06	0.0042764	0.0042764
47	ENSG00000034152	1.70269	5.2138	3.70133139605285e-06	0.0042781	0.0042781
49	ENSG00000107554	1.9469	5.21324	3.70854113975706e-06	0.00428013	0.00428013
66	ENSG00000171793	-4.84824	-5.21321	3.70892184685636e-06	0.00428013	0.00428013
64	ENSG00000260948	-6.02752	-5.21158	3.72998442728273e-06	0.00430101	0.00430101
68	ENSG00000132436	-0.976775	-5.21117	3.7351915408349e-06	0.00430101	0.00430101
72	ENSG00000131951	-1.66295	-5.21113	3.73580243866619e-06	0.00430101	0.00430101
68	ENSG00000136518	1.74635	5.21078	3.74029058035201e-06	0.0043028	0.0043028
66	ENSG00000196683	6.11565	5.21019	3.74787564214997e-06	0.00430715	0.00430715
49	ENSG00000173040	3.13969	5.20996	3.75088959278741e-06	0.00430715	0.00430715
64	ENSG00000139132	3.96596	5.20975	3.75366937247973e-06	0.00430715	0.00430715
69	ENSG00000251556	6.51821	5.20947	3.75731706117209e-06	0.00430715	0.00430715
68	ENSG00000145780	1.35487	5.20936	3.75874470864685e-06	0.00430715	0.00430715
66	ENSG00000113658	4.98513	5.20742	3.78407198376101e-06	0.00433279	0.00433279
66	ENSG00000100330	3.13746	5.20544	3.81010554030244e-06	0.00435846	0.00435846
68	ENSG00000155545	0.980866	5.20526	3.81242825605346e-06	0.00435846	0.00435846
72	ENSG00000256061	-3.10834	-5.20498	3.81614320103624e-06	0.00435931	0.00435931
49	ENSG00000198342	2.4696	5.20409	3.82792954543171e-06	0.00436738	0.00436738
49	ENSG00000067955	2.20363	5.204	3.82915870335086e-06	0.00436738	0.00436738
66	ENSG00000170889	5.04673	5.20333	3.83811986275022e-06	0.00437181	0.00437181
67	ENSG00000156711	-1.77907	-5.20297	3.84280284210791e-06	0.00437181	0.00437181
24	ENSG00000133112	-1.2313	-5.20297	3.84281757977328e-06	0.00437181	0.00437181
69	ENSG00000178053	4.00708	5.20281	3.84495007791065e-06	0.00437181	0.00437181
67	ENSG00000171132	-2.04218	-5.20255	3.84846350303421e-06	0.00437241	0.00437241
69	ENSG00000144827	-3.13307	-5.20206	3.85502339337733e-06	0.00437648	0.00437648
67	ENSG00000187688	-3.4999	-5.20166	3.86038309121141e-06	0.00437918	0.00437918
68	ENSG00000166225	0.904438	5.20085	3.8712228088846e-06	0.00438808	0.00438808
64	ENSG00000172164	4.82195	5.20057	3.87491128397262e-06	0.00438888	0.00438888
48	ENSG00000156239	-1.29768	-5.19896	3.89662388277817e-06	0.00441006	0.00441006
23	ENSG00000100285	4.99513	5.19773	3.91320199010614e-06	0.00442542	0.00442542
22	ENSG00000102043	0.943141	5.19608	3.93560533001866e-06	0.00444732	0.00444732
67	ENSG00000171243	-3.07537	-5.19518	3.94798750860034e-06	0.00445789	0.00445789
49	ENSG00000154124	1.50572	5.19446	3.9578433581355e-06	0.00446165	0.00446165
64	ENSG00000145425	3.15295	5.19428	3.96020170558466e-06	0.00446165	0.00446165
67	ENSG00000129484	-1.17139	-5.19427	3.9604362554482e-06	0.00446165	0.00446165
69	ENSG00000246922	-4.49859	-5.19321	3.97490986620769e-06	0.00447452	0.00447452
67	ENSG00000111262	-2.55007	-5.19298	3.9781451655748e-06	0.00447473	0.00447473
49	ENSG00000163251	2.27913	5.19219	3.98898913240608e-06	0.00448349	0.00448349
68	ENSG00000173334	3.20036	5.1918	3.99434779388697e-06	0.00448603	0.00448603
51	ENSG00000092531	1.54068	5.19124	4.00217968479894e-06	0.00448603	0.00448603
67	ENSG00000101972	1.10538	5.19106	4.00460831189296e-06	0.00448603	0.00448603
12	ENSG00000177757	9.85085	5.19093	4.0064087752081e-06	0.00448603	0.00448603
67	ENSG00000137502	1.16091	5.19092	4.00653003097677e-06	0.00448603	0.00448603
69	ENSG00000131652	5.21846	5.19021	4.01644539203555e-06	0.0044937	0.0044937
67	ENSG00000112290	-1.92288	-5.18968	4.02376782424995e-06	0.00449847	0.00449847
69	ENSG00000224078	-4.57659	-5.18934	4.02851966723412e-06	0.00450035	0.00450035
49	ENSG00000196233	0.933945	5.18885	4.03534099592428e-06	0.00450039	0.00450039
49	ENSG00000111641	1.90552	5.18858	4.03917718934864e-06	0.00450039	0.00450039
51	ENSG00000204389	3.80297	5.18854	4.03968108918496e-06	0.00450039	0.00450039
69	ENSG00000101367	2.67852	5.18846	4.04081481619576e-06	0.00450039	0.00450039
66	ENSG00000211445	-9.16383	-5.18691	4.06253883356258e-06	0.00452115	0.00452115
67	ENSG00000261496	-2.36624	-5.18565	4.08033915772178e-06	0.00453752	0.00453752
48	ENSG00000055044	1.6058	5.18532	4.08497629527125e-06	0.00453924	0.00453924
69	ENSG00000153291	-4.23188	-5.18499	4.08967191485112e-06	0.00454102	0.00454102
69	ENSG00000141295	-3.95875	-5.18363	4.10895344444115e-06	0.00455898	0.00455898
66	ENSG00000177954	8.02767	5.18307	4.11690539847302e-06	0.00456435	0.00456435
69	ENSG00000171453	3.64495	5.18232	4.12765899536652e-06	0.00457066	0.00457066
67	ENSG00000230951	-2.97912	-5.18223	4.12887127148539e-06	0.00457066	0.00457066
68	ENSG00000196233	0.853034	5.18202	4.13192952941755e-06	0.00457066	0.00457066
69	ENSG00000135094	11.071	5.18141	4.14060878346806e-06	0.00457681	0.00457681
49	ENSG00000223343	2.32375	5.18106	4.14562407171467e-06	0.0045789	0.0045789
68	ENSG00000198677	-0.853128	-5.18017	4.1584429626826e-06	0.00458927	0.00458927
67	ENSG00000068697	1.74644	5.17997	4.16126093716973e-06	0.00458927	0.00458927
67	ENSG00000147724	-1.34939	-5.1792	4.1724332652307e-06	0.00458995	0.00458995
66	ENSG00000140743	-5.69878	-5.17888	4.17710597284038e-06	0.00458995	0.00458995
48	ENSG00000152642	-1.93715	-5.17884	4.17756421766661e-06	0.00458995	0.00458995
22	ENSG00000174804	-0.972826	-5.17874	4.17910983965128e-06	0.00458995	0.00458995
67	ENSG00000249896	-1.73946	-5.17867	4.18002019316215e-06	0.00458995	0.00458995
23	ENSG00000164418	2.22634	5.17863	4.18064567499323e-06	0.00458995	0.00458995
68	ENSG00000099860	5.36992	5.17751	4.19687878305751e-06	0.00460433	0.00460433
68	ENSG00000162441	0.86446	5.17654	4.21099958741427e-06	0.00461638	0.00461638
67	ENSG00000158467	1.42511	5.17581	4.22161510039774e-06	0.00462456	0.00462456
66	ENSG00000138378	-15.595	-5.17478	4.23669067036152e-06	0.00463761	0.00463761
26	ENSG00000113300	-0.435185	-5.17426	4.24430601875873e-06	0.00463954	0.00463954
69	ENSG00000168615	3.0941	5.17423	4.24477538716912e-06	0.00463954	0.00463954
66	ENSG00000139278	-6.83225	-5.17393	4.24921231056295e-06	0.00464094	0.00464094
51	ENSG00000182134	-0.640789	-5.17288	4.26467212645442e-06	0.00465436	0.00465436
68	ENSG00000177425	1.4554	5.17221	4.27452706237882e-06	0.00466165	0.00466165
69	ENSG00000150457	7.53554	5.17082	4.29509289244648e-06	0.0046806	0.0046806
66	ENSG00000166441	5.24015	5.17044	4.30077867560619e-06	0.00468181	0.00468181
66	ENSG00000163428	3.93571	5.17032	4.30258690610775e-06	0.00468181	0.00468181
25	ENSG00000059728	-0.747504	-5.16963	4.31279561860066e-06	0.00468662	0.00468662
69	ENSG00000203875	4.14215	5.16959	4.31339295702666e-06	0.00468662	0.00468662
69	ENSG00000132561	5.85068	5.16934	4.31719328149347e-06	0.00468728	0.00468728
67	ENSG00000163399	-2.36376	-5.16904	4.32165814068165e-06	0.00468866	0.00468866
68	ENSG00000182541	2.55923	5.16876	4.32588117147394e-06	0.00468978	0.00468978
68	ENSG00000075420	1.81163	5.16814	4.33514427268625e-06	0.00469635	0.00469635
68	ENSG00000101367	0.926084	5.16704	4.35160176430934e-06	0.00470858	0.00470858
67	ENSG00000153531	-2.03775	-5.16696	4.35284910788763e-06	0.00470858	0.00470858
66	ENSG00000144730	8.03744	5.16539	4.37655146690027e-06	0.00473074	0.00473074
27	ENSG00000188888	1.23379	5.16485	4.3846670298493e-06	0.00473602	0.00473602
23	ENSG00000150873	2.4592	5.16357	4.40411654275318e-06	0.00475353	0.00475353
25	ENSG00000154957	0.569629	5.16335	4.40748205752474e-06	0.00475367	0.00475367
22	ENSG00000112038	2.23423	5.16294	4.41373529752849e-06	0.00475692	0.00475692
66	ENSG00000197756	4.4444	5.16271	4.41736085388971e-06	0.00475733	0.00475733
49	ENSG00000238098	2.25824	5.16184	4.43064845793687e-06	0.00476814	0.00476814
67	ENSG00000136099	-2.85834	-5.16159	4.43446696638102e-06	0.00476818	0.00476818
68	ENSG00000185272	-2.31656	-5.16141	4.43717665822635e-06	0.00476818	0.00476818
25	ENSG00000212916	1.2163	5.15997	4.45928556864518e-06	0.00478843	0.00478843
23	ENSG00000245384	3.62547	5.15968	4.46383622082938e-06	0.00478981	0.00478981
68	ENSG00000154265	-1.24581	-5.15822	4.48634465926961e-06	0.00481045	0.00481045
67	ENSG00000186260	-1.42793	-5.15792	4.49104813440688e-06	0.00481198	0.00481198
68	ENSG00000099953	2.73078	5.1567	4.51003345416835e-06	0.0048288	0.0048288
51	ENSG00000167280	1.39085	5.15589	4.52268986814962e-06	0.00483638	0.00483638
66	ENSG00000131370	-4.84552	-5.15566	4.52620218411343e-06	0.00483638	0.00483638
49	ENSG00000146587	1.09019	5.15554	4.52813681369397e-06	0.00483638	0.00483638
68	ENSG00000175390	0.746215	5.15528	4.53218384714981e-06	0.00483638	0.00483638
66	ENSG00000231500	7.6374	5.15519	4.53359003575372e-06	0.00483638	0.00483638
12	ENSG00000259370	6.88135	5.15459	4.5429794930046e-06	0.00484288	0.00484288
67	ENSG00000154845	0.882818	5.15264	4.57376954142149e-06	0.00487216	0.00487216
48	ENSG00000127947	1.59042	5.15201	4.58371383718706e-06	0.00487921	0.00487921
51	ENSG00000251141	-0.926799	-5.15092	4.60099217295355e-06	0.00489406	0.00489406
49	ENSG00000260578	2.8651	5.14996	4.61631206047913e-06	0.0049068	0.0049068
69	ENSG00000134531	17.7648	5.14727	4.65942425079339e-06	0.00494904	0.00494904
64	ENSG00000136854	-5.88811	-5.14686	4.66601401169457e-06	0.00495206	0.00495206
49	ENSG00000006715	-1.23271	-5.14648	4.67212539791996e-06	0.00495206	0.00495206
69	ENSG00000229153	7.32967	5.14646	4.67245669466808e-06	0.00495206	0.00495206
49	ENSG00000011132	2.00089	5.14615	4.67742506212615e-06	0.00495206	0.00495206
66	ENSG00000088992	-8.57357	-5.14584	4.68256641307774e-06	0.00495206	0.00495206
64	ENSG00000101752	2.343	5.14562	4.68601773812992e-06	0.00495206	0.00495206
66	ENSG00000105255	-6.15197	-5.14543	4.68909147794779e-06	0.00495206	0.00495206
64	ENSG00000119927	8.0843	5.1453	4.69120895222032e-06	0.00495206	0.00495206
49	ENSG00000250899	4.14954	5.14509	4.69464522893236e-06	0.00495206	0.00495206
49	ENSG00000130940	2.80342	5.14501	4.69600770502276e-06	0.00495206	0.00495206
68	ENSG00000139597	-1.26311	-5.14465	4.70174054494874e-06	0.00495455	0.00495455
51	ENSG00000204160	0.724807	5.14406	4.71132220806137e-06	0.00495769	0.00495769
69	ENSG00000172361	8.7006	5.14353	4.72005917733486e-06	0.00495769	0.00495769
49	ENSG00000116761	2.14052	5.14351	4.72037464828847e-06	0.00495769	0.00495769
68	ENSG00000090520	1.46767	5.14347	4.72100295857321e-06	0.00495769	0.00495769
68	ENSG00000140284	-2.5858	-5.14343	4.72161109068538e-06	0.00495769	0.00495769
69	ENSG00000269089	8.00915	5.14293	4.72981992917195e-06	0.00496022	0.00496022
69	ENSG00000027001	-3.6777	-5.14287	4.73077567442447e-06	0.00496022	0.00496022
69	ENSG00000146243	-2.93344	-5.14253	4.73630589334016e-06	0.00496247	0.00496247
89	ENSG00000101343	-0.598458	-5.14232	4.73984982664096e-06	0.00496264	0.00496264
48	ENSG00000117036	1.97752	5.1417	4.74986980363406e-06	0.00496959	0.00496959
49	ENSG00000229153	2.7777	5.14097	4.76196814660448e-06	0.00497765	0.00497765
66	ENSG00000168830	-10.5619	-5.14082	4.76435578149997e-06	0.00497765	0.00497765
64	ENSG00000104177	-2.9956	-5.14045	4.7705336416355e-06	0.00498056	0.00498056
72	ENSG00000259370	-1.89137	-5.14002	4.77759531016095e-06	0.00498439	0.00498439
67	ENSG00000102001	-2.57016	-5.13981	4.78108586652718e-06	0.00498449	0.00498449
16	ENSG00000223343	2.07694	5.13946	4.78689295091451e-06	0.004987	0.004987
49	ENSG00000182541	2.78898	5.13857	4.80158554312455e-06	0.00499876	0.00499876
69	ENSG00000121270	7.50581	5.13809	4.8095566830635e-06	0.00500351	0.00500351
68	ENSG00000183010	1.91255	5.13733	4.822216413671e-06	0.0050085	0.0050085
67	ENSG00000146426	-1.59566	-5.13728	4.82297772589335e-06	0.0050085	0.0050085
67	ENSG00000197756	1.19196	5.13718	4.82459550103024e-06	0.0050085	0.0050085
24	ENSG00000186453	1.72131	5.13644	4.83705366253226e-06	0.00501789	0.00501789
56	ENSG00000103042	-0.98056	-5.13582	4.84745259070803e-06	0.00502033	0.00502033
48	ENSG00000181751	-1.38879	-5.13569	4.84947876327494e-06	0.00502033	0.00502033
67	ENSG00000074706	-2.56945	-5.13568	4.84966369660659e-06	0.00502033	0.00502033
67	ENSG00000116329	-2.39698	-5.13484	4.86378127500373e-06	0.00503139	0.00503139
67	ENSG00000177272	-1.89664	-5.13421	4.87436350167866e-06	0.00503879	0.00503879
68	ENSG00000231997	2.87	5.13365	4.88376837607998e-06	0.0050411	0.0050411
68	ENSG00000204248	2.56568	5.13354	4.88576588164827e-06	0.0050411	0.0050411
68	ENSG00000224675	-2.50202	-5.13327	4.89026608984422e-06	0.0050411	0.0050411
50	ENSG00000225554	-1.96487	-5.13307	4.89355610794212e-06	0.0050411	0.0050411
56	ENSG00000113300	0.885931	5.13306	4.89377565016117e-06	0.0050411	0.0050411
69	ENSG00000224675	-7.21673	-5.13266	4.90062651423141e-06	0.00504462	0.00504462
49	ENSG00000261051	3.39801	5.13238	4.90531776264269e-06	0.00504591	0.00504591
67	ENSG00000198252	1.0262	5.13203	4.91119732779064e-06	0.00504842	0.00504842
69	ENSG00000181026	5.59228	5.13161	4.91829108178183e-06	0.00505218	0.00505218
67	ENSG00000102468	-2.93406	-5.13087	4.93094357948596e-06	0.00506163	0.00506163
69	ENSG00000245149	5.53933	5.13058	4.93588899024996e-06	0.00506317	0.00506317
66	ENSG00000087085	-7.3764	-5.12984	4.9485675967874e-06	0.00507263	0.00507263
67	ENSG00000122026	1.19445	5.12903	4.96237971017115e-06	0.00508324	0.00508324
66	ENSG00000122824	-7.4283	-5.12768	4.98553258283562e-06	0.00509463	0.00509463
66	ENSG00000157064	-8.35466	-5.12756	4.98761748360635e-06	0.00509463	0.00509463
49	ENSG00000004455	1.10088	5.12751	4.98851805422861e-06	0.00509463	0.00509463
51	ENSG00000067955	1.2472	5.12737	4.99081695856899e-06	0.00509463	0.00509463
66	ENSG00000173258	-6.6893	-5.12737	4.99085980091579e-06	0.00509463	0.00509463
67	ENSG00000260163	-3.10077	-5.12693	4.99847161299937e-06	0.00509886	0.00509886
22	ENSG00000188888	1.10198	5.12582	5.01768079105529e-06	0.0051149	0.0051149
49	ENSG00000137200	-1.10873	-5.12532	5.02624479637919e-06	0.0051193	0.0051193
49	ENSG00000131459	2.07003	5.12517	5.02897774751398e-06	0.0051193	0.0051193
67	ENSG00000151025	-2.487	-5.12464	5.03816786392704e-06	0.00512511	0.00512511
66	ENSG00000232018	-9.33952	-5.12427	5.04459995973204e-06	0.00512809	0.00512809
49	ENSG00000261924	3.20883	5.1236	5.05625101141158e-06	0.00513638	0.00513638
67	ENSG00000163606	-2.3258	-5.12326	5.06219413013174e-06	0.00513811	0.00513811
67	ENSG00000143149	1.38906	5.12296	5.06745951179845e-06	0.00513811	0.00513811
67	ENSG00000246363	-2.66981	-5.1228	5.0702838638386e-06	0.00513811	0.00513811
67	ENSG00000144406	-1.38159	-5.1227	5.07195885185507e-06	0.00513811	0.00513811
49	ENSG00000110713	1.03137	5.12187	5.08651767493591e-06	0.00514739	0.00514739
51	ENSG00000140284	-1.61197	-5.12178	5.08813176093018e-06	0.00514739	0.00514739
69	ENSG00000197405	13.0023	5.12128	5.09680023275773e-06	0.00515261	0.00515261
68	ENSG00000124588	-1.65041	-5.12074	5.10632211642997e-06	0.00515869	0.00515869
66	ENSG00000184178	-4.03945	-5.12033	5.11352516768632e-06	0.00516028	0.00516028
67	ENSG00000147416	-2.27684	-5.12016	5.1165569211391e-06	0.00516028	0.00516028
49	ENSG00000185272	-2.52093	-5.12006	5.11844792023385e-06	0.00516028	0.00516028
66	ENSG00000182674	-10.1823	-5.11976	5.123761349451e-06	0.00516209	0.00516209
37	ENSG00000225880	5.28973	5.11927	5.13242401482174e-06	0.00516727	0.00516727
67	ENSG00000151376	-1.60763	-5.11895	5.13806372088379e-06	0.00516941	0.00516941
69	ENSG00000008405	5.11621	5.11866	5.14320231947623e-06	0.00517103	0.00517103
67	ENSG00000067992	-2.05168	-5.11832	5.14918782072398e-06	0.00517351	0.00517351
69	ENSG00000121104	4.81186	5.11719	5.16928578847947e-06	0.00518821	0.00518821
66	ENSG00000132872	-11.1081	-5.1171	5.17089109764026e-06	0.00518821	0.00518821
64	ENSG00000135241	3.27677	5.11659	5.17996489408776e-06	0.00519376	0.00519376
68	ENSG00000101493	1.96301	5.11615	5.18793096538064e-06	0.00519671	0.00519671
67	ENSG00000008056	-2.42225	-5.11601	5.19041851787419e-06	0.00519671	0.00519671
48	ENSG00000108599	-0.939963	-5.11584	5.19352405333663e-06	0.00519671	0.00519671
66	ENSG00000268654	-10.2334	-5.11486	5.21109361426105e-06	0.00521074	0.00521074
67	ENSG00000157895	-1.05144	-5.11439	5.21952682337236e-06	0.00521308	0.00521308
66	ENSG00000230951	-10.978	-5.11433	5.2205356343545e-06	0.00521308	0.00521308
66	ENSG00000186416	-5.24503	-5.11385	5.22929070204206e-06	0.00521827	0.00521827
68	ENSG00000269089	2.76613	5.11334	5.23846005361216e-06	0.00522387	0.00522387
69	ENSG00000188352	-3.00222	-5.1131	5.24272964658489e-06	0.00522458	0.00522458
67	ENSG00000082397	-1.63257	-5.11265	5.25098939971141e-06	0.00522524	0.00522524
51	ENSG00000012660	1.33461	5.11252	5.25330121069753e-06	0.00522524	0.00522524
66	ENSG00000143869	-9.59258	-5.11248	5.25407425604722e-06	0.00522524	0.00522524
49	ENSG00000196739	3.32419	5.11168	5.26857838135803e-06	0.00523612	0.00523612
23	ENSG00000163618	2.40769	5.11138	5.27395709399582e-06	0.00523775	0.00523775
69	ENSG00000204516	12.0383	5.11119	5.27735521594984e-06	0.00523775	0.00523775
27	ENSG00000173926	-1.76459	-5.11083	5.28394336872701e-06	0.00524074	0.00524074
64	ENSG00000233639	4.25941	5.11037	5.29237937454117e-06	0.00524557	0.00524557
66	ENSG00000100628	-13.0893	-5.10949	5.30847886647804e-06	0.00525797	0.00525797
83	ENSG00000171241	-2.40872	-5.10897	5.31800100189412e-06	0.00526385	0.00526385
67	ENSG00000117245	-2.17064	-5.10766	5.34210182548248e-06	0.00528415	0.00528415
23	ENSG00000176018	-1.28555	-5.10707	5.3528550944447e-06	0.0052884	0.0052884
67	ENSG00000189212	-1.71896	-5.10703	5.35361017224515e-06	0.0052884	0.0052884
64	ENSG00000143149	4.01885	5.1067	5.35978997470752e-06	0.00529095	0.00529095
64	ENSG00000131711	-6.36506	-5.1064	5.36534584592645e-06	0.00529287	0.00529287
66	ENSG00000089737	-5.04463	-5.10616	5.36980311456635e-06	0.00529371	0.00529371
68	ENSG00000132688	2.30368	5.10565	5.37924058783762e-06	0.00529612	0.00529612
67	ENSG00000052749	-1.41251	-5.10564	5.37946584176092e-06	0.00529612	0.00529612
67	ENSG00000091482	-3.32206	-5.10217	5.44421338155053e-06	0.0053546	0.0053546
67	ENSG00000198948	1.60574	5.10206	5.44615534668242e-06	0.0053546	0.0053546
69	ENSG00000137171	-2.27808	-5.10186	5.44990658267921e-06	0.0053547	0.0053547
66	ENSG00000108797	-7.18597	-5.10103	5.46560058840817e-06	0.00536653	0.00536653
68	ENSG00000147872	3.64579	5.10055	5.47471482161052e-06	0.00536766	0.00536766
67	ENSG00000100485	0.874938	5.10042	5.47712910951469e-06	0.00536766	0.00536766
69	ENSG00000172602	5.2621	5.10037	5.47799341085146e-06	0.00536766	0.00536766
67	ENSG00000186094	-1.88188	-5.10019	5.48138582535219e-06	0.00536766	0.00536766
69	ENSG00000162493	8.9477	5.09997	5.48560268990012e-06	0.00536821	0.00536821
68	ENSG00000185420	-0.898803	-5.09943	5.4957906475054e-06	0.0053746	0.0053746
67	ENSG00000162599	1.84752	5.09922	5.49974074009947e-06	0.00537488	0.00537488
67	ENSG00000144227	-4.67897	-5.09702	5.54173870142918e-06	0.00540889	0.00540889
68	ENSG00000153187	0.993336	5.09701	5.54191290490395e-06	0.00540889	0.00540889
67	ENSG00000154027	-1.97338	-5.09639	5.55373763798675e-06	0.00541416	0.00541416
68	ENSG00000167562	1.37799	5.09634	5.55468487727021e-06	0.00541416	0.00541416
51	ENSG00000173110	6.94009	5.09603	5.5605321452165e-06	0.00541533	0.00541533
68	ENSG00000136279	-0.689093	-5.09589	5.56327063653742e-06	0.00541533	0.00541533
64	ENSG00000131469	3.75502	5.09568	5.56735029770719e-06	0.00541571	0.00541571
49	ENSG00000168487	1.82636	5.09521	5.57640489303099e-06	0.00542093	0.00542093
66	ENSG00000074706	-9.49972	-5.09443	5.59132996600867e-06	0.00543184	0.00543184
69	ENSG00000215305	-3.37015	-5.09401	5.5993809457316e-06	0.00543607	0.00543607
66	ENSG00000138029	7.36049	5.09344	5.6104408336216e-06	0.00543906	0.00543906
66	ENSG00000165061	-8.83612	-5.09341	5.61112860380912e-06	0.00543906	0.00543906
23	ENSG00000184368	2.77255	5.09328	5.61358384231104e-06	0.00543906	0.00543906
67	ENSG00000168830	-2.82443	-5.09282	5.62249133500438e-06	0.00544336	0.00544336
67	ENSG00000168913	2.74231	5.09267	5.62543480367582e-06	0.00544336	0.00544336
66	ENSG00000186094	-6.98727	-5.09234	5.63179639779811e-06	0.00544592	0.00544592
67	ENSG00000003509	-0.957205	-5.0921	5.63651030751763e-06	0.00544689	0.00544689
69	ENSG00000051108	4.15628	5.09171	5.64401247151359e-06	0.00545056	0.00545056
49	ENSG00000178381	2.30724	5.09113	5.65528205505755e-06	0.00545406	0.00545406
64	ENSG00000151239	3.86787	5.09112	5.65542190339919e-06	0.00545406	0.00545406
48	ENSG00000169902	1.57939	5.09095	5.6587866811964e-06	0.00545406	0.00545406
67	ENSG00000078018	-1.95836	-5.09049	5.66769905633154e-06	0.00545707	0.00545707
66	ENSG00000136854	-7.49415	-5.09033	5.67086397853503e-06	0.00545707	0.00545707
66	ENSG00000168913	10.1891	5.09022	5.67306461613427e-06	0.00545707	0.00545707
64	ENSG00000119487	2.36025	5.08966	5.68407558152121e-06	0.00546408	0.00546408
49	ENSG00000182240	3.3022	5.08919	5.69326369344016e-06	0.00546607	0.00546607
66	ENSG00000260585	-9.44205	-5.08905	5.6960123450391e-06	0.00546607	0.00546607
49	ENSG00000261360	2.86996	5.08886	5.69975271616947e-06	0.00546607	0.00546607
67	ENSG00000116641	1.3605	5.08879	5.70103275871124e-06	0.00546607	0.00546607
68	ENSG00000100271	-1.70612	-5.08835	5.70979863655505e-06	0.00546939	0.00546939
67	ENSG00000100427	2.53776	5.08824	5.71194789544906e-06	0.00546939	0.00546939
66	ENSG00000145087	-7.51294	-5.0878	5.72058434138561e-06	0.00547408	0.00547408
49	ENSG00000166887	-0.991076	-5.08747	5.72700402118423e-06	0.00547666	0.00547666
69	ENSG00000104976	3.49091	5.0869	5.73825524771364e-06	0.00548384	0.00548384
69	ENSG00000039560	5.98608	5.08586	5.75883375704021e-06	0.00549993	0.00549993
67	ENSG00000105409	-2.68668	-5.08521	5.77178806734293e-06	0.00550772	0.00550772
67	ENSG00000115353	-2.56356	-5.08508	5.77449309923793e-06	0.00550772	0.00550772
69	ENSG00000151388	12.1395	5.08466	5.78282741661046e-06	0.00550782	0.00550782
23	ENSG00000087008	0.975376	5.0846	5.78396838213579e-06	0.00550782	0.00550782
68	ENSG00000144290	-2.03444	-5.08448	5.78635490709342e-06	0.00550782	0.00550782
50	ENSG00000161813	0.788904	5.08415	5.79294640500204e-06	0.00550782	0.00550782
69	ENSG00000267041	5.47401	5.08409	5.79409531196322e-06	0.00550782	0.00550782
67	ENSG00000220575	-2.58026	-5.08376	5.80065600982461e-06	0.00550782	0.00550782
67	ENSG00000100604	-2.71563	-5.08364	5.80314652413212e-06	0.00550782	0.00550782
49	ENSG00000167562	1.50494	5.08356	5.8046210956846e-06	0.00550782	0.00550782
49	ENSG00000144827	-1.17044	-5.08311	5.81367788453928e-06	0.00551285	0.00551285
69	ENSG00000165125	6.1079	5.08272	5.82159034841141e-06	0.00551352	0.00551352
69	ENSG00000235478	6.58966	5.0827	5.82188823324619e-06	0.00551352	0.00551352
66	ENSG00000183317	-5.23097	-5.08208	5.83448254882484e-06	0.00552058	0.00552058
66	ENSG00000157869	3.17802	5.08196	5.83686618902064e-06	0.00552058	0.00552058
23	ENSG00000133112	-1.63646	-5.08095	5.85720346947631e-06	0.00553625	0.00553625
51	ENSG00000154640	1.21615	5.08049	5.86637118740616e-06	0.00553973	0.00553973
51	ENSG00000185022	2.33295	5.08039	5.86843703261151e-06	0.00553973	0.00553973
67	ENSG00000136854	-2.01355	-5.0795	5.88640717007822e-06	0.00554964	0.00554964
67	ENSG00000123570	-1.9554	-5.0795	5.88649580245195e-06	0.00554964	0.00554964
49	ENSG00000169836	4.06477	5.07927	5.89122513425597e-06	0.00555053	0.00555053
21	ENSG00000188888	0.927685	5.0786	5.90463230768844e-06	0.00555785	0.00555785
64	ENSG00000154217	4.10793	5.07851	5.90656893618982e-06	0.00555785	0.00555785
69	ENSG00000100714	-2.55944	-5.07822	5.91250923293046e-06	0.00555988	0.00555988
67	ENSG00000164944	0.575742	5.07798	5.9172700222547e-06	0.00556079	0.00556079
23	ENSG00000188921	1.91903	5.0775	5.92721488385191e-06	0.00556341	0.00556341
56	ENSG00000142197	-1.34931	-5.07748	5.92763836783714e-06	0.00556341	0.00556341
48	ENSG00000179119	1.25741	5.07708	5.93568477925078e-06	0.00556741	0.00556741
69	ENSG00000261924	8.41062	5.07658	5.94595527962516e-06	0.00557348	0.00557348
67	ENSG00000174469	-2.44848	-5.07621	5.9535312011164e-06	0.00557702	0.00557702
23	ENSG00000067842	2.33097	5.07591	5.95961550899457e-06	0.00557916	0.00557916
22	ENSG00000226435	1.53943	5.07409	5.99720452881302e-06	0.00560214	0.00560214
23	ENSG00000155254	-1.95157	-5.07398	5.99939490232284e-06	0.00560214	0.00560214
49	ENSG00000089053	-1.3727	-5.07392	6.00070068561783e-06	0.00560214	0.00560214
68	ENSG00000157796	-1.3723	-5.07382	6.0026772084123e-06	0.00560214	0.00560214
49	ENSG00000121104	1.81467	5.07379	6.00324562444444e-06	0.00560214	0.00560214
72	ENSG00000224762	-2.97541	-5.07336	6.01219171764196e-06	0.00560692	0.00560692
68	ENSG00000121039	3.58211	5.07295	6.02070541404526e-06	0.0056113	0.0056113
68	ENSG00000143458	1.50124	5.07236	6.03299070512264e-06	0.00561766	0.00561766
86	ENSG00000187630	-1.26346	-5.07206	6.03914064226706e-06	0.00561766	0.00561766
64	ENSG00000158748	-6.14443	-5.07199	6.0406015219118e-06	0.00561766	0.00561766
66	ENSG00000157470	-9.14805	-5.07189	6.0428350714753e-06	0.00561766	0.00561766
68	ENSG00000161298	-1.21419	-5.07004	6.08141972828599e-06	0.00564995	0.00564995
67	ENSG00000123178	-1.36033	-5.06983	6.08583208465671e-06	0.00565047	0.00565047
67	ENSG00000151414	1.83995	5.06946	6.09340895589775e-06	0.00565295	0.00565295
69	ENSG00000173926	7.84143	5.06929	6.09702202202791e-06	0.00565295	0.00565295
50	ENSG00000162929	-0.902418	-5.06915	6.10006118348119e-06	0.00565295	0.00565295
66	ENSG00000188647	6.8734	5.06858	6.11199878133278e-06	0.00566044	0.00566044
69	ENSG00000177606	6.2228	5.06806	6.12299256337383e-06	0.00566705	0.00566705
69	ENSG00000154124	3.90724	5.06785	6.12738499601501e-06	0.00566754	0.00566754
49	ENSG00000004478	2.29352	5.0675	6.13478920665922e-06	0.00567082	0.00567082
28	ENSG00000064309	1.5275	5.06703	6.1446921706303e-06	0.0056764	0.0056764
49	ENSG00000100324	-1.12544	-5.06674	6.15079093884019e-06	0.00567846	0.00567846
64	ENSG00000176454	-5.13121	-5.06621	6.16205047225163e-06	0.00568521	0.00568521
67	ENSG00000236107	-1.99419	-5.06603	6.16585688293674e-06	0.00568521	0.00568521
67	ENSG00000159259	-1.76263	-5.06456	6.19717972016013e-06	0.00570632	0.00570632
66	ENSG00000178171	-6.36807	-5.06446	6.1992240796001e-06	0.00570632	0.00570632
67	ENSG00000136636	0.89001	5.06441	6.200410786697e-06	0.00570632	0.00570632
66	ENSG00000112038	-14.7314	-5.06355	6.21879584663809e-06	0.00571966	0.00571966
49	ENSG00000137960	2.62976	5.06279	6.23493061732668e-06	0.00572741	0.00572741
12	ENSG00000224113	6.6874	5.06277	6.23536720466971e-06	0.00572741	0.00572741
57	ENSG00000103042	-2.87083	-5.06261	6.23893502408776e-06	0.00572741	0.00572741
23	ENSG00000251600	3.21026	5.06184	6.25541482729788e-06	0.00573895	0.00573895
49	ENSG00000143994	2.38467	5.06129	6.26724671861514e-06	0.00574622	0.00574622
25	ENSG00000173530	-2.35113	-5.06092	6.27529099411626e-06	0.00574801	0.00574801
67	ENSG00000164038	-1.43064	-5.06064	6.28136809144596e-06	0.00574801	0.00574801
27	ENSG00000067182	-1.80321	-5.06042	6.28602753757928e-06	0.00574801	0.00574801
66	ENSG00000159082	-7.23373	-5.06012	6.29264013896506e-06	0.00574801	0.00574801
67	ENSG00000113763	-1.37395	-5.06006	6.29392735944145e-06	0.00574801	0.00574801
51	ENSG00000087074	1.83061	5.05969	6.30175702556296e-06	0.00574801	0.00574801
25	ENSG00000144406	0.711114	5.05965	6.30263164248941e-06	0.00574801	0.00574801
49	ENSG00000140263	3.35173	5.05942	6.3077752729314e-06	0.00574801	0.00574801
66	ENSG00000105409	-9.95201	-5.05922	6.31198692062515e-06	0.00574801	0.00574801
69	ENSG00000116717	8.42647	5.05917	6.31312797583233e-06	0.00574801	0.00574801
67	ENSG00000166780	-1.56699	-5.05898	6.31722169596562e-06	0.00574801	0.00574801
68	ENSG00000140395	1.30197	5.05892	6.31850014698177e-06	0.00574801	0.00574801
66	ENSG00000198477	-5.72798	-5.05885	6.3201065064652e-06	0.00574801	0.00574801
49	ENSG00000064300	5.82099	5.05855	6.32659216288707e-06	0.00575034	0.00575034
25	ENSG00000177125	-0.538752	-5.05766	6.34609907764177e-06	0.0057645	0.0057645
67	ENSG00000233487	-2.26492	-5.05711	6.35813364009478e-06	0.00577151	0.00577151
23	ENSG00000265043	3.46113	5.05689	6.36285147063986e-06	0.00577151	0.00577151
56	ENSG00000136937	0.668135	5.05676	6.3656074067872e-06	0.00577151	0.00577151
68	ENSG00000232811	2.87905	5.0522	6.46626514511438e-06	0.00585915	0.00585915
69	ENSG00000185664	13.8423	5.05117	6.48929744345345e-06	0.0058764	0.0058764
68	ENSG00000163629	1.41202	5.04992	6.51724345685752e-06	0.00589589	0.00589589
66	ENSG00000249896	-6.35963	-5.04978	6.52035891478151e-06	0.00589589	0.00589589
47	ENSG00000116017	1.04465	5.04967	6.52287069405675e-06	0.00589589	0.00589589
66	ENSG00000164442	-6.2656	-5.04921	6.53314908784619e-06	0.00590154	0.00590154
69	ENSG00000130766	5.71555	5.04687	6.58589893104235e-06	0.00594554	0.00594554
49	ENSG00000168884	2.01029	5.04637	6.59727657059059e-06	0.00595026	0.00595026
66	ENSG00000125814	-9.57294	-5.04628	6.5992405852327e-06	0.00595026	0.00595026
69	ENSG00000120889	6.91267	5.04595	6.60680935589137e-06	0.00595343	0.00595343
23	ENSG00000258399	2.69474	5.04548	6.61746390661022e-06	0.00595918	0.00595918
67	ENSG00000112186	-2.58251	-5.04531	6.62131082106934e-06	0.00595918	0.00595918
68	ENSG00000086619	1.1686	5.04455	6.6387794255915e-06	0.00596955	0.00596955
64	ENSG00000116299	-4.23921	-5.04431	6.64422812403436e-06	0.00596955	0.00596955
66	ENSG00000214842	-10.4366	-5.04427	6.64503283131417e-06	0.00596955	0.00596955
67	ENSG00000151948	-1.66025	-5.04361	6.66023021156246e-06	0.00597954	0.00597954
68	ENSG00000006652	1.45493	5.04306	6.67281865251463e-06	0.00598385	0.00598385
66	ENSG00000116171	3.56376	5.04291	6.67628561048272e-06	0.00598385	0.00598385
67	ENSG00000165868	-2.12899	-5.04286	6.67725747585494e-06	0.00598385	0.00598385
25	ENSG00000097033	-0.564781	-5.0422	6.69247575832647e-06	0.00599383	0.00599383
54	ENSG00000170445	-0.828922	-5.04158	6.70671193941813e-06	0.00600292	0.00600292
69	ENSG00000100201	-1.91566	-5.04087	6.7233089430523e-06	0.0060141	0.0060141
51	ENSG00000111731	-0.620653	-5.04059	6.72965661859997e-06	0.00601612	0.00601612
69	ENSG00000237390	12.2325	5.03992	6.74519726807929e-06	0.00602634	0.00602634
68	ENSG00000100292	4.98724	5.03913	6.76342616825738e-06	0.0060383	0.0060383
67	ENSG00000168461	2.03284	5.03899	6.76681577212148e-06	0.0060383	0.0060383
49	ENSG00000078618	-0.687494	-5.03837	6.78117967476281e-06	0.0060461	0.0060461
68	ENSG00000197694	-1.06075	-5.03826	6.78378784732633e-06	0.0060461	0.0060461
51	ENSG00000154124	0.843338	5.03706	6.81170797855604e-06	0.0060673	0.0060673
49	ENSG00000245146	2.12335	5.03686	6.81659776670979e-06	0.00606797	0.00606797
66	ENSG00000198929	-6.6985	-5.03629	6.82977293216316e-06	0.00607601	0.00607601
66	ENSG00000176105	7.18896	5.03563	6.84546487189857e-06	0.00608303	0.00608303
69	ENSG00000162267	8.42342	5.03561	6.84594185892844e-06	0.00608303	0.00608303
64	ENSG00000083845	3.928	5.03509	6.858090077058e-06	0.00609013	0.00609013
66	ENSG00000147650	-3.73455	-5.03483	6.8641889645603e-06	0.00609186	0.00609186
66	ENSG00000234336	-9.13245	-5.0344	6.87447809374576e-06	0.00609731	0.00609731
67	ENSG00000198910	-2.06336	-5.03393	6.88536861124816e-06	0.00610328	0.00610328
49	ENSG00000198677	-0.915902	-5.03334	6.89940034683392e-06	0.0061073	0.0061073
49	ENSG00000178913	0.969467	5.03325	6.90150936596377e-06	0.0061073	0.0061073
30	ENSG00000139636	-1.31383	-5.03297	6.90828336552774e-06	0.0061073	0.0061073
51	ENSG00000163629	0.880707	5.03292	6.90931905514013e-06	0.0061073	0.0061073
67	ENSG00000170889	1.32868	5.03274	6.91375865250115e-06	0.0061073	0.0061073
69	ENSG00000152642	-5.23448	-5.03269	6.91486876808163e-06	0.0061073	0.0061073
23	ENSG00000144712	1.78038	5.03218	6.92702959372014e-06	0.00611205	0.00611205
48	ENSG00000131374	-0.787837	-5.03203	6.93066035476212e-06	0.00611205	0.00611205
72	ENSG00000177757	-2.65803	-5.03193	6.93303544792707e-06	0.00611205	0.00611205
67	ENSG00000123562	-0.956007	-5.03162	6.94046054795481e-06	0.00611205	0.00611205
49	ENSG00000178607	1.53554	5.03159	6.94106400918242e-06	0.00611205	0.00611205
66	ENSG00000170915	9.40231	5.03136	6.94660683776246e-06	0.00611256	0.00611256
64	ENSG00000177954	6.14159	5.03106	6.95366632375171e-06	0.00611256	0.00611256
66	ENSG00000197930	-3.39711	-5.03096	6.95603036242892e-06	0.00611256	0.00611256
68	ENSG00000167604	3.02	5.03087	6.95829966399452e-06	0.00611256	0.00611256
69	ENSG00000229956	-5.47987	-5.02993	6.98080299210915e-06	0.00611736	0.00611736
51	ENSG00000134531	3.79202	5.02979	6.98407509976251e-06	0.00611736	0.00611736
49	ENSG00000144233	0.818924	5.02979	6.98416874183825e-06	0.00611736	0.00611736
66	ENSG00000067715	-10.3216	-5.02971	6.98609098149861e-06	0.00611736	0.00611736
69	ENSG00000124523	-2.44875	-5.0297	6.98622415437829e-06	0.00611736	0.00611736
22	ENSG00000236107	1.10468	5.0296	6.98876474945039e-06	0.00611736	0.00611736
67	ENSG00000129353	1.56252	5.02927	6.99660039260567e-06	0.00611889	0.00611889
68	ENSG00000155100	0.773992	5.02918	6.99885099456435e-06	0.00611889	0.00611889
67	ENSG00000117069	-2.47765	-5.02882	7.00752217213007e-06	0.00612282	0.00612282
68	ENSG00000177125	0.993215	5.02737	7.04245195141749e-06	0.00614968	0.00614968
64	ENSG00000178996	3.69204	5.02565	7.08413136329412e-06	0.00617779	0.00617779
54	ENSG00000138162	-1.05516	-5.02559	7.08563577519809e-06	0.00617779	0.00617779
23	ENSG00000232224	2.95634	5.02546	7.08877760781017e-06	0.00617779	0.00617779
27	ENSG00000065135	-0.726676	-5.02535	7.09147341746395e-06	0.00617779	0.00617779
49	ENSG00000056487	2.62956	5.0248	7.10495711522815e-06	0.00618586	0.00618586
67	ENSG00000139182	-2.4467	-5.02398	7.12485395375431e-06	0.00619951	0.00619951
26	ENSG00000097033	-0.534683	-5.02344	7.13812351000381e-06	0.00620616	0.00620616
49	ENSG00000138036	-1.34229	-5.02325	7.1427277298956e-06	0.00620616	0.00620616
66	ENSG00000115353	-9.4514	-5.02308	7.14691090400592e-06	0.00620616	0.00620616
69	ENSG00000258066	-7.17632	-5.02298	7.14940377129693e-06	0.00620616	0.00620616
64	ENSG00000156508	4.23436	5.02237	7.16447973370437e-06	0.00621557	0.00621557
68	ENSG00000112110	1.70161	5.02146	7.18688011557967e-06	0.00623107	0.00623107
49	ENSG00000177426	3.49674	5.0213	7.19084275185951e-06	0.00623107	0.00623107
49	ENSG00000165030	2.8559	5.02093	7.19984576748217e-06	0.00623519	0.00623519
27	ENSG00000154640	-1.24643	-5.02073	7.20494737848404e-06	0.00623593	0.00623593
47	ENSG00000107554	1.08844	5.01923	7.24199356581171e-06	0.0062643	0.0062643
69	ENSG00000198535	8.61436	5.01894	7.24930732934558e-06	0.00626694	0.00626694
50	ENSG00000155545	0.789264	5.01797	7.27336846848246e-06	0.00628404	0.00628404
50	ENSG00000067955	1.62109	5.0175	7.28529328812226e-06	0.00629019	0.00629019
49	ENSG00000153982	-1.29137	-5.01729	7.29049665733042e-06	0.00629019	0.00629019
49	ENSG00000136518	1.86375	5.01706	7.29620637490307e-06	0.00629019	0.00629019
69	ENSG00000235750	11.9366	5.017	7.29762992965011e-06	0.00629019	0.00629019
67	ENSG00000126583	-2.80083	-5.01637	7.31359052560145e-06	0.00630025	0.00630025
66	ENSG00000101977	-8.67085	-5.01609	7.32052356122791e-06	0.00630238	0.00630238
67	ENSG00000240891	-2.80777	-5.01593	7.3246537742311e-06	0.00630238	0.00630238
54	ENSG00000092068	-1.23401	-5.01436	7.36417149531915e-06	0.00633267	0.00633267
68	ENSG00000260572	1.7253	5.01417	7.36884442081102e-06	0.00633298	0.00633298
68	ENSG00000229956	-1.89573	-5.01399	7.37349117871531e-06	0.00633326	0.00633326
25	ENSG00000108256	-0.587402	-5.01304	7.39761622051026e-06	0.00635027	0.00635027
58	ENSG00000213904	-2.08941	-5.01254	7.41034766072555e-06	0.00635748	0.00635748
23	ENSG00000226904	3.00997	5.01194	7.42557736321412e-06	0.00636411	0.00636411
67	ENSG00000151239	1.32042	5.01189	7.42674033341648e-06	0.00636411	0.00636411
68	ENSG00000173926	2.69768	5.01074	7.45614747129972e-06	0.00638558	0.00638558
21	ENSG00000223403	1.27892	5.01021	7.46989124188184e-06	0.00638973	0.00638973
66	ENSG00000169116	-7.96037	-5.00985	7.47898112991141e-06	0.00638973	0.00638973
67	ENSG00000134569	2.12742	5.00982	7.4797378066174e-06	0.00638973	0.00638973
67	ENSG00000172728	2.18079	5.00971	7.48269620816772e-06	0.00638973	0.00638973
12	ENSG00000226067	7.4315	5.00951	7.48780238254463e-06	0.00638973	0.00638973
68	ENSG00000179532	1.48086	5.00934	7.49204153557412e-06	0.00638973	0.00638973
64	ENSG00000140632	-1.87611	-5.00905	7.49949418390513e-06	0.00638973	0.00638973
49	ENSG00000099860	5.74851	5.00898	7.5014120795137e-06	0.00638973	0.00638973
66	ENSG00000136099	-10.4168	-5.00896	7.50184660220523e-06	0.00638973	0.00638973
69	ENSG00000075420	5.11984	5.00886	7.50453181170943e-06	0.00638973	0.00638973
66	ENSG00000166224	4.22864	5.00848	7.51416427596092e-06	0.00639083	0.00639083
66	ENSG00000196873	-7.94366	-5.00847	7.51452566647399e-06	0.00639083	0.00639083
67	ENSG00000158966	1.82337	5.008	7.52658773536234e-06	0.00639738	0.00639738
67	ENSG00000237737	-1.76775	-5.00749	7.53982922128395e-06	0.00640493	0.00640493
68	ENSG00000065833	1.21126	5.00686	7.55616124751717e-06	0.00641509	0.00641509
67	ENSG00000132669	1.63122	5.00645	7.56691784677078e-06	0.00642051	0.00642051
67	ENSG00000204052	-1.68393	-5.00603	7.57782379574374e-06	0.00642315	0.00642315
68	ENSG00000141385	-0.946185	-5.00599	7.57878610216904e-06	0.00642315	0.00642315
49	ENSG00000203805	2.36697	5.0051	7.6020624834836e-06	0.00643916	0.00643916
69	ENSG00000182472	13.1789	5.00445	7.61890781337111e-06	0.00644971	0.00644971
67	ENSG00000157782	-2.00731	-5.00382	7.63552911612243e-06	0.0064549	0.0064549
69	ENSG00000139597	-3.57782	-5.00377	7.6367987500783e-06	0.0064549	0.0064549
49	ENSG00000134815	1.68495	5.00371	7.63823206315336e-06	0.0064549	0.0064549
66	ENSG00000097033	4.02464	5.00315	7.6530202927141e-06	0.00646368	0.00646368
51	ENSG00000113300	0.518931	5.00228	7.67586344962502e-06	0.00647924	0.00647924
67	ENSG00000033170	0.999204	5.00164	7.69267086659095e-06	0.0064897	0.0064897
67	ENSG00000227028	-2.7362	-5.00126	7.70286114918951e-06	0.00649456	0.00649456
67	ENSG00000164129	-2.7373	-5.00098	7.71010300315982e-06	0.00649469	0.00649469
66	ENSG00000120686	2.26086	5.00089	7.71258650601034e-06	0.00649469	0.00649469
67	ENSG00000138834	-0.886351	-5.00066	7.71871138869316e-06	0.00649469	0.00649469
51	ENSG00000128739	-1.0329	-5.00058	7.72071824027084e-06	0.00649469	0.00649469
47	ENSG00000131459	1.16701	4.99915	7.75862460596492e-06	0.00652284	0.00652284
67	ENSG00000168539	-2.57144	-4.99872	7.77012298064725e-06	0.0065247	0.0065247
68	ENSG00000018408	2.63562	4.99857	7.77404933757736e-06	0.0065247	0.0065247
64	ENSG00000141252	-2.17303	-4.99857	7.7741621713889e-06	0.0065247	0.0065247
23	ENSG00000164305	-1.29649	-4.99765	7.79872112334208e-06	0.00653849	0.00653849
68	ENSG00000145907	0.961595	4.99762	7.79950434563095e-06	0.00653849	0.00653849
21	ENSG00000101974	-0.778893	-4.99721	7.81047042061009e-06	0.00654394	0.00654394
49	ENSG00000167740	-1.22865	-4.99645	7.83079925795056e-06	0.00655723	0.00655723
49	ENSG00000180801	2.16191	4.99622	7.83719057681548e-06	0.00655884	0.00655884
66	ENSG00000075340	-7.25469	-4.99556	7.85485219557636e-06	0.00656988	0.00656988
64	ENSG00000084754	3.26166	4.99495	7.871260046299e-06	0.00657985	0.00657985
49	ENSG00000119953	1.10453	4.9941	7.89418824409306e-06	0.00659225	0.00659225
49	ENSG00000143224	-1.35969	-4.994	7.89708532332175e-06	0.00659225	0.00659225
69	ENSG00000062716	4.46303	4.9939	7.89956116442472e-06	0.00659225	0.00659225
67	ENSG00000157869	0.845259	4.99368	7.90567999666884e-06	0.00659361	0.00659361
48	ENSG00000050426	-1.27757	-4.99325	7.91724308467553e-06	0.00659669	0.00659669
69	ENSG00000147894	-3.98585	-4.99321	7.91836391850926e-06	0.00659669	0.00659669
49	ENSG00000165714	-1.28984	-4.99299	7.92425558738791e-06	0.00659785	0.00659785
49	ENSG00000157890	1.48514	4.9928	7.92948857570623e-06	0.00659844	0.00659844
67	ENSG00000256870	-2.62595	-4.99261	7.93465957979041e-06	0.00659844	0.00659844
69	ENSG00000169902	4.29269	4.99247	7.93845939756158e-06	0.00659844	0.00659844
51	ENSG00000100949	-0.951569	-4.99231	7.94294158153314e-06	0.00659844	0.00659844
69	ENSG00000215417	8.27132	4.99152	7.96438362242723e-06	0.00661231	0.00661231
68	ENSG00000099875	2.2342	4.99136	7.96864737015357e-06	0.00661231	0.00661231
66	ENSG00000234797	3.95683	4.99036	7.99615410407007e-06	0.00663139	0.00663139
67	ENSG00000165863	-2.4725	-4.98996	8.00709193359405e-06	0.00663671	0.00663671
67	ENSG00000145147	-1.88941	-4.98977	8.01218659011499e-06	0.00663702	0.00663702
66	ENSG00000164109	-6.89095	-4.98962	8.01651241978472e-06	0.00663702	0.00663702
67	ENSG00000177853	0.772095	4.9891	8.03066349780327e-06	0.00664195	0.00664195
68	ENSG00000011422	4.41965	4.98893	8.03534464029182e-06	0.00664195	0.00664195
66	ENSG00000107897	2.87239	4.98889	8.03644855307425e-06	0.00664195	0.00664195
68	ENSG00000242337	-1.71313	-4.98865	8.0432529181e-06	0.00664195	0.00664195
51	ENSG00000113070	1.70461	4.98842	8.049370579123e-06	0.00664195	0.00664195
68	ENSG00000177606	2.13484	4.98842	8.04961674719118e-06	0.00664195	0.00664195
49	ENSG00000101888	3.52378	4.9882	8.05555657223386e-06	0.00664312	0.00664312
12	ENSG00000185433	7.23876	4.98783	8.06567171420872e-06	0.00664773	0.00664773
66	ENSG00000259834	-9.27819	-4.98741	8.07747715672676e-06	0.0066494	0.0066494
64	ENSG00000148672	5.69254	4.9873	8.08047491898794e-06	0.0066494	0.0066494
49	ENSG00000267539	3.72646	4.98727	8.08128759760943e-06	0.0066494	0.0066494
68	ENSG00000154380	1.10429	4.98705	8.08728504187879e-06	0.0066506	0.0066506
26	ENSG00000065135	-0.574151	-4.9868	8.09439470304576e-06	0.00665272	0.00665272
49	ENSG00000139722	1.82017	4.9865	8.10259835612774e-06	0.00665574	0.00665574
67	ENSG00000196873	-2.13105	-4.98633	8.10723464025082e-06	0.00665582	0.00665582
49	ENSG00000134962	3.11346	4.98521	8.13868685155589e-06	0.00667514	0.00667514
64	ENSG00000228502	3.52341	4.98516	8.13985968548135e-06	0.00667514	0.00667514
49	ENSG00000166483	3.85185	4.98496	8.14563937159225e-06	0.00667615	0.00667615
67	ENSG00000156639	1.02796	4.98465	8.15431876406223e-06	0.00667953	0.00667953
49	ENSG00000254726	2.74787	4.98394	8.17395654565162e-06	0.00669189	0.00669189
68	ENSG00000126581	-0.949371	-4.9835	8.18651536284501e-06	0.00669843	0.00669843
49	ENSG00000140688	-1.17305	-4.98316	8.19581896105089e-06	0.0066998	0.0066998
50	ENSG00000168301	0.852311	4.98282	8.20542846291913e-06	0.0066998	0.0066998
64	ENSG00000205213	4.53428	4.9828	8.20618255952514e-06	0.0066998	0.0066998
49	ENSG00000213204	-2.10878	-4.98251	8.21433176269869e-06	0.0066998	0.0066998
68	ENSG00000176915	0.990116	4.98249	8.21480724455195e-06	0.0066998	0.0066998
69	ENSG00000242337	-4.9376	-4.98246	8.21557362513967e-06	0.0066998	0.0066998
67	ENSG00000152969	-1.65022	-4.982	8.22870519113912e-06	0.00670072	0.00670072
64	ENSG00000172461	3.83765	4.98196	8.22963291859559e-06	0.00670072	0.00670072
69	ENSG00000165997	3.64987	4.98194	8.23039347556067e-06	0.00670072	0.00670072
49	ENSG00000057468	3.30337	4.981	8.25683119098223e-06	0.00671409	0.00671409
70	ENSG00000242276	-1.99756	-4.981	8.25683785344953e-06	0.00671409	0.00671409
49	ENSG00000226328	-1.89446	-4.98087	8.26054025378031e-06	0.00671409	0.00671409
67	ENSG00000142408	-2.44718	-4.98021	8.27926105405512e-06	0.00672558	0.00672558
48	ENSG00000198887	1.75655	4.97996	8.28626885514709e-06	0.00672755	0.00672755
69	ENSG00000197565	7.33405	4.9795	8.29949577200273e-06	0.00673457	0.00673457
66	ENSG00000184083	4.37967	4.97873	8.32144016736005e-06	0.00674864	0.00674864
22	ENSG00000007923	0.475143	4.97821	8.33602169751562e-06	0.00675673	0.00675673
49	ENSG00000130164	3.14993	4.97701	8.3703811693927e-06	0.00678084	0.00678084
66	ENSG00000146530	-12.0161	-4.97674	8.37823728471304e-06	0.00678182	0.00678182
50	ENSG00000111731	-0.811375	-4.97665	8.38083090565768e-06	0.00678182	0.00678182
69	ENSG00000133773	3.46525	4.97547	8.41472867945932e-06	0.00679803	0.00679803
69	ENSG00000149201	8.70165	4.97539	8.41703753741294e-06	0.00679803	0.00679803
67	ENSG00000217236	-3.29964	-4.97537	8.41770684645036e-06	0.00679803	0.00679803
26	ENSG00000143036	-1.42767	-4.97518	8.42310456335794e-06	0.00679803	0.00679803
49	ENSG00000244625	2.95243	4.97509	8.42570647320871e-06	0.00679803	0.00679803
48	ENSG00000112096	2.2876	4.97499	8.42865537902446e-06	0.00679803	0.00679803
67	ENSG00000119946	-1.8174	-4.97454	8.44159621934624e-06	0.00680473	0.00680473
69	ENSG00000100336	8.09449	4.97372	8.46545134152645e-06	0.00682022	0.00682022
67	ENSG00000196683	1.59618	4.97348	8.47235930569967e-06	0.00682204	0.00682204
64	ENSG00000116747	4.02569	4.97303	8.4855035285556e-06	0.00682888	0.00682888
68	ENSG00000138771	1.70939	4.97282	8.49149198260748e-06	0.00682995	0.00682995
68	ENSG00000109320	1.10892	4.97256	8.49914503560755e-06	0.00683236	0.00683236
67	ENSG00000171126	-2.52097	-4.9723	8.50658482376379e-06	0.0068346	0.0068346
68	ENSG00000113369	2.83789	4.9719	8.51824880854644e-06	0.00684023	0.00684023
89	ENSG00000213938	-2.23471	-4.97126	8.53684067320245e-06	0.00685141	0.00685141
67	ENSG00000157450	-0.903332	-4.97098	8.54508107658667e-06	0.00685428	0.00685428
67	ENSG00000102385	-1.85081	-4.96985	8.57838382609439e-06	0.00687399	0.00687399
67	ENSG00000225206	-2.31737	-4.96983	8.57901867665008e-06	0.00687399	0.00687399
69	ENSG00000127564	5.77743	4.9696	8.58568696384521e-06	0.00687558	0.00687558
67	ENSG00000187735	0.820728	4.96865	8.61377517394062e-06	0.00689339	0.00689339
23	ENSG00000078053	2.45995	4.96853	8.61732079425192e-06	0.00689339	0.00689339
49	ENSG00000055044	1.63024	4.96832	8.62331746244192e-06	0.00689443	0.00689443
23	ENSG00000188888	2.27473	4.9681	8.62999643123923e-06	0.00689601	0.00689601
64	ENSG00000100852	4.26966	4.96743	8.64959713757725e-06	0.00690503	0.00690503
69	ENSG00000113460	2.76539	4.9674	8.65069138795971e-06	0.00690503	0.00690503
27	ENSG00000104626	-0.796165	-4.96581	8.69773919387014e-06	0.00693577	0.00693577
69	ENSG00000136813	-1.7643	-4.96564	8.70294618093762e-06	0.00693577	0.00693577
23	ENSG00000142408	2.86445	4.96562	8.70337975571782e-06	0.00693577	0.00693577
49	ENSG00000163659	3.23376	4.96529	8.71338017689979e-06	0.00693997	0.00693997
69	ENSG00000111145	5.51409	4.96323	8.77489921020234e-06	0.00698419	0.00698419
68	ENSG00000144827	-1.05321	-4.96312	8.7784054522707e-06	0.00698419	0.00698419
64	ENSG00000077585	5.15084	4.96277	8.78886600194965e-06	0.00698737	0.00698737
66	ENSG00000151790	-14.5169	-4.96267	8.79192680406875e-06	0.00698737	0.00698737
66	ENSG00000217236	-12.2423	-4.96233	8.802044712083e-06	0.00699162	0.00699162
64	ENSG00000171793	-3.66146	-4.96165	8.82271327044779e-06	0.00700105	0.00700105
48	ENSG00000174080	-1.34681	-4.96162	8.82345051050083e-06	0.00700105	0.00700105
22	ENSG00000205189	-0.729608	-4.96076	8.84948700247695e-06	0.00701741	0.00701741
66	ENSG00000167657	-3.81648	-4.96062	8.8536270186731e-06	0.00701741	0.00701741
49	ENSG00000149201	3.29331	4.9604	8.86054243103604e-06	0.0070191	0.0070191
65	ENSG00000150873	-57.3672	-4.95981	8.87838274927759e-06	0.00702037	0.00702037
66	ENSG00000157782	-7.41669	-4.95962	8.88401119901869e-06	0.00702037	0.00702037
49	ENSG00000012660	2.28914	4.9592	8.89676691663439e-06	0.00702037	0.00702037
24	ENSG00000177125	-0.890524	-4.95913	8.89910955593747e-06	0.00702037	0.00702037
66	ENSG00000110693	4.2329	4.95899	8.90314450457366e-06	0.00702037	0.00702037
23	ENSG00000185448	2.98133	4.95895	8.90459105029594e-06	0.00702037	0.00702037
66	ENSG00000265043	-10.8276	-4.95892	8.90534392015764e-06	0.00702037	0.00702037
66	ENSG00000132386	-10.1712	-4.95891	8.90565196303266e-06	0.00702037	0.00702037
67	ENSG00000140905	1.44766	4.95882	8.90856596314383e-06	0.00702037	0.00702037
66	ENSG00000033170	3.69254	4.95877	8.90997504738034e-06	0.00702037	0.00702037
72	ENSG00000174038	-1.34191	-4.95748	8.94955452121321e-06	0.00704777	0.00704777
48	ENSG00000140525	1.77927	4.95723	8.95717845782567e-06	0.00705	0.00705
67	ENSG00000134419	1.26721	4.95668	8.97390940631379e-06	0.00705757	0.00705757
24	ENSG00000143479	-2.4359	-4.9566	8.97641592640986e-06	0.00705757	0.00705757
23	ENSG00000197771	-1.35982	-4.95644	8.98128157395764e-06	0.00705761	0.00705761
51	ENSG00000154727	0.732892	4.95585	8.99937315867254e-06	0.00706805	0.00706805
69	ENSG00000115956	12.3582	4.95563	9.00637380450916e-06	0.00706976	0.00706976
31	ENSG00000197958	-1.4422	-4.95541	9.01300338198855e-06	0.00707119	0.00707119
67	ENSG00000178662	-2.16015	-4.95497	9.02645869539122e-06	0.0070749	0.0070749
67	ENSG00000117395	-1.3511	-4.95495	9.02737868069355e-06	0.0070749	0.0070749
64	ENSG00000172785	-3.77072	-4.95462	9.0373930687942e-06	0.00707897	0.00707897
69	ENSG00000105321	5.30812	4.95436	9.04535991681233e-06	0.00708143	0.00708143
51	ENSG00000104626	0.769596	4.95415	9.05204264952782e-06	0.00708149	0.00708149
21	ENSG00000251141	0.709315	4.95405	9.05508676414517e-06	0.00708149	0.00708149
51	ENSG00000118496	0.736648	4.9538	9.06279329990689e-06	0.00708375	0.00708375
64	ENSG00000131067	-3.95556	-4.95327	9.07918263328698e-06	0.0070845	0.0070845
67	ENSG00000165209	-1.63612	-4.95323	9.08041987478847e-06	0.0070845	0.0070845
26	ENSG00000116353	0.442557	4.95316	9.08260855829993e-06	0.0070845	0.0070845
69	ENSG00000024862	-4.03791	-4.95315	9.08306816000888e-06	0.0070845	0.0070845
66	ENSG00000165406	3.7018	4.95265	9.09855334276741e-06	0.00708926	0.00708926
51	ENSG00000106211	3.18065	4.95264	9.09882313527128e-06	0.00708926	0.00708926
67	ENSG00000198354	-2.74239	-4.95144	9.13642189408704e-06	0.00711478	0.00711478
68	ENSG00000056487	2.38031	4.95094	9.15202012153362e-06	0.00711865	0.00711865
66	ENSG00000171094	-5.30802	-4.95063	9.16155788833385e-06	0.00711865	0.00711865
64	ENSG00000175931	-3.55275	-4.95058	9.16310629985471e-06	0.00711865	0.00711865
68	ENSG00000143622	1.36826	4.95053	9.16463899813462e-06	0.00711865	0.00711865
64	ENSG00000179262	-3.21207	-4.9505	9.16564864108726e-06	0.00711865	0.00711865
67	ENSG00000094975	0.735381	4.94963	9.19293819837328e-06	0.00712999	0.00712999
67	ENSG00000135272	1.75688	4.94963	9.1930069946214e-06	0.00712999	0.00712999
51	ENSG00000150457	1.58675	4.94957	9.19481753498855e-06	0.00712999	0.00712999
66	ENSG00000118898	-9.34828	-4.94935	9.20170947927963e-06	0.00713157	0.00713157
25	ENSG00000175215	-0.690908	-4.94868	9.22289456341243e-06	0.00714421	0.00714421
69	ENSG00000143434	3.89397	4.94824	9.23678065858807e-06	0.00714986	0.00714986
49	ENSG00000213221	2.56452	4.94803	9.24346133967906e-06	0.00714986	0.00714986
68	ENSG00000198055	-1.0042	-4.94799	9.24479834556328e-06	0.00714986	0.00714986
64	ENSG00000152620	3.53997	4.94782	9.25015612317676e-06	0.00715024	0.00715024
69	ENSG00000086619	3.32773	4.94727	9.26743811247848e-06	0.00715617	0.00715617
68	ENSG00000261924	2.8664	4.94727	9.26757366723832e-06	0.00715617	0.00715617
68	ENSG00000077080	-2.45822	-4.94701	9.27566465064752e-06	0.00715617	0.00715617
66	ENSG00000182247	-4.25785	-4.94696	9.27732564294947e-06	0.00715617	0.00715617
64	ENSG00000234797	3.06861	4.94676	9.28388155887466e-06	0.00715746	0.00715746
49	ENSG00000162267	3.15685	4.94655	9.29026447243266e-06	0.0071577	0.0071577
66	ENSG00000113763	-5.0303	-4.94641	9.29494570291247e-06	0.0071577	0.0071577
69	ENSG00000197694	-3.02261	-4.94615	9.30325644361031e-06	0.0071577	0.0071577
69	ENSG00000146373	3.58415	4.94601	9.30774943732788e-06	0.0071577	0.0071577
23	ENSG00000008056	2.77818	4.94598	9.30857551621109e-06	0.0071577	0.0071577
67	ENSG00000081913	1.44948	4.94501	9.33963337039234e-06	0.00717783	0.00717783
51	ENSG00000185222	1.61649	4.94376	9.37941259885969e-06	0.00720276	0.00720276
49	ENSG00000081059	1.74566	4.94358	9.38535475905889e-06	0.00720276	0.00720276
67	ENSG00000174021	2.74393	4.94352	9.3872445215392e-06	0.00720276	0.00720276
69	ENSG00000137955	2.19559	4.94324	9.39603453104526e-06	0.00720276	0.00720276
48	ENSG00000131016	1.10103	4.94323	9.39661296798651e-06	0.00720276	0.00720276
49	ENSG00000131873	1.59683	4.94284	9.40889104556192e-06	0.00720841	0.00720841
13	ENSG00000226124	1.39113	4.94235	9.42495844641638e-06	0.00721695	0.00721695
69	ENSG00000004478	5.94792	4.94152	9.45160318794012e-06	0.00723269	0.00723269
49	ENSG00000172071	1.04898	4.9414	9.45536704782135e-06	0.00723269	0.00723269
68	ENSG00000169155	0.631206	4.94103	9.4674139736314e-06	0.00723567	0.00723567
66	ENSG00000022355	-11.2709	-4.94098	9.46911469876395e-06	0.00723567	0.00723567
68	ENSG00000089060	1.90822	4.94037	9.48880229181073e-06	0.00724413	0.00724413
49	ENSG00000170473	-1.33869	-4.94025	9.49273931659896e-06	0.00724413	0.00724413
67	ENSG00000021645	-1.75226	-4.94018	9.49499869720168e-06	0.00724413	0.00724413
69	ENSG00000260231	4.99191	4.93991	9.50388247154411e-06	0.00724714	0.00724714
64	ENSG00000066027	4.41466	4.9397	9.51061621639274e-06	0.00724851	0.00724851
66	ENSG00000140945	-9.38406	-4.93932	9.52311952562642e-06	0.00725427	0.00725427
69	ENSG00000125753	6.62739	4.93843	9.55202727439268e-06	0.00727199	0.00727199
69	ENSG00000182831	2.30366	4.9383	9.55628891483446e-06	0.00727199	0.00727199
66	ENSG00000107779	3.80684	4.93708	9.59605303083644e-06	0.00729847	0.00729847
68	ENSG00000132664	-0.945501	-4.93674	9.60734608166246e-06	0.00730327	0.00730327
23	ENSG00000125675	2.37393	4.93621	9.62476151441883e-06	0.00730896	0.00730896
68	ENSG00000172794	-2.15632	-4.93621	9.62478743935804e-06	0.00730896	0.00730896
69	ENSG00000224097	9.78581	4.93527	9.65571935773115e-06	0.00732866	0.00732866
49	ENSG00000113070	2.96171	4.93498	9.66546891373691e-06	0.00733178	0.00733178
24	ENSG00000135913	-0.637867	-4.93484	9.66981542298676e-06	0.00733178	0.00733178
67	ENSG00000150873	-2.03524	-4.93463	9.67674114124945e-06	0.00733324	0.00733324
67	ENSG00000189171	2.12631	4.93311	9.72722938142408e-06	0.0073649	0.0073649
69	ENSG00000140740	-2.3548	-4.93297	9.73191739030346e-06	0.0073649	0.0073649
66	ENSG00000204394	-4.20858	-4.93292	9.73357304854692e-06	0.0073649	0.0073649
69	ENSG00000112706	5.3739	4.93259	9.74469639149103e-06	0.00736952	0.00736952
66	ENSG00000148680	-10.0667	-4.93157	9.77857591818441e-06	0.00739133	0.00739133
49	ENSG00000231997	3.05735	4.93117	9.79190078296545e-06	0.0073976	0.0073976
67	ENSG00000235949	-2.49466	-4.9307	9.80782051183146e-06	0.00740581	0.00740581
67	ENSG00000176884	-1.82894	-4.93038	9.81853404921952e-06	0.00741009	0.00741009
66	ENSG00000227028	-10.0729	-4.92997	9.8323614947456e-06	0.0074141	0.0074141
67	ENSG00000241685	-0.902391	-4.92992	9.83395008242717e-06	0.0074141	0.0074141
68	ENSG00000130164	2.86119	4.92963	9.84356016441258e-06	0.00741754	0.00741754
68	ENSG00000138378	-3.90298	-4.92922	9.85763862129733e-06	0.00742325	0.00742325
67	ENSG00000117592	1.52961	4.92911	9.86125399211984e-06	0.00742325	0.00742325
67	ENSG00000147642	-1.6324	-4.92843	9.88405969488171e-06	0.0074366	0.0074366
66	ENSG00000137338	-4.64188	-4.92824	9.89048085907768e-06	0.00743762	0.00743762
66	ENSG00000240891	-10.3134	-4.92782	9.90460958157052e-06	0.00744174	0.00744174
48	ENSG00000219665	1.79669	4.92767	9.90995697131674e-06	0.00744174	0.00744174
68	ENSG00000073614	0.857077	4.92763	9.91116636030924e-06	0.00744174	0.00744174
68	ENSG00000120063	1.83841	4.92728	9.92314695937624e-06	0.00744693	0.00744693
67	ENSG00000204271	-1.20604	-4.92659	9.94660767198893e-06	0.00746072	0.00746072
4	ENSG00000007516	-166.515	-4.92572	9.97616453567828e-06	0.00747907	0.00747907
67	ENSG00000118733	-2.80762	-4.92536	9.9884425123307e-06	0.00748264	0.00748264
48	ENSG00000117419	-1.16867	-4.92518	9.99437415243998e-06	0.00748264	0.00748264
50	ENSG00000130766	1.60669	4.92513	9.9962257927709e-06	0.00748264	0.00748264
66	ENSG00000225206	-8.56002	-4.92416	1.00293099332751e-05	0.00750358	0.00750358
66	ENSG00000114391	3.27853	4.9234	1.00554086849016e-05	0.0075139	0.0075139
48	ENSG00000172943	1.84038	4.92326	1.00603530143269e-05	0.0075139	0.0075139
64	ENSG00000125462	6.82058	4.92323	1.00611428751932e-05	0.0075139	0.0075139
66	ENSG00000171126	-9.30758	-4.92303	1.00683564399978e-05	0.0075139	0.0075139
66	ENSG00000168781	-3.70717	-4.92302	1.00686942293551e-05	0.0075139	0.0075139
49	ENSG00000158864	-1.23431	-4.92245	1.00880551175826e-05	0.00752113	0.00752113
68	ENSG00000110713	0.918386	4.92217	1.00979761002849e-05	0.00752113	0.00752113
68	ENSG00000269337	1.81808	4.92213	1.00991233784459e-05	0.00752113	0.00752113
48	ENSG00000013523	-1.0885	-4.92204	1.01021300987601e-05	0.00752113	0.00752113
48	ENSG00000164687	2.26206	4.92199	1.01040048837015e-05	0.00752113	0.00752113
22	ENSG00000066027	-0.845412	-4.92137	1.01253586035249e-05	0.00753312	0.00753312
69	ENSG00000215041	-3.32307	-4.92121	1.01308473525981e-05	0.00753312	0.00753312
69	ENSG00000126003	6.11318	4.92108	1.01355078313013e-05	0.00753312	0.00753312
48	ENSG00000116017	1.71632	4.92083	1.01439962757596e-05	0.00753561	0.00753561
66	ENSG00000112378	8.50802	4.92025	1.01643977771355e-05	0.00754695	0.00754695
25	ENSG00000234997	1.23195	4.9199	1.01765245230634e-05	0.00755213	0.00755213
68	ENSG00000170961	3.73075	4.9196	1.01867956851231e-05	0.00755484	0.00755484
69	ENSG00000109320	3.17595	4.9195	1.01904666101867e-05	0.00755484	0.00755484
66	ENSG00000260163	-11.2138	-4.91897	1.02087984713012e-05	0.00756461	0.00756461
66	ENSG00000143190	4.25263	4.9186	1.02216176771518e-05	0.00757029	0.00757029
67	ENSG00000174028	-2.21758	-4.91833	1.0231201242165e-05	0.00757357	0.00757357
67	ENSG00000171004	-2.40083	-4.91804	1.02412246761872e-05	0.00757665	0.00757665
51	ENSG00000175395	-0.990465	-4.91791	1.02456916242278e-05	0.00757665	0.00757665
68	ENSG00000168906	1.03888	4.91739	1.02639961124114e-05	0.00758636	0.00758636
67	ENSG00000118898	-2.5041	-4.91662	1.02909866206602e-05	0.00760249	0.00760249
66	ENSG00000163682	5.01265	4.9161	1.0309436051202e-05	0.00760819	0.00760819
49	ENSG00000172361	3.20252	4.916	1.03127144265203e-05	0.00760819	0.00760819
64	ENSG00000115109	4.10327	4.91585	1.03181933338364e-05	0.00760819	0.00760819
69	ENSG00000175893	-2.29453	-4.91581	1.03194409334793e-05	0.00760819	0.00760819
49	ENSG00000142687	-0.897633	-4.91555	1.03288779294277e-05	0.00761133	0.00761133
68	ENSG00000220694	2.4692	4.91486	1.03530959698744e-05	0.00762534	0.00762534
68	ENSG00000110786	-1.94264	-4.91435	1.03712085621384e-05	0.00763362	0.00763362
23	ENSG00000256870	3.04741	4.91425	1.03747327350976e-05	0.00763362	0.00763362
51	ENSG00000174010	0.826724	4.91407	1.03810943148878e-05	0.00763447	0.00763447
65	ENSG00000198734	-63.8664	-4.91363	1.03966230705378e-05	0.00764206	0.00764206
66	ENSG00000136531	-8.02673	-4.91325	1.04103185572571e-05	0.00764649	0.00764649
66	ENSG00000269893	5.40066	4.91317	1.04130677413873e-05	0.00764649	0.00764649
[truncated: 7,127 more rows]

## Sheet: Coexpression Module Eigengenes
	ME11	ME14	ME17	ME9	ME15	ME5	ME3	ME1	ME2	ME16	ME18	ME4	ME6	ME7	ME13	ME10	ME8	ME12	ME0
NA18489	-0.0578598	0.0103908	-0.0913966	-0.113631	-0.0817398	-0.1084	-0.0828138	0.0515828	-0.02383	-0.0599853	-0.125268	-0.10178	0.0286327	0.0208658	0.147625	0.10272	0.136458	0.18958	-0.161443
NA18498	0.0216354	0.0492408	-0.0779668	-0.0384458	0.00683515	-0.0827944	0.0137022	0.0347274	-0.0204181	-0.0357125	0.0486658	-0.0585714	0.0632738	-0.0192264	0.0333937	0.0703312	-0.00307988	0.0676378	0.0283921
NA18499	-0.148721	-0.313922	-0.177549	0.16394	0.0171616	0.0640741	0.157902	0.123939	0.135615	-0.0397815	-0.139162	0.010084	0.0125464	-0.130685	-0.115736	-0.0853983	-0.0696319	-0.0685717	-0.238313
NA18502	-0.13019	-0.109179	-0.084686	0.228417	-0.0136676	-0.00733118	-0.129015	0.0883647	-0.020246	-0.0325794	-0.113562	0.0502751	0.0860904	-0.181248	-0.210275	-0.0308981	-0.155695	-0.0862343	-0.136902
NA18505	-0.163142	-0.00193069	-0.00546145	0.275163	0.0109266	-0.00487155	-0.0173843	0.0196837	0.024457	-0.0520318	-0.0971568	-0.103777	-0.0335132	-0.0904019	-0.134412	-0.0431079	-0.112641	-0.0921912	-0.00710473
NA18508	-0.137166	0.0397625	0.182442	-0.132658	-0.0992251	0.317082	-0.0776686	-0.297306	-0.0421735	0.0947546	0.526739	0.0934517	-0.234883	0.0262238	-0.0727826	-0.355959	-0.0996271	-0.273349	0.0508636
NA18510	-0.0773773	0.0196457	0.000444632	-0.0939915	-0.0463475	-0.0713722	0.191162	0.047309	0.0676085	-0.0393955	-0.0297836	-0.160252	-0.0830152	0.0707016	0.170544	0.115244	0.14764	0.102828	-0.0323365
NA18511	-0.0816768	-0.0413149	0.0387701	-0.0408447	-0.014385	0.00679649	0.37495	0.0487321	0.137359	-0.00433717	-0.022906	0.0670064	-0.0715208	0.104808	0.202271	0.0017009	0.166575	0.0613015	-0.0596671
NA18517	0.207548	0.224484	0.0863423	-0.107277	-0.0738514	-0.10277	-0.110185	-0.349234	-0.291958	-0.0217166	0.112627	0.11635	-0.12068	-0.0927299	-0.18438	-0.285727	-0.0276441	-0.128546	0.065951
NA18519	-0.311279	-0.267145	-0.295358	0.142905	0.0879741	-0.186496	-0.0647585	-0.117583	-0.168461	-0.0365532	-0.195785	0.0409774	-0.0863518	-0.181325	-0.212906	-0.2182	0.0154502	-0.0413365	-0.445915
NA18858	0.0232142	0.224057	0.153676	-0.0811261	-0.0827646	-0.0203235	-0.182019	-0.311617	-0.227834	-0.0301694	0.251175	-0.141019	-0.222623	-0.12368	-0.17166	-0.299023	-0.116822	-0.214704	-0.00956407
NA18861	-0.121891	-0.153916	-0.12117	-0.0759413	-0.0910595	-0.100706	0.208334	0.200745	0.0918982	0.0796135	0.0943606	0.19438	0.243759	0.535706	0.274619	0.324012	0.251779	0.332125	0.056913
NA18870	0.124342	0.106719	0.0911085	-0.0357313	-0.0387705	0.0112917	0.0726024	0.00717393	0.0381103	0.00474323	-0.0278911	0.138622	0.0286132	0.0314499	0.0358131	0.0642057	0.0977414	0.0794474	0.122153
NA18907	0.0157234	0.0848517	0.050151	-0.108506	-0.0505909	0.00902668	-0.0922809	-0.0041304	-0.0239622	0.486388	-0.0212501	0.0781247	0.0151074	0.122567	0.20877	0.0348484	0.070231	0.0313217	0.0030514
NA18909	-0.0217392	-0.0447789	-0.0843843	-0.126598	-0.0943682	-0.112932	-0.178423	-0.158748	-0.201949	0.0268401	0.193299	0.041935	-0.0533087	0.131366	0.0214226	0.0254948	0.0991354	0.0138711	0.0719809
NA18912	0.241468	-0.0221597	0.021736	0.0404358	0.0848951	0.114335	0.0407768	0.117551	0.0997468	-0.000130974	0.104756	0.08986	0.149198	-0.104868	-0.0191875	-0.000564277	-0.168826	-0.0529622	0.0508108
NA18916	-0.106368	0.0168666	-0.0111593	0.0744012	0.018017	-0.0299486	0.0277611	-0.0561741	-0.00582309	-0.0554022	-0.166279	-0.103735	-0.120324	-0.095315	-0.0925254	-0.129585	-0.0612539	-0.0897316	-0.135218
NA19092	0.0410235	-0.242895	-0.141116	-0.0858154	0.0324265	0.0483112	0.0344645	0.21144	0.106806	-0.00355628	0.00674224	0.0525205	0.222059	0.163423	0.215778	0.180478	0.0402357	0.104353	0.089904
NA19093	0.132569	-0.0079519	-0.0708603	0.00330928	-0.000441157	-0.105311	-0.0909916	0.0152963	-0.158217	-0.0041731	0.022711	0.194318	0.290015	0.0606794	-0.0399053	0.191936	0.0629925	0.16701	0.240606
NA19098	-0.0809448	0.00823693	-0.0121074	-0.113232	-0.0709622	-0.0295328	-0.0121056	0.0964258	0.0620466	-0.00191086	0.138787	0.0609144	0.0656419	0.351813	0.314545	0.187647	0.26356	0.19614	0.0634464
NA19099	-0.0613899	0.0985073	0.0574922	-0.0772924	-0.0792463	-0.0364706	-0.049741	0.0410215	-0.0212549	-0.0214941	0.0949329	-0.131564	0.0148996	0.205718	0.126096	0.220218	0.11177	0.0692116	0.194795
NA19102	-0.100545	-0.232492	-0.00223605	0.259149	0.149371	0.288161	0.210624	0.101493	0.276812	-0.0108766	-0.0207172	-0.00482097	-0.0431969	-0.0963895	-0.100547	-0.111584	-0.165985	-0.158693	-0.129758
NA19108	-0.00198066	0.0798037	0.28221	-0.00352925	0.00717788	0.241032	-0.0193254	0.212096	0.279676	-0.0959199	-0.163355	-0.253367	-0.139957	0.0552996	0.226158	0.183882	0.00802937	-0.0989499	0.302607
NA19114	-0.116418	-0.0432904	-0.111052	0.122036	0.000394702	-0.115546	-0.143451	0.108567	-0.00317722	-0.0807823	-0.118032	-0.223808	-0.0327178	-0.1019	-0.0690585	0.123281	-0.0436334	0.00995681	-0.10473
NA19116	-0.0883465	0.104475	0.0310658	-0.0272191	-0.0629213	-0.0529647	-0.00831353	-0.122547	-0.104746	-0.0270857	0.0795089	-0.126443	-0.0895423	0.0194618	-0.0406188	-0.0523732	-0.047499	-0.0829095	0.0473424
NA19119	-0.0341717	-0.0569782	-0.107149	0.0513901	-0.0315233	-0.0894351	-0.0579127	0.0471632	-0.0198086	-0.0213398	0.0889405	-0.0592105	0.0684622	-0.0358563	-0.0637535	0.0850058	0.00542385	0.0540511	0.0604939
NA19130	-0.0014983	0.16713	0.0654144	0.0476162	-0.0327523	-0.0874216	-0.113523	-0.227486	-0.20305	-0.0551723	-0.062812	-0.101531	-0.168669	-0.0960549	-0.186212	-0.160991	-0.0638591	-0.136968	0.0624793
NA19131	0.340623	0.133764	0.119886	-0.084461	-0.0260372	0.0662398	0.175225	0.0521508	0.0744298	-0.0488855	0.0108306	-0.0121458	0.115929	0.0125602	0.0898414	0.150758	0.00594397	0.0978073	0.263349
NA19137	-0.0699667	-0.230262	-0.169489	-0.0825266	-0.0864452	-0.0440013	0.0982542	0.0565866	0.0181875	0.718697	0.271858	0.131341	0.173017	0.201611	0.0820419	0.122896	0.0717901	0.153475	0.041001
NA19138	-0.152371	-0.0389735	0.047911	0.453779	0.119135	0.0916208	0.022777	0.134589	0.115709	-0.0778739	-0.118273	-0.272221	-0.134907	-0.209586	-0.224772	-0.0619967	-0.254958	-0.218557	-0.13327
NA19141	-0.162134	0.130172	0.090006	0.159251	0.0361071	0.0281275	0.0039886	-0.0969631	-0.024346	0.0141275	-0.0885633	0.0569488	-0.142022	-0.111114	-0.143358	-0.144003	-0.0477574	-0.0977182	-0.144937
NA19143	0.0270371	0.217612	0.128906	-0.149397	-0.0980669	-0.051745	-0.0485984	-0.11699	-0.0881562	-0.0963745	-0.130161	-0.1225	-0.115879	0.0941405	0.109652	-0.0110899	0.0703107	-0.00454661	0.0343016
NA19144	0.155555	0.052028	0.0689206	-0.0877686	-0.0215891	0.0569379	0.0153665	0.00833005	0.0358435	0.0071601	0.265023	0.115802	0.0742563	-0.0164777	0.0601662	-0.0427898	-0.114808	-0.00692949	0.0040209
NA19147	-0.0783346	0.0996957	0.206634	-0.130374	-0.0986707	0.127598	-0.0296797	-0.0164778	0.110382	-0.104815	-0.14713	-0.287778	-0.26042	0.0120615	0.174816	-0.029661	0.0734086	-0.0757502	-0.100192
NA19152	0.148334	0.0611934	0.00200086	-0.0940283	-0.0672963	-0.0573933	-0.0929883	-0.110202	-0.136422	-0.0693267	-0.0901331	0.0840193	0.00774149	-0.00348849	-0.0577909	0.025951	0.0551971	0.0169944	0.177982
NA19153	-0.107233	-0.174998	-0.0875	0.0746285	0.102229	0.0403129	0.0583675	0.0814448	0.0655973	0.332454	0.179374	0.0594192	0.0529817	-0.00505367	0.00810065	-0.0230897	-0.0612882	-0.0085442	-0.098307
NA19159	0.128491	0.121665	0.162549	0.0256732	0.015373	0.0882982	0.130154	0.026698	0.110628	-0.0654479	-0.0593535	-0.11214	-0.0682801	-0.0797845	-0.0216293	-0.0125812	-0.065669	-0.0488988	0.00497944
NA19160	0.100811	0.102448	0.162149	-0.128102	-0.0396324	0.172205	-0.0988451	-0.018619	0.0533136	-0.0726219	0.00699234	-0.197669	-0.114139	0.00322861	0.0658468	-0.0596535	-0.170368	-0.141549	0.0129113
NA19171	0.0416041	-0.178572	-0.240324	0.0230718	-0.0167158	-0.190376	0.164924	0.139296	-0.0200945	0.00652683	-0.121236	0.310819	0.375001	-0.000190784	-0.037473	0.168163	0.138145	0.287726	0.0503133
NA19172	0.0547747	0.0434727	0.00643156	0.293859	0.875875	0.0768892	-0.10142	0.100204	0.0496573	-0.0415695	-0.136556	0.0753321	0.0574687	-0.20487	-0.204895	-0.0511718	-0.189578	-0.111935	0.00886228
NA19190	-0.0640483	-0.0855441	0.104354	-0.0841727	-0.052693	0.238562	-0.0913786	0.104171	0.228274	-0.055778	-0.0973795	-0.0946484	-0.174075	0.0201135	0.188173	-0.00932142	-0.0317778	-0.119316	-0.117899
NA19200	0.377623	0.241955	0.282053	-0.0640584	0.0747188	0.267867	-0.0934477	-0.0613776	0.0733369	-0.0523196	0.0372502	-0.166395	-0.0790374	-0.173518	-0.0872834	-0.166144	-0.283295	-0.235796	0.12934
NA19201	-0.147413	-0.280581	-0.152088	0.293377	0.0642269	0.106214	0.0927484	0.222873	0.181784	-0.0547657	-0.0531656	-0.00118483	0.104604	-0.16807	-0.17397	-0.0753387	-0.24453	-0.102642	-0.172434
NA19204	-0.0387228	-0.18873	-0.22368	0.0979036	0.148966	-0.180999	0.421874	0.192396	0.0591206	-0.0155101	-0.129865	0.193976	0.251604	-0.126499	-0.0905124	0.113653	0.000143722	0.18938	-0.131688
NA19206	0.13142	0.102406	0.0522442	-0.0796261	-0.0618198	-0.069507	-0.0487012	-0.109317	-0.0816445	-0.00254547	0.0979551	-0.0971411	-0.0630187	-0.0447214	-0.0622432	-0.0295673	0.00272049	-0.00545997	0.0613745
NA19207	0.336128	0.0663743	0.237182	-0.128694	-0.0420974	0.200224	-0.0797204	-0.0460732	0.105333	-0.0553589	0.0186992	0.024856	-0.139927	-0.00417076	0.0697332	-0.0698477	-0.0159672	-0.0915478	0.0286291
NA19209	0.0825614	0.0741446	0.0815994	0.0826639	0.0391149	0.106948	0.0555243	0.0541809	0.128265	-0.0252021	0.0318749	0.208507	0.0886486	0.0715703	0.0344246	0.00934106	-0.000331331	0.0251042	0.0797714
NA19210	-0.021763	0.043138	-0.114982	-0.148316	-0.0435415	-0.210468	-0.237213	-0.187612	-0.268584	-0.0776215	-0.105467	0.0892842	-0.0109274	0.189062	0.0425369	0.175508	0.419379	0.184806	0.243096
NA19222	0.0800477	0.15417	-0.0271762	-0.0982879	-0.0547979	-0.207627	-0.194165	-0.328351	-0.331874	-0.0776622	0.0149203	-0.127514	-0.158045	-0.118418	-0.183964	-0.221718	-0.0623522	-0.116931	-0.00811503
NA19223	-0.0465524	0.00946537	0.106436	-0.0660251	-0.0539556	0.107908	0.224108	0.0443924	0.0918159	0.055111	0.0940438	0.209558	0.137672	0.103598	0.0672873	0.0105809	-0.0724433	-0.0044169	0.103569
NA19225	-0.11184	-0.153984	-0.218528	-0.106942	-0.0793244	-0.181038	-0.0187054	0.0431383	-0.0638686	-0.00882173	-0.0581081	0.0786794	0.0942419	0.00736119	0.0498002	0.038131	0.155514	0.176614	-0.249007
NA19257	0.0258305	-0.0148783	-0.292256	-0.117014	-0.085355	-0.342059	-0.229424	-0.10112	-0.272856	-0.0952746	-0.16132	0.191875	0.133765	-0.00234319	-0.0220483	0.0527638	0.283563	0.304104	-0.141412
NA18486	0.00471929	-0.00339827	-0.000439518	-0.0013378	0.00172958	0.00377817	-0.00139226	0.00416416	0.00294329	0.00146477	0.0086055	0.00198201	0.00574664	0.00259686	0.00444607	0.00263172	-0.00181483	0.000837458	0.00292273

## Sheet: Genes in Coexpression Modules
Module
0	ENSG00000000938.8	ENSG00000001036.9	ENSG00000002726.15	ENSG00000002745.8	ENSG00000002919.10	ENSG00000003400.10	ENSG00000003436.10	ENSG00000004399.8	ENSG00000004468.8	ENSG00000004487.11	ENSG00000004776.7	ENSG00000005102.8	ENSG00000005243.5	ENSG00000005486.12	ENSG00000005844.13	ENSG00000006042.7	ENSG00000006210.6	ENSG00000006282.15	ENSG00000006451.3	ENSG00000006534.11	ENSG00000006747.10	ENSG00000007129.13	ENSG00000007384.11	ENSG00000007516.9	ENSG00000008282.3	ENSG00000008283.11	ENSG00000008300.10	ENSG00000008323.11	ENSG00000008394.8	ENSG00000008441.12	ENSG00000008517.12	ENSG00000010318.15	ENSG00000010610.5	ENSG00000010626.10	ENSG00000011422.7	ENSG00000011600.7	ENSG00000013583.4	ENSG00000014257.11	ENSG00000014914.15	ENSG00000018869.12	ENSG00000021355.8	ENSG00000021826.10	ENSG00000022277.8	ENSG00000022556.11	ENSG00000022840.11	ENSG00000023330.10	ENSG00000024862.12	ENSG00000025039.10	ENSG00000025423.7
1	ENSG00000000460.12	ENSG00000001084.6	ENSG00000001167.10	ENSG00000001629.5	ENSG00000001630.11	ENSG00000003056.3	ENSG00000003393.10	ENSG00000003509.11	ENSG00000004779.5	ENSG00000004897.7	ENSG00000005020.8	ENSG00000005075.11	ENSG00000005100.8	ENSG00000005156.7	ENSG00000005189.15	ENSG00000005339.8	ENSG00000005483.15	ENSG00000006007.7	ENSG00000006114.11	ENSG00000006125.12	ENSG00000006432.11	ENSG00000006530.11	ENSG00000006576.12	ENSG00000006607.9	ENSG00000006712.10	ENSG00000006715.11	ENSG00000006744.14	ENSG00000006831.9	ENSG00000007168.8	ENSG00000007202.10	ENSG00000007341.14	ENSG00000007392.12	ENSG00000007923.11	ENSG00000007944.10	ENSG00000008083.9	ENSG00000008226.15	ENSG00000008256.11	ENSG00000008277.10	ENSG00000008294.16	ENSG00000008405.7	ENSG00000008438.4	ENSG00000008513.10	ENSG00000008869.7	ENSG00000009307.11	ENSG00000009335.13	ENSG00000009413.11	ENSG00000009830.7	ENSG00000009954.6	ENSG00000010017.9
2	ENSG00000000457.9	ENSG00000001631.10	ENSG00000002549.8	ENSG00000002822.11	ENSG00000003987.9	ENSG00000004059.6	ENSG00000004700.11	ENSG00000004766.11	ENSG00000005175.5	ENSG00000005436.9	ENSG00000005469.7	ENSG00000005700.10	ENSG00000005801.12	ENSG00000005810.13	ENSG00000005812.6	ENSG00000005955.8	ENSG00000006075.11	ENSG00000006625.13	ENSG00000006634.3	ENSG00000006652.9	ENSG00000007372.16	ENSG00000008311.10	ENSG00000008382.11	ENSG00000008838.13	ENSG00000008952.12	ENSG00000009844.11	ENSG00000010072.11	ENSG00000010244.12	ENSG00000010256.6	ENSG00000010270.9	ENSG00000011198.3	ENSG00000011260.9	ENSG00000011566.10	ENSG00000012048.15	ENSG00000012983.7	ENSG00000013374.11	ENSG00000013375.11	ENSG00000013392.6	ENSG00000013441.11	ENSG00000013503.5	ENSG00000014123.9	ENSG00000014641.13	ENSG00000014824.9	ENSG00000015171.14	ENSG00000015479.13	ENSG00000016864.12	ENSG00000017260.15	ENSG00000018699.7	ENSG00000019995.6
3	ENSG00000001561.6	ENSG00000002016.12	ENSG00000002746.10	ENSG00000003756.12	ENSG00000004142.7	ENSG00000004478.5	ENSG00000004534.10	ENSG00000004838.9	ENSG00000004846.12	ENSG00000005194.10	ENSG00000005379.11	ENSG00000005884.13	ENSG00000005961.13	ENSG00000005981.8	ENSG00000006025.7	ENSG00000006283.13	ENSG00000006638.7	ENSG00000006837.7	ENSG00000008128.18	ENSG00000008735.10	ENSG00000008853.12	ENSG00000009724.12	ENSG00000009765.10	ENSG00000009780.11	ENSG00000010030.9	ENSG00000010165.15	ENSG00000010310.4	ENSG00000010803.12	ENSG00000011028.9	ENSG00000011052.17	ENSG00000011465.12	ENSG00000011523.9	ENSG00000013293.5	ENSG00000013297.6	ENSG00000013573.12	ENSG00000015153.10	ENSG00000017427.11	ENSG00000018189.8	ENSG00000018280.12	ENSG00000021461.12	ENSG00000021488.8	ENSG00000022976.11	ENSG00000024422.7	ENSG00000026652.9	ENSG00000028310.13	ENSG00000033122.14	ENSG00000033627.10	ENSG00000035115.17	ENSG00000035720.3
4	ENSG00000002330.9	ENSG00000004777.14	ENSG00000004975.7	ENSG00000006015.13	ENSG00000006118.10	ENSG00000006555.6	ENSG00000007080.6	ENSG00000007255.6	ENSG00000007376.3	ENSG00000007520.3	ENSG00000007541.10	ENSG00000007968.6	ENSG00000008130.11	ENSG00000008516.12	ENSG00000008710.13	ENSG00000010295.15	ENSG00000011009.6	ENSG00000011132.7	ENSG00000011243.13	ENSG00000011295.11	ENSG00000011304.12	ENSG00000011332.15	ENSG00000011451.13	ENSG00000011478.7	ENSG00000011485.10	ENSG00000011590.9	ENSG00000013810.14	ENSG00000014164.6	ENSG00000015475.14	ENSG00000015532.5	ENSG00000015568.8	ENSG00000016391.6	ENSG00000017373.11	ENSG00000019582.10	ENSG00000020129.11	ENSG00000022567.5	ENSG00000023191.12	ENSG00000023892.9	ENSG00000025708.8	ENSG00000025770.14	ENSG00000026036.16	ENSG00000027847.9	ENSG00000028277.16	ENSG00000029639.6	ENSG00000030582.12	ENSG00000032389.8	ENSG00000032444.11	ENSG00000037042.8	ENSG00000037757.9
5	ENSG00000000419.8	ENSG00000005882.7	ENSG00000006704.6	ENSG00000009790.10	ENSG00000010361.9	ENSG00000012779.6	ENSG00000015676.13	ENSG00000023041.7	ENSG00000023572.4	ENSG00000023734.6	ENSG00000035141.3	ENSG00000041357.11	ENSG00000050393.7	ENSG00000053900.6	ENSG00000056050.6	ENSG00000057663.8	ENSG00000058729.6	ENSG00000058799.9	ENSG00000060762.14	ENSG00000066136.15	ENSG00000066455.8	ENSG00000066827.11	ENSG00000067533.5	ENSG00000068120.10	ENSG00000070785.12	ENSG00000072682.14	ENSG00000073536.13	ENSG00000075131.5	ENSG00000075336.7	ENSG00000075426.7	ENSG00000077549.13	ENSG00000078668.9	ENSG00000079134.7	ENSG00000079150.13	ENSG00000079332.10	ENSG00000079459.8	ENSG00000079785.10	ENSG00000081870.7	ENSG00000083093.5	ENSG00000084073.4	ENSG00000085231.9	ENSG00000086061.11	ENSG00000087077.7	ENSG00000087302.4	ENSG00000088035.11	ENSG00000089195.10	ENSG00000090861.11	ENSG00000091164.8	ENSG00000091483.6
6	ENSG00000002834.13	ENSG00000004139.9	ENSG00000005007.8	ENSG00000006695.6	ENSG00000007038.6	ENSG00000007866.14	ENSG00000010322.11	ENSG00000012232.4	ENSG00000013364.14	ENSG00000014216.11	ENSG00000015133.14	ENSG00000020256.15	ENSG00000020633.14	ENSG00000031823.10	ENSG00000038532.10	ENSG00000043143.16	ENSG00000044090.4	ENSG00000048140.13	ENSG00000049239.8	ENSG00000055070.12	ENSG00000058600.11	ENSG00000064393.11	ENSG00000064666.10	ENSG00000065029.10	ENSG00000065320.4	ENSG00000065882.11	ENSG00000068024.12	ENSG00000068724.11	ENSG00000070614.10	ENSG00000070814.13	ENSG00000071082.6	ENSG00000071127.12	ENSG00000073111.9	ENSG00000073861.2	ENSG00000075785.8	ENSG00000076201.10	ENSG00000079337.11	ENSG00000079805.12	ENSG00000080603.12	ENSG00000083844.6	ENSG00000084731.9	ENSG00000087008.11	ENSG00000087152.11	ENSG00000087157.14	ENSG00000087274.12	ENSG00000088888.13	ENSG00000089094.12	ENSG00000089639.6	ENSG00000090020.6
7	ENSG00000003249.9	ENSG00000005059.11	ENSG00000005187.7	ENSG00000007312.8	ENSG00000010278.7	ENSG00000010704.14	ENSG00000011638.6	ENSG00000018408.10	ENSG00000019102.7	ENSG00000026025.9	ENSG00000039523.13	ENSG00000048540.10	ENSG00000049759.12	ENSG00000059378.8	ENSG00000064652.6	ENSG00000066583.7	ENSG00000067182.3	ENSG00000068383.14	ENSG00000070761.3	ENSG00000070770.4	ENSG00000072110.9	ENSG00000075651.11	ENSG00000076706.10	ENSG00000077782.15	ENSG00000084444.9	ENSG00000085514.11	ENSG00000086289.7	ENSG00000088826.13	ENSG00000088882.7	ENSG00000089091.12	ENSG00000089127.8	ENSG00000089159.11	ENSG00000089163.4	ENSG00000090487.6	ENSG00000091136.9	ENSG00000091844.3	ENSG00000092330.11	ENSG00000092607.9	ENSG00000093072.11	ENSG00000095303.10	ENSG00000095321.12	ENSG00000095585.12	ENSG00000100218.7	ENSG00000100365.10	ENSG00000100557.5	ENSG00000102755.6	ENSG00000102996.4	ENSG00000103316.6	ENSG00000104267.5
8	ENSG00000004455.12	ENSG00000004660.10	ENSG00000005448.12	ENSG00000006327.9	ENSG00000006659.8	ENSG00000011105.7	ENSG00000021300.9	ENSG00000026297.11	ENSG00000029534.15	ENSG00000034152.14	ENSG00000054392.8	ENSG00000056972.14	ENSG00000060558.3	ENSG00000061656.5	ENSG00000063660.4	ENSG00000067057.12	ENSG00000067225.13	ENSG00000068971.9	ENSG00000069998.8	ENSG00000073050.7	ENSG00000073350.9	ENSG00000074800.9	ENSG00000077984.4	ENSG00000079739.11	ENSG00000087074.7	ENSG00000087237.6	ENSG00000088543.10	ENSG00000089063.10	ENSG00000089692.4	ENSG00000090013.5	ENSG00000090097.16	ENSG00000099341.7	ENSG00000099985.3	ENSG00000100321.10	ENSG00000100968.9	ENSG00000101189.5	ENSG00000101255.6	ENSG00000101361.10	ENSG00000101665.4	ENSG00000102882.7	ENSG00000104490.13	ENSG00000105173.9	ENSG00000105220.10	ENSG00000105649.5	ENSG00000106367.9	ENSG00000107338.8	ENSG00000107819.9	ENSG00000107960.6	ENSG00000108861.4
9	ENSG00000004866.14	ENSG00000005471.11	ENSG00000006116.3	ENSG00000006459.6	ENSG00000006740.12	ENSG00000007545.11	ENSG00000013016.10	ENSG00000013725.10	ENSG00000021645.13	ENSG00000023171.10	ENSG00000027697.8	ENSG00000035664.7	ENSG00000039068.14	ENSG00000043462.7	ENSG00000058668.10	ENSG00000061273.13	ENSG00000064225.8	ENSG00000069702.6	ENSG00000070159.9	ENSG00000071575.7	ENSG00000071967.7	ENSG00000072135.8	ENSG00000072954.2	ENSG00000073282.8	ENSG00000078804.8	ENSG00000078967.8	ENSG00000080503.15	ENSG00000084234.12	ENSG00000084710.9	ENSG00000086666.14	ENSG00000089057.10	ENSG00000090530.5	ENSG00000092010.10	ENSG00000095203.10	ENSG00000095587.8	ENSG00000099204.14	ENSG00000100284.16	ENSG00000100344.6	ENSG00000100351.12	ENSG00000101336.8	ENSG00000101400.5	ENSG00000102445.14	ENSG00000103089.4	ENSG00000103196.7	ENSG00000103489.7	ENSG00000104921.10	ENSG00000105205.6	ENSG00000105402.3	ENSG00000105492.11
10	ENSG00000010292.8	ENSG00000011021.17	ENSG00000011143.12	ENSG00000012963.9	ENSG00000026950.12	ENSG00000042088.9	ENSG00000044115.16	ENSG00000052795.8	ENSG00000055163.14	ENSG00000059728.6	ENSG00000072864.8	ENSG00000077238.9	ENSG00000078369.13	ENSG00000079691.15	ENSG00000081760.12	ENSG00000081791.4	ENSG00000084112.10	ENSG00000085840.8	ENSG00000086232.8	ENSG00000087258.9	ENSG00000089041.12	ENSG00000092203.9	ENSG00000092421.12	ENSG00000092871.12	ENSG00000099219.9	ENSG00000099968.13	ENSG00000100099.16	ENSG00000100221.6	ENSG00000100226.11	ENSG00000100296.9	ENSG00000100441.5	ENSG00000100605.12	ENSG00000100897.13	ENSG00000100997.14	ENSG00000101236.12	ENSG00000101265.11	ENSG00000101290.9	ENSG00000101337.11	ENSG00000101493.6	ENSG00000103091.10	ENSG00000103429.6	ENSG00000104081.9	ENSG00000104804.3	ENSG00000105053.6	ENSG00000105221.12	ENSG00000105887.10	ENSG00000106608.12	ENSG00000106688.7	ENSG00000106853.12
11	ENSG00000003402.15	ENSG00000033100.10	ENSG00000042286.10	ENSG00000044574.7	ENSG00000057657.10	ENSG00000058262.5	ENSG00000065485.13	ENSG00000068079.3	ENSG00000068912.9	ENSG00000070540.8	ENSG00000072778.15	ENSG00000072849.6	ENSG00000074842.3	ENSG00000078808.12	ENSG00000081803.11	ENSG00000085063.10	ENSG00000085563.10	ENSG00000085998.9	ENSG00000086598.6	ENSG00000088298.8	ENSG00000090520.6	ENSG00000099337.3	ENSG00000099958.10	ENSG00000100219.12	ENSG00000100292.12	ENSG00000101004.10	ENSG00000101294.12	ENSG00000101443.13	ENSG00000101474.7	ENSG00000102978.8	ENSG00000105369.5	ENSG00000106605.6	ENSG00000106803.5	ENSG00000107175.6	ENSG00000107719.8	ENSG00000108433.11	ENSG00000108829.9	ENSG00000109667.7	ENSG00000111481.5	ENSG00000112473.12	ENSG00000113621.10	ENSG00000113732.4	ENSG00000113811.6	ENSG00000114395.6	ENSG00000114850.2	ENSG00000115216.9	ENSG00000115307.12	ENSG00000115649.11	ENSG00000117410.9
12	ENSG00000005238.15	ENSG00000006194.6	ENSG00000007047.10	ENSG00000007237.14	ENSG00000013588.5	ENSG00000028137.12	ENSG00000037637.6	ENSG00000048462.6	ENSG00000057757.5	ENSG00000059804.11	ENSG00000064999.12	ENSG00000065989.11	ENSG00000067365.10	ENSG00000068903.15	ENSG00000069424.10	ENSG00000070759.12	ENSG00000072786.8	ENSG00000072958.4	ENSG00000073060.11	ENSG00000074416.9	ENSG00000080845.13	ENSG00000083444.12	ENSG00000085117.7	ENSG00000085831.11	ENSG00000086544.2	ENSG00000091542.8	ENSG00000096433.6	ENSG00000099331.9	ENSG00000099875.10	ENSG00000100412.11	ENSG00000100591.3	ENSG00000100593.13	ENSG00000100599.11	ENSG00000100982.7	ENSG00000101017.9	ENSG00000102572.10	ENSG00000103319.7	ENSG00000103966.5	ENSG00000104812.10	ENSG00000105185.7	ENSG00000105486.9	ENSG00000105514.3	ENSG00000105875.9	ENSG00000105963.9	ENSG00000106125.14	ENSG00000106266.4	ENSG00000106682.10	ENSG00000107882.7	ENSG00000108219.10
13	ENSG00000001460.13	ENSG00000004864.9	ENSG00000049656.9	ENSG00000054654.11	ENSG00000069966.14	ENSG00000074706.9	ENSG00000078401.6	ENSG00000080493.9	ENSG00000082293.8	ENSG00000086300.11	ENSG00000089220.4	ENSG00000089486.12	ENSG00000099937.6	ENSG00000100055.16	ENSG00000100311.12	ENSG00000100342.16	ENSG00000100505.9	ENSG00000103569.5	ENSG00000103769.5	ENSG00000104375.11	ENSG00000104432.8	ENSG00000105855.5	ENSG00000108039.13	ENSG00000109220.6	ENSG00000109265.8	ENSG00000109321.6	ENSG00000111224.9	ENSG00000113494.12	ENSG00000113645.9	ENSG00000115109.9	ENSG00000115112.7	ENSG00000115594.7	ENSG00000116977.14	ENSG00000116991.6	ENSG00000119714.6	ENSG00000119900.7	ENSG00000119929.8	ENSG00000119938.8	ENSG00000120162.9	ENSG00000120217.9	ENSG00000120265.12	ENSG00000120594.12	ENSG00000122729.14	ENSG00000124145.5	ENSG00000125266.6	ENSG00000125827.4	ENSG00000126821.7	ENSG00000128335.9	ENSG00000128641.13
14	ENSG00000006047.8	ENSG00000008018.8	ENSG00000008324.6	ENSG00000008988.5	ENSG00000037241.3	ENSG00000054116.7	ENSG00000070010.14	ENSG00000082515.12	ENSG00000083457.7	ENSG00000087088.15	ENSG00000087269.11	ENSG00000088356.4	ENSG00000090266.8	ENSG00000092841.14	ENSG00000100387.8	ENSG00000100911.9	ENSG00000101182.10	ENSG00000101391.16	ENSG00000101558.9	ENSG00000105583.5	ENSG00000105968.14	ENSG00000106399.7	ENSG00000108175.12	ENSG00000108826.11	ENSG00000109065.7	ENSG00000110777.7	ENSG00000111639.3	ENSG00000111786.4	ENSG00000112306.7	ENSG00000112695.7	ENSG00000114125.9	ENSG00000116288.8	ENSG00000119650.8	ENSG00000119688.16	ENSG00000120333.4	ENSG00000125846.11	ENSG00000127184.6	ENSG00000128463.8	ENSG00000129197.10	ENSG00000129235.6	ENSG00000132432.9	ENSG00000132581.5	ENSG00000133226.12	ENSG00000134057.10	ENSG00000134825.9	ENSG00000136444.5	ENSG00000137413.11	ENSG00000139180.6	ENSG00000139579.8
15	ENSG00000001461.12	ENSG00000006453.9	ENSG00000019485.8	ENSG00000039560.9	ENSG00000062524.11	ENSG00000064309.10	ENSG00000070404.5	ENSG00000073712.9	ENSG00000076043.5	ENSG00000077943.7	ENSG00000081985.6	ENSG00000091317.7	ENSG00000091651.4	ENSG00000092051.12	ENSG00000099284.9	ENSG00000100154.10	ENSG00000101210.6	ENSG00000105374.5	ENSG00000105971.10	ENSG00000110900.10	ENSG00000111490.8	ENSG00000112964.9	ENSG00000114948.8	ENSG00000115009.7	ENSG00000115414.14	ENSG00000115604.6	ENSG00000117602.7	ENSG00000121900.14	ENSG00000123191.9	ENSG00000125378.11	ENSG00000125869.5	ENSG00000125968.7	ENSG00000128510.6	ENSG00000128596.12	ENSG00000132589.11	ENSG00000133392.12	ENSG00000133460.15	ENSG00000134138.15	ENSG00000134215.11	ENSG00000134755.10	ENSG00000135525.14	ENSG00000137752.18	ENSG00000137766.12	ENSG00000137868.14	ENSG00000137942.12	ENSG00000138795.5	ENSG00000140835.8	ENSG00000145569.5	ENSG00000145824.8
16	ENSG00000002587.5	ENSG00000003147.13	ENSG00000044524.6	ENSG00000072163.14	ENSG00000110013.8	ENSG00000121933.13	ENSG00000122386.6	ENSG00000124529.3	ENSG00000124575.5	ENSG00000124693.2	ENSG00000132600.12	ENSG00000133316.11	ENSG00000135929.4	ENSG00000145335.11	ENSG00000151640.8	ENSG00000156194.13	ENSG00000163017.9	ENSG00000167112.7	ENSG00000168242.3	ENSG00000168274.3	ENSG00000168298.4	ENSG00000169314.10	ENSG00000170215.4	ENSG00000173262.7	ENSG00000176160.5	ENSG00000182572.2	ENSG00000182611.3	ENSG00000183246.6	ENSG00000183598.3	ENSG00000183941.8	ENSG00000184260.4	ENSG00000184270.3	ENSG00000184348.2	ENSG00000184825.4	ENSG00000187990.4	ENSG00000188987.2	ENSG00000189233.7	ENSG00000196176.7	ENSG00000196226.2	ENSG00000196374.5	ENSG00000196532.4	ENSG00000196747.3	ENSG00000196787.2	ENSG00000196793.9	ENSG00000196866.2	ENSG00000197061.3	ENSG00000197153.3	ENSG00000197238.3	ENSG00000197409.6
17	ENSG00000064995.12	ENSG00000075188.4	ENSG00000088986.6	ENSG00000089351.10	ENSG00000090263.11	ENSG00000100632.6	ENSG00000101082.9	ENSG00000104325.2	ENSG00000104823.4	ENSG00000106028.6	ENSG00000106588.6	ENSG00000106628.6	ENSG00000108666.5	ENSG00000111850.6	ENSG00000112081.12	ENSG00000115875.14	ENSG00000119013.4	ENSG00000120533.8	ENSG00000122687.13	ENSG00000125863.13	ENSG00000129226.9	ENSG00000129460.11	ENSG00000131795.8	ENSG00000132423.6	ENSG00000133983.10	ENSG00000134056.7	ENSG00000136114.11	ENSG00000136522.9	ENSG00000143443.9	ENSG00000146386.7	ENSG00000150433.5	ENSG00000150787.3	ENSG00000151838.7	ENSG00000154582.12	ENSG00000155957.12	ENSG00000156050.4	ENSG00000156467.5	ENSG00000162385.6	ENSG00000163319.6	ENSG00000163735.6	ENSG00000164944.7	ENSG00000165502.6	ENSG00000165672.5	ENSG00000167658.11	ENSG00000169612.3	ENSG00000171202.2	ENSG00000173418.7	ENSG00000176386.4	ENSG00000177030.12
18	ENSG00000103549.17	ENSG00000124635.7	ENSG00000124657.1	ENSG00000128739.16	ENSG00000132109.8	ENSG00000142669.9	ENSG00000158373.7	ENSG00000158406.2	ENSG00000168131.2	ENSG00000180573.8	ENSG00000180596.7	ENSG00000182217.7	ENSG00000184221.8	ENSG00000184357.3	ENSG00000184678.8	ENSG00000185130.4	ENSG00000187837.2	ENSG00000196331.5	ENSG00000197697.3	ENSG00000197903.6	ENSG00000203812.2	ENSG00000203814.5	ENSG00000205352.6	ENSG00000241685.4
[truncated: 3,027 more columns]

## Sheet: LCL Coexpression Assoc
	SNP	gene	beta	t-stat	p-value	FDR	mark
0	84	ME15	9.38666	14.7342	5.14766e-20	8.31347e-17	H3K4me1
1	2	ME9	-0.437783	-11.3497	1.44614e-15	1.16776e-12	H3K4me1
2	3	ME9	-0.503223	-10.7836	9.25324e-15	4.98133e-12	H3K4me1
3	1	ME9	-0.849173	-10.5221	2.2108e-14	8.92609e-12	H3K4me1
4	54	ME9	1.24726	10.1315	8.24795e-14	2.66409e-11	H3K4me1
5	53	ME9	0.536322	9.94869	1.53675e-13	4.13642e-11	H3K4me1
6	4	ME9	-0.450561	-9.64431	4.36908e-13	1.00801e-10	H3K4me1
7	16	ME15	12.516	9.17268	2.25056e-12	4.54331e-10	H3K4me1
8	50	ME9	-0.834735	-9.13727	2.54771e-12	4.57172e-10	H3K4me1
9	66	ME15	-3.0638	-9.00921	3.99381e-12	6.45e-10	H3K4me1
10	65	ME9	-1.92799	-8.53678	2.12556e-11	3.12071e-09	H3K4me1
11	10	ME9	-0.418497	-8.17575	7.72523e-11	1.03969e-08	H3K4me1
12	52	ME9	0.51635	7.66612	4.84848e-10	5.639e-08	H3K4me1
13	5	ME9	-0.550811	-7.66386	4.8883e-10	5.639e-08	H3K4me1
14	37	ME9	1.00831	7.62639	5.59837e-10	6.02758e-08	H3K4me1
15	9	ME9	-0.586106	-7.54461	7.52847e-10	7.59905e-08	H3K4me1
16	41	ME15	-2.26878	-7.51751	8.30527e-10	7.89001e-08	H3K4me1
17	57	ME9	1.15783	7.22859	2.37045e-09	2.12682e-07	H3K4me1
18	5	ME7	0.530101	7.08098	4.054e-09	3.4459e-07	H3K4me1
19	23	ME15	11.998	7.04541	4.61391e-09	3.72573e-07	H3K4me1
20	9	ME7	0.5645	6.98968	5.65084e-09	4.34577e-07	H3K4me1
21	4	ME7	0.386877	6.80906	1.09016e-08	8.00277e-07	H3K4me1
22	6	ME7	0.926483	6.74563	1.37312e-08	9.64169e-07	H3K4me1
23	5	ME13	0.512967	6.64745	1.96239e-08	1.32052e-06	H3K4me1
24	10	ME7	0.378085	6.63065	2.08599e-08	1.34755e-06	H3K4me1
25	57	ME7	-1.10628	-6.61789	2.18502e-08	1.35723e-06	H3K4me1
26	65	ME15	-1.70384	-6.58408	2.47083e-08	1.47792e-06	H3K4me1
27	66	ME9	-2.6476	-6.57276	2.57454e-08	1.48496e-06	H3K4me1
28	38	ME9	2.4486	6.55855	2.71102e-08	1.50976e-06	H3K4me1
29	8	ME7	1.10253	6.53062	3.00066e-08	1.61536e-06	H3K4me1
30	41	ME9	-2.10588	-6.49712	3.38903e-08	1.76557e-06	H3K4me1
31	9	ME13	0.541717	6.46706	3.78006e-08	1.90775e-06	H3K4me1
32	52	ME7	-0.472175	-6.42972	4.32895e-08	2.06314e-06	H3K4me1
33	6	ME13	0.902706	6.42879	4.34345e-08	2.06314e-06	H3K4me1
34	4	ME13	0.374498	6.41027	4.64563e-08	2.14362e-06	H3K4me1
35	10	ME13	0.368749	6.33509	6.10245e-08	2.73763e-06	H3K4me1
36	50	ME7	0.699742	6.28201	7.39754e-08	3.1852e-06	H3K4me1
37	3	ME7	0.398518	6.27841	7.49459e-08	3.1852e-06	H3K4me1
38	58	ME7	-0.724847	-6.25771	8.07853e-08	3.34534e-06	H3K4me1
39	55	ME9	13.8973	6.18485	1.05174e-07	4.24642e-06	H3K4me1
40	8	ME13	1.06774	6.16638	1.12442e-07	4.42913e-06	H3K4me1
41	6	ME9	-0.879998	-6.14462	1.21655e-07	4.67793e-06	H3K4me1
42	8	ME9	-1.06311	-6.12002	1.32969e-07	4.99409e-06	H3K4me1
43	58	ME9	0.714022	6.09527	1.45414e-07	5.33735e-06	H3K4me1
44	52	ME13	-0.457793	-6.08761	1.49498e-07	5.3653e-06	H3K4me1
45	3	ME13	0.390268	6.05332	1.69209e-07	5.94071e-06	H3K4me1
46	50	ME13	0.681824	6.00482	2.01574e-07	6.92641e-06	H3K4me1
47	53	ME7	-0.423324	-5.96741	2.3069e-07	7.76175e-06	H3K4me1
48	58	ME13	-0.701175	-5.90933	2.84368e-07	9.37253e-06	H3K4me1
49	7	ME13	2.75866	5.76486	4.779e-07	1.54362e-05	H3K4me1
50	53	ME13	-0.412932	-5.72481	5.51689e-07	1.74701e-05	H3K4me1
51	2	ME7	0.321321	5.66139	6.92247e-07	2.14996e-05	H3K4me1
52	1	ME13	0.634291	5.6144	8.18795e-07	2.49501e-05	H3K4me1
53	2	ME13	0.318143	5.57105	9.55757e-07	2.7762e-05	H3K4me1
54	36	ME9	1.09053	5.56936	9.61551e-07	2.7762e-05	H3K4me1
55	1	ME0	0.631109	5.56904	9.62645e-07	2.7762e-05	H3K4me1
56	37	ME7	-0.847432	-5.54767	1.0388e-06	2.94327e-05	H3K4me1
57	31	ME9	1.59999	5.52182	1.13899e-06	3.17149e-05	H3K4me1
58	56	ME15	2.45257	5.46701	1.38404e-06	3.74357e-05	H3K4me1
59	7	ME7	2.66865	5.46365	1.40066e-06	3.74357e-05	H3K4me1
60	2	ME0	0.314191	5.46098	1.41398e-06	3.74357e-05	H3K4me1
61	1	ME7	0.622388	5.44681	1.48694e-06	3.87324e-05	H3K4me1
62	57	ME13	-0.983439	-5.41548	1.66172e-06	4.25981e-05	H3K4me1
63	3	ME0	0.36329	5.38269	1.8664e-06	4.70974e-05	H3K4me1
64	69	ME9	-1.17951	-5.37648	1.90795e-06	4.74051e-05	H3K4me1
65	54	ME7	-0.914514	-5.34634	2.12254e-06	5.1938e-05	H3K4me1
66	37	ME13	-0.818109	-5.24908	2.99137e-06	7.21054e-05	H3K4me1
67	54	ME0	-0.903076	-5.24308	3.05524e-06	7.25618e-05	H3K4me1
68	11	ME7	2.08751	5.22684	3.23481e-06	7.57134e-05	H3K4me1
69	82	ME13	156.456	5.09878	5.06798e-06	0.000116926	H3K4me1
70	11	ME13	2.05037	5.08603	5.29871e-06	0.000120527	H3K4me1
71	56	ME7	-2.33294	-5.06111	5.78021e-06	0.000129653	H3K4me1
72	54	ME13	-0.881018	-5.04977	6.01345e-06	0.000133037	H3K4me1
73	31	ME15	1.50774	5.03756	6.27467e-06	0.00013694	H3K4me1
74	53	ME0	-0.379939	-5.02549	6.54404e-06	0.000140915	H3K4me1
75	4	ME0	0.321296	4.99417	7.29738e-06	0.000153182	H3K4me1
76	9	ME8	0.46249	4.99393	7.30341e-06	0.000153182	H3K4me1
77	25	ME15	36.702	4.94927	8.52801e-06	0.000176574	H3K4me1
78	56	ME9	2.29705	4.94548	8.6405e-06	0.000176638	H3K4me1
79	50	ME15	-0.602418	-4.93647	8.91448e-06	0.000179961	H3K4me1
80	50	ME0	0.600538	4.91377	9.64352e-06	0.000192275	H3K4me1
81	36	ME7	-1.00203	-4.89107	1.04307e-05	0.000205433	H3K4me1
82	10	ME8	0.31323	4.87374	1.10737e-05	0.00021547	H3K4me1
83	36	ME13	-0.998078	-4.86277	1.15008e-05	0.000221117	H3K4me1
84	8	ME8	0.914883	4.82692	1.30129e-05	0.000247245	H3K4me1
85	65	ME13	1.39765	4.77739	1.54266e-05	0.000289697	H3K4me1
86	15	ME15	4.85529	4.73641	1.77517e-05	0.000329528	H3K4me1
87	41	ME7	1.72633	4.72343	1.8557e-05	0.000340062	H3K4me1
88	65	ME7	1.3861	4.72056	1.87403e-05	0.000340062	H3K4me1
89	27	ME15	1.51033	4.71322	1.92156e-05	0.000344813	H3K4me1
90	11	ME9	-1.93441	-4.66996	2.22711e-05	0.00039525	H3K4me1
91	38	ME7	-1.98011	-4.66628	2.25518e-05	0.000395882	H3K4me1
92	22	ME15	3.6624	4.65372	2.35361e-05	0.000408719	H3K4me1
93	66	ME7	2.12845	4.63498	2.50846e-05	0.000430974	H3K4me1
94	37	ME8	-0.750722	-4.62349	2.60825e-05	0.000443402	H3K4me1
95	52	ME8	-0.38308	-4.61609	2.67456e-05	0.000449938	H3K4me1
96	53	ME8	-0.358048	-4.60992	2.7311e-05	0.000454714	H3K4me1
97	12	ME13	9.55793	4.59013	2.92058e-05	0.000480059	H3K4me1
98	6	ME8	0.729267	4.58789	2.94278e-05	0.000480059	H3K4me1
99	11	ME8	1.90766	4.57859	3.03683e-05	0.000490448	H3K4me1
100	4	ME8	0.30045	4.53304	3.54182e-05	0.00056634	H3K4me1
101	13	ME13	67.6152	4.52298	3.66394e-05	0.000580124	H3K4me1
102	41	ME13	1.65438	4.44788	4.71526e-05	0.000739334	H3K4me1
103	5	ME8	0.397674	4.4424	4.80256e-05	0.000745783	H3K4me1
104	2	ME15	-0.272854	-4.43448	4.93157e-05	0.000750265	H3K4me1
105	44	ME9	-1.31868	-4.43235	4.96683e-05	0.000750265	H3K4me1
106	10	ME0	0.293015	4.43211	4.97079e-05	0.000750265	H3K4me1
107	63	ME15	-21.3193	-4.42342	5.11734e-05	0.000765232	H3K4me1
108	12	ME7	9.28338	4.40703	5.40529e-05	0.00079161	H3K4me1
109	66	ME13	2.05312	4.40688	5.40785e-05	0.00079161	H3K4me1
110	1	ME15	-0.538791	-4.40506	5.44079e-05	0.00079161	H3K4me1
111	7	ME9	-2.29997	-4.38995	5.72212e-05	0.00082511	H3K4me1
112	3	ME8	0.314852	4.36651	6.1866e-05	0.000884191	H3K4me1
113	35	ME9	1.31678	4.35303	6.47002e-05	0.000916585	H3K4me1
114	65	ME0	1.30643	4.34452	6.65555e-05	0.000934671	H3K4me1
115	3	ME15	-0.313327	-4.33752	6.81183e-05	0.000948372	H3K4me1
116	17	ME9	-0.757165	-4.30796	7.51282e-05	0.00103703	H3K4me1
117	9	ME0	0.413477	4.26049	8.78781e-05	0.00119331	H3K4me1
118	35	ME13	-1.29616	-4.26032	8.79282e-05	0.00119331	H3K4me1
119	5	ME0	0.384069	4.23566	9.53637e-05	0.00128344	H3K4me1
120	54	ME8	-0.773909	-4.2024	0.000106363	0.00141965	H3K4me1
121	57	ME15	0.823954	4.1922	0.000109977	0.00145194	H3K4me1
122	36	ME8	-0.897063	-4.18801	0.000111495	0.00145194	H3K4me1
123	57	ME0	-0.822873	-4.18481	0.000112669	0.00145194	H3K4me1
124	2	ME8	0.261434	4.18329	0.00011323	0.00145194	H3K4me1
125	31	ME7	-1.32206	-4.18316	0.000113278	0.00145194	H3K4me1
126	37	ME0	-0.697873	-4.18063	0.00011422	0.00145248	H3K4me1
127	35	ME7	-1.27737	-4.17722	0.000115501	0.0014573	H3K4me1
128	38	ME8	-1.82636	-4.17305	0.000117087	0.00146586	H3K4me1
129	42	ME9	2.49416	4.09433	0.00015129	0.00187949	H3K4me1
130	57	ME8	-0.809119	-4.09164	0.000152614	0.00188146	H3K4me1
131	52	ME0	-0.347102	-4.0344	0.000183633	0.00224672	H3K4me1
132	58	ME8	-0.540628	-4.03092	0.000185707	0.00225502	H3K4me1
133	27	ME7	-1.32798	-3.95344	0.000238117	0.00286985	H3K4me1
134	27	ME9	1.324	3.93798	0.000250163	0.00299079	H3K4me1
135	24	ME15	3.86559	3.93586	0.000251856	0.00299079	H3K4me1
136	4	ME15	-0.270121	-3.92662	0.000259388	0.00305775	H3K4me1
137	50	ME8	0.510185	3.92399	0.00026157	0.00306112	H3K4me1
138	55	ME7	-10.1765	-3.90099	0.000281424	0.00326979	H3K4me1
139	1	ME8	0.490352	3.88415	0.000296868	0.00342459	H3K4me1
140	82	ME7	127.918	3.85562	0.000324925	0.00372166	H3K4me1
141	42	ME13	-2.37966	-3.85002	0.000330724	0.0037614	H3K4me1
142	17	ME11	0.690964	3.81689	0.000367126	0.00414621	H3K4me1
143	56	ME13	-1.89551	-3.80056	0.000386459	0.00433425	H3K4me1
144	12	ME9	-8.29384	-3.79416	0.000394301	0.0043917	H3K4me1
145	12	ME8	8.26239	3.77574	0.000417727	0.00462075	H3K4me1
146	20	ME9	-0.971856	-3.76512	0.00043184	0.00474436	H3K4me1
147	31	ME18	-1.21072	-3.72905	0.000483272	0.00527354	H3K4me1
148	31	ME8	-1.20889	-3.72188	0.000494165	0.00535621	H3K4me1
149	41	ME0	1.43351	3.68028	0.000562221	0.00605324	H3K4me1
150	42	ME7	-2.28787	-3.66148	0.000595843	0.00637276	H3K4me1
151	35	ME8	-1.15003	-3.64453	0.000627803	0.0066704	H3K4me1
152	38	ME13	-1.64333	-3.63844	0.000639667	0.00675204	H3K4me1
153	16	ME9	7.19038	3.63184	0.00065279	0.00684582	H3K4me1
154	55	ME15	9.58877	3.61567	0.000686013	0.00714782	H3K4me1
155	84	ME9	4.69005	3.5948	0.000731301	0.00757084	H3K4me1
156	13	ME7	56.7351	3.58818	0.000746248	0.00767637	H3K4me1
157	54	ME15	0.683443	3.57733	0.000771399	0.00788487	H3K4me1
158	55	ME13	-9.49111	-3.56958	0.00078983	0.00802249	H3K4me1
159	36	ME0	-0.792383	-3.56696	0.000796165	0.00803629	H3K4me1
160	65	ME8	1.12263	3.56472	0.000801613	0.00804103	H3K4me1
161	55	ME0	-9.47271	-3.56094	0.000810903	0.00808401	H3K4me1
162	32	ME7	-1.1982	-3.55088	0.000836114	0.0082842	H3K4me1
163	7	ME8	1.94899	3.53644	0.000873605	0.00860288	H3K4me1
164	82	ME9	-118.607	-3.50407	0.000963544	0.00943105	H3K4me1
165	1	ME11	0.450831	3.49209	0.000999008	0.00971927	H3K4me1
166	8	ME0	0.717328	3.48995	0.0010055	0.00972385	H3K4me1
167	32	ME9	1.17778	3.47588	0.001049	0.0100842	H3K4me1
168	19	ME10	4.45702	3.4624	0.00109238	0.010439	H3K4me1
169	6	ME0	0.58731	3.4529	0.00112399	0.0106779	H3K4me1
170	8	ME12	0.704008	3.41019	0.00127702	0.0120608	H3K4me1
171	20	ME12	0.89425	3.39291	0.00134442	0.0125786	H3K4me1
172	16	ME7	-6.80456	-3.39147	0.0013502	0.0125786	H3K4me1
173	11	ME12	1.51463	3.38707	0.00136797	0.0125786	H3K4me1
174	27	ME8	-1.17497	-3.38701	0.00136822	0.0125786	H3K4me1
175	41	ME18	1.34078	3.38637	0.00137079	0.0125786	H3K4me1
176	32	ME8	-1.15251	-3.38434	0.00137909	0.0125832	H3K4me1
177	65	ME18	1.07561	3.38104	0.00139266	0.0126357	H3K4me1
178	66	ME0	1.67052	3.37505	0.00141764	0.0127905	H3K4me1
179	50	ME18	0.452002	3.36883	0.001444	0.0129559	H3K4me1
180	38	ME0	-1.53987	-3.35665	0.00149699	0.0133571	H3K4me1
181	1	ME18	0.435193	3.34382	0.00155477	0.0137965	H3K4me1
182	56	ME18	-1.7042	-3.32784	0.00162975	0.0143828	H3K4me1
183	21	ME9	-1.67038	-3.32265	0.00165483	0.0145248	H3K4me1
184	66	ME8	1.64442	3.31086	0.00171311	0.014955	H3K4me1
185	52	ME12	-0.296206	-3.3026	0.00175517	0.0152398	H3K4me1
186	5	ME15	-0.315636	-3.29775	0.00178025	0.0153749	H3K4me1
187	69	ME11	0.818625	3.28057	0.00187199	0.0160812	H3K4me1
188	66	ME18	1.63118	3.27856	0.00188306	0.0160907	H3K4me1
189	9	ME12	0.335578	3.26517	0.00195802	0.0166431	H3K4me1
190	2	ME18	0.21488	3.26161	0.00197848	0.0167291	H3K4me1
191	59	ME9	3.34681	3.25232	0.0020327	0.017098	H3K4me1
192	58	ME0	-0.455339	-3.24796	0.00205859	0.017226	H3K4me1
193	6	ME12	0.556411	3.23275	0.00215149	0.0179106	H3K4me1
194	19	ME12	4.19925	3.21992	0.00223292	0.0184932	H3K4me1
195	2	ME11	0.212422	3.21668	0.00225398	0.0185724	H3K4me1
196	8	ME10	0.670476	3.21387	0.00227234	0.0186285	H3K4me1
197	41	ME8	1.28037	3.20224	0.00234995	0.0191675	H3K4me1
198	12	ME12	7.22583	3.19859	0.00237478	0.0192727	H3K4me1
199	55	ME8	-8.57685	-3.15429	0.00269699	0.0217782	H3K4me1
200	54	ME18	-0.615456	-3.14767	0.00274854	0.0219782	H3K4me1
201	55	ME18	-8.56166	-3.14761	0.00274897	0.0219782	H3K4me1
202	42	ME8	-2.02058	-3.14406	0.00277701	0.022093	H3K4me1
203	53	ME12	-0.265362	-3.13485	0.00285098	0.0225703	H3K4me1
204	10	ME12	0.223133	3.13123	0.00288055	0.0226204	H3K4me1
205	17	ME0	0.588357	3.12951	0.00289467	0.0226204	H3K4me1
206	56	ME0	-1.61918	-3.12895	0.00289934	0.0226204	H3K4me1
207	59	ME13	-3.22933	-3.11595	0.00300857	0.0231702	H3K4me1
208	9	ME10	0.322731	3.11581	0.00300976	0.0231702	H3K4me1
209	6	ME10	0.5395	3.11545	0.00301284	0.0231702	H3K4me1
210	58	ME12	-0.439247	-3.11091	0.00305194	0.0233596	H3K4me1
211	3	ME18	0.240438	3.10159	0.00313377	0.0237822	H3K4me1
212	37	ME12	-0.550234	-3.10127	0.0031366	0.0237822	H3K4me1
213	11	ME10	1.40619	3.09685	0.0031761	0.0239692	H3K4me1
214	10	ME15	-0.220434	-3.08624	0.00327295	0.0245852	H3K4me1
215	53	ME15	0.26125	3.07716	0.00335796	0.0251069	H3K4me1
216	54	ME11	-0.602385	-3.06832	0.00344281	0.0255897	H3K4me1
217	36	ME12	-0.699801	-3.06714	0.00345422	0.0255897	H3K4me1
218	27	ME18	-1.07904	-3.0571	0.00355326	0.0262032	H3K4me1
219	31	ME0	-1.02775	-3.0514	0.00361074	0.0265061	H3K4me1
220	54	ME12	-0.598442	-3.04457	0.00368067	0.0268972	H3K4me1
221	52	ME10	-0.276182	-3.0372	0.00375746	0.0273347	H3K4me1
222	68	ME7	-1.06269	-3.03522	0.00377836	0.0273634	H3K4me1
223	69	ME0	0.765444	3.02756	0.00386032	0.0278322	H3K4me1
224	9	ME15	-0.312915	-3.00397	0.00412315	0.0295951	H3K4me1
225	12	ME10	6.8396	2.99651	0.00420965	0.0300292	H3K4me1
226	7	ME10	1.69879	2.99547	0.00422188	0.0300292	H3K4me1
227	21	ME10	1.53098	2.99398	0.00423941	0.0300292	H3K4me1
228	10	ME10	0.214176	2.98306	0.00436995	0.0308186	H3K4me1
229	1	ME14	0.395335	2.98099	0.00439518	0.0308365	H3K4me1
230	17	ME13	0.56446	2.97972	0.00441067	0.0308365	H3K4me1
231	2	ME14	0.198783	2.9729	0.00449482	0.0312894	H3K4me1
232	60	ME7	-3.54064	-2.9606	0.00465042	0.0322336	H3K4me1
233	20	ME8	0.794991	2.94737	0.00482343	0.0332899	H3K4me1
234	35	ME12	-0.961953	-2.93585	0.00497893	0.0342169	H3K4me1
235	19	ME9	-3.87895	-2.93093	0.00504673	0.0345359	H3K4me1
236	56	ME8	-1.53094	-2.92878	0.00507662	0.0345938	H3K4me1
237	57	ME18	-0.615498	-2.9173	0.00523901	0.0355504	H3K4me1
238	31	ME2	0.984972	2.90286	0.00545027	0.036609	H3K4me1
239	85	ME9	-5.44241	-2.90251	0.00545554	0.036609	H3K4me1
240	58	ME10	-0.414059	-2.90201	0.00546302	0.036609	H3K4me1
241	7	ME12	1.64518	2.8852	0.00571933	0.0380635	H3K4me1
242	5	ME12	0.281982	2.8847	0.0057272	0.0380635	H3K4me1
243	21	ME13	1.47671	2.87034	0.00595535	0.0394176	H3K4me1
244	21	ME0	1.47424	2.86477	0.00604601	0.0398543	H3K4me1
245	4	ME12	0.208099	2.85472	0.00621304	0.0407889	H3K4me1
246	35	ME0	-0.936198	-2.84457	0.0063859	0.041754	H3K4me1
247	20	ME10	0.770645	2.84254	0.00642099	0.0418091	H3K4me1
248	3	ME11	0.223112	2.8411	0.0064461	0.0418091	H3K4me1
249	16	ME18	-5.85215	-2.83474	0.00655764	0.0423623	H3K4me1
250	18	ME13	1.2155	2.82989	0.00664406	0.0426981	H3K4me1
251	67	ME9	-7.32052	-2.82886	0.0066625	0.0426981	H3K4me1
252	5	ME10	0.276912	2.82463	0.00673882	0.0430166	H3K4me1
253	53	ME11	-0.242705	-2.82308	0.00676695	0.0430261	H3K4me1
254	3	ME14	0.221504	2.81742	0.00687072	0.0435146	H3K4me1
255	59	ME7	-2.96048	-2.81411	0.00693218	0.0436022	H3K4me1
256	18	ME11	1.20951	2.81376	0.00693855	0.0436022	H3K4me1
257	13	ME9	-46.2701	-2.80996	0.00700978	0.0438349	H3K4me1
258	31	ME1	0.957421	2.80889	0.00702987	0.0438349	H3K4me1
259	3	ME12	0.220735	2.80613	0.00708219	0.0439913	H3K4me1
260	40	ME15	-1.20791	-2.80101	0.00718003	0.0444281	H3K4me1
261	2	ME12	0.187601	2.77946	0.00760581	0.0468832	H3K4me1
262	53	ME14	-0.23929	-2.7773	0.00764969	0.0469743	H3K4me1
263	14	ME11	1.56712	2.77412	0.00771469	0.047194	H3K4me1
264	4	ME18	0.201836	2.75578	0.00810041	0.0493666	H3K4me1
0	84	ME15	31.8688	11.4439	1.06605e-15	1.72167e-12	H3K4me3
1	1	ME9	-0.450081	-8.05115	1.20861e-10	7.30729e-08	H3K4me3
2	60	ME9	1.73145	8.01888	1.35739e-10	7.30729e-08	H3K4me3
3	2	ME7	3.20306	7.50454	8.70502e-10	3.40549e-07	H3K4me3
4	58	ME9	4.68315	7.45171	1.05433e-09	3.40549e-07	H3K4me3
5	3	ME7	5.04071	7.19777	2.65141e-09	7.13672e-07	H3K4me3
6	65	ME7	3.94113	7.13047	3.38635e-09	7.81278e-07	H3K4me3
7	52	ME9	10.8607	7.08187	4.041e-09	8.15776e-07	H3K4me3
8	10	ME7	1.87838	7.00793	5.28787e-09	8.20527e-07	H3K4me3
9	59	ME9	8.88292	6.99473	5.54792e-09	8.20527e-07	H3K4me3
10	1	ME7	0.420915	6.99272	5.58873e-09	8.20527e-07	H3K4me3
11	4	ME7	12.4474	6.80711	1.09792e-08	1.4283e-06	H3K4me3
12	53	ME9	26.0862	6.79444	1.14972e-08	1.4283e-06	H3K4me3
13	66	ME7	8.36588	6.44927	4.03222e-08	4.65146e-06	H3K4me3
14	18	ME9	-1.14932	-6.41219	4.61326e-08	4.96694e-06	H3K4me3
15	9	ME7	9.20234	6.36069	5.56129e-08	5.61343e-06	H3K4me3
16	1	ME13	0.394597	6.20504	9.77632e-08	9.2875e-06	H3K4me3
17	10	ME9	-1.74742	-6.13401	1.26412e-07	1.1342e-05	H3K4me3
18	42	ME9	13.8163	6.08372	1.51612e-07	1.28608e-05	H3K4me3
19	43	ME9	1.8465	6.07008	1.59266e-07	1.28608e-05	H3K4me3
20	53	ME0	-24.4681	-6.05221	1.69888e-07	1.30652e-05	H3K4me3
21	17	ME9	-1.56612	-5.96744	2.30661e-07	1.69326e-05	H3K4me3
22	52	ME0	-9.83834	-5.91465	2.78973e-07	1.88169e-05	H3K4me3
23	3	ME13	4.52899	5.914	2.79632e-07	1.88169e-05	H3K4me3
24	2	ME13	2.80429	5.85827	3.41715e-07	2.20748e-05	H3K4me3
25	54	ME0	-47.7553	-5.83405	3.72794e-07	2.31562e-05	H3K4me3
26	58	ME0	-4.09714	-5.81836	3.94414e-07	2.34203e-05	H3K4me3
27	65	ME13	3.52024	5.81026	4.06049e-07	2.34203e-05	H3K4me3
28	33	ME9	2.15277	5.76131	4.84029e-07	2.58594e-05	H3K4me3
29	4	ME13	11.3251	5.75926	4.87605e-07	2.58594e-05	H3K4me3
30	58	ME13	-4.06984	-5.75429	4.96372e-07	2.58594e-05	H3K4me3
31	11	ME7	5.08955	5.69933	6.04378e-07	3.05022e-05	H3K4me3
32	50	ME7	40.6193	5.66981	6.71723e-07	3.28737e-05	H3K4me3
33	9	ME13	8.5777	5.64266	7.40196e-07	3.51593e-05	H3K4me3
34	41	ME7	19.115	5.62055	8.01026e-07	3.69616e-05	H3K4me3
35	65	ME9	-3.42732	-5.56182	9.8775e-07	4.43116e-05	H3K4me3
36	42	ME0	-13.0298	-5.52009	1.14601e-06	5.00219e-05	H3K4me3
37	10	ME13	1.6383	5.51029	1.18666e-06	5.04332e-05	H3K4me3
38	58	ME7	-3.95718	-5.4984	1.23793e-06	5.12632e-05	H3K4me3
39	66	ME13	7.60692	5.48927	1.27879e-06	5.16311e-05	H3K4me3
40	11	ME9	-4.94763	-5.44586	1.492e-06	5.87703e-05	H3K4me3
41	28	ME15	-8.45801	-5.43537	1.54857e-06	5.95464e-05	H3K4me3
42	5	ME7	33.035	5.22902	3.21007e-06	0.000120564	H3K4me3
43	59	ME0	-7.48948	-5.21806	3.33625e-06	0.000122456	H3K4me3
44	50	ME13	38.4916	5.20797	3.45666e-06	0.000124056	H3K4me3
45	8	ME7	20.9323	5.15242	4.20062e-06	0.000146147	H3K4me3
46	9	ME9	-8.08825	-5.14559	4.30226e-06	0.000146147	H3K4me3
47	35	ME9	35.9471	5.14286	4.34369e-06	0.000146147	H3K4me3
48	11	ME13	4.76448	5.13685	4.43601e-06	0.000146207	H3K4me3
49	57	ME7	-9.86744	-5.07635	5.48083e-06	0.000177031	H3K4me3
50	61	ME9	12.1257	5.05676	5.86863e-06	0.00018584	H3K4me3
51	35	ME0	-35.4766	-5.04166	6.18575e-06	0.000192115	H3K4me3
52	31	ME0	-2.41043	-5.02656	6.51966e-06	0.000198665	H3K4me3
53	54	ME9	43.2962	5.00056	7.13685e-06	0.000213445	H3K4me3
54	2	ME9	-2.53161	-4.98728	7.47395e-06	0.000219462	H3K4me3
55	60	ME13	-1.32586	-4.97808	7.71662e-06	0.000222542	H3K4me3
56	8	ME13	20.3869	4.95232	8.43827e-06	0.000235882	H3K4me3
57	41	ME13	17.6098	4.95119	8.4713e-06	0.000235882	H3K4me3
58	3	ME9	-4.03641	-4.93424	8.98375e-06	0.000245911	H3K4me3
59	52	ME13	-8.69883	-4.87727	1.09396e-05	0.00029061	H3K4me3
60	57	ME0	-9.60393	-4.87629	1.09766e-05	0.00029061	H3K4me3
61	1	ME0	0.337683	4.84324	1.23019e-05	0.000315683	H3K4me3
62	57	ME9	9.55898	4.84294	1.23146e-05	0.000315683	H3K4me3
63	33	ME0	-1.9125	-4.79969	1.429e-05	0.000360599	H3K4me3
64	52	ME7	-8.54115	-4.74924	1.69891e-05	0.000422114	H3K4me3
65	12	ME9	-14.6348	-4.70749	1.95957e-05	0.0004795	H3K4me3
66	2	ME8	2.43017	4.69832	2.02186e-05	0.000487359	H3K4me3
67	5	ME13	30.3265	4.60991	2.73125e-05	0.000648673	H3K4me3
68	53	ME7	-20.5065	-4.60406	2.78589e-05	0.00065206	H3K4me3
69	10	ME8	1.44978	4.58891	2.93259e-05	0.000676591	H3K4me3
70	32	ME0	-2.30428	-4.56988	3.12767e-05	0.000711434	H3K4me3
71	53	ME13	-20.299	-4.53853	3.47686e-05	0.000773175	H3K4me3
72	57	ME13	-9.13286	-4.537	3.49485e-05	0.000773175	H3K4me3
73	55	ME0	-196.023	-4.52859	3.59536e-05	0.000775375	H3K4me3
74	60	ME7	-1.24157	-4.52814	3.60081e-05	0.000775375	H3K4me3
75	59	ME13	-6.78227	-4.5135	3.78281e-05	0.000803848	H3K4me3
76	12	ME13	14.1262	4.4779	4.2637e-05	0.00089427	H3K4me3
77	16	ME15	11.1122	4.46986	4.38035e-05	0.000906956	H3K4me3
78	12	ME7	14.0668	4.45177	4.65415e-05	0.000951449	H3K4me3
79	34	ME11	-42.5224	-4.40211	5.49461e-05	0.00110922	H3K4me3
80	42	ME11	-11.1577	-4.39013	5.71856e-05	0.00114018	H3K4me3
81	31	ME9	2.19171	4.38612	5.79548e-05	0.00114143	H3K4me3
82	59	ME11	-6.61527	-4.36022	6.31735e-05	0.00122089	H3K4me3
83	17	ME0	1.27242	4.35866	6.35012e-05	0.00122089	H3K4me3
84	85	ME15	-12.2774	-4.35062	6.52208e-05	0.00123919	H3K4me3
85	37	ME0	-76.592	-4.34011	6.75364e-05	0.00126827	H3K4me3
86	66	ME9	-6.46598	-4.32488	7.10343e-05	0.00130844	H3K4me3
87	65	ME8	2.8889	4.32377	7.1296e-05	0.00130844	H3K4me3
88	4	ME9	-9.33706	-4.31962	7.22836e-05	0.00131166	H3K4me3
89	1	ME8	0.309692	4.28784	8.02973e-05	0.00144089	H3K4me3
90	21	ME9	-5.83251	-4.25766	8.87011e-05	0.0015742	H3K4me3
91	8	ME9	-18.2275	-4.22847	9.76431e-05	0.00171406	H3K4me3
92	36	ME0	-79.737	-4.22431	9.89859e-05	0.00171895	H3K4me3
93	60	ME0	-1.17841	-4.21463	0.000102181	0.00175556	H3K4me3
94	54	ME7	-38.312	-4.20678	0.000104845	0.00178237	H3K4me3
95	42	ME13	-10.7127	-4.15413	0.000124547	0.00209525	H3K4me3
96	52	ME11	-7.62298	-4.05998	0.000169082	0.00281513	H3K4me3
97	61	ME0	-10.3343	-4.04137	0.000179556	0.0029302	H3K4me3
98	27	ME8	-1.00681	-4.04125	0.000179622	0.0029302	H3K4me3
99	59	ME7	-6.22124	-4.01492	0.000195519	0.00315763	H3K4me3
100	32	ME9	2.09337	4.01065	0.000198226	0.00316965	H3K4me3
101	31	ME7	-2.04641	-3.99978	0.00020527	0.00325011	H3K4me3
102	11	ME8	3.97123	3.9789	0.000219485	0.00344144	H3K4me3
103	35	ME11	-29.8954	-3.97129	0.000224899	0.00347457	H3K4me3
104	42	ME7	-10.3518	-3.96991	0.000225901	0.00347457	H3K4me3
105	5	ME9	-27.0031	-3.93825	0.00024995	0.0038082	H3K4me3
106	54	ME13	-36.4135	-3.93292	0.000254232	0.00383723	H3K4me3
107	61	ME11	-10.1048	-3.92411	0.000261467	0.00390991	H3K4me3
108	31	ME8	-2.00833	-3.90284	0.000279774	0.00414527	H3K4me3
109	53	ME11	-18.0746	-3.88205	0.000298849	0.00438764	H3K4me3
110	41	ME9	-14.7384	-3.87432	0.00030626	0.00445594	H3K4me3
111	18	ME0	0.816277	3.84955	0.000331222	0.0047761	H3K4me3
112	3	ME8	3.36247	3.83947	0.000341927	0.00488683	H3K4me3
113	9	ME8	6.52395	3.81851	0.000365264	0.00513694	H3K4me3
114	17	ME11	1.15156	3.81805	0.000365788	0.00513694	H3K4me3
115	50	ME9	-30.6143	-3.78853	0.00040133	0.00558748	H3K4me3
116	43	ME8	-1.33483	-3.78377	0.000407359	0.00562294	H3K4me3
117	57	ME15	7.92045	3.75151	0.000450588	0.00613282	H3K4me3
118	10	ME0	1.24696	3.75059	0.000451892	0.00613282	H3K4me3
119	18	ME11	0.798397	3.74175	0.000464528	0.00625178	H3K4me3
120	20	ME15	-46.3904	-3.73522	0.000474066	0.00632741	H3K4me3
121	43	ME0	-1.31848	-3.72469	0.000489871	0.00648477	H3K4me3
122	34	ME0	-37.3971	-3.71494	0.000504938	0.00662988	H3K4me3
123	4	ME8	8.29201	3.69593	0.000535628	0.00697612	H3K4me3
124	61	ME13	-9.60473	-3.67671	0.000568456	0.00734445	H3K4me3
125	65	ME0	2.54832	3.66779	0.000584347	0.00748984	H3K4me3
126	60	ME8	-1.0518	-3.63527	0.000645933	0.00821403	H3K4me3
127	54	ME11	-34.1058	-3.61697	0.00068328	0.00857871	H3K4me3
128	36	ME11	-70.75	-3.61604	0.000685235	0.00857871	H3K4me3
129	33	ME8	-1.54443	-3.60318	0.000712778	0.00881143	H3K4me3
130	55	ME9	164.85	3.60229	0.000714735	0.00881143	H3K4me3
131	6	ME7	88.336	3.58876	0.000744923	0.00911402	H3K4me3
132	56	ME0	-48.9599	-3.55756	0.00081929	0.00990635	H3K4me3
133	67	ME15	-1.19283	-3.55597	0.000823273	0.00990635	H3K4me3
134	66	ME16	5.56133	3.55405	0.000828085	0.00990635	H3K4me3
135	35	ME7	-27.3309	-3.54181	0.000859474	0.0102062	H3K4me3
136	67	ME18	1.18566	3.52935	0.00089259	0.0105221	H3K4me3
137	53	ME18	-16.7333	-3.5204	0.000917107	0.0107328	H3K4me3
138	55	ME11	-161.156	-3.50187	0.00096998	0.0112699	H3K4me3
139	12	ME8	11.6552	3.48254	0.00102819	0.0118609	H3K4me3
140	67	ME0	1.16692	3.46034	0.00109917	0.0125897	H3K4me3
141	65	ME12	2.42861	3.45395	0.00112045	0.0127432	H3K4me3
142	16	ME7	-9.11353	-3.45127	0.00112947	0.0127559	H3K4me3
143	20	ME9	-43.5276	-3.44875	0.00113806	0.0127636	H3K4me3
144	2	ME12	1.91469	3.43084	0.00120072	0.0133735	H3K4me3
145	27	ME12	-0.884203	-3.42587	0.00121867	0.0134805	H3K4me3
146	32	ME8	-1.84673	-3.4205	0.00123837	0.0136052	H3K4me3
147	37	ME11	-63.6526	-3.41697	0.00125148	0.0136564	H3K4me3
148	15	ME15	13.991	3.41437	0.00126122	0.0136703	H3K4me3
149	34	ME9	34.9101	3.40908	0.00128127	0.013795	H3K4me3
150	7	ME13	68.6936	3.40152	0.00131046	0.0140158	H3K4me3
151	58	ME8	-2.75421	-3.34916	0.00153045	0.016261	H3K4me3
152	1	ME15	-0.25465	-3.33635	0.00158942	0.0167772	H3K4me3
153	54	ME18	-31.6989	-3.3045	0.00174539	0.018283	H3K4me3
154	61	ME7	-8.80768	-3.30268	0.00175471	0.018283	H3K4me3
155	51	ME8	-0.943373	-3.29528	0.00179317	0.0185639	H3K4me3
156	65	ME10	2.33208	3.28685	0.00183795	0.0189063	H3K4me3
157	52	ME18	-6.44195	-3.28267	0.00186056	0.0190177	H3K4me3
158	58	ME11	-2.70369	-3.27467	0.00190453	0.0193447	H3K4me3
159	35	ME13	-25.5722	-3.26428	0.00196314	0.0198155	H3K4me3
160	65	ME16	2.31136	3.25156	0.00203714	0.0204274	H3K4me3
161	84	ME9	15.5582	3.24956	0.00204907	0.0204274	H3K4me3
162	18	ME13	0.711792	3.24571	0.00207212	0.0205305	H3K4me3
163	17	ME18	1.00779	3.23493	0.00213795	0.0210536	H3K4me3
164	7	ME7	65.8173	3.22919	0.00217379	0.0212768	H3K4me3
165	6	ME13	81.0105	3.22701	0.00218757	0.0212827	H3K4me3
166	2	ME16	1.81602	3.21696	0.00225213	0.0217796	H3K4me3
167	11	ME12	3.34155	3.20586	0.00232549	0.0222376	H3K4me3
168	10	ME12	1.09825	3.20563	0.00232703	0.0222376	H3K4me3
169	35	ME18	-25.177	-3.20359	0.0023408	0.0222376	H3K4me3
170	2	ME10	1.80363	3.19062	0.00242991	0.0229407	H3K4me3
171	51	ME9	0.918009	3.18873	0.00244322	0.0229407	H3K4me3
172	42	ME18	-8.67556	-3.18388	0.00247753	0.0231283	H3K4me3
173	59	ME14	-5.1543	-3.17284	0.00255733	0.0237361	H3K4me3
174	43	ME13	-1.15666	-3.16974	0.0025802	0.0238116	H3K4me3
175	60	ME11	-0.939093	-3.16365	0.00262567	0.0240935	H3K4me3
176	33	ME11	-1.38588	-3.156	0.00268384	0.0243909	H3K4me3
177	3	ME16	2.86856	3.15378	0.00270091	0.0243909	H3K4me3
178	21	ME15	-4.60077	-3.15346	0.00270339	0.0243909	H3K4me3
179	31	ME13	-1.68971	-3.14915	0.00273692	0.0244473	H3K4me3
180	31	ME12	-1.68954	-3.14877	0.00273992	0.0244473	H3K4me3
181	19	ME15	-155.35	-3.1401	0.0028086	0.0249225	H3K4me3
182	43	ME7	-1.14401	-3.12837	0.00290411	0.0256292	H3K4me3
183	8	ME8	14.3247	3.12051	0.00296984	0.0260668	H3K4me3
184	19	ME9	-154.095	-3.10989	0.00306082	0.0266291	H3K4me3
185	50	ME8	26.077	3.10919	0.00306688	0.0266291	H3K4me3
186	47	ME15	2219.81	3.09799	0.00316589	0.0273417	H3K4me3
187	84	ME7	-14.94	-3.09558	0.00318757	0.0273826	H3K4me3
188	9	ME12	5.49347	3.08943	0.00324355	0.0277161	H3K4me3
189	30	ME8	-0.85766	-3.08257	0.00330707	0.0281101	H3K4me3
190	58	ME15	2.55971	3.06704	0.00345524	0.0292158	H3K4me3
191	66	ME8	4.91474	3.05897	0.00353468	0.0297318	H3K4me3
192	58	ME18	-2.54413	-3.04496	0.00367661	0.0307654	H3K4me3
193	17	ME14	0.954972	3.03377	0.00379384	0.0315827	H3K4me3
194	59	ME18	-4.94859	-3.02296	0.00391028	0.0323851	H3K4me3
195	2	ME0	1.71974	3.015	0.00399822	0.0328392	H3K4me3
196	33	ME7	-1.33326	-3.01433	0.00400577	0.0328392	H3K4me3
197	57	ME8	-6.61896	-3.0122	0.00402958	0.0328676	H3K4me3
198	1	ME12	0.233115	3.00161	0.00415039	0.0336828	H3K4me3
199	79	ME3	725.712	2.99953	0.00417445	0.0337087	H3K4me3
200	37	ME9	56.9856	2.99185	0.00426456	0.034248	H3K4me3
201	6	ME9	-75.9829	-2.99025	0.00428365	0.034248	H3K4me3
202	68	ME7	-8.66345	-2.97629	0.00445278	0.0354248	H3K4me3
203	53	ME14	-14.5234	-2.96782	0.00455846	0.0360466	H3K4me3
204	3	ME12	2.72393	2.96647	0.00457557	0.0360466	H3K4me3
205	84	ME13	-14.3697	-2.95669	0.00470101	0.0366303	H3K4me3
206	21	ME18	4.35651	2.95639	0.00470485	0.0366303	H3K4me3
207	61	ME14	-8.02363	-2.9554	0.00471771	0.0366303	H3K4me3
208	11	ME10	3.11674	2.95176	0.00476535	0.0368231	H3K4me3
209	10	ME10	1.02313	2.9474	0.00482299	0.0370911	H3K4me3
210	58	ME10	-2.47264	-2.9446	0.00486032	0.037201	H3K4me3
211	9	ME10	5.26119	2.93615	0.00497482	0.0378978	H3K4me3
212	85	ME18	8.94276	2.92443	0.00513759	0.038954	H3K4me3
213	43	ME12	-1.07793	-2.91644	0.00525144	0.0396312	H3K4me3
214	43	ME11	-1.07681	-2.91291	0.00530246	0.0398301	H3K4me3
215	55	ME7	-138.055	-2.90828	0.00537012	0.0400361	H3K4me3
216	1	ME10	0.226648	2.90434	0.00542825	0.0400361	H3K4me3
217	41	ME16	11.6435	2.90432	0.00542853	0.0400361	H3K4me3
218	4	ME12	6.7963	2.90429	0.00542904	0.0400361	H3K4me3
219	4	ME16	6.79241	2.90235	0.00545787	0.0400657	H3K4me3
220	66	ME10	4.69466	2.8988	0.00551113	0.0402736	H3K4me3
221	51	ME12	-0.846268	-2.89649	0.00554599	0.0403458	H3K4me3
222	55	ME13	-137.366	-2.89138	0.00562381	0.0407285	H3K4me3
223	52	ME8	-5.77823	-2.88548	0.00571502	0.0412043	H3K4me3
224	16	ME0	-7.83208	-2.87938	0.0058107	0.0417079	H3K4me3
225	52	ME14	-5.76479	-2.87768	0.00583768	0.0417161	H3K4me3
226	3	ME10	2.65213	2.8754	0.00587405	0.0417405	H3K4me3
227	12	ME12	9.92391	2.87277	0.00591606	0.0417405	H3K4me3
228	30	ME12	-0.807632	-2.87261	0.00591863	0.0417405	H3K4me3
229	42	ME14	-7.94539	-2.87028	0.00595628	0.0418235	H3K4me3
230	3	ME0	2.64351	2.86455	0.00604964	0.0422951	H3K4me3
231	61	ME18	-7.79768	-2.85861	0.00614781	0.0427962	H3K4me3
232	27	ME10	-0.757791	-2.8503	0.0062878	0.0435342	H3K4me3
233	54	ME14	-27.9709	-2.84913	0.00630774	0.0435342	H3K4me3
234	36	ME9	57.8726	2.83986	0.00646763	0.0443222	H3K4me3
235	21	ME0	4.20798	2.83934	0.00647681	0.0443222	H3K4me3
236	55	ME18	-135.076	-2.8355	0.00654418	0.0445943	H3K4me3
237	57	ME18	-6.279	-2.83239	0.00659944	0.0447819	H3K4me3
238	31	ME10	-1.54242	-2.82913	0.00665764	0.0449878	H3K4me3
239	53	ME8	-13.8941	-2.81865	0.00684798	0.0460812	H3K4me3
240	18	ME14	0.631182	2.81664	0.00688507	0.0461386	H3K4me3
241	41	ME8	11.3293	2.81358	0.00694196	0.0463275	H3K4me3
242	33	ME12	-1.25434	-2.8073	0.00705998	0.0469212	H3K4me3
243	16	ME13	-7.64916	-2.80164	0.00716788	0.0474431	H3K4me3
244	32	ME7	-1.55802	-2.79484	0.00729967	0.0481183	H3K4me3
245	27	ME7	-0.744067	-2.79071	0.00738066	0.0482934	H3K4me3
246	1	ME18	0.218958	2.79044	0.00738605	0.0482934	H3K4me3
247	5	ME8	20.3105	2.78403	0.00751351	0.0489287	H3K4me3
248	23	ME8	-0.874205	-2.77533	0.00768988	0.0498761	H3K4me3
249	18	ME18	0.622702	2.77305	0.00773676	0.0499769	H3K4me3
250	18	ME7	0.622413	2.77157	0.0077673	0.0499769	H3K4me3
0	84	ME15	2.68045	18.2821	4.81591e-24	7.7777e-21	H3K27ac
1	23	ME15	6.37231	11.3918	1.26184e-15	1.01894e-12	H3K27ac
2	2	ME9	-0.420406	-11.1056	3.20311e-15	1.70172e-12	H3K27ac
3	10	ME9	-0.454447	-11.0219	4.21479e-15	1.70172e-12	H3K27ac
4	1	ME9	-0.595552	-10.5484	2.02434e-14	6.53862e-12	H3K27ac
5	25	ME15	29.9869	9.76759	2.85783e-13	7.69233e-11	H3K27ac
6	65	ME9	-0.864481	-9.34935	1.21453e-12	2.8021e-10	H3K27ac
7	11	ME9	-0.500864	-9.27163	1.5925e-12	3.21485e-10	H3K27ac
8	54	ME15	22.8201	8.91517	5.56155e-12	9.97989e-10	H3K27ac
9	31	ME15	7.72222	8.84433	7.14147e-12	1.15335e-09	H3K27ac
10	52	ME9	1.73165	8.40172	3.44045e-11	5.05121e-09	H3K27ac
11	41	ME7	1.18978	8.13717	8.8724e-11	1.19408e-08	H3K27ac
12	58	ME9	0.618775	8.10302	1.00304e-10	1.24608e-08	H3K27ac
13	66	ME9	-0.663061	-8.04028	1.25683e-10	1.44984e-08	H3K27ac
14	42	ME9	1.05702	7.97855	1.56951e-10	1.68984e-08	H3K27ac
15	3	ME9	-0.446004	-7.92804	1.88272e-10	1.90037e-08	H3K27ac
16	9	ME7	0.634512	7.68575	4.51615e-10	4.29034e-08	H3K27ac
17	24	ME15	3.24512	7.65765	4.99934e-10	4.48552e-08	H3K27ac
18	4	ME7	0.811548	7.63254	5.47512e-10	4.65385e-08	H3K27ac
19	18	ME9	-1.19075	-7.55659	7.20861e-10	5.82095e-08	H3K27ac
20	3	ME7	0.43517	7.51637	8.3398e-10	6.41371e-08	H3K27ac
21	37	ME9	63.2976	7.43284	1.12903e-09	8.28814e-08	H3K27ac
22	9	ME9	-0.623802	-7.41368	1.21033e-09	8.49865e-08	H3K27ac
23	66	ME7	0.637717	7.38975	1.32016e-09	8.8836e-08	H3K27ac
24	57	ME9	1.22695	7.35018	1.52405e-09	9.84537e-08	H3K27ac
25	14	ME9	-1.44832	-7.28373	1.94005e-09	1.18827e-07	H3K27ac
26	35	ME9	9.458	7.27721	1.98658e-09	1.18827e-07	H3K27ac
27	53	ME9	6.78193	7.20211	2.60991e-09	1.50536e-07	H3K27ac
28	27	ME15	4.15615	7.08438	4.00425e-09	2.22995e-07	H3K27ac
29	8	ME7	1.60359	7.07132	4.19894e-09	2.26043e-07	H3K27ac
30	50	ME7	4.85372	7.04562	4.61037e-09	2.40185e-07	H3K27ac
31	16	ME15	1.50933	6.7771	1.22457e-08	6.12775e-07	H3K27ac
32	58	ME13	-0.567486	-6.77099	1.25211e-08	6.12775e-07	H3K27ac
33	43	ME9	1.31318	6.75751	1.31505e-08	6.18646e-07	H3K27ac
34	64	ME15	-7.98777	-6.74605	1.37099e-08	6.18646e-07	H3K27ac
35	11	ME7	0.434086	6.74445	1.37903e-08	6.18646e-07	H3K27ac
36	63	ME15	-5.50083	-6.71208	1.55134e-08	6.76321e-07	H3K27ac
37	54	ME9	20.0025	6.69813	1.63205e-08	6.76321e-07	H3K27ac
38	10	ME7	0.370438	6.69794	1.63322e-08	6.76321e-07	H3K27ac
39	9	ME13	0.591286	6.6717	1.79676e-08	7.2544e-07	H3K27ac
40	3	ME13	0.407043	6.58884	2.42838e-08	9.56544e-07	H3K27ac
41	36	ME9	46.2531	6.55038	2.79279e-08	1.07389e-06	H3K27ac
42	41	ME13	1.06608	6.50606	3.28071e-08	1.23217e-06	H3K27ac
43	11	ME13	0.424918	6.4823	3.5765e-08	1.31274e-06	H3K27ac
44	5	ME7	5.72813	6.46377	3.8254e-08	1.37289e-06	H3K27ac
45	66	ME13	0.594256	6.4467	4.07008e-08	1.42895e-06	H3K27ac
46	10	ME13	0.361852	6.41468	4.57179e-08	1.57094e-06	H3K27ac
47	56	ME9	3.69937	6.40733	4.69538e-08	1.5798e-06	H3K27ac
48	65	ME15	-0.720501	-6.31333	6.60358e-08	2.17649e-06	H3K27ac
49	58	ME7	-0.545273	-6.29249	7.12169e-08	2.30031e-06	H3K27ac
50	4	ME13	0.731947	6.25011	8.30387e-08	2.62956e-06	H3K27ac
51	12	ME9	-0.828872	-6.21375	9.47256e-08	2.94196e-06	H3K27ac
52	57	ME7	-1.12091	-6.1943	1.01636e-07	3.08732e-06	H3K27ac
53	57	ME13	-1.12002	-6.18565	1.04869e-07	3.08732e-06	H3K27ac
54	8	ME13	1.49205	6.18494	1.05141e-07	3.08732e-06	H3K27ac
55	56	ME15	3.62052	6.16697	1.12206e-07	3.23594e-06	H3K27ac
56	67	ME15	-8.62228	-6.15871	1.15606e-07	3.27551e-06	H3K27ac
57	59	ME9	0.590802	6.0931	1.46558e-07	4.08089e-06	H3K27ac
58	2	ME7	0.323532	6.06444	1.62546e-07	4.44936e-06	H3K27ac
59	17	ME9	-2.15135	-6.05116	1.70532e-07	4.59016e-06	H3K27ac
60	2	ME13	0.318203	5.89549	2.98896e-07	7.9134e-06	H3K27ac
61	41	ME9	-1.00607	-5.87865	3.17561e-07	8.27195e-06	H3K27ac
62	1	ME13	0.456381	5.86351	3.35333e-07	8.59623e-06	H3K27ac
63	53	ME15	6.04907	5.84485	3.58596e-07	9.04895e-06	H3K27ac
64	55	ME9	126.36	5.83581	3.70436e-07	9.20392e-06	H3K27ac
65	52	ME13	-1.43685	-5.82743	3.81765e-07	9.31806e-06	H3K27ac
66	50	ME13	4.36742	5.82319	3.87625e-07	9.31806e-06	H3K27ac
67	43	ME13	-1.20699	-5.81982	3.92339e-07	9.31806e-06	H3K27ac
68	1	ME7	0.452392	5.77844	4.55172e-07	1.06537e-05	H3K27ac
69	32	ME15	6.18555	5.75022	5.03664e-07	1.15739e-05	H3K27ac
70	85	ME15	-20.6074	-5.74738	5.08823e-07	1.15739e-05	H3K27ac
71	12	ME7	0.790379	5.73162	5.38384e-07	1.20763e-05	H3K27ac
72	5	ME13	5.32611	5.70211	5.98411e-07	1.32388e-05	H3K27ac
73	8	ME9	-1.41592	-5.662	6.90759e-07	1.50754e-05	H3K27ac
74	33	ME9	4.5772	5.58275	9.16714e-07	1.97399e-05	H3K27ac
75	42	ME13	-0.8665	-5.50921	1.19126e-06	2.53142e-05	H3K27ac
76	12	ME13	0.77033	5.49823	1.23867e-06	2.59799e-05	H3K27ac
77	30	ME9	4.19106	5.47961	1.32346e-06	2.74024e-05	H3K27ac
78	4	ME9	-0.671858	-5.41951	1.63818e-06	3.34894e-05	H3K27ac
79	65	ME7	0.656122	5.40023	1.75403e-06	3.54094e-05	H3K27ac
80	65	ME13	0.655521	5.39246	1.80298e-06	3.59483e-05	H3K27ac
81	1	ME0	0.432451	5.37415	1.9237e-06	3.74794e-05	H3K27ac
82	43	ME7	-1.14879	-5.37379	1.92619e-06	3.74794e-05	H3K27ac
83	7	ME13	22.8766	5.36844	1.96294e-06	3.77399e-05	H3K27ac
84	13	ME7	6.50813	5.34892	2.10332e-06	3.99631e-05	H3K27ac
85	6	ME13	22.6426	5.33945	2.17486e-06	4.08418e-05	H3K27ac
86	2	ME0	0.297764	5.29694	2.52713e-06	4.69117e-05	H3K27ac
87	10	ME0	0.321095	5.25902	2.88852e-06	5.27067e-05	H3K27ac
88	13	ME13	6.43617	5.25744	2.90458e-06	5.27067e-05	H3K27ac
89	8	ME8	1.34988	5.24968	2.98507e-06	5.35653e-05	H3K27ac
90	69	ME9	-2.24323	-5.24402	3.04513e-06	5.40428e-05	H3K27ac
91	52	ME7	-1.33976	-5.21183	3.41015e-06	5.98629e-05	H3K27ac
92	59	ME13	-0.535067	-5.18918	3.69246e-06	6.41217e-05	H3K27ac
93	52	ME0	-1.32979	-5.15273	4.19604e-06	7.20915e-05	H3K27ac
94	70	ME7	-1.68943	-5.147	4.28109e-06	7.27785e-05	H3K27ac
95	6	ME7	21.9591	5.09429	5.14795e-06	8.66036e-05	H3K27ac
96	42	ME0	-0.820876	-5.06682	5.66616e-06	9.43387e-05	H3K27ac
97	7	ME7	22.0113	5.06035	5.79551e-06	9.55077e-05	H3K27ac
98	53	ME13	-5.51518	-5.05118	5.98387e-06	9.76157e-05	H3K27ac
99	9	ME8	0.495408	4.97966	7.67441e-06	0.000123942	H3K27ac
100	1	ME15	-0.409857	-4.95266	8.4282e-06	0.000134768	H3K27ac
101	27	ME9	3.34084	4.90437	9.96186e-06	0.00015692	H3K27ac
102	18	ME11	0.927324	4.90304	1.00079e-05	0.00015692	H3K27ac
103	31	ME9	5.60307	4.88417	1.06822e-05	0.000165882	H3K27ac
104	66	ME15	-0.500011	-4.87513	1.10208e-05	0.00016951	H3K27ac
105	4	ME8	0.622384	4.82713	1.30033e-05	0.000198117	H3K27ac
106	35	ME0	-7.30676	-4.72012	1.87684e-05	0.00028328	H3K27ac
107	56	ME7	-3.05282	-4.71649	1.90022e-05	0.000284153	H3K27ac
108	11	ME0	0.347877	4.70608	1.96899e-05	0.000289553	H3K27ac
109	3	ME8	0.330276	4.70561	1.97219e-05	0.000289553	H3K27ac
110	11	ME8	0.346705	4.6834	2.1274e-05	0.000309527	H3K27ac
111	42	ME7	-0.776771	-4.67317	2.20287e-05	0.000317646	H3K27ac
112	12	ME8	0.689383	4.65351	2.35533e-05	0.000336625	H3K27ac
113	2	ME15	-0.271989	-4.63199	2.53402e-05	0.000358986	H3K27ac
114	58	ME0	-0.446798	-4.60235	2.80207e-05	0.000393508	H3K27ac
115	53	ME7	-5.16255	-4.58827	2.93896e-05	0.000409174	H3K27ac
116	65	ME0	0.587359	4.58112	3.01098e-05	0.000415618	H3K27ac
117	16	ME7	-1.17917	-4.55539	3.28463e-05	0.000449549	H3K27ac
118	5	ME8	4.57751	4.53722	3.49224e-05	0.000472769	H3K27ac
119	37	ME15	47.0422	4.53315	3.54058e-05	0.000472769	H3K27ac
120	57	ME0	-0.916774	-4.53302	3.54211e-05	0.000472769	H3K27ac
121	18	ME0	0.875043	4.51157	3.80754e-05	0.000500369	H3K27ac
122	10	ME8	0.2892	4.51131	3.81086e-05	0.000500369	H3K27ac
123	51	ME13	-1.10716	-4.49365	4.044e-05	0.000526699	H3K27ac
124	41	ME8	0.84198	4.48558	4.15523e-05	0.000536856	H3K27ac
125	6	ME8	20.0523	4.46697	4.42306e-05	0.000566924	H3K27ac
126	57	ME15	0.905075	4.45248	4.64309e-05	0.000589483	H3K27ac
127	51	ME7	-1.09953	-4.45063	4.67206e-05	0.000589483	H3K27ac
128	66	ME8	0.467902	4.4354	4.91632e-05	0.000615493	H3K27ac
129	50	ME8	3.6339	4.41458	5.27069e-05	0.000654782	H3K27ac
130	56	ME13	-2.90238	-4.39293	5.66544e-05	0.00069845	H3K27ac
131	53	ME0	-4.98815	-4.37372	6.03989e-05	0.000737625	H3K27ac
132	44	ME12	83.1882	4.372	6.07456e-05	0.000737625	H3K27ac
133	17	ME0	1.72363	4.32399	7.12438e-05	0.000858648	H3K27ac
134	59	ME7	-0.470172	-4.30803	7.51125e-05	0.000897936	H3K27ac
135	2	ME8	0.25809	4.30601	7.56157e-05	0.000897936	H3K27ac
136	35	ME13	-6.82339	-4.28963	7.98243e-05	0.000940995	H3K27ac
137	54	ME13	-15.0005	-4.26834	8.56352e-05	0.00100218	H3K27ac
138	3	ME0	0.30698	4.24994	9.09856e-05	0.00105714	H3K27ac
139	26	ME9	2.14827	4.24592	9.21986e-05	0.00106358	H3K27ac
140	29	ME9	2.38921	4.241	9.3703e-05	0.00106568	H3K27ac
141	14	ME11	1.03533	4.23905	9.43066e-05	0.00106568	H3K27ac
142	33	ME0	-3.79339	-4.23887	9.43607e-05	0.00106568	H3K27ac
143	60	ME13	-0.895481	-4.22281	9.94734e-05	0.00111562	H3K27ac
144	66	ME0	0.448262	4.18343	0.000113179	0.00126058	H3K27ac
145	7	ME8	19.2289	4.17918	0.000114763	0.00126947	H3K27ac
146	77	ME15	219.608	4.1541	0.000124558	0.00136844	H3K27ac
147	13	ME10	5.42343	4.11839	0.000139919	0.00152682	H3K27ac
148	38	ME9	52.4398	4.09773	0.000149631	0.00162184	H3K27ac
149	32	ME9	4.90292	4.09144	0.000152714	0.00164422	H3K27ac
150	16	ME9	1.08609	4.07203	0.000162621	0.00173929	H3K27ac
151	29	ME18	-2.30999	-4.05402	0.000172371	0.00183144	H3K27ac
152	44	ME7	78.4114	4.03742	0.000181854	0.0019137	H3K27ac
153	10	ME15	-0.266444	-4.03635	0.000182483	0.0019137	H3K27ac
154	60	ME7	-0.861893	-4.0131	0.000196667	0.00204914	H3K27ac
155	1	ME8	0.351723	4.00397	0.000202526	0.00209667	H3K27ac
156	31	ME7	-4.84913	-3.99873	0.000205961	0.00211241	H3K27ac
157	42	ME11	-0.692934	-3.99767	0.000206663	0.00211241	H3K27ac
158	43	ME8	-0.931969	-3.99043	0.000211524	0.00214522	H3K27ac
159	27	ME7	-2.87781	-3.98895	0.000212529	0.00214522	H3K27ac
160	9	ME0	0.421943	3.98361	0.000216199	0.00216871	H3K27ac
161	50	ME9	-3.36532	-3.98145	0.000217701	0.0021703	H3K27ac
162	26	ME7	-2.04621	-3.97948	0.000219078	0.00217062	H3K27ac
163	54	ME7	-14.1925	-3.96486	0.00022958	0.00226081	H3K27ac
164	5	ME9	-4.12441	-3.94117	0.000247631	0.00242378	H3K27ac
165	65	ME8	0.524055	3.92596	0.000259937	0.0025289	H3K27ac
166	58	ME8	-0.396231	-3.9117	0.000272003	0.00263045	H3K27ac
167	16	ME13	-1.05191	-3.90476	0.000278068	0.00267309	H3K27ac
168	35	ME7	-6.32522	-3.87921	0.000301559	0.00288176	H3K27ac
169	70	ME13	-1.37757	-3.8733	0.000307255	0.00291892	H3K27ac
170	14	ME0	0.964701	3.86124	0.000319201	0.00301467	H3K27ac
171	33	ME13	-3.52915	-3.85339	0.000327227	0.00307251	H3K27ac
172	27	ME13	-2.79918	-3.84774	0.000333117	0.00310973	H3K27ac
173	70	ME15	1.36983	3.84519	0.000335808	0.00311684	H3K27ac
174	13	ME8	5.14094	3.83964	0.000341742	0.00315379	H3K27ac
175	52	ME15	1.07515	3.8347	0.000347107	0.0031851	H3K27ac
176	38	ME15	49.7297	3.8231	0.000360024	0.00328496	H3K27ac
177	56	ME0	-2.61086	-3.81633	0.000367776	0.00333685	H3K27ac
178	44	ME13	75.0635	3.81443	0.00036998	0.00333809	H3K27ac
179	59	ME11	-0.426562	-3.78841	0.00040148	0.00360217	H3K27ac
180	8	ME12	1.06365	3.76847	0.000427345	0.00379576	H3K27ac
181	84	ME9	1.34293	3.76816	0.000427757	0.00379576	H3K27ac
182	30	ME0	-3.21096	-3.76527	0.000431634	0.00380923	H3K27ac
183	30	ME13	-3.20513	-3.75655	0.000443565	0.00389325	H3K27ac
184	31	ME13	-4.61676	-3.75248	0.000449229	0.00392165	H3K27ac
185	59	ME0	-0.421876	-3.73532	0.000473922	0.0040982	H3K27ac
186	6	ME12	17.5209	3.7341	0.000475722	0.0040982	H3K27ac
187	37	ME13	-40.6655	-3.7332	0.000477066	0.0040982	H3K27ac
188	37	ME7	-40.4612	-3.70937	0.000513759	0.00439006	H3K27ac
189	51	ME9	0.955555	3.69617	0.000535229	0.00454945	H3K27ac
190	29	ME0	-2.14354	-3.68041	0.00056199	0.0047519	H3K27ac
191	18	ME13	0.748754	3.66932	0.000581596	0.00489207	H3K27ac
192	13	ME12	4.9547	3.66307	0.000592923	0.00496151	H3K27ac
193	17	ME11	1.51732	3.6585	0.000601333	0.00500594	H3K27ac
194	30	ME15	3.13619	3.65428	0.00060921	0.00504551	H3K27ac
195	30	ME7	-3.135	-3.65254	0.000612486	0.00504676	H3K27ac
196	22	ME15	0.911953	3.64619	0.000624597	0.00512042	H3K27ac
197	33	ME7	-3.37647	-3.64206	0.000632578	0.00515966	H3K27ac
198	7	ME12	17.2119	3.61964	0.00067772	0.00550009	H3K27ac
199	57	ME8	-0.770469	-3.60242	0.00071444	0.0057691	H3K27ac
200	44	ME8	71.5498	3.58937	0.000743546	0.00597426	H3K27ac
201	43	ME0	-0.848441	-3.53941	0.000865759	0.00689715	H3K27ac
202	36	ME15	30.3742	3.53768	0.000870304	0.00689715	H3K27ac
203	44	ME10	70.7043	3.53647	0.000873519	0.00689715	H3K27ac
204	41	ME15	-0.702206	-3.53468	0.00087827	0.00689715	H3K27ac
205	20	ME15	-11.0483	-3.53412	0.00087976	0.00689715	H3K27ac
[truncated: 137 more rows]

## Sheet: Coexpression pairwise corrs
Pairwise Correlation	Associated module	Mark
[truncated: 411,825+ more rows]

## Sheet: Coexpression gene count
H3K4me1	ME0	ME1	ME2	ME3	ME4	ME5	ME6	ME7	ME8	ME9	ME10	ME11	ME12	ME13	ME14	ME15	ME16	ME17	ME18
[truncated: 257 more rows]

[truncated: 6 more sheets: LCL Global Pattern-Protein, Protein and gene expression sig, H3K4me1 Gene expression dist, H3K4me3 Gene expression dist, H3K27ac Gene expression dist, ASD Global Pattern-Diagnosis]
